# Supplementary material for: An in silico evaluation of the ADMET profile of the StreptomeDB database
Source: Springerplus. 2013 Jul 30;2:353. doi: 10.1186/2193-1801-2-353 (PMC3736076; doi:10.1186/2193-1801-2-353)
Supplement: Supplementary file 2 — Additional file 2: 3D structures of the “drug-like” subset derived from the StreptomeDB library. (MOL2 2 MB) [file 40064_2013_430_MOESM2_ESM.mol2]

@<TRIPOS>MOLECULE
Leupeptin
30 29 1 0 0 
SMALL
NO_CHARGES


@<TRIPOS>ATOM
  1 O       11.1970    -1.5000     0.0000 O.2   1 <1>   0.0000 
  2 C       11.1970    -0.5000     0.0000 C.2   1 <1>   0.0000 
  3 C       12.0630     0.0000     0.0000 C.3   1 <1>   0.0000 
  4 C       12.0630     1.0000     0.0000 C.3   1 <1>   0.0000 
  5 C       12.9290     1.5000     0.0000 C.3   1 <1>   0.0000 
  6 C       13.7950     1.0000     0.0000 C.3   1 <1>   0.0000 
  7 C       12.9290     2.5000     0.0000 C.3   1 <1>   0.0000 
  8 N       12.9290    -0.5000     0.0000 N.am  1 <1>   0.0000 
  9 C       12.9290    -1.5000     0.0000 C.2   1 <1>   0.0000 
 10 C       13.7950    -2.0000     0.0000 C.3   1 <1>   0.0000 
 11 O       12.0630    -2.0000     0.0000 O.2   1 <1>   0.0000 
 12 N       10.3310     0.0000     0.0000 N.am  1 <1>   0.0000 
 13 C        9.4650    -0.5000     0.0000 C.3   1 <1>   0.0000 
 14 C        8.5990     0.0000     0.0000 C.2   1 <1>   0.0000 
 15 N        8.5990     1.0000     0.0000 N.am  1 <1>   0.0000 
 16 C        7.7330     1.5000     0.0000 C.3   1 <1>   0.0000 
 17 C        7.7330     2.5000     0.0000 C.2   1 <1>   0.0000 
 18 O        6.8670     3.0000     0.0000 O.2   1 <1>   0.0000 
 19 C        6.8670     1.0000     0.0000 C.3   1 <1>   0.0000 
 20 C        6.0010     1.5000     0.0000 C.3   1 <1>   0.0000 
 21 C        5.1350     1.0000     0.0000 C.3   1 <1>   0.0000 
 22 N        4.2690     1.5000     0.0000 N.2   1 <1>   0.0000 
 23 C        3.4030     1.0000     0.0000 C.2   1 <1>   0.0000 
 24 N        3.4030     0.0000     0.0000 N.pl3 1 <1>   0.0000 
 25 N        2.5370     1.5000     0.0000 N.pl3 1 <1>   0.0000 
 26 O        7.7330    -0.5000     0.0000 O.2   1 <1>   0.0000 
 27 C        9.4650    -1.5000     0.0000 C.3   1 <1>   0.0000 
 28 C        8.5990    -2.0000     0.0000 C.3   1 <1>   0.0000 
 29 C        7.7330    -1.5000     0.0000 C.3   1 <1>   0.0000 
 30 C        8.5990    -3.0000     0.0000 C.3   1 <1>   0.0000 
@<TRIPOS>BOND
  1   1   2  2   
  2   2   3  1   
  3   2  12  am  
  4   3   4  1   
  5   3   8  1   
  6   4   5  1   
  7   5   6  1   
  8   5   7  1   
  9   8   9  am  
 10   9  10  1   
 11   9  11  2   
 12  12  13  1   
 13  13  14  1   
 14  13  27  1   
 15  14  15  am  
 16  14  26  2   
 17  15  16  1   
 18  16  17  1   
 19  16  19  1   
 20  17  18  2   
 21  19  20  1   
 22  20  21  1   
 23  21  22  1   
 24  22  23  2   
 25  23  24  1   
 26  23  25  1   
 27  27  28  1   
 28  28  29  1   
 29  28  30  1   
@<TRIPOS>SUBSTRUCTURE
  1 <1>   0 RESIDUE 1 * * 1
# MOE 2007.09 (io_trps.svl 2007.09)
@<TRIPOS>MOLECULE
Minocycline
33 36 1 0 0 
SMALL
NO_CHARGES


@<TRIPOS>ATOM
  1 O        6.0680     1.5970     0.0000 O.3   1 <1>   0.0000 
  2 C        6.0680     0.5970     0.0000 C.3   1 <1>   0.0000 
  3 C        5.1740     1.1320     0.0000 C.2   1 <1>   0.0000 
  4 C        4.2680     0.6180     0.0000 C.2   1 <1>   0.0000 
  5 C        3.4040     1.1210     0.0000 C.2   1 <1>   0.0000 
  6 N        2.5360     0.6240     0.0000 N.am  1 <1>   0.0000 
  7 O        3.4080     2.1210     0.0000 O.2   1 <1>   0.0000 
  8 C        4.2680    -0.4240     0.0000 C.2   1 <1>   0.0000 
  9 C        5.1740    -0.9380     0.0000 C.3   1 <1>   0.0000 
 10 N        5.1850    -1.9380     0.0000 N.3   1 <1>   0.0000 
 11 C        6.0570    -2.4280     0.0000 C.3   1 <1>   0.0000 
 12 C        4.3250    -2.4480     0.0000 C.3   1 <1>   0.0000 
 13 O        3.4040    -0.9270     0.0000 O.3   1 <1>   0.0000 
 14 O        4.6840     2.0030     0.0000 O.2   1 <1>   0.0000 
 15 C        6.9340     1.0970     0.0000 C.2   1 <1>   0.0000 
 16 C        7.8000     0.5970     0.0000 C.2   1 <1>   0.0000 
 17 C        8.6940     1.1320     0.0000 C.2   1 <1>   0.0000 
 18 C        9.6000     0.6180     0.0000 C.ar  1 <1>   0.0000 
 19 C       10.5310     1.1750     0.0000 C.ar  1 <1>   0.0000 
 20 C       11.4750     0.6390     0.0000 C.ar  1 <1>   0.0000 
 21 C       11.4750    -0.4460     0.0000 C.ar  1 <1>   0.0000 
 22 C       10.5310    -0.9810     0.0000 C.ar  1 <1>   0.0000 
 23 N       10.5190    -1.9810     0.0000 N.pl3 1 <1>   0.0000 
 24 C        9.6480    -2.4710     0.0000 C.3   1 <1>   0.0000 
 25 C       11.3800    -2.4910     0.0000 C.3   1 <1>   0.0000 
 26 O       10.5190     2.1750     0.0000 O.3   1 <1>   0.0000 
 27 C        9.6000    -0.4240     0.0000 C.ar  1 <1>   0.0000 
 28 C        8.6940    -0.9380     0.0000 C.3   1 <1>   0.0000 
 29 O        8.6820     2.1320     0.0000 O.3   1 <1>   0.0000 
 30 C        7.8000    -0.4030     0.0000 C.3   1 <1>   0.0000 
 31 C        6.9340    -0.9030     0.0000 C.3   1 <1>   0.0000 
 32 O        6.9340     2.0970     0.0000 O.2   1 <1>   0.0000 
 33 C        6.0680    -0.4030     0.0000 C.3   1 <1>   0.0000 
@<TRIPOS>BOND
  1   1   2  1   
  2   2   3  1   
  3   2  15  1   
  4   2  33  1   
  5   3   4  1   
  6   3  14  2   
  7   4   5  1   
  8   4   8  2   
  9   5   6  am  
 10   5   7  2   
 11   8   9  1   
 12   8  13  1   
 13   9  10  1   
 14   9  33  1   
 15  10  11  1   
 16  10  12  1   
 17  15  16  1   
 18  15  32  2   
 19  16  17  2   
 20  16  30  1   
 21  17  18  1   
 22  17  29  1   
 23  18  19  ar  
 24  18  27  ar  
 25  19  20  ar  
 26  19  26  1   
 27  20  21  ar  
 28  21  22  ar  
 29  22  23  1   
 30  22  27  ar  
 31  23  24  1   
 32  23  25  1   
 33  27  28  1   
 34  28  30  1   
 35  30  31  1   
 36  31  33  1   
@<TRIPOS>SUBSTRUCTURE
  1 <1>   0 RESIDUE 1 * * 1
# MOE 2007.09 (io_trps.svl 2007.09)
@<TRIPOS>MOLECULE
Granatomycin D
32 36 1 0 0 
SMALL
NO_CHARGES


@<TRIPOS>ATOM
  1 O       11.8420     3.5180     0.0000 O.3   1 <1>   0.0000 
  2 C       10.9760     3.0180     0.0000 C.3   1 <1>   0.0000 
  3 C       10.0100     3.2770     0.0000 C.3   1 <1>   0.0000 
  4 C       11.9540     1.2040     0.0000 C.3   1 <1>   0.0000 
  5 C       10.2220     0.2040     0.0000 C.2   1 <1>   0.0000 
  6 C        9.7150    -0.7060     0.0000 C.2   1 <1>   0.0000 
  7 C        8.6730    -0.7140     0.0000 C.ar  1 <1>   0.0000 
  8 C        8.1460    -1.6620     0.0000 C.ar  1 <1>   0.0000 
  9 C        7.0600    -1.6710     0.0000 C.ar  1 <1>   0.0000 
 10 C        6.5110    -2.6580     0.0000 C.3   1 <1>   0.0000 
 11 C        7.0210    -3.5180     0.0000 C.3   1 <1>   0.0000 
 12 O        5.3800    -2.6670     0.0000 O.3   1 <1>   0.0000 
 13 C        4.8150    -1.6880     0.0000 C.3   1 <1>   0.0000 
 14 C        3.8150    -1.6840     0.0000 C.3   1 <1>   0.0000 
 15 C        3.3120    -2.5480     0.0000 C.2   1 <1>   0.0000 
 16 O        3.8090    -3.4160     0.0000 O.2   1 <1>   0.0000 
 17 O        2.3120    -2.5440     0.0000 O.3   1 <1>   0.0000 
 18 C        5.3880    -0.7140     0.0000 C.3   1 <1>   0.0000 
 19 C        6.5180    -0.7310     0.0000 C.ar  1 <1>   0.0000 
 20 C        7.0680     0.2040     0.0000 C.ar  1 <1>   0.0000 
 21 O        6.5780     1.0760     0.0000 O.3   1 <1>   0.0000 
 22 O        8.6560    -2.5220     0.0000 O.3   1 <1>   0.0000 
 23 C        8.1530     0.1880     0.0000 C.ar  1 <1>   0.0000 
 24 C        8.6800     1.0860     0.0000 C.2   1 <1>   0.0000 
 25 O        8.1900     1.9580     0.0000 O.2   1 <1>   0.0000 
 26 O       10.2250    -1.5670     0.0000 O.2   1 <1>   0.0000 
 27 C        9.7220     1.0700     0.0000 C.2   1 <1>   0.0000 
 28 C       13.7860     0.4450     0.0000 C.3   1 <1>   0.0000 
 29 C       14.0450     1.4110     0.0000 C.3   1 <1>   0.0000 
 30 O       14.2860    -0.4210     0.0000 O.3   1 <1>   0.0000 
 31 O       11.6950     0.2380     0.0000 O.3   1 <1>   0.0000 
 32 C       12.2130     2.1700     0.0000 C.3   1 <1>   0.0000 
@<TRIPOS>BOND
  1   1   2  1   
  2   1  32  1   
  3   2   3  1   
  4   2   4  1   
  5   4   5  1   
  6   4  28  1   
  7   4  31  1   
  8   5   6  1   
  9   5  27  2   
 10   6   7  1   
 11   6  26  2   
 12   7   8  ar  
 13   7  23  ar  
 14   8   9  ar  
 15   8  22  1   
 16   9  10  1   
 17   9  19  ar  
 18  10  11  1   
 19  10  12  1   
 20  12  13  1   
 21  13  14  1   
 22  13  18  1   
 23  14  15  1   
 24  15  16  2   
 25  15  17  1   
 26  18  19  1   
 27  19  20  ar  
 28  20  21  1   
 29  20  23  ar  
 30  23  24  1   
 31  24  25  2   
 32  24  27  1   
 33  27  32  1   
 34  28  29  1   
 35  28  30  1   
 36  29  32  1   
@<TRIPOS>SUBSTRUCTURE
  1 <1>   0 RESIDUE 1 * * 1
# MOE 2007.09 (io_trps.svl 2007.09)
@<TRIPOS>MOLECULE
belactosin b
28 28 1 0 0 
SMALL
NO_CHARGES


@<TRIPOS>ATOM
  1 C        0.0000     0.0000     0.0000 C.3   1 <1>   0.0000 
  2 C        0.0000     0.0000     0.0000 C.3   1 <1>   0.0000 
  3 C        0.0000     0.0000     0.0000 C.3   1 <1>   0.0000 
  4 C        0.0000     0.0000     0.0000 C.3   1 <1>   0.0000 
  5 C        0.0000     0.0000     0.0000 C.2   1 <1>   0.0000 
  6 O        0.0000     0.0000     0.0000 O.3   1 <1>   0.0000 
  7 C        0.0000     0.0000     0.0000 C.3   1 <1>   0.0000 
  8 O        0.0000     0.0000     0.0000 O.2   1 <1>   0.0000 
  9 C        0.0000     0.0000     0.0000 C.3   1 <1>   0.0000 
 10 C        0.0000     0.0000     0.0000 C.2   1 <1>   0.0000 
 11 N        0.0000     0.0000     0.0000 N.am  1 <1>   0.0000 
 12 C        0.0000     0.0000     0.0000 C.3   1 <1>   0.0000 
 13 C        0.0000     0.0000     0.0000 C.3   1 <1>   0.0000 
 14 C        0.0000     0.0000     0.0000 C.3   1 <1>   0.0000 
 15 C        0.0000     0.0000     0.0000 C.3   1 <1>   0.0000 
 16 C        0.0000     0.0000     0.0000 C.3   1 <1>   0.0000 
 17 C        0.0000     0.0000     0.0000 C.2   1 <1>   0.0000 
 18 O        0.0000     0.0000     0.0000 O.2   1 <1>   0.0000 
 19 O        0.0000     0.0000     0.0000 O.3   1 <1>   0.0000 
 20 N        0.0000     0.0000     0.0000 N.am  1 <1>   0.0000 
 21 C        0.0000     0.0000     0.0000 C.2   1 <1>   0.0000 
 22 C        0.0000     0.0000     0.0000 C.3   1 <1>   0.0000 
 23 N        0.0000     0.0000     0.0000 N.3   1 <1>   0.0000 
 24 C        0.0000     0.0000     0.0000 C.3   1 <1>   0.0000 
 25 O        0.0000     0.0000     0.0000 O.2   1 <1>   0.0000 
 26 O        0.0000     0.0000     0.0000 O.2   1 <1>   0.0000 
 27 O        0.0000     0.0000     0.0000 O.3   1 <1>   0.0000 
 28 C        0.0000     0.0000     0.0000 C.3   1 <1>   0.0000 
@<TRIPOS>BOND
  1   1   2  1   
  2   2   3  1   
  3   3   4  1   
  4   3  28  1   
  5   4   5  1   
  6   4   9  1   
  7   5   6  1   
  8   5   8  2   
  9   6   7  1   
 10   9  10  1   
 11   9  27  1   
 12  10  11  am  
 13  10  26  2   
 14  11  12  1   
 15  12  13  1   
 16  12  14  1   
 17  13  14  1   
 18  14  15  1   
 19  15  16  1   
 20  16  17  1   
 21  16  20  1   
 22  17  18  2   
 23  17  19  1   
 24  20  21  am  
 25  21  22  1   
 26  21  25  2   
 27  22  23  1   
 28  22  24  1   
@<TRIPOS>SUBSTRUCTURE
  1 <1>   0 RESIDUE 1 * * 1
# MOE 2007.09 (io_trps.svl 2007.09)
@<TRIPOS>MOLECULE
Trichostatin C
33 34 1 0 0 
SMALL
NO_CHARGES


@<TRIPOS>ATOM
  1 O        4.2690    -3.5950     0.0000 O.3   1 <1>   0.0000 
  2 C        5.1350    -4.0950     0.0000 C.3   1 <1>   0.0000 
  3 C        5.1350    -5.0950     0.0000 C.3   1 <1>   0.0000 
  4 C        4.2690    -5.5950     0.0000 C.3   1 <1>   0.0000 
  5 C        3.4030    -5.0950     0.0000 C.3   1 <1>   0.0000 
  6 O        2.5370    -5.5950     0.0000 O.3   1 <1>   0.0000 
  7 O        4.2690    -6.5950     0.0000 O.3   1 <1>   0.0000 
  8 O        6.0010    -5.5950     0.0000 O.3   1 <1>   0.0000 
  9 O        6.0010    -3.5950     0.0000 O.3   1 <1>   0.0000 
 10 N        6.0010    -2.5950     0.0000 N.am  1 <1>   0.0000 
 11 C        6.8670    -2.0950     0.0000 C.2   1 <1>   0.0000 
 12 C        6.8670    -1.0950     0.0000 C.2   1 <1>   0.0000 
 13 C        7.7330    -0.5950     0.0000 C.2   1 <1>   0.0000 
 14 C        7.7330     0.4050     0.0000 C.2   1 <1>   0.0000 
 15 C        6.8670     0.9050     0.0000 C.3   1 <1>   0.0000 
 16 C        8.5990     0.9050     0.0000 C.2   1 <1>   0.0000 
 17 C        8.5990     1.9050     0.0000 C.3   1 <1>   0.0000 
 18 C        7.7330     2.4050     0.0000 C.3   1 <1>   0.0000 
 19 C        9.4650     2.4050     0.0000 C.2   1 <1>   0.0000 
 20 C        9.4650     3.4050     0.0000 C.ar  1 <1>   0.0000 
 21 C       10.3310     3.9050     0.0000 C.ar  1 <1>   0.0000 
 22 C       10.3310     4.9050     0.0000 C.ar  1 <1>   0.0000 
 23 C        9.4650     5.4050     0.0000 C.ar  1 <1>   0.0000 
 24 C        8.5990     4.9050     0.0000 C.ar  1 <1>   0.0000 
 25 N        9.4650     6.4050     0.0000 N.pl3 1 <1>   0.0000 
 26 C        8.5990     6.9050     0.0000 C.3   1 <1>   0.0000 
 27 C       10.3310     6.9050     0.0000 C.3   1 <1>   0.0000 
 28 C        8.5990     3.9050     0.0000 C.ar  1 <1>   0.0000 
 29 O       10.3310     1.9050     0.0000 O.2   1 <1>   0.0000 
 30 O        7.7330    -2.5950     0.0000 O.2   1 <1>   0.0000 
 31 C        3.4030    -4.0950     0.0000 C.3   1 <1>   0.0000 
 32 C        2.5370    -3.5950     0.0000 C.3   1 <1>   0.0000 
 33 O        2.5370    -2.5950     0.0000 O.3   1 <1>   0.0000 
@<TRIPOS>BOND
  1   1   2  1   
  2   1  31  1   
  3   2   3  1   
  4   2   9  1   
  5   3   4  1   
  6   3   8  1   
  7   4   5  1   
  8   4   7  1   
  9   5   6  1   
 10   5  31  1   
 11   9  10  1   
 12  10  11  am  
 13  11  12  1   
 14  11  30  2   
 15  12  13  2   
 16  13  14  1   
 17  14  15  1   
 18  14  16  2   
 19  16  17  1   
 20  17  18  1   
 21  17  19  1   
 22  19  20  1   
 23  19  29  2   
 24  20  21  ar  
 25  20  28  ar  
 26  21  22  ar  
 27  22  23  ar  
 28  23  24  ar  
 29  23  25  1   
 30  24  28  ar  
 31  25  26  1   
 32  25  27  1   
 33  31  32  1   
 34  32  33  1   
@<TRIPOS>SUBSTRUCTURE
  1 <1>   0 RESIDUE 1 * * 1
# MOE 2007.09 (io_trps.svl 2007.09)
@<TRIPOS>MOLECULE
genoketide a2
31 33 1 0 0 
SMALL
NO_CHARGES


@<TRIPOS>ATOM
  1 C        0.0000     0.0000     0.0000 C.3   1 <1>   0.0000 
  2 C        0.0000     0.0000     0.0000 C.2   1 <1>   0.0000 
  3 C        0.0000     0.0000     0.0000 C.3   1 <1>   0.0000 
  4 C        0.0000     0.0000     0.0000 C.ar  1 <1>   0.0000 
  5 C        0.0000     0.0000     0.0000 C.ar  1 <1>   0.0000 
  6 C        0.0000     0.0000     0.0000 C.ar  1 <1>   0.0000 
  7 C        0.0000     0.0000     0.0000 C.ar  1 <1>   0.0000 
  8 C        0.0000     0.0000     0.0000 C.ar  1 <1>   0.0000 
  9 O        0.0000     0.0000     0.0000 O.3   1 <1>   0.0000 
 10 C        0.0000     0.0000     0.0000 C.ar  1 <1>   0.0000 
 11 C        0.0000     0.0000     0.0000 C.ar  1 <1>   0.0000 
 12 C        0.0000     0.0000     0.0000 C.ar  1 <1>   0.0000 
 13 O        0.0000     0.0000     0.0000 O.3   1 <1>   0.0000 
 14 C        0.0000     0.0000     0.0000 C.3   1 <1>   0.0000 
 15 O        0.0000     0.0000     0.0000 O.3   1 <1>   0.0000 
 16 C        0.0000     0.0000     0.0000 C.3   1 <1>   0.0000 
 17 C        0.0000     0.0000     0.0000 C.2   1 <1>   0.0000 
 18 O        0.0000     0.0000     0.0000 O.2   1 <1>   0.0000 
 19 O        0.0000     0.0000     0.0000 O.3   1 <1>   0.0000 
 20 C        0.0000     0.0000     0.0000 C.3   1 <1>   0.0000 
 21 C        0.0000     0.0000     0.0000 C.3   1 <1>   0.0000 
 22 O        0.0000     0.0000     0.0000 O.3   1 <1>   0.0000 
 23 O        0.0000     0.0000     0.0000 O.3   1 <1>   0.0000 
 24 C        0.0000     0.0000     0.0000 C.3   1 <1>   0.0000 
 25 O        0.0000     0.0000     0.0000 O.3   1 <1>   0.0000 
 26 C        0.0000     0.0000     0.0000 C.ar  1 <1>   0.0000 
 27 C        0.0000     0.0000     0.0000 C.ar  1 <1>   0.0000 
 28 C        0.0000     0.0000     0.0000 C.2   1 <1>   0.0000 
 29 O        0.0000     0.0000     0.0000 O.2   1 <1>   0.0000 
 30 C        0.0000     0.0000     0.0000 C.3   1 <1>   0.0000 
 31 O        0.0000     0.0000     0.0000 O.2   1 <1>   0.0000 
@<TRIPOS>BOND
  1   1   2  1   
  2   2   3  1   
  3   2  31  2   
  4   3   4  1   
  5   4   5  ar  
  6   4  27  ar  
  7   5   6  ar  
  8   6   7  ar  
  9   6  26  ar  
 10   7   8  ar  
 11   7  10  ar  
 12   8   9  1   
 13   8  27  ar  
 14  10  11  ar  
 15  10  13  1   
 16  11  12  ar  
 17  12  26  ar  
 18  13  14  1   
 19  14  15  1   
 20  14  24  1   
 21  15  16  1   
 22  16  17  1   
 23  16  20  1   
 24  17  18  2   
 25  17  19  1   
 26  20  21  1   
 27  20  23  1   
 28  21  22  1   
 29  21  24  1   
 30  24  25  1   
 31  27  28  1   
 32  28  29  2   
 33  28  30  1   
@<TRIPOS>SUBSTRUCTURE
  1 <1>   0 RESIDUE 1 * * 1
# MOE 2007.09 (io_trps.svl 2007.09)
@<TRIPOS>MOLECULE
Sannamycin A
27 28 1 0 0 
SMALL
NO_CHARGES


@<TRIPOS>ATOM
  1 O        5.1350    -2.1550     0.0000 O.3   1 <1>   0.0000 
  2 C        4.2690    -1.6550     0.0000 C.3   1 <1>   0.0000 
  3 C        3.4030    -2.1550     0.0000 C.3   1 <1>   0.0000 
  4 C        2.5370    -1.6550     0.0000 C.3   1 <1>   0.0000 
  5 C        2.5370    -0.6550     0.0000 C.3   1 <1>   0.0000 
  6 C        3.4030    -0.1550     0.0000 C.3   1 <1>   0.0000 
  7 C        3.4030     0.8450     0.0000 C.3   1 <1>   0.0000 
  8 N        2.5370     1.3450     0.0000 N.3   1 <1>   0.0000 
  9 C        2.5370     2.3450     0.0000 C.3   1 <1>   0.0000 
 10 N        3.4030    -3.1550     0.0000 N.3   1 <1>   0.0000 
 11 O        4.2690    -0.6550     0.0000 O.3   1 <1>   0.0000 
 12 C        6.0010    -1.6550     0.0000 C.3   1 <1>   0.0000 
 13 C        6.8670    -2.1550     0.0000 C.3   1 <1>   0.0000 
 14 C        7.7330    -1.6550     0.0000 C.3   1 <1>   0.0000 
 15 C        7.7330    -0.6550     0.0000 C.3   1 <1>   0.0000 
 16 C        6.8670    -0.1550     0.0000 C.3   1 <1>   0.0000 
 17 N        6.8670     0.8450     0.0000 N.am  1 <1>   0.0000 
 18 C        7.7330     1.3450     0.0000 C.2   1 <1>   0.0000 
 19 C        7.7330     2.3450     0.0000 C.3   1 <1>   0.0000 
 20 N        8.5990     2.8450     0.0000 N.3   1 <1>   0.0000 
 21 O        8.5990     0.8450     0.0000 O.2   1 <1>   0.0000 
 22 C        6.0010     1.3450     0.0000 C.3   1 <1>   0.0000 
 23 O        8.5990    -0.1550     0.0000 O.3   1 <1>   0.0000 
 24 C        9.4650    -0.6550     0.0000 C.3   1 <1>   0.0000 
 25 N        6.8670    -3.1550     0.0000 N.3   1 <1>   0.0000 
 26 C        6.0010    -0.6550     0.0000 C.3   1 <1>   0.0000 
 27 O        5.1350    -0.1550     0.0000 O.3   1 <1>   0.0000 
@<TRIPOS>BOND
  1   1   2  1   
  2   1  12  1   
  3   2   3  1   
  4   2  11  1   
  5   3   4  1   
  6   3  10  1   
  7   4   5  1   
  8   5   6  1   
  9   6   7  1   
 10   6  11  1   
 11   7   8  1   
 12   8   9  1   
 13  12  13  1   
 14  12  26  1   
 15  13  14  1   
 16  13  25  1   
 17  14  15  1   
 18  15  16  1   
 19  15  23  1   
 20  16  17  1   
 21  16  26  1   
 22  17  18  am  
 23  17  22  1   
 24  18  19  1   
 25  18  21  2   
 26  19  20  1   
 27  23  24  1   
 28  26  27  1   
@<TRIPOS>SUBSTRUCTURE
  1 <1>   0 RESIDUE 1 * * 1
# MOE 2007.09 (io_trps.svl 2007.09)
@<TRIPOS>MOLECULE
Istamycin B
27 28 1 0 0 
SMALL
NO_CHARGES


@<TRIPOS>ATOM
  1 O        5.1350    -2.1550     0.0000 O.3   1 <1>   0.0000 
  2 C        4.2690    -1.6550     0.0000 C.3   1 <1>   0.0000 
  3 C        3.4030    -2.1550     0.0000 C.3   1 <1>   0.0000 
  4 C        2.5370    -1.6550     0.0000 C.3   1 <1>   0.0000 
  5 C        2.5370    -0.6550     0.0000 C.3   1 <1>   0.0000 
  6 C        3.4030    -0.1550     0.0000 C.3   1 <1>   0.0000 
  7 C        3.4030     0.8450     0.0000 C.3   1 <1>   0.0000 
  8 N        2.5370     1.3450     0.0000 N.3   1 <1>   0.0000 
  9 C        2.5370     2.3450     0.0000 C.3   1 <1>   0.0000 
 10 N        3.4030    -3.1550     0.0000 N.3   1 <1>   0.0000 
 11 O        4.2690    -0.6550     0.0000 O.3   1 <1>   0.0000 
 12 C        6.0010    -1.6550     0.0000 C.3   1 <1>   0.0000 
 13 C        6.8670    -2.1550     0.0000 C.3   1 <1>   0.0000 
 14 C        7.7330    -1.6550     0.0000 C.3   1 <1>   0.0000 
 15 C        7.7330    -0.6550     0.0000 C.3   1 <1>   0.0000 
 16 C        6.8670    -0.1550     0.0000 C.3   1 <1>   0.0000 
 17 N        6.8670     0.8450     0.0000 N.am  1 <1>   0.0000 
 18 C        7.7330     1.3450     0.0000 C.2   1 <1>   0.0000 
 19 C        7.7330     2.3450     0.0000 C.3   1 <1>   0.0000 
 20 N        8.5990     2.8450     0.0000 N.3   1 <1>   0.0000 
 21 O        8.5990     0.8450     0.0000 O.2   1 <1>   0.0000 
 22 C        6.0010     1.3450     0.0000 C.3   1 <1>   0.0000 
 23 O        8.5990    -0.1550     0.0000 O.3   1 <1>   0.0000 
 24 C        9.4650    -0.6550     0.0000 C.3   1 <1>   0.0000 
 25 N        6.8670    -3.1550     0.0000 N.3   1 <1>   0.0000 
 26 C        6.0010    -0.6550     0.0000 C.3   1 <1>   0.0000 
 27 O        5.1350    -0.1550     0.0000 O.3   1 <1>   0.0000 
@<TRIPOS>BOND
  1   1   2  1   
  2   1  12  1   
  3   2   3  1   
  4   2  11  1   
  5   3   4  1   
  6   3  10  1   
  7   4   5  1   
  8   5   6  1   
  9   6   7  1   
 10   6  11  1   
 11   7   8  1   
 12   8   9  1   
 13  12  13  1   
 14  12  26  1   
 15  13  14  1   
 16  13  25  1   
 17  14  15  1   
 18  15  16  1   
 19  15  23  1   
 20  16  17  1   
 21  16  26  1   
 22  17  18  am  
 23  17  22  1   
 24  18  19  1   
 25  18  21  2   
 26  19  20  1   
 27  23  24  1   
 28  26  27  1   
@<TRIPOS>SUBSTRUCTURE
  1 <1>   0 RESIDUE 1 * * 1
# MOE 2007.09 (io_trps.svl 2007.09)
@<TRIPOS>MOLECULE
chrysophanol glucuronide
31 34 1 0 0 
SMALL
NO_CHARGES


@<TRIPOS>ATOM
  1 C        0.0000     0.0000     0.0000 C.3   1 <1>   0.0000 
  2 C        0.0000     0.0000     0.0000 C.ar  1 <1>   0.0000 
  3 C        0.0000     0.0000     0.0000 C.ar  1 <1>   0.0000 
  4 C        0.0000     0.0000     0.0000 C.ar  1 <1>   0.0000 
  5 C        0.0000     0.0000     0.0000 C.ar  1 <1>   0.0000 
  6 C        0.0000     0.0000     0.0000 C.2   1 <1>   0.0000 
  7 C        0.0000     0.0000     0.0000 C.ar  1 <1>   0.0000 
  8 C        0.0000     0.0000     0.0000 C.ar  1 <1>   0.0000 
  9 C        0.0000     0.0000     0.0000 C.ar  1 <1>   0.0000 
 10 C        0.0000     0.0000     0.0000 C.ar  1 <1>   0.0000 
 11 C        0.0000     0.0000     0.0000 C.ar  1 <1>   0.0000 
 12 C        0.0000     0.0000     0.0000 C.ar  1 <1>   0.0000 
 13 O        0.0000     0.0000     0.0000 O.3   1 <1>   0.0000 
 14 C        0.0000     0.0000     0.0000 C.3   1 <1>   0.0000 
 15 O        0.0000     0.0000     0.0000 O.3   1 <1>   0.0000 
 16 C        0.0000     0.0000     0.0000 C.3   1 <1>   0.0000 
 17 C        0.0000     0.0000     0.0000 C.2   1 <1>   0.0000 
 18 O        0.0000     0.0000     0.0000 O.2   1 <1>   0.0000 
 19 O        0.0000     0.0000     0.0000 O.3   1 <1>   0.0000 
 20 C        0.0000     0.0000     0.0000 C.3   1 <1>   0.0000 
 21 C        0.0000     0.0000     0.0000 C.3   1 <1>   0.0000 
 22 O        0.0000     0.0000     0.0000 O.3   1 <1>   0.0000 
 23 O        0.0000     0.0000     0.0000 O.3   1 <1>   0.0000 
 24 C        0.0000     0.0000     0.0000 C.3   1 <1>   0.0000 
 25 O        0.0000     0.0000     0.0000 O.3   1 <1>   0.0000 
 26 O        0.0000     0.0000     0.0000 O.2   1 <1>   0.0000 
 27 C        0.0000     0.0000     0.0000 C.ar  1 <1>   0.0000 
 28 O        0.0000     0.0000     0.0000 O.3   1 <1>   0.0000 
 29 C        0.0000     0.0000     0.0000 C.2   1 <1>   0.0000 
 30 O        0.0000     0.0000     0.0000 O.2   1 <1>   0.0000 
 31 C        0.0000     0.0000     0.0000 C.ar  1 <1>   0.0000 
@<TRIPOS>BOND
  1   1   2  1   
  2   2   3  ar  
  3   2  31  ar  
  4   3   4  ar  
  5   4   5  ar  
  6   4  29  1   
  7   5   6  1   
  8   5  27  ar  
  9   6   7  1   
 10   6  26  2   
 11   7   8  ar  
 12   7  12  ar  
 13   8   9  ar  
 14   8  29  1   
 15   9  10  ar  
 16  10  11  ar  
 17  11  12  ar  
 18  12  13  1   
 19  13  14  1   
 20  14  15  1   
 21  14  24  1   
 22  15  16  1   
 23  16  17  1   
 24  16  20  1   
 25  17  18  2   
 26  17  19  1   
 27  20  21  1   
 28  20  23  1   
 29  21  22  1   
 30  21  24  1   
 31  24  25  1   
 32  27  28  1   
 33  27  31  ar  
 34  29  30  2   
@<TRIPOS>SUBSTRUCTURE
  1 <1>   0 RESIDUE 1 * * 1
# MOE 2007.09 (io_trps.svl 2007.09)
@<TRIPOS>MOLECULE
lactacystin
25 25 1 0 0 
SMALL
NO_CHARGES


@<TRIPOS>ATOM
  1 S        5.7520     0.4170     0.0000 S.3   1 <1>   0.0000 
  2 C        5.1650     1.2260     0.0000 C.3   1 <1>   0.0000 
  3 C        4.1700     1.1220     0.0000 C.3   1 <1>   0.0000 
  4 C        3.7630     0.2080     0.0000 C.2   1 <1>   0.0000 
  5 O        4.3510    -0.6010     0.0000 O.2   1 <1>   0.0000 
  6 O        2.7690     0.1040     0.0000 O.3   1 <1>   0.0000 
  7 N        3.5820     1.9310     0.0000 N.am  1 <1>   0.0000 
  8 C        2.5880     1.8260     0.0000 C.2   1 <1>   0.0000 
  9 C        2.0000     2.6350     0.0000 C.3   1 <1>   0.0000 
 10 O        2.1810     0.9130     0.0000 O.2   1 <1>   0.0000 
 11 C        6.7470     0.5220     0.0000 C.2   1 <1>   0.0000 
 12 C        7.3350    -0.2870     0.0000 C.3   1 <1>   0.0000 
 13 C        7.9220     0.5220     0.0000 C.3   1 <1>   0.0000 
 14 C        8.9170     0.4170     0.0000 C.3   1 <1>   0.0000 
 15 C        9.3240    -0.4960     0.0000 C.3   1 <1>   0.0000 
 16 C        9.5050     1.2260     0.0000 C.3   1 <1>   0.0000 
 17 O        8.0270     1.5160     0.0000 O.3   1 <1>   0.0000 
 18 C        6.5260    -0.8750     0.0000 C.3   1 <1>   0.0000 
 19 C        6.8350    -1.8260     0.0000 C.3   1 <1>   0.0000 
 20 C        6.2470    -2.6350     0.0000 C.3   1 <1>   0.0000 
 21 C        7.8350    -1.8260     0.0000 C.2   1 <1>   0.0000 
 22 O        8.4220    -2.6350     0.0000 O.2   1 <1>   0.0000 
 23 O        5.5750    -0.5660     0.0000 O.3   1 <1>   0.0000 
 24 N        8.1440    -0.8750     0.0000 N.am  1 <1>   0.0000 
 25 O        6.6420     1.5160     0.0000 O.2   1 <1>   0.0000 
@<TRIPOS>BOND
  1   1   2  1   
  2   1  11  1   
  3   2   3  1   
  4   3   4  1   
  5   3   7  1   
  6   4   5  2   
  7   4   6  1   
  8   7   8  am  
  9   8   9  1   
 10   8  10  2   
 11  11  12  1   
 12  11  25  2   
 13  12  13  1   
 14  12  18  1   
 15  12  24  1   
 16  13  14  1   
 17  13  17  1   
 18  14  15  1   
 19  14  16  1   
 20  18  19  1   
 21  18  23  1   
 22  19  20  1   
 23  19  21  1   
 24  21  22  2   
 25  21  24  am  
@<TRIPOS>SUBSTRUCTURE
  1 <1>   0 RESIDUE 1 * * 1
# MOE 2007.09 (io_trps.svl 2007.09)
@<TRIPOS>MOLECULE
STREPTOZOTOCIN
18 18 1 0 0 
SMALL
NO_CHARGES


@<TRIPOS>ATOM
  1 O        5.1350    -1.4400     0.0000 O.3   1 <1>   0.0000 
  2 C        5.1350    -0.4400     0.0000 C.3   1 <1>   0.0000 
  3 C        4.2690     0.0600     0.0000 C.3   1 <1>   0.0000 
  4 C        3.4030    -0.4400     0.0000 C.3   1 <1>   0.0000 
  5 C        3.4030    -1.4400     0.0000 C.3   1 <1>   0.0000 
  6 O        2.5370    -1.9400     0.0000 O.3   1 <1>   0.0000 
  7 O        2.5370     0.0600     0.0000 O.3   1 <1>   0.0000 
  8 N        4.2690     1.0600     0.0000 N.am  1 <1>   0.0000 
  9 C        5.1350     1.5600     0.0000 C.2   1 <1>   0.0000 
 10 N        5.1350     2.5600     0.0000 N.am  1 <1>   0.0000 
 11 C        4.2690     3.0600     0.0000 C.3   1 <1>   0.0000 
 12 N        6.0010     3.0600     0.0000 N.2   1 <1>   0.0000 
 13 O        6.0010     4.0600     0.0000 O.2   1 <1>   0.0000 
 14 O        6.0010     1.0600     0.0000 O.2   1 <1>   0.0000 
 15 O        6.0010     0.0600     0.0000 O.3   1 <1>   0.0000 
 16 C        4.2690    -1.9400     0.0000 C.3   1 <1>   0.0000 
 17 C        4.2690    -2.9400     0.0000 C.3   1 <1>   0.0000 
 18 O        5.1350    -3.4400     0.0000 O.3   1 <1>   0.0000 
@<TRIPOS>BOND
  1   1   2  1   
  2   1  16  1   
  3   2   3  1   
  4   2  15  1   
  5   3   4  1   
  6   3   8  1   
  7   4   5  1   
  8   4   7  1   
  9   5   6  1   
 10   5  16  1   
 11   8   9  am  
 12   9  10  am  
 13   9  14  2   
 14  10  11  1   
 15  10  12  1   
 16  12  13  2   
 17  16  17  1   
 18  17  18  1   
@<TRIPOS>SUBSTRUCTURE
  1 <1>   0 RESIDUE 1 * * 1
# MOE 2007.09 (io_trps.svl 2007.09)
@<TRIPOS>MOLECULE
sangivamycin
22 24 1 0 0 
SMALL
NO_CHARGES


@<TRIPOS>ATOM
  1 O        5.9400    -0.9460     0.0000 O.3   1 <1>   0.0000 
  2 C        5.9420    -1.9460     0.0000 C.3   1 <1>   0.0000 
  3 C        6.7520    -2.5320     0.0000 C.3   1 <1>   0.0000 
  4 O        7.6650    -2.1240     0.0000 O.3   1 <1>   0.0000 
  5 C        4.9920    -2.2560     0.0000 C.3   1 <1>   0.0000 
  6 C        4.4030    -1.4480     0.0000 C.3   1 <1>   0.0000 
  7 O        3.4030    -1.4500     0.0000 O.3   1 <1>   0.0000 
  8 O        4.6840    -3.2080     0.0000 O.3   1 <1>   0.0000 
  9 C        4.9890    -0.6380     0.0000 C.3   1 <1>   0.0000 
 10 N        4.6780     0.3120     0.0000 N.pl3 1 <1>   0.0000 
 11 C        5.2620     1.1170     0.0000 C.2   1 <1>   0.0000 
 12 C        4.6780     1.9220     0.0000 C.2   1 <1>   0.0000 
 13 C        4.9890     2.8720     0.0000 C.2   1 <1>   0.0000 
 14 N        5.9670     3.0780     0.0000 N.am  1 <1>   0.0000 
 15 O        4.3210     3.6170     0.0000 O.2   1 <1>   0.0000 
 16 C        3.7320     1.6170     0.0000 C.ar  1 <1>   0.0000 
 17 C        2.8660     2.1170     0.0000 C.ar  1 <1>   0.0000 
 18 N        2.8660     3.1170     0.0000 N.pl3 1 <1>   0.0000 
 19 N        2.0000     1.6170     0.0000 N.ar  1 <1>   0.0000 
 20 C        2.0000     0.6170     0.0000 C.ar  1 <1>   0.0000 
 21 N        2.8660     0.1170     0.0000 N.ar  1 <1>   0.0000 
 22 C        3.7320     0.6170     0.0000 C.ar  1 <1>   0.0000 
@<TRIPOS>BOND
  1   1   2  1   
  2   1   9  1   
  3   2   3  1   
  4   2   5  1   
  5   3   4  1   
  6   5   6  1   
  7   5   8  1   
  8   6   7  1   
  9   6   9  1   
 10   9  10  1   
 11  10  11  1   
 12  10  22  1   
 13  11  12  2   
 14  12  13  1   
 15  12  16  1   
 16  13  14  am  
 17  13  15  2   
 18  16  17  ar  
 19  16  22  ar  
 20  17  18  1   
 21  17  19  ar  
 22  19  20  ar  
 23  20  21  ar  
 24  21  22  ar  
@<TRIPOS>SUBSTRUCTURE
  1 <1>   0 RESIDUE 1 * * 1
# MOE 2007.09 (io_trps.svl 2007.09)
@<TRIPOS>MOLECULE
Roseoflavin
29 31 1 0 0 
SMALL
NO_CHARGES


@<TRIPOS>ATOM
  1 O        4.6660    -0.0430     0.0000 O.3   1 <1>   0.0000 
  2 C        5.5320     0.4570     0.0000 C.3   1 <1>   0.0000 
  3 C        5.5320     1.4570     0.0000 C.3   1 <1>   0.0000 
  4 C        4.6660     1.9570     0.0000 C.3   1 <1>   0.0000 
  5 C        4.6660     2.9570     0.0000 C.3   1 <1>   0.0000 
  6 O        3.8000     3.4570     0.0000 O.3   1 <1>   0.0000 
  7 O        3.8000     1.4570     0.0000 O.3   1 <1>   0.0000 
  8 O        6.3980     1.9570     0.0000 O.3   1 <1>   0.0000 
  9 C        6.3980    -0.0430     0.0000 C.3   1 <1>   0.0000 
 10 N        6.3980    -1.0430     0.0000 N.pl3 1 <1>   0.0000 
 11 C        7.2640    -1.5430     0.0000 C.2   1 <1>   0.0000 
 12 C        7.2640    -2.5430     0.0000 C.2   1 <1>   0.0000 
 13 C        8.1580    -3.0770     0.0000 C.2   1 <1>   0.0000 
 14 N        9.0640    -2.5640     0.0000 N.am  1 <1>   0.0000 
 15 C        9.0640    -1.5220     0.0000 C.2   1 <1>   0.0000 
 16 O        9.9280    -1.0190     0.0000 O.2   1 <1>   0.0000 
 17 O        8.1460    -4.0770     0.0000 O.2   1 <1>   0.0000 
 18 N        6.3980    -3.0430     0.0000 N.2   1 <1>   0.0000 
 19 C        5.5320    -2.5430     0.0000 C.ar  1 <1>   0.0000 
 20 C        4.6380    -3.0770     0.0000 C.ar  1 <1>   0.0000 
 21 C        3.7320    -2.5640     0.0000 C.ar  1 <1>   0.0000 
 22 C        2.8680    -3.0670     0.0000 C.3   1 <1>   0.0000 
 23 C        3.7320    -1.5220     0.0000 C.ar  1 <1>   0.0000 
 24 C        4.6380    -1.0080     0.0000 C.ar  1 <1>   0.0000 
 25 N        2.8680    -1.0190     0.0000 N.pl3 1 <1>   0.0000 
 26 C        2.8720    -0.0190     0.0000 C.3   1 <1>   0.0000 
 27 C        2.0000    -1.5150     0.0000 C.3   1 <1>   0.0000 
 28 N        8.1580    -1.0080     0.0000 N.2   1 <1>   0.0000 
 29 C        5.5320    -1.5430     0.0000 C.ar  1 <1>   0.0000 
@<TRIPOS>BOND
  1   1   2  1   
  2   2   3  1   
  3   2   9  1   
  4   3   4  1   
  5   3   8  1   
  6   4   5  1   
  7   4   7  1   
  8   5   6  1   
  9   9  10  1   
 10  10  11  1   
 11  10  29  1   
 12  11  12  1   
 13  11  28  2   
 14  12  13  1   
 15  12  18  2   
 16  13  14  am  
 17  13  17  2   
 18  14  15  am  
 19  15  16  2   
 20  15  28  1   
 21  18  19  1   
 22  19  20  ar  
 23  19  29  ar  
 24  20  21  ar  
 25  21  22  1   
 26  21  23  ar  
 27  23  24  ar  
 28  23  25  1   
 29  24  29  ar  
 30  25  26  1   
 31  25  27  1   
@<TRIPOS>SUBSTRUCTURE
  1 <1>   0 RESIDUE 1 * * 1
# MOE 2007.09 (io_trps.svl 2007.09)
@<TRIPOS>MOLECULE
Angustmycin C
21 23 1 0 0 
SMALL
NO_CHARGES


@<TRIPOS>ATOM
  1 O        4.0380     0.7140     0.0000 O.3   1 <1>   0.0000 
  2 C        4.0400     1.7140     0.0000 C.3   1 <1>   0.0000 
  3 C        3.2320     2.3030     0.0000 C.3   1 <1>   0.0000 
  4 O        3.3380     3.2970     0.0000 O.3   1 <1>   0.0000 
  5 C        4.9920     2.0210     0.0000 C.3   1 <1>   0.0000 
  6 C        5.5780     1.2110     0.0000 C.3   1 <1>   0.0000 
  7 O        6.5780     1.2090     0.0000 O.3   1 <1>   0.0000 
  8 O        5.3020     2.9710     0.0000 O.3   1 <1>   0.0000 
  9 C        4.9890     0.4030     0.0000 C.3   1 <1>   0.0000 
 10 C        5.7970    -0.1860     0.0000 C.3   1 <1>   0.0000 
 11 O        6.7110     0.2190     0.0000 O.3   1 <1>   0.0000 
 12 N        4.6780    -0.5480     0.0000 N.pl3 1 <1>   0.0000 
 13 C        5.2620    -1.3520     0.0000 C.2   1 <1>   0.0000 
 14 N        4.6780    -2.1570     0.0000 N.2   1 <1>   0.0000 
 15 C        3.7320    -1.8520     0.0000 C.ar  1 <1>   0.0000 
 16 C        2.8660    -2.3520     0.0000 C.ar  1 <1>   0.0000 
 17 N        2.8660    -3.3520     0.0000 N.pl3 1 <1>   0.0000 
 18 N        2.0000    -1.8520     0.0000 N.ar  1 <1>   0.0000 
 19 C        2.0000    -0.8520     0.0000 C.ar  1 <1>   0.0000 
 20 N        2.8660    -0.3520     0.0000 N.ar  1 <1>   0.0000 
 21 C        3.7320    -0.8520     0.0000 C.ar  1 <1>   0.0000 
@<TRIPOS>BOND
  1   1   2  1   
  2   1   9  1   
  3   2   3  1   
  4   2   5  1   
  5   3   4  1   
  6   5   6  1   
  7   5   8  1   
  8   6   7  1   
  9   6   9  1   
 10   9  10  1   
 11   9  12  1   
 12  10  11  1   
 13  12  13  1   
 14  12  21  1   
 15  13  14  2   
 16  14  15  1   
 17  15  16  ar  
 18  15  21  ar  
 19  16  17  1   
 20  16  18  ar  
 21  18  19  ar  
 22  19  20  ar  
 23  20  21  ar  
@<TRIPOS>SUBSTRUCTURE
  1 <1>   0 RESIDUE 1 * * 1
# MOE 2007.09 (io_trps.svl 2007.09)
@<TRIPOS>MOLECULE
Polyoxin
22 23 1 0 0 
SMALL
NO_CHARGES


@<TRIPOS>ATOM
  1 O        5.0300    -0.5530     0.0000 O.3   1 <1>   0.0000 
  2 C        4.2210     0.0350     0.0000 C.3   1 <1>   0.0000 
  3 C        3.4120    -0.5530     0.0000 C.3   1 <1>   0.0000 
  4 C        3.7210    -1.5040     0.0000 C.3   1 <1>   0.0000 
  5 O        3.1330    -2.3130     0.0000 O.3   1 <1>   0.0000 
  6 O        2.4610    -0.2440     0.0000 O.3   1 <1>   0.0000 
  7 N        4.2210     1.0350     0.0000 N.am  1 <1>   0.0000 
  8 C        3.3550     1.5350     0.0000 C.2   1 <1>   0.0000 
  9 N        3.3550     2.5350     0.0000 N.am  1 <1>   0.0000 
 10 C        4.2210     3.0350     0.0000 C.2   1 <1>   0.0000 
 11 C        5.0870     2.5350     0.0000 C.2   1 <1>   0.0000 
 12 C        5.9530     3.0350     0.0000 C.2   1 <1>   0.0000 
 13 O        5.9530     4.0350     0.0000 O.2   1 <1>   0.0000 
 14 O        6.8190     2.5350     0.0000 O.3   1 <1>   0.0000 
 15 O        4.2210     4.0350     0.0000 O.2   1 <1>   0.0000 
 16 O        2.4890     1.0350     0.0000 O.2   1 <1>   0.0000 
 17 C        5.0870     1.5350     0.0000 C.2   1 <1>   0.0000 
 18 C        4.7210    -1.5040     0.0000 C.3   1 <1>   0.0000 
 19 C        5.3090    -2.3130     0.0000 C.3   1 <1>   0.0000 
 20 C        4.9020    -3.2260     0.0000 C.2   1 <1>   0.0000 
 21 O        5.4900    -4.0350     0.0000 O.2   1 <1>   0.0000 
 22 N        6.3030    -2.2080     0.0000 N.3   1 <1>   0.0000 
@<TRIPOS>BOND
  1   1   2  1   
  2   1  18  1   
  3   2   3  1   
  4   2   7  1   
  5   3   4  1   
  6   3   6  1   
  7   4   5  1   
  8   4  18  1   
  9   7   8  am  
 10   7  17  1   
 11   8   9  am  
 12   8  16  2   
 13   9  10  am  
 14  10  11  1   
 15  10  15  2   
 16  11  12  1   
 17  11  17  2   
 18  12  13  2   
 19  12  14  1   
 20  18  19  1   
 21  19  20  1   
 22  19  22  1   
 23  20  21  2   
@<TRIPOS>SUBSTRUCTURE
  1 <1>   0 RESIDUE 1 * * 1
# MOE 2007.09 (io_trps.svl 2007.09)
@<TRIPOS>MOLECULE
Nikkomycin So(X)
23 25 1 0 0 
SMALL
NO_CHARGES


@<TRIPOS>ATOM
  1 O        6.4100    -0.8050     0.0000 O.3   1 <1>   0.0000 
  2 C        6.9940     0.0000     0.0000 C.3   1 <1>   0.0000 
  3 C        6.4100     0.8050     0.0000 C.3   1 <1>   0.0000 
  4 C        5.4640     0.5000     0.0000 C.3   1 <1>   0.0000 
  5 O        4.5980     1.0000     0.0000 O.3   1 <1>   0.0000 
  6 C        3.7320     0.5000     0.0000 C.3   1 <1>   0.0000 
  7 C        2.8660     1.0000     0.0000 C.2   1 <1>   0.0000 
  8 O        2.0000     0.5000     0.0000 O.2   1 <1>   0.0000 
  9 O        2.8660     2.0000     0.0000 O.3   1 <1>   0.0000 
 10 C        3.7320    -0.5000     0.0000 C.3   1 <1>   0.0000 
 11 C        4.5980    -1.0000     0.0000 C.3   1 <1>   0.0000 
 12 O        4.5980    -2.0000     0.0000 O.3   1 <1>   0.0000 
 13 O        2.8660    -1.0000     0.0000 O.3   1 <1>   0.0000 
 14 O        6.7210     1.7550     0.0000 O.3   1 <1>   0.0000 
 15 N        7.9940     0.0000     0.0000 N.am  1 <1>   0.0000 
 16 C        8.5820    -0.8090     0.0000 C.2   1 <1>   0.0000 
 17 N        9.5330    -0.5000     0.0000 N.am  1 <1>   0.0000 
 18 C        9.5330     0.5000     0.0000 C.2   1 <1>   0.0000 
 19 C       10.3420     1.0880     0.0000 C.2   1 <1>   0.0000 
 20 O       11.2550     0.6810     0.0000 O.2   1 <1>   0.0000 
 21 O        8.2730    -1.7600     0.0000 O.2   1 <1>   0.0000 
 22 C        8.5820     0.8090     0.0000 C.2   1 <1>   0.0000 
 23 C        5.4640    -0.5000     0.0000 C.3   1 <1>   0.0000 
@<TRIPOS>BOND
  1   1   2  1   
  2   1  23  1   
  3   2   3  1   
  4   2  15  1   
  5   3   4  1   
  6   3  14  1   
  7   4   5  1   
  8   4  23  1   
  9   5   6  1   
 10   6   7  1   
 11   6  10  1   
 12   7   8  2   
 13   7   9  1   
 14  10  11  1   
 15  10  13  1   
 16  11  12  1   
 17  11  23  1   
 18  15  16  am  
 19  15  22  1   
 20  16  17  am  
 21  16  21  2   
 22  17  18  1   
 23  18  19  1   
 24  18  22  2   
 25  19  20  2   
@<TRIPOS>SUBSTRUCTURE
  1 <1>   0 RESIDUE 1 * * 1
# MOE 2007.09 (io_trps.svl 2007.09)
@<TRIPOS>MOLECULE
Nikkomycin So(Z)
23 25 1 0 0 
SMALL
NO_CHARGES


@<TRIPOS>ATOM
  1 O        6.4100    -0.8050     0.0000 O.3   1 <1>   0.0000 
  2 C        6.9940     0.0000     0.0000 C.3   1 <1>   0.0000 
  3 C        6.4100     0.8050     0.0000 C.3   1 <1>   0.0000 
  4 C        5.4640     0.5000     0.0000 C.3   1 <1>   0.0000 
  5 O        4.5980     1.0000     0.0000 O.3   1 <1>   0.0000 
  6 C        3.7320     0.5000     0.0000 C.3   1 <1>   0.0000 
  7 C        2.8660     1.0000     0.0000 C.2   1 <1>   0.0000 
  8 O        2.0000     0.5000     0.0000 O.2   1 <1>   0.0000 
  9 O        2.8660     2.0000     0.0000 O.3   1 <1>   0.0000 
 10 C        3.7320    -0.5000     0.0000 C.3   1 <1>   0.0000 
 11 C        4.5980    -1.0000     0.0000 C.3   1 <1>   0.0000 
 12 O        4.5980    -2.0000     0.0000 O.3   1 <1>   0.0000 
 13 O        2.8660    -1.0000     0.0000 O.3   1 <1>   0.0000 
 14 O        6.7210     1.7550     0.0000 O.3   1 <1>   0.0000 
 15 N        7.9940     0.0000     0.0000 N.am  1 <1>   0.0000 
 16 C        8.4940     0.8660     0.0000 C.2   1 <1>   0.0000 
 17 C        9.4940     0.8660     0.0000 C.2   1 <1>   0.0000 
 18 C        9.9940     0.0000     0.0000 C.2   1 <1>   0.0000 
 19 N        9.4940    -0.8660     0.0000 N.am  1 <1>   0.0000 
 20 O       10.9940     0.0000     0.0000 O.2   1 <1>   0.0000 
 21 C        8.4940    -0.8660     0.0000 C.2   1 <1>   0.0000 
 22 O        7.9940    -1.7320     0.0000 O.2   1 <1>   0.0000 
 23 C        5.4640    -0.5000     0.0000 C.3   1 <1>   0.0000 
@<TRIPOS>BOND
  1   1   2  1   
  2   1  23  1   
  3   2   3  1   
  4   2  15  1   
  5   3   4  1   
  6   3  14  1   
  7   4   5  1   
  8   4  23  1   
  9   5   6  1   
 10   6   7  1   
 11   6  10  1   
 12   7   8  2   
 13   7   9  1   
 14  10  11  1   
 15  10  13  1   
 16  11  12  1   
 17  11  23  1   
 18  15  16  1   
 19  15  21  am  
 20  16  17  2   
 21  17  18  1   
 22  18  19  am  
 23  18  20  2   
 24  19  21  am  
 25  21  22  2   
@<TRIPOS>SUBSTRUCTURE
  1 <1>   0 RESIDUE 1 * * 1
# MOE 2007.09 (io_trps.svl 2007.09)
@<TRIPOS>MOLECULE
Kinamycin B
30 33 1 0 0 
SMALL
USER_CHARGES


@<TRIPOS>ATOM
  1 O        3.6920    -0.5600     0.0000 O.3   1 <1>   0.0000 
  2 C        2.9520     0.1130     0.0000 C.2   1 <1>   0.0000 
  3 C        2.0000    -0.1920     0.0000 C.3   1 <1>   0.0000 
  4 O        3.1650     1.0900     0.0000 O.2   1 <1>   0.0000 
  5 C        4.6450    -0.2550     0.0000 C.3   1 <1>   0.0000 
  6 C        3.9050     0.4170     0.0000 C.3   1 <1>   0.0000 
  7 C        5.3440     0.5080     0.0000 C.3   1 <1>   0.0000 
  8 C        6.3540     0.2760     0.0000 C.2   1 <1>   0.0000 
  9 C        7.1570     0.8620     0.0000 C.2   1 <1>   0.0000 
 10 C        7.9630     0.2790     0.0000 C.2   1 <1>   0.0000 
 11 C        8.9410     0.4870     0.0000 C.2   1 <1>   0.0000 
 12 C        9.6100    -0.2560     0.0000 C.2   1 <1>   0.0000 
 13 C       10.6260    -0.0240     0.0000 C.2   1 <1>   0.0000 
 14 C       11.3290    -0.7920     0.0000 C.2   1 <1>   0.0000 
 15 C       11.0070    -1.7830     0.0000 C.2   1 <1>   0.0000 
 16 C        9.9860    -1.9920     0.0000 C.2   1 <1>   0.0000 
 17 O       10.9240     0.9310     0.0000 O.2   1 <1>   0.0000 
 18 C        9.3010    -1.2070     0.0000 C.2   1 <1>   0.0000 
 19 C        8.3230    -1.4150     0.0000 C.2   1 <1>   0.0000 
 20 O        8.0140    -2.3660     0.0000 O.3   1 <1>   0.0000 
 21 O        9.2500     1.4380     0.0000 O.3   1 <1>   0.0000 
 22 C        7.6540    -0.6720     0.0000 C.2   1 <1>   0.0000 
 23 N        7.1560     1.8620     0.0000 N.2   1 <1>   1.0000 
 24 N        7.1540     2.8620     0.0000 N.2   1 <1>  -1.0000 
 25 C        6.6600    -0.6690     0.0000 C.2   1 <1>   0.0000 
 26 C        5.9780    -1.4490     0.0000 C.3   1 <1>   0.0000 
 27 O        6.2980    -2.3960     0.0000 O.3   1 <1>   0.0000 
 28 O        5.0470     1.4630     0.0000 O.3   1 <1>   0.0000 
 29 C        4.9640    -1.2400     0.0000 C.3   1 <1>   0.0000 
 30 O        4.2970    -1.9860     0.0000 O.3   1 <1>   0.0000 
@<TRIPOS>BOND
  1   1   2  1   
  2   1   5  1   
  3   2   3  1   
  4   2   4  2   
  5   5   6  1   
  6   5   7  1   
  7   5  29  1   
  8   7   8  1   
  9   7  28  1   
 10   8   9  1   
 11   8  25  2   
 12   9  10  2   
 13   9  23  1   
 14  10  11  1   
 15  10  22  1   
 16  11  12  2   
 17  11  21  1   
 18  12  13  1   
 19  12  18  1   
 20  13  14  1   
 21  13  17  2   
 22  14  15  2   
 23  15  16  1   
 24  16  18  2   
 25  18  19  1   
 26  19  20  1   
 27  19  22  2   
 28  22  25  1   
 29  23  24  2   
 30  25  26  1   
 31  26  27  1   
 32  26  29  1   
 33  29  30  1   
@<TRIPOS>SUBSTRUCTURE
  1 <1>   0 RESIDUE 1 * * 1
# MOE 2007.09 (io_trps.svl 2007.09)
@<TRIPOS>MOLECULE
KS-619-1
35 39 1 0 0 
SMALL
NO_CHARGES


@<TRIPOS>ATOM
  1 O        2.5370     1.9610     0.0000 O.3   1 <1>   0.0000 
  2 C        3.4030     1.4610     0.0000 C.ar  1 <1>   0.0000 
  3 C        4.2690     1.9610     0.0000 C.ar  1 <1>   0.0000 
  4 C        4.2530     3.0020     0.0000 C.2   1 <1>   0.0000 
  5 C        5.1510     3.5300     0.0000 C.ar  1 <1>   0.0000 
  6 C        5.1340     4.6150     0.0000 C.ar  1 <1>   0.0000 
  7 C        6.0700     5.1650     0.0000 C.ar  1 <1>   0.0000 
  8 C        7.0090     4.6220     0.0000 C.ar  1 <1>   0.0000 
  9 C        7.0010     3.5370     0.0000 C.ar  1 <1>   0.0000 
 10 O        7.8770     5.1190     0.0000 O.3   1 <1>   0.0000 
 11 O        4.2620     5.1050     0.0000 O.3   1 <1>   0.0000 
 12 C        6.0530     3.0100     0.0000 C.ar  1 <1>   0.0000 
 13 C        6.0450     1.9680     0.0000 C.2   1 <1>   0.0000 
 14 O        6.9050     1.4580     0.0000 O.2   1 <1>   0.0000 
 15 O        3.3810     3.4920     0.0000 O.2   1 <1>   0.0000 
 16 C        5.1350     1.4610     0.0000 C.ar  1 <1>   0.0000 
 17 C        5.1350     0.4610     0.0000 C.ar  1 <1>   0.0000 
 18 C        4.2690    -0.0390     0.0000 C.ar  1 <1>   0.0000 
 19 C        4.2850    -1.0800     0.0000 C.ar  1 <1>   0.0000 
 20 C        5.2370    -1.6010     0.0000 C.ar  1 <1>   0.0000 
 21 C        5.2540    -2.6860     0.0000 C.ar  1 <1>   0.0000 
 22 C        6.1250    -3.1760     0.0000 C.2   1 <1>   0.0000 
 23 O        6.9860    -2.6660     0.0000 O.2   1 <1>   0.0000 
 24 O        6.1370    -4.1760     0.0000 O.3   1 <1>   0.0000 
 25 C        4.3180    -3.2360     0.0000 C.ar  1 <1>   0.0000 
 26 C        4.3220    -4.2360     0.0000 C.3   1 <1>   0.0000 
 27 C        3.4580    -4.7390     0.0000 C.2   1 <1>   0.0000 
 28 C        3.4620    -5.7390     0.0000 C.3   1 <1>   0.0000 
 29 O        2.5900    -4.2420     0.0000 O.2   1 <1>   0.0000 
 30 C        3.3790    -2.6930     0.0000 C.ar  1 <1>   0.0000 
 31 O        6.0930    -1.0840     0.0000 O.3   1 <1>   0.0000 
 32 C        3.3870    -1.6080     0.0000 C.ar  1 <1>   0.0000 
 33 C        2.4850    -1.0870     0.0000 C.3   1 <1>   0.0000 
 34 C        2.4930    -0.0460     0.0000 C.3   1 <1>   0.0000 
 35 C        3.4030     0.4610     0.0000 C.ar  1 <1>   0.0000 
@<TRIPOS>BOND
  1   1   2  1   
  2   2   3  ar  
  3   2  35  ar  
  4   3   4  1   
  5   3  16  ar  
  6   4   5  1   
  7   4  15  2   
  8   5   6  ar  
  9   5  12  ar  
 10   6   7  ar  
 11   6  11  1   
 12   7   8  ar  
 13   8   9  ar  
 14   8  10  1   
 15   9  12  ar  
 16  12  13  1   
 17  13  14  2   
 18  13  16  1   
 19  16  17  ar  
 20  17  18  ar  
 21  18  19  1   
 22  18  35  ar  
 23  19  20  ar  
 24  19  32  ar  
 25  20  21  ar  
 26  20  31  1   
 27  21  22  1   
 28  21  25  ar  
 29  22  23  2   
 30  22  24  1   
 31  25  26  1   
 32  25  30  ar  
 33  26  27  1   
 34  27  28  1   
 35  27  29  2   
 36  30  32  ar  
 37  32  33  1   
 38  33  34  1   
 39  34  35  1   
@<TRIPOS>SUBSTRUCTURE
  1 <1>   0 RESIDUE 1 * * 1
# MOE 2007.09 (io_trps.svl 2007.09)
@<TRIPOS>MOLECULE
aranciamycin g
34 38 1 0 0 
SMALL
NO_CHARGES


@<TRIPOS>ATOM
  1 C        0.0000     0.0000     0.0000 C.3   1 <1>   0.0000 
  2 C        0.0000     0.0000     0.0000 C.3   1 <1>   0.0000 
  3 O        0.0000     0.0000     0.0000 O.3   1 <1>   0.0000 
  4 C        0.0000     0.0000     0.0000 C.3   1 <1>   0.0000 
  5 O        0.0000     0.0000     0.0000 O.3   1 <1>   0.0000 
  6 C        0.0000     0.0000     0.0000 C.3   1 <1>   0.0000 
  7 C        0.0000     0.0000     0.0000 C.3   1 <1>   0.0000 
  8 C        0.0000     0.0000     0.0000 C.3   1 <1>   0.0000 
  9 C        0.0000     0.0000     0.0000 C.3   1 <1>   0.0000 
 10 C        0.0000     0.0000     0.0000 C.ar  1 <1>   0.0000 
 11 C        0.0000     0.0000     0.0000 C.ar  1 <1>   0.0000 
 12 C        0.0000     0.0000     0.0000 C.ar  1 <1>   0.0000 
 13 C        0.0000     0.0000     0.0000 C.2   1 <1>   0.0000 
 14 O        0.0000     0.0000     0.0000 O.2   1 <1>   0.0000 
 15 C        0.0000     0.0000     0.0000 C.ar  1 <1>   0.0000 
 16 C        0.0000     0.0000     0.0000 C.ar  1 <1>   0.0000 
 17 C        0.0000     0.0000     0.0000 C.ar  1 <1>   0.0000 
 18 C        0.0000     0.0000     0.0000 C.ar  1 <1>   0.0000 
 19 C        0.0000     0.0000     0.0000 C.ar  1 <1>   0.0000 
 20 O        0.0000     0.0000     0.0000 O.3   1 <1>   0.0000 
 21 O        0.0000     0.0000     0.0000 O.3   1 <1>   0.0000 
 22 C        0.0000     0.0000     0.0000 C.ar  1 <1>   0.0000 
 23 C        0.0000     0.0000     0.0000 C.2   1 <1>   0.0000 
 24 O        0.0000     0.0000     0.0000 O.2   1 <1>   0.0000 
 25 C        0.0000     0.0000     0.0000 C.ar  1 <1>   0.0000 
 26 C        0.0000     0.0000     0.0000 C.ar  1 <1>   0.0000 
 27 O        0.0000     0.0000     0.0000 O.3   1 <1>   0.0000 
 28 O        0.0000     0.0000     0.0000 O.3   1 <1>   0.0000 
 29 C        0.0000     0.0000     0.0000 C.3   1 <1>   0.0000 
 30 C        0.0000     0.0000     0.0000 C.ar  1 <1>   0.0000 
 31 C        0.0000     0.0000     0.0000 C.3   1 <1>   0.0000 
 32 C        0.0000     0.0000     0.0000 C.3   1 <1>   0.0000 
 33 C        0.0000     0.0000     0.0000 C.3   1 <1>   0.0000 
 34 O        0.0000     0.0000     0.0000 O.3   1 <1>   0.0000 
@<TRIPOS>BOND
  1   1   2  1   
  2   2   3  1   
  3   2  33  1   
  4   3   4  1   
  5   4   5  1   
  6   4  31  1   
  7   5   6  1   
  8   6   7  1   
  9   6  30  1   
 10   7   8  1   
 11   8   9  1   
 12   8  28  1   
 13   8  29  1   
 14   9  10  1   
 15  10  11  ar  
 16  10  30  ar  
 17  11  12  ar  
 18  12  13  1   
 19  12  25  ar  
 20  13  14  2   
 21  13  15  1   
 22  15  16  ar  
 23  15  22  ar  
 24  16  17  ar  
 25  16  21  1   
 26  17  18  ar  
 27  18  19  ar  
 28  19  20  1   
 29  19  22  ar  
 30  22  23  1   
 31  23  24  2   
 32  23  25  1   
 33  25  26  ar  
 34  26  27  1   
 35  26  30  ar  
 36  31  32  1   
 37  32  33  1   
 38  33  34  1   
@<TRIPOS>SUBSTRUCTURE
  1 <1>   0 RESIDUE 1 * * 1
# MOE 2007.09 (io_trps.svl 2007.09)
@<TRIPOS>MOLECULE
aranciamycin f
34 38 1 0 0 
SMALL
NO_CHARGES


@<TRIPOS>ATOM
  1 C        0.0000     0.0000     0.0000 C.3   1 <1>   0.0000 
  2 C        0.0000     0.0000     0.0000 C.3   1 <1>   0.0000 
  3 O        0.0000     0.0000     0.0000 O.3   1 <1>   0.0000 
  4 C        0.0000     0.0000     0.0000 C.3   1 <1>   0.0000 
  5 O        0.0000     0.0000     0.0000 O.3   1 <1>   0.0000 
  6 C        0.0000     0.0000     0.0000 C.3   1 <1>   0.0000 
  7 C        0.0000     0.0000     0.0000 C.3   1 <1>   0.0000 
  8 C        0.0000     0.0000     0.0000 C.3   1 <1>   0.0000 
  9 C        0.0000     0.0000     0.0000 C.3   1 <1>   0.0000 
 10 C        0.0000     0.0000     0.0000 C.ar  1 <1>   0.0000 
 11 C        0.0000     0.0000     0.0000 C.ar  1 <1>   0.0000 
 12 C        0.0000     0.0000     0.0000 C.ar  1 <1>   0.0000 
 13 C        0.0000     0.0000     0.0000 C.2   1 <1>   0.0000 
 14 O        0.0000     0.0000     0.0000 O.2   1 <1>   0.0000 
 15 C        0.0000     0.0000     0.0000 C.ar  1 <1>   0.0000 
 16 C        0.0000     0.0000     0.0000 C.ar  1 <1>   0.0000 
 17 C        0.0000     0.0000     0.0000 C.ar  1 <1>   0.0000 
 18 C        0.0000     0.0000     0.0000 C.ar  1 <1>   0.0000 
 19 C        0.0000     0.0000     0.0000 C.ar  1 <1>   0.0000 
 20 O        0.0000     0.0000     0.0000 O.3   1 <1>   0.0000 
 21 C        0.0000     0.0000     0.0000 C.ar  1 <1>   0.0000 
 22 C        0.0000     0.0000     0.0000 C.2   1 <1>   0.0000 
 23 O        0.0000     0.0000     0.0000 O.2   1 <1>   0.0000 
 24 C        0.0000     0.0000     0.0000 C.ar  1 <1>   0.0000 
 25 C        0.0000     0.0000     0.0000 C.ar  1 <1>   0.0000 
 26 O        0.0000     0.0000     0.0000 O.3   1 <1>   0.0000 
 27 C        0.0000     0.0000     0.0000 C.3   1 <1>   0.0000 
 28 O        0.0000     0.0000     0.0000 O.3   1 <1>   0.0000 
 29 O        0.0000     0.0000     0.0000 O.3   1 <1>   0.0000 
 30 C        0.0000     0.0000     0.0000 C.ar  1 <1>   0.0000 
 31 C        0.0000     0.0000     0.0000 C.3   1 <1>   0.0000 
 32 C        0.0000     0.0000     0.0000 C.3   1 <1>   0.0000 
 33 C        0.0000     0.0000     0.0000 C.3   1 <1>   0.0000 
 34 O        0.0000     0.0000     0.0000 O.3   1 <1>   0.0000 
@<TRIPOS>BOND
  1   1   2  1   
  2   2   3  1   
  3   2  33  1   
  4   3   4  1   
  5   4   5  1   
  6   4  31  1   
  7   5   6  1   
  8   6   7  1   
  9   6  30  1   
 10   7   8  1   
 11   8   9  1   
 12   8  27  1   
 13   8  29  1   
 14   9  10  1   
 15  10  11  ar  
 16  10  30  ar  
 17  11  12  ar  
 18  12  13  1   
 19  12  24  ar  
 20  13  14  2   
 21  13  15  1   
 22  15  16  ar  
 23  15  21  ar  
 24  16  17  ar  
 25  17  18  ar  
 26  18  19  ar  
 27  19  20  1   
 28  19  21  ar  
 29  21  22  1   
 30  22  23  2   
 31  22  24  1   
 32  24  25  ar  
 33  25  26  1   
 34  25  30  ar  
 35  27  28  1   
 36  31  32  1   
 37  32  33  1   
 38  33  34  1   
@<TRIPOS>SUBSTRUCTURE
  1 <1>   0 RESIDUE 1 * * 1
# MOE 2007.09 (io_trps.svl 2007.09)
@<TRIPOS>MOLECULE
Rhodomycinone
31 34 1 0 0 
SMALL
NO_CHARGES


@<TRIPOS>ATOM
  1 O        2.4970     0.0510     0.0000 O.3   1 <1>   0.0000 
  2 C        3.4970     0.0540     0.0000 C.3   1 <1>   0.0000 
  3 C        3.0000    -0.8130     0.0000 C.3   1 <1>   0.0000 
  4 C        2.0000    -0.8170     0.0000 C.3   1 <1>   0.0000 
  5 C        3.4970     1.0960     0.0000 C.3   1 <1>   0.0000 
  6 C        4.4030     1.6100     0.0000 C.3   1 <1>   0.0000 
  7 C        5.2970     1.0750     0.0000 C.ar  1 <1>   0.0000 
  8 C        6.1630     1.5750     0.0000 C.ar  1 <1>   0.0000 
  9 C        7.0290     1.0750     0.0000 C.ar  1 <1>   0.0000 
 10 C        7.9230     1.6100     0.0000 C.2   1 <1>   0.0000 
 11 C        8.8290     1.0960     0.0000 C.ar  1 <1>   0.0000 
 12 C        9.7600     1.6530     0.0000 C.ar  1 <1>   0.0000 
 13 C       10.7040     1.1180     0.0000 C.ar  1 <1>   0.0000 
 14 C       10.7040     0.0330     0.0000 C.ar  1 <1>   0.0000 
 15 C        9.7600    -0.5020     0.0000 C.ar  1 <1>   0.0000 
 16 O        9.7480     2.6530     0.0000 O.3   1 <1>   0.0000 
 17 C        8.8290     0.0540     0.0000 C.ar  1 <1>   0.0000 
 18 C        7.9230    -0.4590     0.0000 C.2   1 <1>   0.0000 
 19 O        7.9110    -1.4590     0.0000 O.2   1 <1>   0.0000 
 20 O        7.9110     2.6100     0.0000 O.2   1 <1>   0.0000 
 21 C        7.0290     0.0750     0.0000 C.ar  1 <1>   0.0000 
 22 C        6.1630    -0.4250     0.0000 C.ar  1 <1>   0.0000 
 23 O        6.1630    -1.4250     0.0000 O.3   1 <1>   0.0000 
 24 O        6.1630     2.5750     0.0000 O.3   1 <1>   0.0000 
 25 C        5.2970     0.0750     0.0000 C.ar  1 <1>   0.0000 
 26 O        4.4140     2.6100     0.0000 O.3   1 <1>   0.0000 
 27 C        4.4030    -0.4590     0.0000 C.3   1 <1>   0.0000 
 28 C        4.4140    -1.4590     0.0000 C.2   1 <1>   0.0000 
 29 O        5.2860    -1.9490     0.0000 O.2   1 <1>   0.0000 
 30 O        3.5540    -1.9690     0.0000 O.3   1 <1>   0.0000 
 31 C        3.5660    -2.9690     0.0000 C.3   1 <1>   0.0000 
@<TRIPOS>BOND
  1   1   2  1   
  2   2   3  1   
  3   2   5  1   
  4   2  27  1   
  5   3   4  1   
  6   5   6  1   
  7   6   7  1   
  8   6  26  1   
  9   7   8  ar  
 10   7  25  ar  
 11   8   9  ar  
 12   8  24  1   
 13   9  10  1   
 14   9  21  ar  
 15  10  11  1   
 16  10  20  2   
 17  11  12  ar  
 18  11  17  ar  
 19  12  13  ar  
 20  12  16  1   
 21  13  14  ar  
 22  14  15  ar  
 23  15  17  ar  
 24  17  18  1   
 25  18  19  2   
 26  18  21  1   
 27  21  22  ar  
 28  22  23  1   
 29  22  25  ar  
 30  25  27  1   
 31  27  28  1   
 32  28  29  2   
 33  28  30  1   
 34  30  31  1   
@<TRIPOS>SUBSTRUCTURE
  1 <1>   0 RESIDUE 1 * * 1
# MOE 2007.09 (io_trps.svl 2007.09)
@<TRIPOS>MOLECULE
2-Hydroxyaklavinone
31 34 1 0 0 
SMALL
NO_CHARGES


@<TRIPOS>ATOM
  1 O        2.4970     0.0510     0.0000 O.3   1 <1>   0.0000 
  2 C        3.4970     0.0540     0.0000 C.3   1 <1>   0.0000 
  3 C        3.0000    -0.8130     0.0000 C.3   1 <1>   0.0000 
  4 C        2.0000    -0.8170     0.0000 C.3   1 <1>   0.0000 
  5 C        3.4970     1.0960     0.0000 C.3   1 <1>   0.0000 
  6 C        4.4030     1.6100     0.0000 C.3   1 <1>   0.0000 
  7 C        5.2970     1.0750     0.0000 C.ar  1 <1>   0.0000 
  8 C        6.1630     1.5750     0.0000 C.ar  1 <1>   0.0000 
  9 C        7.0290     1.0750     0.0000 C.ar  1 <1>   0.0000 
 10 C        7.9230     1.6100     0.0000 C.2   1 <1>   0.0000 
 11 C        8.8290     1.0960     0.0000 C.ar  1 <1>   0.0000 
 12 C        9.7600     1.6530     0.0000 C.ar  1 <1>   0.0000 
 13 C       10.7040     1.1180     0.0000 C.ar  1 <1>   0.0000 
 14 C       10.7040     0.0330     0.0000 C.ar  1 <1>   0.0000 
 15 C        9.7600    -0.5020     0.0000 C.ar  1 <1>   0.0000 
 16 O       11.5680    -0.4700     0.0000 O.3   1 <1>   0.0000 
 17 O        9.7480     2.6530     0.0000 O.3   1 <1>   0.0000 
 18 C        8.8290     0.0540     0.0000 C.ar  1 <1>   0.0000 
 19 C        7.9230    -0.4590     0.0000 C.2   1 <1>   0.0000 
 20 O        7.9110    -1.4590     0.0000 O.2   1 <1>   0.0000 
 21 O        7.9110     2.6100     0.0000 O.2   1 <1>   0.0000 
 22 C        7.0290     0.0750     0.0000 C.ar  1 <1>   0.0000 
 23 C        6.1630    -0.4250     0.0000 C.ar  1 <1>   0.0000 
 24 O        6.1630     2.5750     0.0000 O.3   1 <1>   0.0000 
 25 C        5.2970     0.0750     0.0000 C.ar  1 <1>   0.0000 
 26 O        4.4140     2.6100     0.0000 O.3   1 <1>   0.0000 
 27 C        4.4030    -0.4590     0.0000 C.3   1 <1>   0.0000 
 28 C        4.4140    -1.4590     0.0000 C.2   1 <1>   0.0000 
 29 O        5.2860    -1.9490     0.0000 O.2   1 <1>   0.0000 
 30 O        3.5540    -1.9690     0.0000 O.3   1 <1>   0.0000 
 31 C        3.5660    -2.9690     0.0000 C.3   1 <1>   0.0000 
@<TRIPOS>BOND
  1   1   2  1   
  2   2   3  1   
  3   2   5  1   
  4   2  27  1   
  5   3   4  1   
  6   5   6  1   
  7   6   7  1   
  8   6  26  1   
  9   7   8  ar  
 10   7  25  ar  
 11   8   9  ar  
 12   8  24  1   
 13   9  10  1   
 14   9  22  ar  
 15  10  11  1   
 16  10  21  2   
 17  11  12  ar  
 18  11  18  ar  
 19  12  13  ar  
 20  12  17  1   
 21  13  14  ar  
 22  14  15  ar  
 23  14  16  1   
 24  15  18  ar  
 25  18  19  1   
 26  19  20  2   
 27  19  22  1   
 28  22  23  ar  
 29  23  25  ar  
 30  25  27  1   
 31  27  28  1   
 32  28  29  2   
 33  28  30  1   
 34  30  31  1   
@<TRIPOS>SUBSTRUCTURE
  1 <1>   0 RESIDUE 1 * * 1
# MOE 2007.09 (io_trps.svl 2007.09)
@<TRIPOS>MOLECULE
Rutilantinon
31 34 1 0 0 
SMALL
NO_CHARGES


@<TRIPOS>ATOM
  1 O        2.4970     0.0510     0.0000 O.3   1 <1>   0.0000 
  2 C        3.4970     0.0540     0.0000 C.3   1 <1>   0.0000 
  3 C        3.0000    -0.8130     0.0000 C.3   1 <1>   0.0000 
  4 C        2.0000    -0.8170     0.0000 C.3   1 <1>   0.0000 
  5 C        3.4970     1.0960     0.0000 C.3   1 <1>   0.0000 
  6 C        4.4030     1.6100     0.0000 C.3   1 <1>   0.0000 
  7 C        5.2970     1.0750     0.0000 C.ar  1 <1>   0.0000 
  8 C        6.1630     1.5750     0.0000 C.ar  1 <1>   0.0000 
  9 C        7.0290     1.0750     0.0000 C.ar  1 <1>   0.0000 
 10 C        7.9230     1.6100     0.0000 C.2   1 <1>   0.0000 
 11 C        8.8290     1.0960     0.0000 C.ar  1 <1>   0.0000 
 12 C        9.7600     1.6530     0.0000 C.ar  1 <1>   0.0000 
 13 C       10.7040     1.1180     0.0000 C.ar  1 <1>   0.0000 
 14 C       10.7040     0.0330     0.0000 C.ar  1 <1>   0.0000 
 15 C        9.7600    -0.5020     0.0000 C.ar  1 <1>   0.0000 
 16 O        9.7480    -1.5020     0.0000 O.3   1 <1>   0.0000 
 17 O        9.7480     2.6530     0.0000 O.3   1 <1>   0.0000 
 18 C        8.8290     0.0540     0.0000 C.ar  1 <1>   0.0000 
 19 C        7.9230    -0.4590     0.0000 C.2   1 <1>   0.0000 
 20 O        7.9110    -1.4590     0.0000 O.2   1 <1>   0.0000 
 21 O        7.9110     2.6100     0.0000 O.2   1 <1>   0.0000 
 22 C        7.0290     0.0750     0.0000 C.ar  1 <1>   0.0000 
 23 C        6.1630    -0.4250     0.0000 C.ar  1 <1>   0.0000 
 24 O        6.1630     2.5750     0.0000 O.3   1 <1>   0.0000 
 25 C        5.2970     0.0750     0.0000 C.ar  1 <1>   0.0000 
 26 O        4.4140     2.6100     0.0000 O.3   1 <1>   0.0000 
 27 C        4.4030    -0.4590     0.0000 C.3   1 <1>   0.0000 
 28 C        4.4140    -1.4590     0.0000 C.2   1 <1>   0.0000 
 29 O        5.2860    -1.9490     0.0000 O.2   1 <1>   0.0000 
 30 O        3.5540    -1.9690     0.0000 O.3   1 <1>   0.0000 
 31 C        3.5660    -2.9690     0.0000 C.3   1 <1>   0.0000 
@<TRIPOS>BOND
  1   1   2  1   
  2   2   3  1   
  3   2   5  1   
  4   2  27  1   
  5   3   4  1   
  6   5   6  1   
  7   6   7  1   
  8   6  26  1   
  9   7   8  ar  
 10   7  25  ar  
 11   8   9  ar  
 12   8  24  1   
 13   9  10  1   
 14   9  22  ar  
 15  10  11  1   
 16  10  21  2   
 17  11  12  ar  
 18  11  18  ar  
 19  12  13  ar  
 20  12  17  1   
 21  13  14  ar  
 22  14  15  ar  
 23  15  16  1   
 24  15  18  ar  
 25  18  19  1   
 26  19  20  2   
 27  19  22  1   
 28  22  23  ar  
 29  23  25  ar  
 30  25  27  1   
 31  27  28  1   
 32  28  29  2   
 33  28  30  1   
 34  30  31  1   
@<TRIPOS>SUBSTRUCTURE
  1 <1>   0 RESIDUE 1 * * 1
# MOE 2007.09 (io_trps.svl 2007.09)
@<TRIPOS>MOLECULE
landomycin i
34 38 1 0 0 
SMALL
NO_CHARGES


@<TRIPOS>ATOM
  1 O        3.4060     3.2020     0.0000 O.3   1 <1>   0.0000 
  2 C        4.2770     2.7120     0.0000 C.3   1 <1>   0.0000 
  3 C        5.1380     3.2220     0.0000 C.3   1 <1>   0.0000 
  4 C        5.1260     4.2220     0.0000 C.3   1 <1>   0.0000 
  5 C        4.2540     4.7120     0.0000 C.3   1 <1>   0.0000 
  6 O        4.2430     5.7120     0.0000 O.3   1 <1>   0.0000 
  7 O        5.9860     4.7320     0.0000 O.3   1 <1>   0.0000 
  8 O        4.2890     1.7120     0.0000 O.3   1 <1>   0.0000 
  9 C        5.1610     1.2220     0.0000 C.ar  1 <1>   0.0000 
 10 C        6.0590     1.7500     0.0000 C.ar  1 <1>   0.0000 
 11 C        6.9610     1.2290     0.0000 C.ar  1 <1>   0.0000 
 12 C        6.9530     0.1880     0.0000 C.ar  1 <1>   0.0000 
 13 C        6.0430    -0.3190     0.0000 C.ar  1 <1>   0.0000 
 14 C        6.0430    -1.3190     0.0000 C.2   1 <1>   0.0000 
 15 C        5.1770    -1.8190     0.0000 C.2   1 <1>   0.0000 
 16 C        5.1930    -2.8610     0.0000 C.ar  1 <1>   0.0000 
 17 C        6.1450    -3.3810     0.0000 C.ar  1 <1>   0.0000 
 18 C        6.1610    -4.4660     0.0000 C.ar  1 <1>   0.0000 
 19 C        5.2260    -5.0160     0.0000 C.ar  1 <1>   0.0000 
 20 C        5.2300    -6.0160     0.0000 C.3   1 <1>   0.0000 
 21 C        4.2860    -4.4730     0.0000 C.ar  1 <1>   0.0000 
 22 O        7.0010    -2.8650     0.0000 O.3   1 <1>   0.0000 
 23 C        4.2950    -3.3880     0.0000 C.ar  1 <1>   0.0000 
 24 C        3.3930    -2.8680     0.0000 C.3   1 <1>   0.0000 
 25 C        3.4010    -1.8260     0.0000 C.3   1 <1>   0.0000 
 26 O        2.5400    -1.3160     0.0000 O.3   1 <1>   0.0000 
 27 C        4.3110    -1.3190     0.0000 C.2   1 <1>   0.0000 
 28 C        4.3110    -0.3190     0.0000 C.2   1 <1>   0.0000 
 29 O        3.4450     0.1810     0.0000 O.2   1 <1>   0.0000 
 30 O        6.9090    -1.8190     0.0000 O.2   1 <1>   0.0000 
 31 O        7.8130    -0.3220     0.0000 O.3   1 <1>   0.0000 
 32 C        5.1770     0.1810     0.0000 C.ar  1 <1>   0.0000 
 33 C        3.3940     4.2020     0.0000 C.3   1 <1>   0.0000 
 34 C        2.5220     4.6920     0.0000 C.3   1 <1>   0.0000 
@<TRIPOS>BOND
  1   1   2  1   
  2   1  33  1   
  3   2   3  1   
  4   2   8  1   
  5   3   4  1   
  6   4   5  1   
  7   4   7  1   
  8   5   6  1   
  9   5  33  1   
 10   8   9  1   
 11   9  10  ar  
 12   9  32  ar  
 13  10  11  ar  
 14  11  12  ar  
 15  12  13  ar  
 16  12  31  1   
 17  13  14  1   
 18  13  32  ar  
 19  14  15  1   
 20  14  30  2   
 21  15  16  1   
 22  15  27  2   
 23  16  17  ar  
 24  16  23  ar  
 25  17  18  ar  
 26  17  22  1   
 27  18  19  ar  
 28  19  20  1   
 29  19  21  ar  
 30  21  23  ar  
 31  23  24  1   
 32  24  25  1   
 33  25  26  1   
 34  25  27  1   
 35  27  28  1   
 36  28  29  2   
 37  28  32  1   
 38  33  34  1   
@<TRIPOS>SUBSTRUCTURE
  1 <1>   0 RESIDUE 1 * * 1
# MOE 2007.09 (io_trps.svl 2007.09)
@<TRIPOS>MOLECULE
Pyranone phosphate
29 29 1 0 0 
SMALL
NO_CHARGES


@<TRIPOS>ATOM
  1 P        3.4030     2.0600     0.0000 P.3   1 <1>   0.0000 
  2 O        3.9030     1.1940     0.0000 O.2   1 <1>   0.0000 
  3 O        2.9030     2.9260     0.0000 O.3   1 <1>   0.0000 
  4 O        2.5370     1.5600     0.0000 O.3   1 <1>   0.0000 
  5 O        4.2690     2.5600     0.0000 O.3   1 <1>   0.0000 
  6 C        5.1350     2.0600     0.0000 C.3   1 <1>   0.0000 
  7 C        5.1350     1.0600     0.0000 C.3   1 <1>   0.0000 
  8 C        6.0010     0.5600     0.0000 C.3   1 <1>   0.0000 
  9 C        6.0010    -0.4400     0.0000 C.2   1 <1>   0.0000 
 10 C        6.8670    -0.9400     0.0000 C.2   1 <1>   0.0000 
 11 C        7.7330    -0.4400     0.0000 C.2   1 <1>   0.0000 
 12 C        8.5990    -0.9400     0.0000 C.2   1 <1>   0.0000 
 13 C        8.5990    -1.9400     0.0000 C.2   1 <1>   0.0000 
 14 C        9.4650    -2.4400     0.0000 C.2   1 <1>   0.0000 
 15 C        9.4650    -3.4400     0.0000 C.3   1 <1>   0.0000 
 16 O       10.3310    -3.9400     0.0000 O.3   1 <1>   0.0000 
 17 O        6.8670     1.0600     0.0000 O.3   1 <1>   0.0000 
 18 C        6.0010     2.5600     0.0000 C.3   1 <1>   0.0000 
 19 C        6.5010     1.6940     0.0000 C.3   1 <1>   0.0000 
 20 C        6.8670     3.0600     0.0000 C.2   1 <1>   0.0000 
 21 C        7.7330     2.5600     0.0000 C.2   1 <1>   0.0000 
 22 C        8.5990     3.0600     0.0000 C.3   1 <1>   0.0000 
 23 C        8.5990     4.0600     0.0000 C.3   1 <1>   0.0000 
 24 C        9.4650     4.5600     0.0000 C.2   1 <1>   0.0000 
 25 C       10.3310     4.0600     0.0000 C.2   1 <1>   0.0000 
 26 C       10.3310     3.0600     0.0000 C.2   1 <1>   0.0000 
 27 O       11.1970     2.5600     0.0000 O.2   1 <1>   0.0000 
 28 O        9.4650     2.5600     0.0000 O.3   1 <1>   0.0000 
 29 O        5.5010     3.4260     0.0000 O.3   1 <1>   0.0000 
@<TRIPOS>BOND
  1   1   2  2   
  2   1   3  1   
  3   1   4  1   
  4   1   5  1   
  5   5   6  1   
  6   6   7  1   
  7   6  18  1   
  8   7   8  1   
  9   8   9  1   
 10   8  17  1   
 11   9  10  2   
 12  10  11  1   
 13  11  12  2   
 14  12  13  1   
 15  13  14  2   
 16  14  15  1   
 17  15  16  1   
 18  18  19  1   
 19  18  20  1   
 20  18  29  1   
 21  20  21  2   
 22  21  22  1   
 23  22  23  1   
 24  22  28  1   
 25  23  24  1   
 26  24  25  2   
 27  25  26  1   
 28  26  27  2   
 29  26  28  1   
@<TRIPOS>SUBSTRUCTURE
  1 <1>   0 RESIDUE 1 * * 1
# MOE 2007.09 (io_trps.svl 2007.09)
@<TRIPOS>MOLECULE
C12383
30 33 1 0 0 
SMALL
NO_CHARGES


@<TRIPOS>ATOM
  1 O        5.5320     1.5750     0.0000 O.3   1 <1>   0.0000 
  2 C        5.5320     0.5750     0.0000 C.3   1 <1>   0.0000 
  3 C        4.6380     1.1100     0.0000 C.2   1 <1>   0.0000 
  4 C        3.7320     0.5960     0.0000 C.2   1 <1>   0.0000 
  5 C        2.8680     1.1000     0.0000 C.2   1 <1>   0.0000 
  6 C        2.0000     0.6030     0.0000 C.3   1 <1>   0.0000 
  7 O        2.8720     2.1000     0.0000 O.2   1 <1>   0.0000 
  8 C        3.7320    -0.4460     0.0000 C.2   1 <1>   0.0000 
  9 C        4.6380    -0.9590     0.0000 C.3   1 <1>   0.0000 
 10 O        4.6500    -1.9590     0.0000 O.3   1 <1>   0.0000 
 11 C        3.7900    -2.4690     0.0000 C.3   1 <1>   0.0000 
 12 O        2.8680    -0.9490     0.0000 O.2   1 <1>   0.0000 
 13 O        4.3070     2.0540     0.0000 O.3   1 <1>   0.0000 
 14 C        6.3980     1.0750     0.0000 C.2   1 <1>   0.0000 
 15 C        7.2640     0.5750     0.0000 C.ar  1 <1>   0.0000 
 16 C        8.1580     1.1100     0.0000 C.ar  1 <1>   0.0000 
 17 C        9.0640     0.5960     0.0000 C.ar  1 <1>   0.0000 
 18 C        9.9950     1.1530     0.0000 C.ar  1 <1>   0.0000 
 19 C       10.9390     0.6180     0.0000 C.ar  1 <1>   0.0000 
 20 C       10.9390    -0.4670     0.0000 C.ar  1 <1>   0.0000 
 21 C        9.9950    -1.0020     0.0000 C.ar  1 <1>   0.0000 
 22 O       11.8030    -0.9700     0.0000 O.3   1 <1>   0.0000 
 23 O        9.9840     2.1530     0.0000 O.3   1 <1>   0.0000 
 24 C        9.0640    -0.4460     0.0000 C.ar  1 <1>   0.0000 
 25 C        8.1580    -0.9590     0.0000 C.ar  1 <1>   0.0000 
 26 O        8.1460     2.1100     0.0000 O.3   1 <1>   0.0000 
 27 C        7.2640    -0.4250     0.0000 C.ar  1 <1>   0.0000 
 28 C        6.3980    -0.9250     0.0000 C.3   1 <1>   0.0000 
 29 O        6.3980     2.0750     0.0000 O.2   1 <1>   0.0000 
 30 C        5.5320    -0.4250     0.0000 C.3   1 <1>   0.0000 
@<TRIPOS>BOND
  1   1   2  1   
  2   2   3  1   
  3   2  14  1   
  4   2  30  1   
  5   3   4  2   
  6   3  13  1   
  7   4   5  1   
  8   4   8  1   
  9   5   6  1   
 10   5   7  2   
 11   8   9  1   
 12   8  12  2   
 13   9  10  1   
 14   9  30  1   
 15  10  11  1   
 16  14  15  1   
 17  14  29  2   
 18  15  16  ar  
 19  15  27  ar  
 20  16  17  ar  
 21  16  26  1   
 22  17  18  ar  
 23  17  24  ar  
 24  18  19  ar  
 25  18  23  1   
 26  19  20  ar  
 27  20  21  ar  
 28  20  22  1   
 29  21  24  ar  
 30  24  25  ar  
 31  25  27  ar  
 32  27  28  1   
 33  28  30  1   
@<TRIPOS>SUBSTRUCTURE
  1 <1>   0 RESIDUE 1 * * 1
# MOE 2007.09 (io_trps.svl 2007.09)
@<TRIPOS>MOLECULE
STEFFIMYCINOL
30 33 1 0 0 
SMALL
NO_CHARGES


@<TRIPOS>ATOM
  1 O        2.4440     0.9960     0.0000 O.3   1 <1>   0.0000 
  2 C        2.4480     1.9960     0.0000 C.3   1 <1>   0.0000 
  3 C        3.3080     0.4930     0.0000 C.3   1 <1>   0.0000 
  4 C        4.2140     1.0070     0.0000 C.3   1 <1>   0.0000 
  5 C        5.1080     0.4720     0.0000 C.ar  1 <1>   0.0000 
  6 C        5.9740     0.9720     0.0000 C.ar  1 <1>   0.0000 
  7 C        6.8400     0.4720     0.0000 C.ar  1 <1>   0.0000 
  8 C        7.7340     1.0070     0.0000 C.2   1 <1>   0.0000 
  9 C        8.6400     0.4930     0.0000 C.ar  1 <1>   0.0000 
 10 C        9.5710     1.0500     0.0000 C.ar  1 <1>   0.0000 
 11 C       10.5150     0.5150     0.0000 C.ar  1 <1>   0.0000 
 12 C       10.5150    -0.5700     0.0000 C.ar  1 <1>   0.0000 
 13 C        9.5710    -1.1060     0.0000 C.ar  1 <1>   0.0000 
 14 O       11.3790    -1.0740     0.0000 O.3   1 <1>   0.0000 
 15 C       12.2470    -0.5770     0.0000 C.3   1 <1>   0.0000 
 16 O        9.5600     2.0500     0.0000 O.3   1 <1>   0.0000 
 17 C        8.6400    -0.5490     0.0000 C.ar  1 <1>   0.0000 
 18 C        7.7340    -1.0620     0.0000 C.2   1 <1>   0.0000 
 19 O        7.7220    -2.0620     0.0000 O.2   1 <1>   0.0000 
 20 O        7.7220     2.0070     0.0000 O.2   1 <1>   0.0000 
 21 C        6.8400    -0.5280     0.0000 C.ar  1 <1>   0.0000 
 22 C        5.9740    -1.0280     0.0000 C.ar  1 <1>   0.0000 
 23 O        5.9740     1.9720     0.0000 O.3   1 <1>   0.0000 
 24 C        5.1080    -0.5280     0.0000 C.ar  1 <1>   0.0000 
 25 C        4.2140    -1.0620     0.0000 C.3   1 <1>   0.0000 
 26 O        4.2260    -2.0620     0.0000 O.3   1 <1>   0.0000 
 27 O        4.2260     2.0070     0.0000 O.3   1 <1>   0.0000 
 28 C        3.3080    -0.5490     0.0000 C.3   1 <1>   0.0000 
 29 C        2.8110    -1.4160     0.0000 C.3   1 <1>   0.0000 
 30 O        2.3080    -0.5520     0.0000 O.3   1 <1>   0.0000 
@<TRIPOS>BOND
  1   1   2  1   
  2   1   3  1   
  3   3   4  1   
  4   3  28  1   
  5   4   5  1   
  6   4  27  1   
  7   5   6  ar  
  8   5  24  ar  
  9   6   7  ar  
 10   6  23  1   
 11   7   8  1   
 12   7  21  ar  
 13   8   9  1   
 14   8  20  2   
 15   9  10  ar  
 16   9  17  ar  
 17  10  11  ar  
 18  10  16  1   
 19  11  12  ar  
 20  12  13  ar  
 21  12  14  1   
 22  13  17  ar  
 23  14  15  1   
 24  17  18  1   
 25  18  19  2   
 26  18  21  1   
 27  21  22  ar  
 28  22  24  ar  
 29  24  25  1   
 30  25  26  1   
 31  25  28  1   
 32  28  29  1   
 33  28  30  1   
@<TRIPOS>SUBSTRUCTURE
  1 <1>   0 RESIDUE 1 * * 1
# MOE 2007.09 (io_trps.svl 2007.09)
@<TRIPOS>MOLECULE
Exfoliamycin
31 34 1 0 0 
SMALL
NO_CHARGES


@<TRIPOS>ATOM
  1 O        9.6090     1.1260     0.0000 O.3   1 <1>   0.0000 
  2 C       10.5860     1.3370     0.0000 C.3   1 <1>   0.0000 
  3 C       10.9900     2.2520     0.0000 C.3   1 <1>   0.0000 
  4 O       11.9840     2.3610     0.0000 O.3   1 <1>   0.0000 
  5 C       11.0900     0.4730     0.0000 C.3   1 <1>   0.0000 
  6 C       10.4230    -0.2730     0.0000 C.3   1 <1>   0.0000 
  7 O       10.6350    -1.2500     0.0000 O.3   1 <1>   0.0000 
  8 O       12.0840     0.3720     0.0000 O.3   1 <1>   0.0000 
  9 C        9.5080     0.1310     0.0000 C.3   1 <1>   0.0000 
 10 C        8.6440    -0.3730     0.0000 C.2   1 <1>   0.0000 
 11 C        8.6440    -1.4140     0.0000 C.2   1 <1>   0.0000 
 12 C        7.7380    -1.9280     0.0000 C.2   1 <1>   0.0000 
 13 C        6.8440    -1.3940     0.0000 C.ar  1 <1>   0.0000 
 14 C        5.9780    -1.8940     0.0000 C.ar  1 <1>   0.0000 
 15 C        5.1120    -1.3940     0.0000 C.ar  1 <1>   0.0000 
 16 C        4.2180    -1.9280     0.0000 C.3   1 <1>   0.0000 
 17 C        3.3120    -1.4140     0.0000 C.3   1 <1>   0.0000 
 18 C        2.8150    -2.2820     0.0000 C.3   1 <1>   0.0000 
 19 O        2.3120    -1.4180     0.0000 O.3   1 <1>   0.0000 
 20 O        3.3120    -0.3730     0.0000 O.3   1 <1>   0.0000 
 21 C        4.2180     0.1410     0.0000 C.3   1 <1>   0.0000 
 22 C        4.2300     1.1410     0.0000 C.3   1 <1>   0.0000 
 23 C        3.3700     1.6510     0.0000 C.3   1 <1>   0.0000 
 24 C        3.3810     2.6510     0.0000 C.3   1 <1>   0.0000 
 25 C        5.1120    -0.3940     0.0000 C.ar  1 <1>   0.0000 
 26 C        5.9780     0.1060     0.0000 C.ar  1 <1>   0.0000 
 27 O        5.9780     1.1060     0.0000 O.3   1 <1>   0.0000 
 28 C        6.8440    -0.3940     0.0000 C.ar  1 <1>   0.0000 
 29 O        7.7260    -2.9280     0.0000 O.2   1 <1>   0.0000 
 30 C        7.7380     0.1410     0.0000 C.2   1 <1>   0.0000 
 31 O        7.7260     1.1410     0.0000 O.2   1 <1>   0.0000 
@<TRIPOS>BOND
  1   1   2  1   
  2   1   9  1   
  3   2   3  1   
  4   2   5  1   
  5   3   4  1   
  6   5   6  1   
  7   5   8  1   
  8   6   7  1   
  9   6   9  1   
 10   9  10  1   
 11  10  11  2   
 12  10  30  1   
 13  11  12  1   
 14  12  13  1   
 15  12  29  2   
 16  13  14  ar  
 17  13  28  ar  
 18  14  15  ar  
 19  15  16  1   
 20  15  25  ar  
 21  16  17  1   
 22  17  18  1   
 23  17  19  1   
 24  17  20  1   
 25  20  21  1   
 26  21  22  1   
 27  21  25  1   
 28  22  23  1   
 29  23  24  1   
 30  25  26  ar  
 31  26  27  1   
 32  26  28  ar  
 33  28  30  1   
 34  30  31  2   
@<TRIPOS>SUBSTRUCTURE
  1 <1>   0 RESIDUE 1 * * 1
# MOE 2007.09 (io_trps.svl 2007.09)
@<TRIPOS>MOLECULE
Bialaphos
21 20 1 0 0 
SMALL
NO_CHARGES


@<TRIPOS>ATOM
  1 P        3.4030     0.4050     0.0000 P.3   1 <1>   0.0000 
  2 C        2.9030    -0.4610     0.0000 C.3   1 <1>   0.0000 
  3 C        4.2690    -0.0950     0.0000 C.3   1 <1>   0.0000 
  4 C        5.1350     0.4050     0.0000 C.3   1 <1>   0.0000 
  5 C        6.0010    -0.0950     0.0000 C.3   1 <1>   0.0000 
  6 C        6.8670     0.4050     0.0000 C.2   1 <1>   0.0000 
  7 N        7.7330    -0.0950     0.0000 N.am  1 <1>   0.0000 
  8 C        8.5990     0.4050     0.0000 C.3   1 <1>   0.0000 
  9 C        8.5990     1.4050     0.0000 C.3   1 <1>   0.0000 
 10 C        9.4650    -0.0950     0.0000 C.2   1 <1>   0.0000 
 11 N       10.3310     0.4050     0.0000 N.am  1 <1>   0.0000 
 12 C       11.1970    -0.0950     0.0000 C.3   1 <1>   0.0000 
 13 C       12.0630     0.4050     0.0000 C.2   1 <1>   0.0000 
 14 O       12.0630     1.4050     0.0000 O.2   1 <1>   0.0000 
 15 O       12.9290    -0.0950     0.0000 O.3   1 <1>   0.0000 
 16 C       11.1970    -1.0950     0.0000 C.3   1 <1>   0.0000 
 17 O        9.4650    -1.0950     0.0000 O.2   1 <1>   0.0000 
 18 O        6.8670     1.4050     0.0000 O.2   1 <1>   0.0000 
 19 N        6.0010    -1.0950     0.0000 N.3   1 <1>   0.0000 
 20 O        3.9030     1.2710     0.0000 O.2   1 <1>   0.0000 
 21 O        2.5370     0.9050     0.0000 O.3   1 <1>   0.0000 
@<TRIPOS>BOND
  1   1   2  1   
  2   1   3  1   
  3   1  20  2   
  4   1  21  1   
  5   3   4  1   
  6   4   5  1   
  7   5   6  1   
  8   5  19  1   
  9   6   7  am  
 10   6  18  2   
 11   7   8  1   
 12   8   9  1   
 13   8  10  1   
 14  10  11  am  
 15  10  17  2   
 16  11  12  1   
 17  12  13  1   
 18  12  16  1   
 19  13  14  2   
 20  13  15  1   
@<TRIPOS>SUBSTRUCTURE
  1 <1>   0 RESIDUE 1 * * 1
# MOE 2007.09 (io_trps.svl 2007.09)
@<TRIPOS>MOLECULE
Ficellomycin
22 23 1 0 0 
SMALL
NO_CHARGES


@<TRIPOS>ATOM
  1 O        6.2730     2.8750     0.0000 O.3   1 <1>   0.0000 
  2 C        6.5820     1.9240     0.0000 C.2   1 <1>   0.0000 
  3 C        5.9130     1.1810     0.0000 C.3   1 <1>   0.0000 
  4 C        6.2220     0.2300     0.0000 C.3   1 <1>   0.0000 
  5 C        5.6340    -0.5800     0.0000 C.3   1 <1>   0.0000 
  6 C        6.2220    -1.3880     0.0000 C.3   1 <1>   0.0000 
  7 C        7.1730    -1.0800     0.0000 C.3   1 <1>   0.0000 
  8 C        8.0390    -0.5800     0.0000 C.3   1 <1>   0.0000 
  9 N        5.9130    -2.3400     0.0000 N.2   1 <1>   0.0000 
 10 C        4.9340    -2.5480     0.0000 C.2   1 <1>   0.0000 
 11 N        4.2650    -1.8040     0.0000 N.pl3 1 <1>   0.0000 
 12 N        4.6250    -3.4980     0.0000 N.pl3 1 <1>   0.0000 
 13 N        7.1730    -0.0800     0.0000 N.3   1 <1>   0.0000 
 14 N        4.9340     1.3880     0.0000 N.am  1 <1>   0.0000 
 15 C        4.6250     2.3400     0.0000 C.2   1 <1>   0.0000 
 16 C        3.6470     2.5480     0.0000 C.3   1 <1>   0.0000 
 17 C        2.9780     1.8040     0.0000 C.3   1 <1>   0.0000 
 18 C        3.2870     0.8530     0.0000 C.3   1 <1>   0.0000 
 19 C        2.0000     2.0120     0.0000 C.3   1 <1>   0.0000 
 20 N        3.3380     3.4980     0.0000 N.3   1 <1>   0.0000 
 21 O        5.2950     3.0830     0.0000 O.2   1 <1>   0.0000 
 22 O        7.5600     1.7160     0.0000 O.2   1 <1>   0.0000 
@<TRIPOS>BOND
  1   1   2  1   
  2   2   3  1   
  3   2  22  2   
  4   3   4  1   
  5   3  14  1   
  6   4   5  1   
  7   4  13  1   
  8   5   6  1   
  9   6   7  1   
 10   6   9  1   
 11   7   8  1   
 12   7  13  1   
 13   8  13  1   
 14   9  10  2   
 15  10  11  1   
 16  10  12  1   
 17  14  15  am  
 18  15  16  1   
 19  15  21  2   
 20  16  17  1   
 21  16  20  1   
 22  17  18  1   
 23  17  19  1   
@<TRIPOS>SUBSTRUCTURE
  1 <1>   0 RESIDUE 1 * * 1
# MOE 2007.09 (io_trps.svl 2007.09)
@<TRIPOS>MOLECULE
FR 66979
23 26 1 0 0 
SMALL
NO_CHARGES


@<TRIPOS>ATOM
  1 O        4.1190     3.1770     0.0000 O.3   1 <1>   0.0000 
  2 C        4.5970     1.2290     0.0000 C.3   1 <1>   0.0000 
  3 C        6.3010     0.1840     0.0000 C.3   1 <1>   0.0000 
  4 C        6.3540    -0.8150     0.0000 C.3   1 <1>   0.0000 
  5 O        5.5150    -1.3590     0.0000 O.3   1 <1>   0.0000 
  6 C        5.5670    -2.3580     0.0000 C.2   1 <1>   0.0000 
  7 N        4.7290    -2.9020     0.0000 N.am  1 <1>   0.0000 
  8 O        6.4580    -2.8120     0.0000 O.2   1 <1>   0.0000 
  9 C        7.0780     0.8130     0.0000 C.ar  1 <1>   0.0000 
 10 C        8.1050     0.6340     0.0000 C.ar  1 <1>   0.0000 
 11 C        8.7660     1.4390     0.0000 C.ar  1 <1>   0.0000 
 12 C        8.3930     2.4110     0.0000 C.ar  1 <1>   0.0000 
 13 C        9.0190     3.1910     0.0000 C.3   1 <1>   0.0000 
 14 O       10.0080     3.0380     0.0000 O.3   1 <1>   0.0000 
 15 C        7.3630     2.5660     0.0000 C.ar  1 <1>   0.0000 
 16 O        8.4520    -0.3030     0.0000 O.3   1 <1>   0.0000 
 17 C        6.7200     1.7470     0.0000 C.ar  1 <1>   0.0000 
 18 C        3.0610    -0.0140     0.0000 C.3   1 <1>   0.0000 
 19 C        2.1480     0.3920     0.0000 C.3   1 <1>   0.0000 
 20 C        2.2520     1.3870     0.0000 C.3   1 <1>   0.0000 
 21 N        2.2520    -0.6030     0.0000 N.3   1 <1>   0.0000 
 22 O        4.3380     0.2630     0.0000 O.3   1 <1>   0.0000 
 23 N        4.8550     2.1950     0.0000 N.pl3 1 <1>   0.0000 
@<TRIPOS>BOND
  1   1   2  1   
  2   1  23  1   
  3   2   3  1   
  4   2  18  1   
  5   2  22  1   
  6   3   4  1   
  7   3   9  1   
  8   4   5  1   
  9   5   6  1   
 10   6   7  am  
 11   6   8  2   
 12   9  10  ar  
 13   9  17  ar  
 14  10  11  ar  
 15  10  16  1   
 16  11  12  ar  
 17  12  13  1   
 18  12  15  ar  
 19  13  14  1   
 20  15  17  ar  
 21  17  23  1   
 22  18  19  1   
 23  18  21  1   
 24  19  20  1   
 25  19  21  1   
 26  20  23  1   
@<TRIPOS>SUBSTRUCTURE
  1 <1>   0 RESIDUE 1 * * 1
# MOE 2007.09 (io_trps.svl 2007.09)
@<TRIPOS>MOLECULE
lincomycin
27 28 1 0 0 
SMALL
NO_CHARGES


@<TRIPOS>ATOM
  1 S        6.0010    -2.6770     0.0000 S.3   1 <1>   0.0000 
  2 C        6.8670    -2.1770     0.0000 C.3   1 <1>   0.0000 
  3 C        5.1350    -2.1770     0.0000 C.3   1 <1>   0.0000 
  4 C        4.2690    -2.6770     0.0000 C.3   1 <1>   0.0000 
  5 C        3.4030    -2.1770     0.0000 C.3   1 <1>   0.0000 
  6 C        3.4030    -1.1770     0.0000 C.3   1 <1>   0.0000 
  7 C        4.2690    -0.6770     0.0000 C.3   1 <1>   0.0000 
  8 C        4.2690     0.3230     0.0000 C.3   1 <1>   0.0000 
  9 C        3.4030     0.8230     0.0000 C.3   1 <1>   0.0000 
 10 C        2.5370     0.3230     0.0000 C.3   1 <1>   0.0000 
 11 O        3.4030     1.8230     0.0000 O.3   1 <1>   0.0000 
 12 N        5.1350     0.8230     0.0000 N.am  1 <1>   0.0000 
 13 C        5.1350     1.8230     0.0000 C.2   1 <1>   0.0000 
 14 C        6.0010     2.3230     0.0000 C.3   1 <1>   0.0000 
 15 C        6.9150     1.9160     0.0000 C.3   1 <1>   0.0000 
 16 C        7.5840     2.6600     0.0000 C.3   1 <1>   0.0000 
 17 C        8.5780     2.5550     0.0000 C.3   1 <1>   0.0000 
 18 C        9.1660     3.3640     0.0000 C.3   1 <1>   0.0000 
 19 C       10.1600     3.2600     0.0000 C.3   1 <1>   0.0000 
 20 C        7.0840     3.5260     0.0000 C.3   1 <1>   0.0000 
 21 N        6.1060     3.3180     0.0000 N.3   1 <1>   0.0000 
 22 C        5.3620     3.9870     0.0000 C.3   1 <1>   0.0000 
 23 O        4.2690     2.3230     0.0000 O.2   1 <1>   0.0000 
 24 O        2.5370    -0.6770     0.0000 O.3   1 <1>   0.0000 
 25 O        2.5370    -2.6770     0.0000 O.3   1 <1>   0.0000 
 26 O        4.2690    -3.6770     0.0000 O.3   1 <1>   0.0000 
 27 O        5.1350    -1.1770     0.0000 O.3   1 <1>   0.0000 
@<TRIPOS>BOND
  1   1   2  1   
  2   1   3  1   
  3   3   4  1   
  4   3  27  1   
  5   4   5  1   
  6   4  26  1   
  7   5   6  1   
  8   5  25  1   
  9   6   7  1   
 10   6  24  1   
 11   7   8  1   
 12   7  27  1   
 13   8   9  1   
 14   8  12  1   
 15   9  10  1   
 16   9  11  1   
 17  12  13  am  
 18  13  14  1   
 19  13  23  2   
 20  14  15  1   
 21  14  21  1   
 22  15  16  1   
 23  16  17  1   
 24  16  20  1   
 25  17  18  1   
 26  18  19  1   
 27  20  21  1   
 28  21  22  1   
@<TRIPOS>SUBSTRUCTURE
  1 <1>   0 RESIDUE 1 * * 1
# MOE 2007.09 (io_trps.svl 2007.09)
@<TRIPOS>MOLECULE
Nicotianamine
21 21 1 0 0 
SMALL
NO_CHARGES


@<TRIPOS>ATOM
  1 O        3.4480    -5.1160     0.0000 O.3   1 <1>   0.0000 
  2 C        3.7070    -4.1500     0.0000 C.2   1 <1>   0.0000 
  3 C        3.0000    -3.4430     0.0000 C.3   1 <1>   0.0000 
  4 C        2.0000    -3.4430     0.0000 C.3   1 <1>   0.0000 
  5 C        2.0000    -2.4430     0.0000 C.3   1 <1>   0.0000 
  6 N        3.0000    -2.4430     0.0000 N.3   1 <1>   0.0000 
  7 C        3.7070    -1.7360     0.0000 C.3   1 <1>   0.0000 
  8 C        3.4480    -0.7700     0.0000 C.3   1 <1>   0.0000 
  9 C        4.1550    -0.0630     0.0000 C.3   1 <1>   0.0000 
 10 C        5.1210    -0.3220     0.0000 C.2   1 <1>   0.0000 
 11 O        5.3800    -1.2880     0.0000 O.2   1 <1>   0.0000 
 12 O        5.8280     0.3850     0.0000 O.3   1 <1>   0.0000 
 13 N        3.8970     0.9030     0.0000 N.3   1 <1>   0.0000 
 14 C        4.6040     1.6100     0.0000 C.3   1 <1>   0.0000 
 15 C        4.3450     2.5760     0.0000 C.3   1 <1>   0.0000 
 16 C        5.0520     3.2830     0.0000 C.3   1 <1>   0.0000 
 17 C        4.7930     4.2490     0.0000 C.2   1 <1>   0.0000 
 18 O        3.8270     4.5080     0.0000 O.2   1 <1>   0.0000 
 19 O        5.5000     4.9560     0.0000 O.3   1 <1>   0.0000 
 20 N        6.0180     3.0240     0.0000 N.3   1 <1>   0.0000 
 21 O        4.6730    -3.8920     0.0000 O.2   1 <1>   0.0000 
@<TRIPOS>BOND
  1   1   2  1   
  2   2   3  1   
  3   2  21  2   
  4   3   4  1   
  5   3   6  1   
  6   4   5  1   
  7   5   6  1   
  8   6   7  1   
  9   7   8  1   
 10   8   9  1   
 11   9  10  1   
 12   9  13  1   
 13  10  11  2   
 14  10  12  1   
 15  13  14  1   
 16  14  15  1   
 17  15  16  1   
 18  16  17  1   
 19  16  20  1   
 20  17  18  2   
 21  17  19  1   
@<TRIPOS>SUBSTRUCTURE
  1 <1>   0 RESIDUE 1 * * 1
# MOE 2007.09 (io_trps.svl 2007.09)
@<TRIPOS>MOLECULE
Lincomycin B
26 27 1 0 0 
SMALL
NO_CHARGES


@<TRIPOS>ATOM
  1 S        6.0010    -2.6770     0.0000 S.3   1 <1>   0.0000 
  2 C        6.8670    -2.1770     0.0000 C.3   1 <1>   0.0000 
  3 C        5.1350    -2.1770     0.0000 C.3   1 <1>   0.0000 
  4 C        4.2690    -2.6770     0.0000 C.3   1 <1>   0.0000 
  5 C        3.4030    -2.1770     0.0000 C.3   1 <1>   0.0000 
  6 C        3.4030    -1.1770     0.0000 C.3   1 <1>   0.0000 
  7 C        4.2690    -0.6770     0.0000 C.3   1 <1>   0.0000 
  8 C        4.2690     0.3230     0.0000 C.3   1 <1>   0.0000 
  9 C        3.4030     0.8230     0.0000 C.3   1 <1>   0.0000 
 10 C        2.5370     0.3230     0.0000 C.3   1 <1>   0.0000 
 11 O        3.4030     1.8230     0.0000 O.3   1 <1>   0.0000 
 12 N        5.1350     0.8230     0.0000 N.am  1 <1>   0.0000 
 13 C        5.1350     1.8230     0.0000 C.2   1 <1>   0.0000 
 14 C        6.0010     2.3230     0.0000 C.3   1 <1>   0.0000 
 15 C        6.9150     1.9160     0.0000 C.3   1 <1>   0.0000 
 16 C        7.5840     2.6600     0.0000 C.3   1 <1>   0.0000 
 17 C        8.5780     2.5550     0.0000 C.3   1 <1>   0.0000 
 18 C        9.1660     3.3640     0.0000 C.3   1 <1>   0.0000 
 19 C        7.0840     3.5260     0.0000 C.3   1 <1>   0.0000 
 20 N        6.1060     3.3180     0.0000 N.3   1 <1>   0.0000 
 21 C        5.3620     3.9870     0.0000 C.3   1 <1>   0.0000 
 22 O        4.2690     2.3230     0.0000 O.2   1 <1>   0.0000 
 23 O        2.5370    -0.6770     0.0000 O.3   1 <1>   0.0000 
 24 O        2.5370    -2.6770     0.0000 O.3   1 <1>   0.0000 
 25 O        4.2690    -3.6770     0.0000 O.3   1 <1>   0.0000 
 26 O        5.1350    -1.1770     0.0000 O.3   1 <1>   0.0000 
@<TRIPOS>BOND
  1   1   2  1   
  2   1   3  1   
  3   3   4  1   
  4   3  26  1   
  5   4   5  1   
  6   4  25  1   
  7   5   6  1   
  8   5  24  1   
  9   6   7  1   
 10   6  23  1   
 11   7   8  1   
 12   7  26  1   
 13   8   9  1   
 14   8  12  1   
 15   9  10  1   
 16   9  11  1   
 17  12  13  am  
 18  13  14  1   
 19  13  22  2   
 20  14  15  1   
 21  14  20  1   
 22  15  16  1   
 23  16  17  1   
 24  16  19  1   
 25  17  18  1   
 26  19  20  1   
 27  20  21  1   
@<TRIPOS>SUBSTRUCTURE
  1 <1>   0 RESIDUE 1 * * 1
# MOE 2007.09 (io_trps.svl 2007.09)
@<TRIPOS>MOLECULE
Sparfosic acid
16 15 1 0 0 
SMALL
NO_CHARGES


@<TRIPOS>ATOM
  1 P        7.7330     0.6550     0.0000 P.3   1 <1>   0.0000 
  2 C        6.8670     1.1550     0.0000 C.3   1 <1>   0.0000 
  3 C        6.0010     0.6550     0.0000 C.2   1 <1>   0.0000 
  4 N        5.1350     1.1550     0.0000 N.am  1 <1>   0.0000 
  5 C        4.2690     0.6550     0.0000 C.3   1 <1>   0.0000 
  6 C        3.4030     1.1550     0.0000 C.2   1 <1>   0.0000 
  7 O        3.4030     2.1550     0.0000 O.2   1 <1>   0.0000 
  8 O        2.5370     0.6550     0.0000 O.3   1 <1>   0.0000 
  9 C        4.2690    -0.3450     0.0000 C.3   1 <1>   0.0000 
 10 C        3.4030    -0.8450     0.0000 C.2   1 <1>   0.0000 
 11 O        2.5370    -0.3450     0.0000 O.2   1 <1>   0.0000 
 12 O        3.4030    -1.8450     0.0000 O.3   1 <1>   0.0000 
 13 O        6.0010    -0.3450     0.0000 O.2   1 <1>   0.0000 
 14 O        7.2330    -0.2110     0.0000 O.2   1 <1>   0.0000 
 15 O        8.2330     1.5210     0.0000 O.3   1 <1>   0.0000 
 16 O        8.5990     0.1550     0.0000 O.3   1 <1>   0.0000 
@<TRIPOS>BOND
  1   1   2  1   
  2   1  14  2   
  3   1  15  1   
  4   1  16  1   
  5   2   3  1   
  6   3   4  am  
  7   3  13  2   
  8   4   5  1   
  9   5   6  1   
 10   5   9  1   
 11   6   7  2   
 12   6   8  1   
 13   9  10  1   
 14  10  11  2   
 15  10  12  1   
@<TRIPOS>SUBSTRUCTURE
  1 <1>   0 RESIDUE 1 * * 1
# MOE 2007.09 (io_trps.svl 2007.09)
@<TRIPOS>MOLECULE
Cervicarcin
28 32 1 0 0 
SMALL
NO_CHARGES


@<TRIPOS>ATOM
  1 O        4.3100     0.3000     0.0000 O.3   1 <1>   0.0000 
  2 C        4.3110     1.3000     0.0000 C.3   1 <1>   0.0000 
  3 C        4.3110     2.3000     0.0000 C.2   1 <1>   0.0000 
  4 C        5.1770     2.8000     0.0000 C.ar  1 <1>   0.0000 
  5 C        5.1610     3.8420     0.0000 C.ar  1 <1>   0.0000 
  6 C        6.0590     4.3690     0.0000 C.ar  1 <1>   0.0000 
  7 C        6.9610     3.8480     0.0000 C.ar  1 <1>   0.0000 
  8 C        6.9530     2.8070     0.0000 C.ar  1 <1>   0.0000 
  9 O        7.8130     2.2970     0.0000 O.3   1 <1>   0.0000 
 10 C        6.0430     2.3000     0.0000 C.ar  1 <1>   0.0000 
 11 C        6.0430     1.3000     0.0000 C.3   1 <1>   0.0000 
 12 O        6.9090     0.8000     0.0000 O.3   1 <1>   0.0000 
 13 O        3.4450     2.8000     0.0000 O.2   1 <1>   0.0000 
 14 C        3.4010     0.7930     0.0000 C.3   1 <1>   0.0000 
 15 C        3.3930    -0.2480     0.0000 C.3   1 <1>   0.0000 
 16 C        2.5250    -0.7450     0.0000 C.3   1 <1>   0.0000 
 17 C        4.2950    -0.7690     0.0000 C.3   1 <1>   0.0000 
 18 C        3.7980    -1.6370     0.0000 C.2   1 <1>   0.0000 
 19 C        4.3010    -2.5010     0.0000 C.3   1 <1>   0.0000 
 20 C        4.3050    -3.5010     0.0000 C.3   1 <1>   0.0000 
 21 C        3.8090    -4.3690     0.0000 C.3   1 <1>   0.0000 
 22 O        5.1690    -2.9980     0.0000 O.3   1 <1>   0.0000 
 23 O        2.7980    -1.6410     0.0000 O.2   1 <1>   0.0000 
 24 C        5.1930    -0.2420     0.0000 C.3   1 <1>   0.0000 
 25 O        6.0640    -0.7320     0.0000 O.3   1 <1>   0.0000 
 26 O        4.7980    -1.6330     0.0000 O.3   1 <1>   0.0000 
 27 O        2.5400     1.3030     0.0000 O.3   1 <1>   0.0000 
 28 C        5.1770     0.8000     0.0000 C.3   1 <1>   0.0000 
@<TRIPOS>BOND
  1   1   2  1   
  2   1  28  1   
  3   2   3  1   
  4   2  14  1   
  5   2  28  1   
  6   3   4  1   
  7   3  13  2   
  8   4   5  ar  
  9   4  10  ar  
 10   5   6  ar  
 11   6   7  ar  
 12   7   8  ar  
 13   8   9  1   
 14   8  10  ar  
 15  10  11  1   
 16  11  12  1   
 17  11  28  1   
 18  14  15  1   
 19  14  27  1   
 20  15  16  1   
 21  15  17  1   
 22  17  18  1   
 23  17  24  1   
 24  17  26  1   
 25  18  19  1   
 26  18  23  2   
 27  19  20  1   
 28  19  22  1   
 29  20  21  1   
 30  20  22  1   
 31  24  25  1   
 32  24  28  1   
@<TRIPOS>SUBSTRUCTURE
  1 <1>   0 RESIDUE 1 * * 1
# MOE 2007.09 (io_trps.svl 2007.09)
@<TRIPOS>MOLECULE
Spenolimycin
24 26 1 0 0 
SMALL
NO_CHARGES


@<TRIPOS>ATOM
  1 O        6.3980     0.8970     0.0000 O.3   1 <1>   0.0000 
  2 C        7.2640     0.3970     0.0000 C.3   1 <1>   0.0000 
  3 C        8.1580     0.9320     0.0000 C.2   1 <1>   0.0000 
  4 C        9.0640     0.4180     0.0000 C.2   1 <1>   0.0000 
  5 C        9.0640    -0.6240     0.0000 C.3   1 <1>   0.0000 
  6 C        9.9280    -1.1270     0.0000 C.3   1 <1>   0.0000 
  7 O        8.1580    -1.1380     0.0000 O.3   1 <1>   0.0000 
  8 O        8.1460     1.9320     0.0000 O.3   1 <1>   0.0000 
  9 C        9.0070     2.4420     0.0000 C.3   1 <1>   0.0000 
 10 C        7.2640    -0.6030     0.0000 C.3   1 <1>   0.0000 
 11 O        6.3980    -1.1030     0.0000 O.3   1 <1>   0.0000 
 12 C        5.5320    -0.6030     0.0000 C.3   1 <1>   0.0000 
 13 C        4.6380    -1.1380     0.0000 C.3   1 <1>   0.0000 
 14 C        3.7320    -0.6240     0.0000 C.3   1 <1>   0.0000 
 15 C        3.7320     0.4180     0.0000 C.3   1 <1>   0.0000 
 16 C        4.6380     0.9320     0.0000 C.3   1 <1>   0.0000 
 17 N        4.6500     1.9320     0.0000 N.3   1 <1>   0.0000 
 18 C        3.7900     2.4420     0.0000 C.3   1 <1>   0.0000 
 19 O        2.8680     0.9210     0.0000 O.3   1 <1>   0.0000 
 20 N        2.8680    -1.1270     0.0000 N.3   1 <1>   0.0000 
 21 C        2.0000    -0.6310     0.0000 C.3   1 <1>   0.0000 
 22 O        4.6500    -2.1380     0.0000 O.3   1 <1>   0.0000 
 23 O        7.2640     1.3970     0.0000 O.3   1 <1>   0.0000 
 24 C        5.5320     0.3970     0.0000 C.3   1 <1>   0.0000 
@<TRIPOS>BOND
  1   1   2  1   
  2   1  24  1   
  3   2   3  1   
  4   2  10  1   
  5   2  23  1   
  6   3   4  2   
  7   3   8  1   
  8   4   5  1   
  9   5   6  1   
 10   5   7  1   
 11   7  10  1   
 12   8   9  1   
 13  10  11  1   
 14  11  12  1   
 15  12  13  1   
 16  12  24  1   
 17  13  14  1   
 18  13  22  1   
 19  14  15  1   
 20  14  20  1   
 21  15  16  1   
 22  15  19  1   
 23  16  17  1   
 24  16  24  1   
 25  17  18  1   
 26  20  21  1   
@<TRIPOS>SUBSTRUCTURE
  1 <1>   0 RESIDUE 1 * * 1
# MOE 2007.09 (io_trps.svl 2007.09)
@<TRIPOS>MOLECULE
malayamycin
24 26 1 0 0 
SMALL
NO_CHARGES


@<TRIPOS>ATOM
  1 C        0.0000     0.0000     0.0000 C.3   1 <1>   0.0000 
  2 O        0.0000     0.0000     0.0000 O.3   1 <1>   0.0000 
  3 C        0.0000     0.0000     0.0000 C.3   1 <1>   0.0000 
  4 C        0.0000     0.0000     0.0000 C.2   1 <1>   0.0000 
  5 C        0.0000     0.0000     0.0000 C.2   1 <1>   0.0000 
  6 N        0.0000     0.0000     0.0000 N.am  1 <1>   0.0000 
  7 C        0.0000     0.0000     0.0000 C.2   1 <1>   0.0000 
  8 N        0.0000     0.0000     0.0000 N.am  1 <1>   0.0000 
  9 O        0.0000     0.0000     0.0000 O.2   1 <1>   0.0000 
 10 C        0.0000     0.0000     0.0000 C.2   1 <1>   0.0000 
 11 O        0.0000     0.0000     0.0000 O.2   1 <1>   0.0000 
 12 C        0.0000     0.0000     0.0000 C.3   1 <1>   0.0000 
 13 O        0.0000     0.0000     0.0000 O.3   1 <1>   0.0000 
 14 C        0.0000     0.0000     0.0000 C.3   1 <1>   0.0000 
 15 N        0.0000     0.0000     0.0000 N.am  1 <1>   0.0000 
 16 C        0.0000     0.0000     0.0000 C.2   1 <1>   0.0000 
 17 O        0.0000     0.0000     0.0000 O.2   1 <1>   0.0000 
 18 N        0.0000     0.0000     0.0000 N.am  1 <1>   0.0000 
 19 C        0.0000     0.0000     0.0000 C.3   1 <1>   0.0000 
 20 O        0.0000     0.0000     0.0000 O.3   1 <1>   0.0000 
 21 C        0.0000     0.0000     0.0000 C.3   1 <1>   0.0000 
 22 C        0.0000     0.0000     0.0000 C.3   1 <1>   0.0000 
 23 O        0.0000     0.0000     0.0000 O.3   1 <1>   0.0000 
 24 C        0.0000     0.0000     0.0000 C.3   1 <1>   0.0000 
@<TRIPOS>BOND
  1   1   2  1   
  2   1  14  1   
  3   1  24  1   
  4   2   3  1   
  5   3   4  1   
  6   3  12  1   
  7   4   5  2   
  8   4  10  1   
  9   5   6  1   
 10   6   7  am  
 11   7   8  am  
 12   7   9  2   
 13   8  10  am  
 14  10  11  2   
 15  12  13  1   
 16  12  24  1   
 17  14  15  1   
 18  14  19  1   
 19  15  16  am  
 20  16  17  2   
 21  16  18  am  
 22  19  20  1   
 23  19  22  1   
 24  20  21  1   
 25  22  23  1   
 26  23  24  1   
@<TRIPOS>SUBSTRUCTURE
  1 <1>   0 RESIDUE 1 * * 1
# MOE 2007.09 (io_trps.svl 2007.09)
@<TRIPOS>MOLECULE
Spectinomycin
23 25 1 0 0 
SMALL
NO_CHARGES


@<TRIPOS>ATOM
  1 O        6.3980     0.8970     0.0000 O.3   1 <1>   0.0000 
  2 C        7.2640     0.3970     0.0000 C.3   1 <1>   0.0000 
  3 C        8.1580     0.9320     0.0000 C.2   1 <1>   0.0000 
  4 C        9.0640     0.4180     0.0000 C.3   1 <1>   0.0000 
  5 C        9.0640    -0.6240     0.0000 C.3   1 <1>   0.0000 
  6 C        9.9280    -1.1270     0.0000 C.3   1 <1>   0.0000 
  7 O        8.1580    -1.1380     0.0000 O.3   1 <1>   0.0000 
  8 O        8.1460     1.9320     0.0000 O.2   1 <1>   0.0000 
  9 C        7.2640    -0.6030     0.0000 C.3   1 <1>   0.0000 
 10 O        6.3980    -1.1030     0.0000 O.3   1 <1>   0.0000 
 11 C        5.5320    -0.6030     0.0000 C.3   1 <1>   0.0000 
 12 C        4.6380    -1.1380     0.0000 C.3   1 <1>   0.0000 
 13 C        3.7320    -0.6240     0.0000 C.3   1 <1>   0.0000 
 14 C        3.7320     0.4180     0.0000 C.3   1 <1>   0.0000 
 15 C        4.6380     0.9320     0.0000 C.3   1 <1>   0.0000 
 16 N        4.6500     1.9320     0.0000 N.3   1 <1>   0.0000 
 17 C        3.7900     2.4420     0.0000 C.3   1 <1>   0.0000 
 18 O        2.8680     0.9210     0.0000 O.3   1 <1>   0.0000 
 19 N        2.8680    -1.1270     0.0000 N.3   1 <1>   0.0000 
 20 C        2.0000    -0.6310     0.0000 C.3   1 <1>   0.0000 
 21 O        4.6500    -2.1380     0.0000 O.3   1 <1>   0.0000 
 22 O        7.2640     1.3970     0.0000 O.3   1 <1>   0.0000 
 23 C        5.5320     0.3970     0.0000 C.3   1 <1>   0.0000 
@<TRIPOS>BOND
  1   1   2  1   
  2   1  23  1   
  3   2   3  1   
  4   2   9  1   
  5   2  22  1   
  6   3   4  1   
  7   3   8  2   
  8   4   5  1   
  9   5   6  1   
 10   5   7  1   
 11   7   9  1   
 12   9  10  1   
 13  10  11  1   
 14  11  12  1   
 15  11  23  1   
 16  12  13  1   
 17  12  21  1   
 18  13  14  1   
 19  13  19  1   
 20  14  15  1   
 21  14  18  1   
 22  15  16  1   
 23  15  23  1   
 24  16  17  1   
 25  19  20  1   
@<TRIPOS>SUBSTRUCTURE
  1 <1>   0 RESIDUE 1 * * 1
# MOE 2007.09 (io_trps.svl 2007.09)
@<TRIPOS>MOLECULE
BE 12406B
33 37 1 0 0 
SMALL
NO_CHARGES


@<TRIPOS>ATOM
  1 O        5.1350    -0.5230     0.0000 O.3   1 <1>   0.0000 
  2 C        5.1350    -1.5230     0.0000 C.3   1 <1>   0.0000 
  3 C        4.2690    -2.0230     0.0000 C.3   1 <1>   0.0000 
  4 C        3.4030    -1.5230     0.0000 C.3   1 <1>   0.0000 
  5 C        3.4030    -0.5230     0.0000 C.3   1 <1>   0.0000 
  6 O        2.5370    -0.0230     0.0000 O.3   1 <1>   0.0000 
  7 O        2.5370    -2.0230     0.0000 O.3   1 <1>   0.0000 
  8 O        4.2690    -3.0230     0.0000 O.3   1 <1>   0.0000 
  9 O        6.0010    -2.0230     0.0000 O.3   1 <1>   0.0000 
 10 C        6.8670    -1.5230     0.0000 C.ar  1 <1>   0.0000 
 11 C        6.8670    -0.5230     0.0000 C.ar  1 <1>   0.0000 
 12 C        7.7330    -0.0230     0.0000 C.ar  1 <1>   0.0000 
 13 C        7.7170     1.0190     0.0000 C.ar  1 <1>   0.0000 
 14 C        6.7650     1.5400     0.0000 C.ar  1 <1>   0.0000 
 15 C        6.7480     2.6240     0.0000 C.ar  1 <1>   0.0000 
 16 C        7.6840     3.1740     0.0000 C.ar  1 <1>   0.0000 
 17 C        7.6800     4.1740     0.0000 C.3   1 <1>   0.0000 
 18 C        8.6230     2.6320     0.0000 C.ar  1 <1>   0.0000 
 19 O        5.9090     1.0230     0.0000 O.3   1 <1>   0.0000 
 20 C        8.6150     1.5470     0.0000 C.ar  1 <1>   0.0000 
 21 C        9.5170     1.0260     0.0000 C.2   1 <1>   0.0000 
 22 O       10.3850     1.5220     0.0000 O.2   1 <1>   0.0000 
 23 O        9.5090    -0.0160     0.0000 O.3   1 <1>   0.0000 
 24 C        8.5990    -0.5230     0.0000 C.ar  1 <1>   0.0000 
 25 C        8.5990    -1.5230     0.0000 C.ar  1 <1>   0.0000 
 26 C        9.5090    -2.0300     0.0000 C.ar  1 <1>   0.0000 
 27 C        9.5170    -3.0710     0.0000 C.ar  1 <1>   0.0000 
 28 C        8.6150    -3.5920     0.0000 C.ar  1 <1>   0.0000 
 29 C        7.7170    -3.0640     0.0000 C.ar  1 <1>   0.0000 
 30 O        6.8450    -3.5540     0.0000 O.3   1 <1>   0.0000 
 31 C        7.7330    -2.0230     0.0000 C.ar  1 <1>   0.0000 
 32 C        4.2690    -0.0230     0.0000 C.3   1 <1>   0.0000 
 33 C        4.2690     0.9770     0.0000 C.3   1 <1>   0.0000 
@<TRIPOS>BOND
  1   1   2  1   
  2   1  32  1   
  3   2   3  1   
  4   2   9  1   
  5   3   4  1   
  6   3   8  1   
  7   4   5  1   
  8   4   7  1   
  9   5   6  1   
 10   5  32  1   
 11   9  10  1   
 12  10  11  ar  
 13  10  31  ar  
 14  11  12  ar  
 15  12  13  1   
 16  12  24  ar  
 17  13  14  ar  
 18  13  20  ar  
 19  14  15  ar  
 20  14  19  1   
 21  15  16  ar  
 22  16  17  1   
 23  16  18  ar  
 24  18  20  ar  
 25  20  21  1   
 26  21  22  2   
 27  21  23  1   
 28  23  24  1   
 29  24  25  ar  
 30  25  26  ar  
 31  25  31  ar  
 32  26  27  ar  
 33  27  28  ar  
 34  28  29  ar  
 35  29  30  1   
 36  29  31  ar  
 37  32  33  1   
@<TRIPOS>SUBSTRUCTURE
  1 <1>   0 RESIDUE 1 * * 1
# MOE 2007.09 (io_trps.svl 2007.09)
@<TRIPOS>MOLECULE
7,4'-dihydroxyisoflavone 3'-O-alpha-L-rhamnopyranoside
30 33 1 0 0 
SMALL
NO_CHARGES


@<TRIPOS>ATOM
  1 C        0.4660     1.1250     0.0000 C.3   1 <1>   0.0000 
  2 C       -0.5000     0.8660     0.0000 C.3   1 <1>   0.0000 
  3 O       -1.5000     0.8660     0.0000 O.3   1 <1>   0.0000 
  4 C       -2.0000     0.0000     0.0000 C.3   1 <1>   0.0000 
  5 C       -1.5000    -0.8660     0.0000 C.3   1 <1>   0.0000 
  6 C       -0.5000    -0.8660     0.0000 C.3   1 <1>   0.0000 
  7 O       -0.5000    -1.8660     0.0000 O.3   1 <1>   0.0000 
  8 O       -2.3660    -1.3660     0.0000 O.3   1 <1>   0.0000 
  9 O       -2.8660     0.5000     0.0000 O.3   1 <1>   0.0000 
 10 C       -3.7320     0.0000     0.0000 C.ar  1 <1>   0.0000 
 11 C       -4.5980     0.5000     0.0000 C.ar  1 <1>   0.0000 
 12 C       -5.4640     0.0000     0.0000 C.ar  1 <1>   0.0000 
 13 C       -6.3300     0.5000     0.0000 C.2   1 <1>   0.0000 
 14 C       -6.3300     1.5000     0.0000 C.2   1 <1>   0.0000 
 15 O       -7.1960     2.0000     0.0000 O.3   1 <1>   0.0000 
 16 C       -8.0620     1.5000     0.0000 C.ar  1 <1>   0.0000 
 17 C       -8.0620     0.5000     0.0000 C.ar  1 <1>   0.0000 
 18 C       -8.9280     0.0000     0.0000 C.ar  1 <1>   0.0000 
 19 C       -9.7940     0.5000     0.0000 C.ar  1 <1>   0.0000 
 20 C       -9.7940     1.5000     0.0000 C.ar  1 <1>   0.0000 
 21 O      -10.6600     2.0000     0.0000 O.3   1 <1>   0.0000 
 22 C       -8.9280     2.0000     0.0000 C.ar  1 <1>   0.0000 
 23 C       -7.1960     0.0000     0.0000 C.2   1 <1>   0.0000 
 24 O       -7.1960    -1.0000     0.0000 O.2   1 <1>   0.0000 
 25 C       -5.4640    -1.0000     0.0000 C.ar  1 <1>   0.0000 
 26 C       -4.5980    -1.5000     0.0000 C.ar  1 <1>   0.0000 
 27 C       -3.7320    -1.0000     0.0000 C.ar  1 <1>   0.0000 
 28 O       -2.8660    -1.5000     0.0000 O.3   1 <1>   0.0000 
 29 C        0.0000     0.0000     0.0000 C.3   1 <1>   0.0000 
 30 O        0.8660    -0.5000     0.0000 O.3   1 <1>   0.0000 
@<TRIPOS>BOND
  1   1   2  1   
  2   2   3  1   
  3   2  29  1   
  4   3   4  1   
  5   4   5  1   
  6   4   9  1   
  7   5   6  1   
  8   5   8  1   
  9   6   7  1   
 10   6  29  1   
 11   9  10  1   
 12  10  11  ar  
 13  10  27  ar  
 14  11  12  ar  
 15  12  13  1   
 16  12  25  ar  
 17  13  14  2   
 18  13  23  1   
 19  14  15  1   
 20  15  16  1   
 21  16  17  ar  
 22  16  22  ar  
 23  17  18  ar  
 24  17  23  1   
 25  18  19  ar  
 26  19  20  ar  
 27  20  21  1   
 28  20  22  ar  
 29  23  24  2   
 30  25  26  ar  
 31  26  27  ar  
 32  27  28  1   
 33  29  30  1   
@<TRIPOS>SUBSTRUCTURE
  1 <1>   0 RESIDUE 1 * * 1
# MOE 2007.09 (io_trps.svl 2007.09)
@<TRIPOS>MOLECULE
12-Dehydrotetracycline
32 35 1 0 0 
SMALL
USER_CHARGES


@<TRIPOS>ATOM
  1 C        0.0000     0.0000     0.0000 C.3   1 <1>   0.0000 
  2 C        0.0000     0.0000     0.0000 C.3   1 <1>   0.0000 
  3 C        0.0000     0.0000     0.0000 C.2   1 <1>   0.0000 
  4 C        0.0000     0.0000     0.0000 C.2   1 <1>   0.0000 
  5 C        0.0000     0.0000     0.0000 C.2   1 <1>   0.0000 
  6 O        0.0000     0.0000     0.0000 O.2   1 <1>   0.0000 
  7 C        0.0000     0.0000     0.0000 C.ar  1 <1>   0.0000 
  8 C        0.0000     0.0000     0.0000 C.ar  1 <1>   0.0000 
  9 C        0.0000     0.0000     0.0000 C.ar  1 <1>   0.0000 
 10 C        0.0000     0.0000     0.0000 C.ar  1 <1>   0.0000 
 11 C        0.0000     0.0000     0.0000 C.ar  1 <1>   0.0000 
 12 C        0.0000     0.0000     0.0000 C.ar  1 <1>   0.0000 
 13 O        0.0000     0.0000     0.0000 O.3   1 <1>   0.0000 
 14 C        0.0000     0.0000     0.0000 C.2   1 <1>   0.0000 
 15 O        0.0000     0.0000     0.0000 O.2   1 <1>   0.0000 
 16 C        0.0000     0.0000     0.0000 C.3   1 <1>   0.0000 
 17 C        0.0000     0.0000     0.0000 C.3   1 <1>   0.0000 
 18 C        0.0000     0.0000     0.0000 C.3   1 <1>   0.0000 
 19 C        0.0000     0.0000     0.0000 C.3   1 <1>   0.0000 
 20 C        0.0000     0.0000     0.0000 C.2   1 <1>   0.0000 
 21 O        0.0000     0.0000     0.0000 O.2   1 <1>   0.0000 
 22 C        0.0000     0.0000     0.0000 C.2   1 <1>   0.0000 
 23 C        0.0000     0.0000     0.0000 C.2   1 <1>   0.0000 
 24 N        0.0000     0.0000     0.0000 N.pl3 1 <1>   0.0000 
 25 O        0.0000     0.0000     0.0000 O.3   1 <1>  -1.0000 
 26 C        0.0000     0.0000     0.0000 C.2   1 <1>   0.0000 
 27 O        0.0000     0.0000     0.0000 O.2   1 <1>   0.0000 
 28 N        0.0000     0.0000     0.0000 N.4   1 <1>   1.0000 
 29 C        0.0000     0.0000     0.0000 C.3   1 <1>   0.0000 
 30 C        0.0000     0.0000     0.0000 C.3   1 <1>   0.0000 
 31 O        0.0000     0.0000     0.0000 O.3   1 <1>   0.0000 
 32 O        0.0000     0.0000     0.0000 O.3   1 <1>   0.0000 
@<TRIPOS>BOND
  1   1   2  1   
  2   2   3  1   
  3   2   8  1   
  4   2  32  1   
  5   3   4  2   
  6   3  18  1   
  7   4   5  1   
  8   4  14  1   
  9   5   6  2   
 10   5   7  1   
 11   7   8  ar  
 12   7  12  ar  
 13   8   9  ar  
 14   9  10  ar  
 15  10  11  ar  
 16  11  12  ar  
 17  12  13  1   
 18  14  15  2   
 19  14  16  1   
 20  16  17  1   
 21  16  26  1   
 22  16  31  1   
 23  17  18  1   
 24  17  19  1   
 25  19  20  1   
 26  19  28  1   
 27  20  21  2   
 28  20  22  1   
 29  22  23  2   
 30  22  26  1   
 31  23  24  1   
 32  23  25  1   
 33  26  27  2   
 34  28  29  1   
 35  28  30  1   
@<TRIPOS>SUBSTRUCTURE
  1 <1>   0 RESIDUE 1 * * 1
# MOE 2007.09 (io_trps.svl 2007.09)
@<TRIPOS>MOLECULE
Nagstatine
21 22 1 0 0 
SMALL
NO_CHARGES


@<TRIPOS>ATOM
  1 O        2.5370     1.1900     0.0000 O.3   1 <1>   0.0000 
  2 C        3.4030     0.6900     0.0000 C.3   1 <1>   0.0000 
  3 C        3.4030    -0.3100     0.0000 C.3   1 <1>   0.0000 
  4 C        4.2690    -0.8100     0.0000 C.3   1 <1>   0.0000 
  5 C        5.1350    -0.3100     0.0000 C.2   1 <1>   0.0000 
  6 N        6.0810    -0.6150     0.0000 N.2   1 <1>   0.0000 
  7 C        6.6650     0.1900     0.0000 C.2   1 <1>   0.0000 
  8 C        6.0810     0.9950     0.0000 C.2   1 <1>   0.0000 
  9 C        6.3920     1.9450     0.0000 C.3   1 <1>   0.0000 
 10 C        7.3700     2.1520     0.0000 C.2   1 <1>   0.0000 
 11 O        8.0380     1.4070     0.0000 O.2   1 <1>   0.0000 
 12 O        7.6810     3.1020     0.0000 O.3   1 <1>   0.0000 
 13 N        5.1350     0.6900     0.0000 N.pl3 1 <1>   0.0000 
 14 N        4.2690    -1.8100     0.0000 N.am  1 <1>   0.0000 
 15 C        3.4030    -2.3100     0.0000 C.2   1 <1>   0.0000 
 16 C        3.4030    -3.3100     0.0000 C.3   1 <1>   0.0000 
 17 O        2.5370    -1.8100     0.0000 O.2   1 <1>   0.0000 
 18 O        2.5370    -0.8100     0.0000 O.3   1 <1>   0.0000 
 19 C        4.2690     1.1900     0.0000 C.3   1 <1>   0.0000 
 20 C        4.2690     2.1900     0.0000 C.3   1 <1>   0.0000 
 21 O        3.4030     2.6900     0.0000 O.3   1 <1>   0.0000 
@<TRIPOS>BOND
  1   1   2  1   
  2   2   3  1   
  3   2  19  1   
  4   3   4  1   
  5   3  18  1   
  6   4   5  1   
  7   4  14  1   
  8   5   6  2   
  9   5  13  1   
 10   6   7  1   
 11   7   8  2   
 12   8   9  1   
 13   8  13  1   
 14   9  10  1   
 15  10  11  2   
 16  10  12  1   
 17  13  19  1   
 18  14  15  am  
 19  15  16  1   
 20  15  17  2   
 21  19  20  1   
 22  20  21  1   
@<TRIPOS>SUBSTRUCTURE
  1 <1>   0 RESIDUE 1 * * 1
# MOE 2007.09 (io_trps.svl 2007.09)
@<TRIPOS>MOLECULE
vitamin B2
27 29 1 0 0 
SMALL
NO_CHARGES


@<TRIPOS>ATOM
  1 O        3.7980    -0.0430     0.0000 O.3   1 <1>   0.0000 
  2 O        5.5300     1.9570     0.0000 O.3   1 <1>   0.0000 
  3 O        2.9320     1.4570     0.0000 O.3   1 <1>   0.0000 
  4 O        2.9320     3.4570     0.0000 O.3   1 <1>   0.0000 
  5 O        7.2780    -4.0770     0.0000 O.2   1 <1>   0.0000 
  6 O        9.0600    -1.0190     0.0000 O.2   1 <1>   0.0000 
  7 N        5.5300    -1.0430     0.0000 N.pl3 1 <1>   0.0000 
  8 N        5.5300    -3.0430     0.0000 N.2   1 <1>   0.0000 
  9 N        7.2900    -1.0080     0.0000 N.2   1 <1>   0.0000 
 10 N        8.1960    -2.5640     0.0000 N.am  1 <1>   0.0000 
 11 C        4.6640     0.4570     0.0000 C.3   1 <1>   0.0000 
 12 C        5.5300    -0.0430     0.0000 C.3   1 <1>   0.0000 
 13 C        4.6640     1.4570     0.0000 C.3   1 <1>   0.0000 
 14 C        3.7980     1.9570     0.0000 C.3   1 <1>   0.0000 
 15 C        4.6640    -1.5430     0.0000 C.ar  1 <1>   0.0000 
 16 C        6.3960    -1.5430     0.0000 C.2   1 <1>   0.0000 
 17 C        4.6640    -2.5430     0.0000 C.ar  1 <1>   0.0000 
 18 C        3.7700    -1.0080     0.0000 C.ar  1 <1>   0.0000 
 19 C        6.3960    -2.5430     0.0000 C.2   1 <1>   0.0000 
 20 C        3.7980     2.9570     0.0000 C.3   1 <1>   0.0000 
 21 C        2.8640    -1.5220     0.0000 C.ar  1 <1>   0.0000 
 22 C        3.7700    -3.0770     0.0000 C.ar  1 <1>   0.0000 
 23 C        2.8640    -2.5640     0.0000 C.ar  1 <1>   0.0000 
 24 C        7.2900    -3.0770     0.0000 C.2   1 <1>   0.0000 
 25 C        2.0000    -1.0190     0.0000 C.3   1 <1>   0.0000 
 26 C        2.0000    -3.0670     0.0000 C.3   1 <1>   0.0000 
 27 C        8.1960    -1.5220     0.0000 C.2   1 <1>   0.0000 
@<TRIPOS>BOND
  1   1  11  1   
  2   2  13  1   
  3   3  14  1   
  4   4  20  1   
  5   5  24  2   
  6   6  27  2   
  7   7  12  1   
  8   7  15  1   
  9   7  16  1   
 10   8  17  1   
 11   8  19  2   
 12   9  16  2   
 13   9  27  1   
 14  10  24  am  
 15  10  27  am  
 16  11  12  1   
 17  11  13  1   
 18  13  14  1   
 19  14  20  1   
 20  15  17  ar  
 21  15  18  ar  
 22  16  19  1   
 23  17  22  ar  
 24  18  21  ar  
 25  19  24  1   
 26  21  23  ar  
 27  21  25  1   
 28  22  23  ar  
 29  23  26  1   
@<TRIPOS>SUBSTRUCTURE
  1 <1>   0 RESIDUE 1 * * 1
# MOE 2007.09 (io_trps.svl 2007.09)
@<TRIPOS>MOLECULE
coformycin
20 22 1 0 0 
SMALL
NO_CHARGES


@<TRIPOS>ATOM
  1 O        4.8480     0.9990     0.0000 O.3   1 <1>   0.0000 
  2 C        5.4340     1.8100     0.0000 C.3   1 <1>   0.0000 
  3 C        5.1210     2.7600     0.0000 C.3   1 <1>   0.0000 
  4 O        5.7880     3.5060     0.0000 O.3   1 <1>   0.0000 
  5 C        6.3860     1.5040     0.0000 C.3   1 <1>   0.0000 
  6 C        6.3890     0.5040     0.0000 C.3   1 <1>   0.0000 
  7 O        7.2000    -0.0810     0.0000 O.3   1 <1>   0.0000 
  8 O        7.1930     2.0950     0.0000 O.3   1 <1>   0.0000 
  9 C        5.4390     0.1920     0.0000 C.3   1 <1>   0.0000 
 10 N        5.1330    -0.7600     0.0000 N.pl3 1 <1>   0.0000 
 11 C        5.7200    -1.5620     0.0000 C.2   1 <1>   0.0000 
 12 N        5.1410    -2.3690     0.0000 N.2   1 <1>   0.0000 
 13 C        4.1930    -2.0690     0.0000 C.2   1 <1>   0.0000 
 14 C        3.4140    -2.6970     0.0000 C.3   1 <1>   0.0000 
 15 C        2.4380    -2.4790     0.0000 C.3   1 <1>   0.0000 
 16 N        2.0000    -1.5800     0.0000 N.2   1 <1>   0.0000 
 17 C        2.4290    -0.6770     0.0000 C.2   1 <1>   0.0000 
 18 N        3.4030    -0.4500     0.0000 N.pl3 1 <1>   0.0000 
 19 O        3.6420    -3.6710     0.0000 O.3   1 <1>   0.0000 
 20 C        4.1880    -1.0690     0.0000 C.2   1 <1>   0.0000 
@<TRIPOS>BOND
  1   1   2  1   
  2   1   9  1   
  3   2   3  1   
  4   2   5  1   
  5   3   4  1   
  6   5   6  1   
  7   5   8  1   
  8   6   7  1   
  9   6   9  1   
 10   9  10  1   
 11  10  11  1   
 12  10  20  1   
 13  11  12  2   
 14  12  13  1   
 15  13  14  1   
 16  13  20  2   
 17  14  15  1   
 18  14  19  1   
 19  15  16  1   
 20  16  17  2   
 21  17  18  1   
 22  18  20  1   
@<TRIPOS>SUBSTRUCTURE
  1 <1>   0 RESIDUE 1 * * 1
# MOE 2007.09 (io_trps.svl 2007.09)
@<TRIPOS>MOLECULE
mayamycin
35 39 1 0 0 
SMALL
NO_CHARGES


@<TRIPOS>ATOM
  1 O        5.4600    -2.4490     0.0000 O.3   1 <1>   0.0000 
  2 C        5.4640    -1.4490     0.0000 C.3   1 <1>   0.0000 
  3 C        6.3320    -0.9530     0.0000 C.ar  1 <1>   0.0000 
  4 C        6.3400     0.0890     0.0000 C.ar  1 <1>   0.0000 
  5 C        7.2500     0.5960     0.0000 C.ar  1 <1>   0.0000 
  6 C        7.2500     1.5960     0.0000 C.2   1 <1>   0.0000 
  7 C        8.1160     2.0960     0.0000 C.ar  1 <1>   0.0000 
  8 C        8.1000     3.1370     0.0000 C.ar  1 <1>   0.0000 
  9 C        8.9980     3.6650     0.0000 C.ar  1 <1>   0.0000 
 10 C        9.9000     3.1440     0.0000 C.ar  1 <1>   0.0000 
 11 C        9.8920     2.1030     0.0000 C.ar  1 <1>   0.0000 
 12 O        7.2280     3.6270     0.0000 O.3   1 <1>   0.0000 
 13 C        8.9820     1.5960     0.0000 C.ar  1 <1>   0.0000 
 14 C        8.9820     0.5960     0.0000 C.2   1 <1>   0.0000 
 15 O        9.8480     0.0960     0.0000 O.2   1 <1>   0.0000 
 16 O        6.3840     2.0960     0.0000 O.2   1 <1>   0.0000 
 17 C        8.1160     0.0960     0.0000 C.ar  1 <1>   0.0000 
 18 C        8.1320    -0.9460     0.0000 C.ar  1 <1>   0.0000 
 19 C        9.0840    -1.4660     0.0000 C.ar  1 <1>   0.0000 
 20 C        9.1010    -2.5510     0.0000 C.ar  1 <1>   0.0000 
 21 C        8.1650    -3.1010     0.0000 C.ar  1 <1>   0.0000 
 22 C        8.1690    -4.1010     0.0000 C.3   1 <1>   0.0000 
 23 C        7.2260    -2.5580     0.0000 C.ar  1 <1>   0.0000 
 24 O        9.9400    -0.9500     0.0000 O.3   1 <1>   0.0000 
 25 O        5.4800     0.5990     0.0000 O.3   1 <1>   0.0000 
 26 C        7.2340    -1.4740     0.0000 C.ar  1 <1>   0.0000 
 27 C        4.6000    -0.9460     0.0000 C.3   1 <1>   0.0000 
 28 C        3.7320    -1.4430     0.0000 C.3   1 <1>   0.0000 
 29 C        3.7280    -2.4430     0.0000 C.3   1 <1>   0.0000 
 30 C        2.8600    -2.9390     0.0000 C.3   1 <1>   0.0000 
 31 O        2.8560    -3.9390     0.0000 O.3   1 <1>   0.0000 
 32 N        2.8680    -0.9390     0.0000 N.3   1 <1>   0.0000 
 33 C        2.0000    -1.4360     0.0000 C.3   1 <1>   0.0000 
 34 C        4.5920    -2.9460     0.0000 C.3   1 <1>   0.0000 
 35 C        4.5880    -3.9460     0.0000 C.3   1 <1>   0.0000 
@<TRIPOS>BOND
  1   1   2  1   
  2   1  34  1   
  3   2   3  1   
  4   2  27  1   
  5   3   4  ar  
  6   3  26  ar  
  7   4   5  ar  
  8   4  25  1   
  9   5   6  1   
 10   5  17  ar  
 11   6   7  1   
 12   6  16  2   
 13   7   8  ar  
 14   7  13  ar  
 15   8   9  ar  
 16   8  12  1   
 17   9  10  ar  
 18  10  11  ar  
 19  11  13  ar  
 20  13  14  1   
 21  14  15  2   
 22  14  17  1   
 23  17  18  ar  
 24  18  19  ar  
 25  18  26  ar  
 26  19  20  ar  
 27  19  24  1   
 28  20  21  ar  
 29  21  22  1   
 30  21  23  ar  
 31  23  26  ar  
 32  27  28  1   
 33  28  29  1   
 34  28  32  1   
 35  29  30  1   
 36  29  34  1   
 37  30  31  1   
 38  32  33  1   
 39  34  35  1   
@<TRIPOS>SUBSTRUCTURE
  1 <1>   0 RESIDUE 1 * * 1
# MOE 2007.09 (io_trps.svl 2007.09)
@<TRIPOS>MOLECULE
Eriamycin
37 42 1 0 0 
SMALL
NO_CHARGES


@<TRIPOS>ATOM
  1 O        2.8720     0.3470     0.0000 O.3   1 <1>   0.0000 
  2 C        2.0000    -0.1430     0.0000 C.3   1 <1>   0.0000 
  3 C        3.7320    -0.1630     0.0000 C.3   1 <1>   0.0000 
  4 C        4.6420     0.3440     0.0000 C.ar  1 <1>   0.0000 
  5 C        4.6420     1.3440     0.0000 C.ar  1 <1>   0.0000 
  6 C        5.5080     1.8440     0.0000 C.ar  1 <1>   0.0000 
  7 C        5.4920     2.8860     0.0000 C.2   1 <1>   0.0000 
  8 C        6.3900     3.4130     0.0000 C.ar  1 <1>   0.0000 
  9 C        6.3730     4.4980     0.0000 C.ar  1 <1>   0.0000 
 10 C        7.3090     5.0480     0.0000 C.ar  1 <1>   0.0000 
 11 C        7.3050     6.0480     0.0000 C.3   1 <1>   0.0000 
 12 C        8.2480     4.5050     0.0000 C.ar  1 <1>   0.0000 
 13 C        8.2400     3.4200     0.0000 C.ar  1 <1>   0.0000 
 14 O        5.5020     4.9880     0.0000 O.3   1 <1>   0.0000 
 15 C        7.2920     2.8920     0.0000 C.ar  1 <1>   0.0000 
 16 C        7.2840     1.8510     0.0000 C.2   1 <1>   0.0000 
 17 O        8.1440     1.3410     0.0000 O.2   1 <1>   0.0000 
 18 O        4.6200     3.3760     0.0000 O.2   1 <1>   0.0000 
 19 C        6.3740     1.3440     0.0000 C.ar  1 <1>   0.0000 
 20 C        6.3740     0.3440     0.0000 C.ar  1 <1>   0.0000 
 21 O        7.2400    -0.1560     0.0000 O.3   1 <1>   0.0000 
 22 C        5.5080    -0.1560     0.0000 C.ar  1 <1>   0.0000 
 23 C        5.5240    -1.1980     0.0000 C.ar  1 <1>   0.0000 
 24 C        6.4760    -1.7180     0.0000 C.ar  1 <1>   0.0000 
 25 C        6.4930    -2.8030     0.0000 C.ar  1 <1>   0.0000 
 26 C        7.4840    -3.3450     0.0000 C.2   1 <1>   0.0000 
 27 N        7.5020    -4.4750     0.0000 N.am  1 <1>   0.0000 
 28 C        6.5270    -5.0480     0.0000 C.2   1 <1>   0.0000 
 29 C        6.5310    -6.0480     0.0000 C.3   1 <1>   0.0000 
 30 C        5.5480    -4.4830     0.0000 C.2   1 <1>   0.0000 
 31 O        8.3400    -2.8290     0.0000 O.2   1 <1>   0.0000 
 32 C        5.5570    -3.3530     0.0000 C.ar  1 <1>   0.0000 
 33 C        4.6180    -2.8100     0.0000 C.ar  1 <1>   0.0000 
 34 O        7.3320    -1.2020     0.0000 O.3   1 <1>   0.0000 
 35 C        4.6260    -1.7250     0.0000 C.ar  1 <1>   0.0000 
 36 C        3.7240    -1.2040     0.0000 C.3   1 <1>   0.0000 
 37 O        2.8560    -1.7010     0.0000 O.3   1 <1>   0.0000 
@<TRIPOS>BOND
  1   1   2  1   
  2   1   3  1   
  3   3   4  1   
  4   3  36  1   
  5   4   5  ar  
  6   4  22  ar  
  7   5   6  ar  
  8   6   7  1   
  9   6  19  ar  
 10   7   8  1   
 11   7  18  2   
 12   8   9  ar  
 13   8  15  ar  
 14   9  10  ar  
 15   9  14  1   
 16  10  11  1   
 17  10  12  ar  
 18  12  13  ar  
 19  13  15  ar  
 20  15  16  1   
 21  16  17  2   
 22  16  19  1   
 23  19  20  ar  
 24  20  21  1   
 25  20  22  ar  
 26  22  23  1   
 27  23  24  ar  
 28  23  35  ar  
 29  24  25  ar  
 30  24  34  1   
 31  25  26  1   
 32  25  32  ar  
 33  26  27  am  
 34  26  31  2   
 35  27  28  1   
 36  28  29  1   
 37  28  30  2   
 38  30  32  1   
 39  32  33  ar  
 40  33  35  ar  
 41  35  36  1   
 42  36  37  1   
@<TRIPOS>SUBSTRUCTURE
  1 <1>   0 RESIDUE 1 * * 1
# MOE 2007.09 (io_trps.svl 2007.09)
@<TRIPOS>MOLECULE
platencin A1
32 35 1 0 0 
SMALL
NO_CHARGES


@<TRIPOS>ATOM
  1 C       -0.9750    -0.7480     0.0000 C.3   1 <1>   0.0000 
  2 C        0.0000    -1.0090     0.0000 C.3   1 <1>   0.0000 
  3 C        0.8740    -1.5140     0.0000 C.3   1 <1>   0.0000 
  4 C        0.8740    -2.5220     0.0000 C.3   1 <1>   0.0000 
  5 C        1.7480    -3.0270     0.0000 C.3   1 <1>   0.0000 
  6 C        2.6210    -2.5220     0.0000 C.3   1 <1>   0.0000 
  7 C        2.6210    -1.5140     0.0000 C.3   1 <1>   0.0000 
  8 O        3.6300    -1.5140     0.0000 O.3   1 <1>   0.0000 
  9 C        1.0460    -2.4670     0.0000 C.2   1 <1>   0.0000 
 10 C        0.1360    -2.9050     0.0000 C.2   1 <1>   0.0000 
 11 C        1.0460    -1.5690     0.0000 C.3   1 <1>   0.0000 
 12 C        1.7480    -1.0090     0.0000 C.3   1 <1>   0.0000 
 13 C        1.7480     0.0000     0.0000 C.2   1 <1>   0.0000 
 14 C        0.8740     0.5040     0.0000 C.2   1 <1>   0.0000 
 15 C        0.1320    -2.0090     0.0000 C.3   1 <1>   0.0000 
 16 C       -0.6690    -2.6240     0.0000 C.3   1 <1>   0.0000 
 17 C       -1.6010    -2.2380     0.0000 C.2   1 <1>   0.0000 
 18 N       -2.4020    -2.8520     0.0000 N.am  1 <1>   0.0000 
 19 C       -3.3340    -2.4660     0.0000 C.ar  1 <1>   0.0000 
 20 C       -4.1340    -3.0800     0.0000 C.ar  1 <1>   0.0000 
 21 C       -5.0660    -2.6940     0.0000 C.ar  1 <1>   0.0000 
 22 C       -5.8670    -3.3080     0.0000 C.2   1 <1>   0.0000 
 23 O       -5.7350    -4.3080     0.0000 O.2   1 <1>   0.0000 
 24 O       -6.7990    -2.9220     0.0000 O.3   1 <1>   0.0000 
 25 C       -5.1980    -1.6930     0.0000 C.ar  1 <1>   0.0000 
 26 C       -4.3980    -1.0790     0.0000 C.ar  1 <1>   0.0000 
 27 O       -4.0020    -4.0800     0.0000 O.3   1 <1>   0.0000 
 28 C       -3.4650    -1.4650     0.0000 C.ar  1 <1>   0.0000 
 29 O       -2.6650    -0.8510     0.0000 O.3   1 <1>   0.0000 
 30 O       -1.7330    -1.2370     0.0000 O.2   1 <1>   0.0000 
 31 C        0.0000     0.0000     0.0000 C.2   1 <1>   0.0000 
 32 O       -0.8740     0.5040     0.0000 O.2   1 <1>   0.0000 
@<TRIPOS>BOND
  1   1   2  1   
  2   2   3  1   
  3   2  15  1   
  4   2  31  1   
  5   3   4  1   
  6   3  12  1   
  7   4   5  1   
  8   5   6  1   
  9   5   9  1   
 10   6   7  1   
 11   7   8  1   
 12   7  12  1   
 13   9  10  2   
 14   9  11  1   
 15  11  12  1   
 16  12  13  1   
 17  13  14  2   
 18  14  31  1   
 19  15  16  1   
 20  16  17  1   
 21  17  18  am  
 22  17  30  2   
 23  18  19  1   
 24  19  20  ar  
 25  19  28  ar  
 26  20  21  ar  
 27  20  27  1   
 28  21  22  1   
 29  21  25  ar  
 30  22  23  2   
 31  22  24  1   
 32  25  26  ar  
 33  26  28  ar  
 34  28  29  1   
 35  31  32  2   
@<TRIPOS>SUBSTRUCTURE
  1 <1>   0 RESIDUE 1 * * 1
# MOE 2007.09 (io_trps.svl 2007.09)
@<TRIPOS>MOLECULE
Tetracenomycin D3
28 31 1 0 0 
SMALL
NO_CHARGES


@<TRIPOS>ATOM
  1 O        7.8170     1.8590     0.0000 O.3   1 <1>   0.0000 
  2 C        7.8280     0.8590     0.0000 C.ar  1 <1>   0.0000 
  3 C        6.9340     0.3250     0.0000 C.ar  1 <1>   0.0000 
  4 C        6.0680     0.8250     0.0000 C.2   1 <1>   0.0000 
  5 C        5.2020     0.3250     0.0000 C.ar  1 <1>   0.0000 
  6 C        4.3080     0.8590     0.0000 C.ar  1 <1>   0.0000 
  7 C        3.4020     0.3450     0.0000 C.ar  1 <1>   0.0000 
  8 C        3.4020    -0.6960     0.0000 C.ar  1 <1>   0.0000 
  9 C        4.3080    -1.2100     0.0000 C.ar  1 <1>   0.0000 
 10 O        2.5380    -1.2000     0.0000 O.3   1 <1>   0.0000 
 11 O        4.3200     1.8590     0.0000 O.3   1 <1>   0.0000 
 12 C        5.2020    -0.6750     0.0000 C.ar  1 <1>   0.0000 
 13 C        6.0680    -1.1750     0.0000 C.2   1 <1>   0.0000 
 14 O        6.0680    -2.1750     0.0000 O.2   1 <1>   0.0000 
 15 O        6.0680     1.8250     0.0000 O.2   1 <1>   0.0000 
 16 C        6.9340    -0.6750     0.0000 C.ar  1 <1>   0.0000 
 17 C        7.8280    -1.2100     0.0000 C.ar  1 <1>   0.0000 
 18 C        8.7340    -0.6960     0.0000 C.ar  1 <1>   0.0000 
 19 C        9.6650    -1.2530     0.0000 C.ar  1 <1>   0.0000 
 20 C       10.6090    -0.7180     0.0000 C.ar  1 <1>   0.0000 
 21 C       10.6090     0.3670     0.0000 C.ar  1 <1>   0.0000 
 22 C       11.4730     0.8700     0.0000 C.2   1 <1>   0.0000 
 23 O       11.4700     1.8700     0.0000 O.2   1 <1>   0.0000 
 24 O       12.3410     0.3740     0.0000 O.3   1 <1>   0.0000 
 25 C        9.6650     0.9020     0.0000 C.ar  1 <1>   0.0000 
 26 C        9.6540     1.9020     0.0000 C.3   1 <1>   0.0000 
 27 O       11.4730    -1.2210     0.0000 O.3   1 <1>   0.0000 
 28 C        8.7340     0.3450     0.0000 C.ar  1 <1>   0.0000 
@<TRIPOS>BOND
  1   1   2  1   
  2   2   3  ar  
  3   2  28  ar  
  4   3   4  1   
  5   3  16  ar  
  6   4   5  1   
  7   4  15  2   
  8   5   6  ar  
  9   5  12  ar  
 10   6   7  ar  
 11   6  11  1   
 12   7   8  ar  
 13   8   9  ar  
 14   8  10  1   
 15   9  12  ar  
 16  12  13  1   
 17  13  14  2   
 18  13  16  1   
 19  16  17  ar  
 20  17  18  ar  
 21  18  19  ar  
 22  18  28  ar  
 23  19  20  ar  
 24  20  21  ar  
 25  20  27  1   
 26  21  22  1   
 27  21  25  ar  
 28  22  23  2   
 29  22  24  1   
 30  25  26  1   
 31  25  28  ar  
@<TRIPOS>SUBSTRUCTURE
  1 <1>   0 RESIDUE 1 * * 1
# MOE 2007.09 (io_trps.svl 2007.09)
@<TRIPOS>MOLECULE
Phebestin
32 33 1 0 0 
SMALL
NO_CHARGES


@<TRIPOS>ATOM
  1 O        7.1960     1.2500     0.0000 O.3   1 <1>   0.0000 
  2 C        6.3300     1.7500     0.0000 C.3   1 <1>   0.0000 
  3 C        5.4640     1.2500     0.0000 C.2   1 <1>   0.0000 
  4 N        5.4640     0.2500     0.0000 N.am  1 <1>   0.0000 
  5 C        4.5980    -0.2500     0.0000 C.3   1 <1>   0.0000 
  6 C        4.5980    -1.2500     0.0000 C.2   1 <1>   0.0000 
  7 N        3.7320    -1.7500     0.0000 N.am  1 <1>   0.0000 
  8 C        3.7320    -2.7500     0.0000 C.3   1 <1>   0.0000 
  9 C        4.5980    -3.2500     0.0000 C.2   1 <1>   0.0000 
 10 O        4.5980    -4.2500     0.0000 O.2   1 <1>   0.0000 
 11 O        5.4640    -2.7500     0.0000 O.3   1 <1>   0.0000 
 12 C        2.8660    -3.2500     0.0000 C.3   1 <1>   0.0000 
 13 C        2.8660    -4.2500     0.0000 C.ar  1 <1>   0.0000 
 14 C        2.0000    -4.7500     0.0000 C.ar  1 <1>   0.0000 
 15 C        2.0000    -5.7500     0.0000 C.ar  1 <1>   0.0000 
 16 C        2.8660    -6.2500     0.0000 C.ar  1 <1>   0.0000 
 17 C        3.7320    -5.7500     0.0000 C.ar  1 <1>   0.0000 
 18 C        3.7320    -4.7500     0.0000 C.ar  1 <1>   0.0000 
 19 O        5.4640    -1.7500     0.0000 O.2   1 <1>   0.0000 
 20 C        3.7320     0.2500     0.0000 C.3   1 <1>   0.0000 
 21 C        2.8660    -0.2500     0.0000 C.3   1 <1>   0.0000 
 22 C        3.7320     1.2500     0.0000 C.3   1 <1>   0.0000 
 23 O        4.5980     1.7500     0.0000 O.2   1 <1>   0.0000 
 24 C        6.3300     2.7500     0.0000 C.3   1 <1>   0.0000 
 25 C        7.1960     3.2500     0.0000 C.3   1 <1>   0.0000 
 26 C        7.1960     4.2500     0.0000 C.ar  1 <1>   0.0000 
 27 C        8.0620     4.7500     0.0000 C.ar  1 <1>   0.0000 
 28 C        8.0620     5.7500     0.0000 C.ar  1 <1>   0.0000 
 29 C        7.1960     6.2500     0.0000 C.ar  1 <1>   0.0000 
 30 C        6.3300     5.7500     0.0000 C.ar  1 <1>   0.0000 
 31 C        6.3300     4.7500     0.0000 C.ar  1 <1>   0.0000 
 32 N        5.4640     3.2500     0.0000 N.3   1 <1>   0.0000 
@<TRIPOS>BOND
  1   1   2  1   
  2   2   3  1   
  3   2  24  1   
  4   3   4  am  
  5   3  23  2   
  6   4   5  1   
  7   5   6  1   
  8   5  20  1   
  9   6   7  am  
 10   6  19  2   
 11   7   8  1   
 12   8   9  1   
 13   8  12  1   
 14   9  10  2   
 15   9  11  1   
 16  12  13  1   
 17  13  14  ar  
 18  13  18  ar  
 19  14  15  ar  
 20  15  16  ar  
 21  16  17  ar  
 22  17  18  ar  
 23  20  21  1   
 24  20  22  1   
 25  24  25  1   
 26  24  32  1   
 27  25  26  1   
 28  26  27  ar  
 29  26  31  ar  
 30  27  28  ar  
 31  28  29  ar  
 32  29  30  ar  
 33  30  31  ar  
@<TRIPOS>SUBSTRUCTURE
  1 <1>   0 RESIDUE 1 * * 1
# MOE 2007.09 (io_trps.svl 2007.09)
@<TRIPOS>MOLECULE
Kikumycin A
22 23 1 0 0 
SMALL
NO_CHARGES


@<TRIPOS>ATOM
  1 O       10.9700     0.7800     0.0000 O.2   1 <1>   0.0000 
  2 C       10.5640    -0.1340     0.0000 C.2   1 <1>   0.0000 
  3 C       11.1510    -0.9430     0.0000 C.3   1 <1>   0.0000 
  4 C       10.8420    -1.8940     0.0000 C.3   1 <1>   0.0000 
  5 C       11.6510    -2.4810     0.0000 C.3   1 <1>   0.0000 
  6 C       12.4600    -1.8940     0.0000 C.2   1 <1>   0.0000 
  7 N       13.4110    -2.2030     0.0000 N.pl3 1 <1>   0.0000 
  8 N       12.1510    -0.9430     0.0000 N.2   1 <1>   0.0000 
  9 N        9.5690    -0.2380     0.0000 N.am  1 <1>   0.0000 
 10 C        8.9810     0.5710     0.0000 C.2   1 <1>   0.0000 
 11 C        9.2900     1.5220     0.0000 C.2   1 <1>   0.0000 
 12 N        8.4810     2.1100     0.0000 N.pl3 1 <1>   0.0000 
 13 C        7.6720     1.5220     0.0000 C.2   1 <1>   0.0000 
 14 C        6.7210     1.8310     0.0000 C.2   1 <1>   0.0000 
 15 N        5.9780     1.1620     0.0000 N.2   1 <1>   0.0000 
 16 C        5.0270     1.4710     0.0000 C.2   1 <1>   0.0000 
 17 C        4.2840     0.8020     0.0000 C.2   1 <1>   0.0000 
 18 C        3.3330     1.1110     0.0000 C.2   1 <1>   0.0000 
 19 N        3.1250     2.0890     0.0000 N.pl3 1 <1>   0.0000 
 20 N        2.5900     0.4420     0.0000 N.pl3 1 <1>   0.0000 
 21 O        6.5130     2.8090     0.0000 O.2   1 <1>   0.0000 
 22 C        7.9810     0.5710     0.0000 C.2   1 <1>   0.0000 
@<TRIPOS>BOND
  1   1   2  2   
  2   2   3  1   
  3   2   9  am  
  4   3   4  1   
  5   3   8  1   
  6   4   5  1   
  7   5   6  1   
  8   6   7  1   
  9   6   8  2   
 10   9  10  1   
 11  10  11  2   
 12  10  22  1   
 13  11  12  1   
 14  12  13  1   
 15  13  14  1   
 16  13  22  2   
 17  14  15  1   
 18  14  21  2   
 19  15  16  2   
 20  16  17  1   
 21  17  18  2   
 22  18  19  1   
 23  18  20  1   
@<TRIPOS>SUBSTRUCTURE
  1 <1>   0 RESIDUE 1 * * 1
# MOE 2007.09 (io_trps.svl 2007.09)
@<TRIPOS>MOLECULE
Naphthgeranine D
28 31 1 0 0 
SMALL
NO_CHARGES


@<TRIPOS>ATOM
  1 O        3.0080     0.1630     0.0000 O.3   1 <1>   0.0000 
  2 C        3.9180     0.6700     0.0000 C.2   1 <1>   0.0000 
  3 C        3.9180     1.6700     0.0000 C.2   1 <1>   0.0000 
  4 C        4.7840     2.1700     0.0000 C.ar  1 <1>   0.0000 
  5 C        4.7680     3.2110     0.0000 C.ar  1 <1>   0.0000 
  6 C        5.6660     3.7390     0.0000 C.ar  1 <1>   0.0000 
  7 C        6.5680     3.2180     0.0000 C.ar  1 <1>   0.0000 
  8 C        6.5600     2.1770     0.0000 C.ar  1 <1>   0.0000 
  9 O        7.4360     3.7150     0.0000 O.3   1 <1>   0.0000 
 10 O        3.8960     3.7010     0.0000 O.3   1 <1>   0.0000 
 11 C        5.6500     1.6700     0.0000 C.ar  1 <1>   0.0000 
 12 C        5.6500     0.6700     0.0000 C.2   1 <1>   0.0000 
 13 O        6.5160     0.1700     0.0000 O.2   1 <1>   0.0000 
 14 O        3.0520     2.1700     0.0000 O.2   1 <1>   0.0000 
 15 C        4.7840     0.1700     0.0000 C.2   1 <1>   0.0000 
 16 C        4.8000    -0.8720     0.0000 C.3   1 <1>   0.0000 
 17 C        5.7520    -1.3920     0.0000 C.2   1 <1>   0.0000 
 18 C        5.7690    -2.4770     0.0000 C.2   1 <1>   0.0000 
 19 C        6.6400    -2.9670     0.0000 C.3   1 <1>   0.0000 
 20 O        7.5010    -2.4570     0.0000 O.3   1 <1>   0.0000 
 21 C        4.8330    -3.0270     0.0000 C.3   1 <1>   0.0000 
 22 C        3.8940    -2.4840     0.0000 C.3   1 <1>   0.0000 
 23 O        3.0260    -2.9810     0.0000 O.3   1 <1>   0.0000 
 24 O        4.8370    -4.0270     0.0000 O.3   1 <1>   0.0000 
 25 C        3.9020    -1.4000     0.0000 C.3   1 <1>   0.0000 
 26 C        3.0000    -0.8790     0.0000 C.3   1 <1>   0.0000 
 27 C        2.4970    -1.7430     0.0000 C.3   1 <1>   0.0000 
 28 C        2.0000    -0.8750     0.0000 C.3   1 <1>   0.0000 
@<TRIPOS>BOND
  1   1   2  1   
  2   1  26  1   
  3   2   3  1   
  4   2  15  2   
  5   3   4  1   
  6   3  14  2   
  7   4   5  ar  
  8   4  11  ar  
  9   5   6  ar  
 10   5  10  1   
 11   6   7  ar  
 12   7   8  ar  
 13   7   9  1   
 14   8  11  ar  
 15  11  12  1   
 16  12  13  2   
 17  12  15  1   
 18  15  16  1   
 19  16  17  1   
 20  16  25  1   
 21  17  18  2   
 22  18  19  1   
 23  18  21  1   
 24  19  20  1   
 25  21  22  1   
 26  21  24  1   
 27  22  23  1   
 28  22  25  1   
 29  25  26  1   
 30  26  27  1   
 31  26  28  1   
@<TRIPOS>SUBSTRUCTURE
  1 <1>   0 RESIDUE 1 * * 1
# MOE 2007.09 (io_trps.svl 2007.09)
@<TRIPOS>MOLECULE
Oxopropaline A
30 33 1 0 0 
SMALL
NO_CHARGES


@<TRIPOS>ATOM
  1 O        9.5770     0.7550     0.0000 O.3   1 <1>   0.0000 
  2 C        8.8990     1.4910     0.0000 C.3   1 <1>   0.0000 
  3 C        9.1970     2.4450     0.0000 C.3   1 <1>   0.0000 
  4 C       10.1730     2.6640     0.0000 C.3   1 <1>   0.0000 
  5 C       10.8500     1.9290     0.0000 C.3   1 <1>   0.0000 
  6 O       11.8260     2.1480     0.0000 O.3   1 <1>   0.0000 
  7 O       10.4710     3.6190     0.0000 O.3   1 <1>   0.0000 
  8 O        8.5200     3.1810     0.0000 O.3   1 <1>   0.0000 
  9 O        7.9240     1.2710     0.0000 O.3   1 <1>   0.0000 
 10 C        7.6260     0.3170     0.0000 C.3   1 <1>   0.0000 
 11 C        8.3030    -0.4180     0.0000 C.3   1 <1>   0.0000 
 12 O        9.2790    -0.1990     0.0000 O.3   1 <1>   0.0000 
 13 C        6.6500     0.0980     0.0000 C.2   1 <1>   0.0000 
 14 C        6.3520    -0.8570     0.0000 C.ar  1 <1>   0.0000 
 15 C        5.3360    -1.0890     0.0000 C.ar  1 <1>   0.0000 
 16 C        5.0270    -2.0400     0.0000 C.ar  1 <1>   0.0000 
 17 C        5.7120    -2.8250     0.0000 C.ar  1 <1>   0.0000 
 18 C        5.3920    -3.7720     0.0000 C.3   1 <1>   0.0000 
 19 C        6.7330    -2.6160     0.0000 C.ar  1 <1>   0.0000 
 20 C        4.0270    -2.0400     0.0000 C.ar  1 <1>   0.0000 
 21 C        3.3420    -2.8250     0.0000 C.ar  1 <1>   0.0000 
 22 C        2.3220    -2.6160     0.0000 C.ar  1 <1>   0.0000 
 23 C        2.0000    -1.6260     0.0000 C.ar  1 <1>   0.0000 
 24 C        2.7030    -0.8570     0.0000 C.ar  1 <1>   0.0000 
 25 C        3.7180    -1.0890     0.0000 C.ar  1 <1>   0.0000 
 26 N        4.5270    -0.5010     0.0000 N.pl3 1 <1>   0.0000 
 27 N        7.0550    -1.6260     0.0000 N.ar  1 <1>   0.0000 
 28 O        5.9720     0.8330     0.0000 O.2   1 <1>   0.0000 
 29 C       10.5520     0.9740     0.0000 C.3   1 <1>   0.0000 
 30 C       11.2300     0.2390     0.0000 C.3   1 <1>   0.0000 
@<TRIPOS>BOND
  1   1   2  1   
  2   1  29  1   
  3   2   3  1   
  4   2   9  1   
  5   3   4  1   
  6   3   8  1   
  7   4   5  1   
  8   4   7  1   
  9   5   6  1   
 10   5  29  1   
 11   9  10  1   
 12  10  11  1   
 13  10  13  1   
 14  11  12  1   
 15  13  14  1   
 16  13  28  2   
 17  14  15  ar  
 18  14  27  ar  
 19  15  16  ar  
 20  15  26  1   
 21  16  17  ar  
 22  16  20  1   
 23  17  18  1   
 24  17  19  ar  
 25  19  27  ar  
 26  20  21  ar  
 27  20  25  ar  
 28  21  22  ar  
 29  22  23  ar  
 30  23  24  ar  
 31  24  25  ar  
 32  25  26  1   
 33  29  30  1   
@<TRIPOS>SUBSTRUCTURE
  1 <1>   0 RESIDUE 1 * * 1
# MOE 2007.09 (io_trps.svl 2007.09)
@<TRIPOS>MOLECULE
Oxopropaline B
30 33 1 0 0 
SMALL
NO_CHARGES


@<TRIPOS>ATOM
  1 O        8.5200     2.1840     0.0000 O.3   1 <1>   0.0000 
  2 C        9.1970     1.4490     0.0000 C.3   1 <1>   0.0000 
  3 C       10.1730     1.6680     0.0000 C.3   1 <1>   0.0000 
  4 C       10.4710     2.6230     0.0000 C.3   1 <1>   0.0000 
  5 C        9.7930     3.3580     0.0000 C.3   1 <1>   0.0000 
  6 O       10.0910     4.3130     0.0000 O.3   1 <1>   0.0000 
  7 O       11.4460     2.8420     0.0000 O.3   1 <1>   0.0000 
  8 O       10.8500     0.9330     0.0000 O.3   1 <1>   0.0000 
  9 O        8.8990     0.4940     0.0000 O.3   1 <1>   0.0000 
 10 C        7.9240     0.2750     0.0000 C.3   1 <1>   0.0000 
 11 C        7.6260    -0.6790     0.0000 C.3   1 <1>   0.0000 
 12 C        6.6500    -0.8990     0.0000 C.2   1 <1>   0.0000 
 13 C        6.3520    -1.8530     0.0000 C.ar  1 <1>   0.0000 
 14 C        5.3360    -2.0850     0.0000 C.ar  1 <1>   0.0000 
 15 C        5.0270    -3.0360     0.0000 C.ar  1 <1>   0.0000 
 16 C        5.7120    -3.8210     0.0000 C.ar  1 <1>   0.0000 
 17 C        5.3920    -4.7690     0.0000 C.3   1 <1>   0.0000 
 18 C        6.7330    -3.6120     0.0000 C.ar  1 <1>   0.0000 
 19 C        4.0270    -3.0360     0.0000 C.ar  1 <1>   0.0000 
 20 C        3.3420    -3.8210     0.0000 C.ar  1 <1>   0.0000 
 21 C        2.3220    -3.6120     0.0000 C.ar  1 <1>   0.0000 
 22 C        2.0000    -2.6220     0.0000 C.ar  1 <1>   0.0000 
 23 C        2.7030    -1.8530     0.0000 C.ar  1 <1>   0.0000 
 24 C        3.7180    -2.0850     0.0000 C.ar  1 <1>   0.0000 
 25 N        4.5270    -1.4980     0.0000 N.pl3 1 <1>   0.0000 
 26 N        7.0550    -2.6220     0.0000 N.ar  1 <1>   0.0000 
 27 O        5.9720    -0.1630     0.0000 O.2   1 <1>   0.0000 
 28 O        8.3030    -1.4150     0.0000 O.3   1 <1>   0.0000 
 29 C        8.8180     3.1390     0.0000 C.3   1 <1>   0.0000 
 30 C        8.1400     3.8740     0.0000 C.3   1 <1>   0.0000 
@<TRIPOS>BOND
  1   1   2  1   
  2   1  29  1   
  3   2   3  1   
  4   2   9  1   
  5   3   4  1   
  6   3   8  1   
  7   4   5  1   
  8   4   7  1   
  9   5   6  1   
 10   5  29  1   
 11   9  10  1   
 12  10  11  1   
 13  11  12  1   
 14  11  28  1   
 15  12  13  1   
 16  12  27  2   
 17  13  14  ar  
 18  13  26  ar  
 19  14  15  ar  
 20  14  25  1   
 21  15  16  ar  
 22  15  19  1   
 23  16  17  1   
 24  16  18  ar  
 25  18  26  ar  
 26  19  20  ar  
 27  19  24  ar  
 28  20  21  ar  
 29  21  22  ar  
 30  22  23  ar  
 31  23  24  ar  
 32  24  25  1   
 33  29  30  1   
@<TRIPOS>SUBSTRUCTURE
  1 <1>   0 RESIDUE 1 * * 1
# MOE 2007.09 (io_trps.svl 2007.09)
@<TRIPOS>MOLECULE
Sannamycin B
23 24 1 0 0 
SMALL
NO_CHARGES


@<TRIPOS>ATOM
  1 O        7.1960     0.9400     0.0000 O.3   1 <1>   0.0000 
  2 C        6.3300     1.4400     0.0000 C.3   1 <1>   0.0000 
  3 C        6.3300     2.4400     0.0000 C.3   1 <1>   0.0000 
  4 C        5.4640     2.9400     0.0000 C.3   1 <1>   0.0000 
  5 C        4.5980     2.4400     0.0000 C.3   1 <1>   0.0000 
  6 C        4.5980     1.4400     0.0000 C.3   1 <1>   0.0000 
  7 C        3.7320     0.9400     0.0000 C.3   1 <1>   0.0000 
  8 N        2.8660     1.4400     0.0000 N.3   1 <1>   0.0000 
  9 C        2.0000     0.9400     0.0000 C.3   1 <1>   0.0000 
 10 N        7.1960     2.9400     0.0000 N.3   1 <1>   0.0000 
 11 O        5.4640     0.9400     0.0000 O.3   1 <1>   0.0000 
 12 C        7.1960    -0.0600     0.0000 C.3   1 <1>   0.0000 
 13 C        8.0620    -0.5600     0.0000 C.3   1 <1>   0.0000 
 14 C        8.0620    -1.5600     0.0000 C.3   1 <1>   0.0000 
 15 C        7.1960    -2.0600     0.0000 C.3   1 <1>   0.0000 
 16 C        6.3300    -1.5600     0.0000 C.3   1 <1>   0.0000 
 17 N        5.4640    -2.0600     0.0000 N.3   1 <1>   0.0000 
 18 C        5.4640    -3.0600     0.0000 C.3   1 <1>   0.0000 
 19 O        7.1960    -3.0600     0.0000 O.3   1 <1>   0.0000 
 20 C        8.0620    -3.5600     0.0000 C.3   1 <1>   0.0000 
 21 N        8.9280    -0.0600     0.0000 N.3   1 <1>   0.0000 
 22 C        6.3300    -0.5600     0.0000 C.3   1 <1>   0.0000 
 23 O        5.4640    -0.0600     0.0000 O.3   1 <1>   0.0000 
@<TRIPOS>BOND
  1   1   2  1   
  2   1  12  1   
  3   2   3  1   
  4   2  11  1   
  5   3   4  1   
  6   3  10  1   
  7   4   5  1   
  8   5   6  1   
  9   6   7  1   
 10   6  11  1   
 11   7   8  1   
 12   8   9  1   
 13  12  13  1   
 14  12  22  1   
 15  13  14  1   
 16  13  21  1   
 17  14  15  1   
 18  15  16  1   
 19  15  19  1   
 20  16  17  1   
 21  16  22  1   
 22  17  18  1   
 23  19  20  1   
 24  22  23  1   
@<TRIPOS>SUBSTRUCTURE
  1 <1>   0 RESIDUE 1 * * 1
# MOE 2007.09 (io_trps.svl 2007.09)
@<TRIPOS>MOLECULE
actinobolin
21 22 1 0 0 
SMALL
NO_CHARGES


@<TRIPOS>ATOM
  1 O        3.4030     1.6350     0.0000 O.3   1 <1>   0.0000 
  2 C        4.2690     2.1350     0.0000 C.2   1 <1>   0.0000 
  3 C        5.1350     1.6350     0.0000 C.2   1 <1>   0.0000 
  4 C        6.0290     2.1690     0.0000 C.2   1 <1>   0.0000 
  5 C        6.9350     1.6550     0.0000 C.3   1 <1>   0.0000 
  6 C        6.9350     0.6140     0.0000 C.3   1 <1>   0.0000 
  7 C        6.0290     0.1000     0.0000 C.3   1 <1>   0.0000 
  8 O        6.0170    -0.9000     0.0000 O.3   1 <1>   0.0000 
  9 O        7.7990     0.1100     0.0000 O.3   1 <1>   0.0000 
 10 O        6.0170     3.1690     0.0000 O.3   1 <1>   0.0000 
 11 C        5.1350     0.6350     0.0000 C.3   1 <1>   0.0000 
 12 C        4.2690     0.1350     0.0000 C.3   1 <1>   0.0000 
 13 N        4.2690    -0.8650     0.0000 N.am  1 <1>   0.0000 
 14 C        3.4030    -1.3650     0.0000 C.2   1 <1>   0.0000 
 15 C        3.4030    -2.3650     0.0000 C.3   1 <1>   0.0000 
 16 C        4.2690    -2.8650     0.0000 C.3   1 <1>   0.0000 
 17 N        2.5370    -2.8650     0.0000 N.3   1 <1>   0.0000 
 18 O        2.5370    -0.8650     0.0000 O.2   1 <1>   0.0000 
 19 O        4.2690     3.1350     0.0000 O.2   1 <1>   0.0000 
 20 C        3.4030     0.6350     0.0000 C.3   1 <1>   0.0000 
 21 C        2.5370     0.1350     0.0000 C.3   1 <1>   0.0000 
@<TRIPOS>BOND
  1   1   2  1   
  2   1  20  1   
  3   2   3  1   
  4   2  19  2   
  5   3   4  2   
  6   3  11  1   
  7   4   5  1   
  8   4  10  1   
  9   5   6  1   
 10   6   7  1   
 11   6   9  1   
 12   7   8  1   
 13   7  11  1   
 14  11  12  1   
 15  12  13  1   
 16  12  20  1   
 17  13  14  am  
 18  14  15  1   
 19  14  18  2   
 20  15  16  1   
 21  15  17  1   
 22  20  21  1   
@<TRIPOS>SUBSTRUCTURE
  1 <1>   0 RESIDUE 1 * * 1
# MOE 2007.09 (io_trps.svl 2007.09)
@<TRIPOS>MOLECULE
CHEMBL78628
17 16 1 0 0 
SMALL
NO_CHARGES


@<TRIPOS>ATOM
  1 O        4.2690    -0.9050     0.0000 O.3   1 <1>   0.0000 
  2 C        4.2690     0.0950     0.0000 C.3   1 <1>   0.0000 
  3 C        3.4030     0.5950     0.0000 C.3   1 <1>   0.0000 
  4 N        2.5370     0.0950     0.0000 N.3   1 <1>   0.0000 
  5 C        5.1350     0.5950     0.0000 C.3   1 <1>   0.0000 
  6 C        6.0010     0.0950     0.0000 C.3   1 <1>   0.0000 
  7 C        6.8670     0.5950     0.0000 C.3   1 <1>   0.0000 
  8 C        7.7330     0.0950     0.0000 C.2   1 <1>   0.0000 
  9 N        8.5990     0.5950     0.0000 N.am  1 <1>   0.0000 
 10 N        9.4650     0.0950     0.0000 N.3   1 <1>   0.0000 
 11 C        9.4650    -0.9050     0.0000 C.3   1 <1>   0.0000 
 12 C       10.3310     0.5950     0.0000 C.3   1 <1>   0.0000 
 13 C       11.1970     0.0950     0.0000 C.2   1 <1>   0.0000 
 14 O       11.1970    -0.9050     0.0000 O.2   1 <1>   0.0000 
 15 O       12.0630     0.5950     0.0000 O.3   1 <1>   0.0000 
 16 O        7.7330    -0.9050     0.0000 O.2   1 <1>   0.0000 
 17 N        6.0010    -0.9050     0.0000 N.3   1 <1>   0.0000 
@<TRIPOS>BOND
  1   1   2  1   
  2   2   3  1   
  3   2   5  1   
  4   3   4  1   
  5   5   6  1   
  6   6   7  1   
  7   6  17  1   
  8   7   8  1   
  9   8   9  am  
 10   8  16  2   
 11   9  10  1   
 12  10  11  1   
 13  10  12  1   
 14  12  13  1   
 15  13  14  2   
 16  13  15  1   
@<TRIPOS>SUBSTRUCTURE
  1 <1>   0 RESIDUE 1 * * 1
# MOE 2007.09 (io_trps.svl 2007.09)
@<TRIPOS>MOLECULE
Formycin
19 21 1 0 0 
SMALL
NO_CHARGES


@<TRIPOS>ATOM
  1 O        4.4030     1.1580     0.0000 O.3   1 <1>   0.0000 
  2 C        4.9920     1.9660     0.0000 C.3   1 <1>   0.0000 
  3 C        4.6840     2.9180     0.0000 C.3   1 <1>   0.0000 
  4 O        3.7070     3.1270     0.0000 O.3   1 <1>   0.0000 
  5 C        5.9420     1.6550     0.0000 C.3   1 <1>   0.0000 
  6 C        5.9400     0.6550     0.0000 C.3   1 <1>   0.0000 
  7 O        6.7480     0.0660     0.0000 O.3   1 <1>   0.0000 
  8 O        6.7520     2.2420     0.0000 O.3   1 <1>   0.0000 
  9 C        4.9890     0.3480     0.0000 C.3   1 <1>   0.0000 
 10 C        4.6780    -0.6020     0.0000 C.2   1 <1>   0.0000 
 11 C        3.7320    -0.9070     0.0000 C.ar  1 <1>   0.0000 
 12 C        3.7320    -1.9070     0.0000 C.ar  1 <1>   0.0000 
 13 C        2.8660    -2.4070     0.0000 C.ar  1 <1>   0.0000 
 14 N        2.8660    -3.4070     0.0000 N.pl3 1 <1>   0.0000 
 15 N        2.0000    -1.9070     0.0000 N.ar  1 <1>   0.0000 
 16 C        2.0000    -0.9070     0.0000 C.ar  1 <1>   0.0000 
 17 N        4.6780    -2.2120     0.0000 N.2   1 <1>   0.0000 
 18 N        2.8660    -0.4070     0.0000 N.ar  1 <1>   0.0000 
 19 N        5.2620    -1.4070     0.0000 N.pl3 1 <1>   0.0000 
@<TRIPOS>BOND
  1   1   2  1   
  2   1   9  1   
  3   2   3  1   
  4   2   5  1   
  5   3   4  1   
  6   5   6  1   
  7   5   8  1   
  8   6   7  1   
  9   6   9  1   
 10   9  10  1   
 11  10  11  2   
 12  10  19  1   
 13  11  12  ar  
 14  11  18  ar  
 15  12  13  ar  
 16  12  17  2   
 17  13  14  1   
 18  13  15  ar  
 19  15  16  ar  
 20  16  18  ar  
 21  17  19  1   
@<TRIPOS>SUBSTRUCTURE
  1 <1>   0 RESIDUE 1 * * 1
# MOE 2007.09 (io_trps.svl 2007.09)
@<TRIPOS>MOLECULE
Muramic acid
17 17 1 0 0 
SMALL
NO_CHARGES


@<TRIPOS>ATOM
  1 O        4.2690    -2.1550     0.0000 O.3   1 <1>   0.0000 
  2 C        3.4030    -1.6550     0.0000 C.3   1 <1>   0.0000 
  3 C        3.4030    -0.6550     0.0000 C.3   1 <1>   0.0000 
  4 C        4.2690    -0.1550     0.0000 C.3   1 <1>   0.0000 
  5 C        5.1350    -0.6550     0.0000 C.3   1 <1>   0.0000 
  6 O        6.0010    -0.1550     0.0000 O.3   1 <1>   0.0000 
  7 O        4.2690     0.8450     0.0000 O.3   1 <1>   0.0000 
  8 C        5.1350     1.3450     0.0000 C.3   1 <1>   0.0000 
  9 C        5.1350     2.3450     0.0000 C.2   1 <1>   0.0000 
 10 O        4.2690     2.8450     0.0000 O.2   1 <1>   0.0000 
 11 O        6.0010     2.8450     0.0000 O.3   1 <1>   0.0000 
 12 C        6.0010     0.8450     0.0000 C.3   1 <1>   0.0000 
 13 N        2.5370    -0.1550     0.0000 N.3   1 <1>   0.0000 
 14 O        2.5370    -2.1550     0.0000 O.3   1 <1>   0.0000 
 15 C        5.1350    -1.6550     0.0000 C.3   1 <1>   0.0000 
 16 C        6.0010    -2.1550     0.0000 C.3   1 <1>   0.0000 
 17 O        6.0010    -3.1550     0.0000 O.3   1 <1>   0.0000 
@<TRIPOS>BOND
  1   1   2  1   
  2   1  15  1   
  3   2   3  1   
  4   2  14  1   
  5   3   4  1   
  6   3  13  1   
  7   4   5  1   
  8   4   7  1   
  9   5   6  1   
 10   5  15  1   
 11   7   8  1   
 12   8   9  1   
 13   8  12  1   
 14   9  10  2   
 15   9  11  1   
 16  15  16  1   
 17  16  17  1   
@<TRIPOS>SUBSTRUCTURE
  1 <1>   0 RESIDUE 1 * * 1
# MOE 2007.09 (io_trps.svl 2007.09)
@<TRIPOS>MOLECULE
Hydroxycitrate
14 13 1 0 0 
SMALL
NO_CHARGES


@<TRIPOS>ATOM
  1 O        4.7060    -1.4070     0.0000 O.3   1 <1>   0.0000 
  2 O        5.0720     0.9590     0.0000 O.3   1 <1>   0.0000 
  3 O        3.3400    -2.0410     0.0000 O.3   1 <1>   0.0000 
  4 O        2.4740    -0.5410     0.0000 O.2   1 <1>   0.0000 
  5 O        6.8040    -0.0410     0.0000 O.3   1 <1>   0.0000 
  6 O        3.1130     1.9530     0.0000 O.3   1 <1>   0.0000 
  7 O        5.9380    -1.5410     0.0000 O.2   1 <1>   0.0000 
  8 O        2.0000     0.6260     0.0000 O.2   1 <1>   0.0000 
  9 C        4.2060    -0.5410     0.0000 C.3   1 <1>   0.0000 
 10 C        5.0720    -0.0410     0.0000 C.3   1 <1>   0.0000 
 11 C        3.7060     0.3250     0.0000 C.3   1 <1>   0.0000 
 12 C        3.3400    -1.0410     0.0000 C.2   1 <1>   0.0000 
 13 C        5.9380    -0.5410     0.0000 C.2   1 <1>   0.0000 
 14 C        2.9400     0.9680     0.0000 C.2   1 <1>   0.0000 
@<TRIPOS>BOND
  1   1   9  1   
  2   2  10  1   
  3   3  12  1   
  4   4  12  2   
  5   5  13  1   
  6   6  14  1   
  7   7  13  2   
  8   8  14  2   
  9   9  10  1   
 10   9  11  1   
 11   9  12  1   
 12  10  13  1   
 13  11  14  1   
@<TRIPOS>SUBSTRUCTURE
  1 <1>   0 RESIDUE 1 * * 1
# MOE 2007.09 (io_trps.svl 2007.09)
@<TRIPOS>MOLECULE
ribulose-5-phosphate
14 13 1 0 0 
SMALL
NO_CHARGES


@<TRIPOS>ATOM
  1 P        8.5990    -0.2500     0.0000 P.3   1 <1>   0.0000 
  2 O        7.7330     0.2500     0.0000 O.3   1 <1>   0.0000 
  3 O        6.0010     1.2500     0.0000 O.3   1 <1>   0.0000 
  4 O        5.1350    -1.2500     0.0000 O.3   1 <1>   0.0000 
  5 O        4.2690     1.2500     0.0000 O.2   1 <1>   0.0000 
  6 O        2.5370     0.2500     0.0000 O.3   1 <1>   0.0000 
  7 O        9.4650    -0.7500     0.0000 O.3   1 <1>   0.0000 
  8 O        9.0990     0.6160     0.0000 O.3   1 <1>   0.0000 
  9 O        8.0990    -1.1160     0.0000 O.2   1 <1>   0.0000 
 10 C        6.0010     0.2500     0.0000 C.3   1 <1>   0.0000 
 11 C        5.1350    -0.2500     0.0000 C.3   1 <1>   0.0000 
 12 C        6.8670    -0.2500     0.0000 C.3   1 <1>   0.0000 
 13 C        4.2690     0.2500     0.0000 C.2   1 <1>   0.0000 
 14 C        3.4030    -0.2500     0.0000 C.3   1 <1>   0.0000 
@<TRIPOS>BOND
  1   1   2  1   
  2   1   7  1   
  3   1   8  1   
  4   1   9  2   
  5   2  12  1   
  6   3  10  1   
  7   4  11  1   
  8   5  13  2   
  9   6  14  1   
 10  10  11  1   
 11  10  12  1   
 12  11  13  1   
 13  13  14  1   
@<TRIPOS>SUBSTRUCTURE
  1 <1>   0 RESIDUE 1 * * 1
# MOE 2007.09 (io_trps.svl 2007.09)
@<TRIPOS>MOLECULE
inositol cyclic phosphate
15 16 1 0 0 
SMALL
NO_CHARGES


@<TRIPOS>ATOM
  1 P        6.6650     0.0000     0.0000 P.3   1 <1>   0.0000 
  2 O        7.4740     0.5880     0.0000 O.2   1 <1>   0.0000 
  3 O        7.4740    -0.5880     0.0000 O.3   1 <1>   0.0000 
  4 O        6.0810    -0.8050     0.0000 O.3   1 <1>   0.0000 
  5 C        5.1350    -0.5000     0.0000 C.3   1 <1>   0.0000 
  6 C        4.2690    -1.0000     0.0000 C.3   1 <1>   0.0000 
  7 C        3.4030    -0.5000     0.0000 C.3   1 <1>   0.0000 
  8 C        3.4030     0.5000     0.0000 C.3   1 <1>   0.0000 
  9 C        4.2690     1.0000     0.0000 C.3   1 <1>   0.0000 
 10 O        4.2690     2.0000     0.0000 O.3   1 <1>   0.0000 
 11 O        2.5370     1.0000     0.0000 O.3   1 <1>   0.0000 
 12 O        2.5370    -1.0000     0.0000 O.3   1 <1>   0.0000 
 13 O        4.2690    -2.0000     0.0000 O.3   1 <1>   0.0000 
 14 C        5.1350     0.5000     0.0000 C.3   1 <1>   0.0000 
 15 O        6.0810     0.8050     0.0000 O.3   1 <1>   0.0000 
@<TRIPOS>BOND
  1   1   2  2   
  2   1   3  1   
  3   1   4  1   
  4   1  15  1   
  5   4   5  1   
  6   5   6  1   
  7   5  14  1   
  8   6   7  1   
  9   6  13  1   
 10   7   8  1   
 11   7  12  1   
 12   8   9  1   
 13   8  11  1   
 14   9  10  1   
 15   9  14  1   
 16  14  15  1   
@<TRIPOS>SUBSTRUCTURE
  1 <1>   0 RESIDUE 1 * * 1
# MOE 2007.09 (io_trps.svl 2007.09)
@<TRIPOS>MOLECULE
Hydantocidin
15 16 1 0 0 
SMALL
NO_CHARGES


@<TRIPOS>ATOM
  1 O        5.0300    -0.1200     0.0000 O.3   1 <1>   0.0000 
  2 C        4.7210     0.8310     0.0000 C.3   1 <1>   0.0000 
  3 C        5.3090     1.6400     0.0000 C.3   1 <1>   0.0000 
  4 O        4.9020     2.5540     0.0000 O.3   1 <1>   0.0000 
  5 C        3.7210     0.8310     0.0000 C.3   1 <1>   0.0000 
  6 C        3.4120    -0.1200     0.0000 C.3   1 <1>   0.0000 
  7 O        2.4610    -0.4290     0.0000 O.3   1 <1>   0.0000 
  8 O        3.1330     1.6400     0.0000 O.3   1 <1>   0.0000 
  9 C        4.2210    -0.7080     0.0000 C.3   1 <1>   0.0000 
 10 C        5.0300    -1.2950     0.0000 C.2   1 <1>   0.0000 
 11 N        4.7210    -2.2460     0.0000 N.am  1 <1>   0.0000 
 12 C        3.7210    -2.2460     0.0000 C.2   1 <1>   0.0000 
 13 O        3.1330    -3.0550     0.0000 O.2   1 <1>   0.0000 
 14 O        5.9810    -0.9860     0.0000 O.2   1 <1>   0.0000 
 15 N        3.4120    -1.2950     0.0000 N.am  1 <1>   0.0000 
@<TRIPOS>BOND
  1   1   2  1   
  2   1   9  1   
  3   2   3  1   
  4   2   5  1   
  5   3   4  1   
  6   5   6  1   
  7   5   8  1   
  8   6   7  1   
  9   6   9  1   
 10   9  10  1   
 11   9  15  1   
 12  10  11  am  
 13  10  14  2   
 14  11  12  am  
 15  12  13  2   
 16  12  15  am  
@<TRIPOS>SUBSTRUCTURE
  1 <1>   0 RESIDUE 1 * * 1
# MOE 2007.09 (io_trps.svl 2007.09)
@<TRIPOS>MOLECULE
Adecypenol
20 22 1 0 0 
SMALL
NO_CHARGES


@<TRIPOS>ATOM
  1 O        7.2000    -0.0810     0.0000 O.3   1 <1>   0.0000 
  2 C        6.3890     0.5040     0.0000 C.3   1 <1>   0.0000 
  3 C        6.3860     1.5040     0.0000 C.3   1 <1>   0.0000 
  4 C        5.4340     1.8100     0.0000 C.2   1 <1>   0.0000 
  5 C        5.1210     2.7600     0.0000 C.3   1 <1>   0.0000 
  6 O        5.7880     3.5060     0.0000 O.3   1 <1>   0.0000 
  7 C        4.8480     0.9990     0.0000 C.2   1 <1>   0.0000 
  8 O        7.1930     2.0950     0.0000 O.3   1 <1>   0.0000 
  9 C        5.4390     0.1920     0.0000 C.3   1 <1>   0.0000 
 10 N        5.1330    -0.7600     0.0000 N.pl3 1 <1>   0.0000 
 11 C        5.7200    -1.5620     0.0000 C.2   1 <1>   0.0000 
 12 N        5.1410    -2.3690     0.0000 N.2   1 <1>   0.0000 
 13 C        4.1930    -2.0690     0.0000 C.2   1 <1>   0.0000 
 14 C        3.4140    -2.6970     0.0000 C.3   1 <1>   0.0000 
 15 C        2.4380    -2.4790     0.0000 C.3   1 <1>   0.0000 
 16 N        2.0000    -1.5800     0.0000 N.2   1 <1>   0.0000 
 17 C        2.4290    -0.6770     0.0000 C.2   1 <1>   0.0000 
 18 N        3.4030    -0.4500     0.0000 N.pl3 1 <1>   0.0000 
 19 O        3.6420    -3.6710     0.0000 O.3   1 <1>   0.0000 
 20 C        4.1880    -1.0690     0.0000 C.2   1 <1>   0.0000 
@<TRIPOS>BOND
  1   1   2  1   
  2   2   3  1   
  3   2   9  1   
  4   3   4  1   
  5   3   8  1   
  6   4   5  1   
  7   4   7  2   
  8   5   6  1   
  9   7   9  1   
 10   9  10  1   
 11  10  11  1   
 12  10  20  1   
 13  11  12  2   
 14  12  13  1   
 15  13  14  1   
 16  13  20  2   
 17  14  15  1   
 18  14  19  1   
 19  15  16  1   
 20  16  17  2   
 21  17  18  1   
 22  18  20  1   
@<TRIPOS>SUBSTRUCTURE
  1 <1>   0 RESIDUE 1 * * 1
# MOE 2007.09 (io_trps.svl 2007.09)
@<TRIPOS>MOLECULE
Bequinostatin B
34 38 1 0 0 
SMALL
NO_CHARGES


@<TRIPOS>ATOM
  1 O        2.5400     1.2090     0.0000 O.3   1 <1>   0.0000 
  2 C        3.4010     0.6990     0.0000 C.3   1 <1>   0.0000 
  3 C        3.3930    -0.3420     0.0000 C.3   1 <1>   0.0000 
  4 C        4.2950    -0.8630     0.0000 C.ar  1 <1>   0.0000 
  5 C        4.2860    -1.9480     0.0000 C.ar  1 <1>   0.0000 
  6 C        5.2260    -2.4910     0.0000 C.ar  1 <1>   0.0000 
  7 C        6.1610    -1.9410     0.0000 C.ar  1 <1>   0.0000 
  8 C        6.1450    -0.8560     0.0000 C.ar  1 <1>   0.0000 
  9 O        7.0010    -0.3400     0.0000 O.3   1 <1>   0.0000 
 10 C        5.2300    -3.4910     0.0000 C.3   1 <1>   0.0000 
 11 C        6.0980    -3.9870     0.0000 C.3   1 <1>   0.0000 
 12 C        6.1020    -4.9870     0.0000 C.3   1 <1>   0.0000 
 13 C        6.9700    -5.4840     0.0000 C.3   1 <1>   0.0000 
 14 C        6.9730    -6.4840     0.0000 C.3   1 <1>   0.0000 
 15 C        5.1930    -0.3360     0.0000 C.ar  1 <1>   0.0000 
 16 C        5.1770     0.7060     0.0000 C.ar  1 <1>   0.0000 
 17 C        6.0430     1.2060     0.0000 C.ar  1 <1>   0.0000 
 18 C        6.0430     2.2060     0.0000 C.ar  1 <1>   0.0000 
 19 C        6.9530     2.7130     0.0000 C.2   1 <1>   0.0000 
 20 C        6.9610     3.7540     0.0000 C.ar  1 <1>   0.0000 
 21 C        7.9090     4.2820     0.0000 C.ar  1 <1>   0.0000 
 22 C        7.9170     5.3670     0.0000 C.ar  1 <1>   0.0000 
 23 C        6.9770     5.9100     0.0000 C.ar  1 <1>   0.0000 
 24 C        6.0420     5.3600     0.0000 C.ar  1 <1>   0.0000 
 25 O        5.1700     5.8500     0.0000 O.3   1 <1>   0.0000 
 26 O        8.7850     5.8640     0.0000 O.3   1 <1>   0.0000 
 27 C        6.0590     4.2750     0.0000 C.ar  1 <1>   0.0000 
 28 C        5.1610     3.7480     0.0000 C.2   1 <1>   0.0000 
 29 O        4.2890     4.2380     0.0000 O.2   1 <1>   0.0000 
 30 O        7.8130     2.2030     0.0000 O.2   1 <1>   0.0000 
 31 C        5.1770     2.7060     0.0000 C.ar  1 <1>   0.0000 
 32 C        4.3110     2.2060     0.0000 C.ar  1 <1>   0.0000 
 33 O        3.4450     2.7060     0.0000 O.3   1 <1>   0.0000 
 34 C        4.3110     1.2060     0.0000 C.ar  1 <1>   0.0000 
@<TRIPOS>BOND
  1   1   2  1   
  2   2   3  1   
  3   2  34  1   
  4   3   4  1   
  5   4   5  ar  
  6   4  15  ar  
  7   5   6  ar  
  8   6   7  ar  
  9   6  10  1   
 10   7   8  ar  
 11   8   9  1   
 12   8  15  ar  
 13  10  11  1   
 14  11  12  1   
 15  12  13  1   
 16  13  14  1   
 17  15  16  1   
 18  16  17  ar  
 19  16  34  ar  
 20  17  18  ar  
 21  18  19  1   
 22  18  31  ar  
 23  19  20  1   
 24  19  30  2   
 25  20  21  ar  
 26  20  27  ar  
 27  21  22  ar  
 28  22  23  ar  
 29  22  26  1   
 30  23  24  ar  
 31  24  25  1   
 32  24  27  ar  
 33  27  28  1   
 34  28  29  2   
 35  28  31  1   
 36  31  32  ar  
 37  32  33  1   
 38  32  34  ar  
@<TRIPOS>SUBSTRUCTURE
  1 <1>   0 RESIDUE 1 * * 1
# MOE 2007.09 (io_trps.svl 2007.09)
@<TRIPOS>MOLECULE
Mycotrienol II
33 34 1 0 0 
SMALL
NO_CHARGES


@<TRIPOS>ATOM
  1 O        6.6400     1.6020     0.0000 O.3   1 <1>   0.0000 
  2 C        6.3810     2.5680     0.0000 C.3   1 <1>   0.0000 
  3 C        5.4150     2.8260     0.0000 C.2   1 <1>   0.0000 
  4 C        5.2840     3.8180     0.0000 C.3   1 <1>   0.0000 
  5 C        4.5490     2.3260     0.0000 C.2   1 <1>   0.0000 
  6 C        4.2900     1.3600     0.0000 C.3   1 <1>   0.0000 
  7 C        3.4030     0.8540     0.0000 C.3   1 <1>   0.0000 
  8 C        3.4030    -0.1460     0.0000 C.ar  1 <1>   0.0000 
  9 C        4.2690     0.3540     0.0000 C.ar  1 <1>   0.0000 
 10 C        5.1350    -0.1460     0.0000 C.ar  1 <1>   0.0000 
 11 C        5.1350    -1.1460     0.0000 C.ar  1 <1>   0.0000 
 12 C        4.2690    -1.6460     0.0000 C.ar  1 <1>   0.0000 
 13 N        5.1350    -2.1460     0.0000 N.am  1 <1>   0.0000 
 14 C        5.1350    -3.1460     0.0000 C.2   1 <1>   0.0000 
 15 C        6.0010    -3.6460     0.0000 C.3   1 <1>   0.0000 
 16 C        6.5010    -2.7800     0.0000 C.3   1 <1>   0.0000 
 17 C        7.4670    -2.5210     0.0000 C.2   1 <1>   0.0000 
 18 C        7.7260    -1.5550     0.0000 C.2   1 <1>   0.0000 
 19 C        7.0190    -0.8480     0.0000 C.2   1 <1>   0.0000 
 20 C        7.2780     0.1180     0.0000 C.2   1 <1>   0.0000 
 21 C        8.2430     0.3770     0.0000 C.2   1 <1>   0.0000 
 22 C        8.5020     1.3430     0.0000 C.2   1 <1>   0.0000 
 23 C        7.7950     2.0500     0.0000 C.3   1 <1>   0.0000 
 24 C        8.0540     3.0160     0.0000 C.3   1 <1>   0.0000 
 25 O        8.9200     3.5160     0.0000 O.3   1 <1>   0.0000 
 26 O        5.6140    -3.2410     0.0000 O.3   1 <1>   0.0000 
 27 C        5.5700    -4.2400     0.0000 C.3   1 <1>   0.0000 
 28 O        4.2690    -3.6460     0.0000 O.2   1 <1>   0.0000 
 29 O        6.0010     0.3540     0.0000 O.3   1 <1>   0.0000 
 30 C        3.4030    -1.1460     0.0000 C.ar  1 <1>   0.0000 
 31 O        2.5370    -1.6460     0.0000 O.3   1 <1>   0.0000 
 32 C        7.0880     3.2750     0.0000 C.3   1 <1>   0.0000 
 33 C        6.8290     4.2400     0.0000 C.3   1 <1>   0.0000 
@<TRIPOS>BOND
  1   1   2  1   
  2   2   3  1   
  3   2  32  1   
  4   3   4  1   
  5   3   5  2   
  6   5   6  1   
  7   6   7  1   
  8   7   8  1   
  9   8   9  ar  
 10   8  30  ar  
 11   9  10  ar  
 12  10  11  ar  
 13  10  29  1   
 14  11  12  ar  
 15  12  13  1   
 16  12  30  ar  
 17  13  14  am  
 18  14  15  1   
 19  14  28  2   
 20  15  16  1   
 21  16  17  1   
 22  16  26  1   
 23  17  18  2   
 24  18  19  1   
 25  19  20  2   
 26  20  21  1   
 27  21  22  2   
 28  22  23  1   
 29  23  24  1   
 30  24  25  1   
 31  24  32  1   
 32  26  27  1   
 33  30  31  1   
 34  32  33  1   
@<TRIPOS>SUBSTRUCTURE
  1 <1>   0 RESIDUE 1 * * 1
# MOE 2007.09 (io_trps.svl 2007.09)
@<TRIPOS>MOLECULE
Lavendustin A
28 30 1 0 0 
SMALL
NO_CHARGES


@<TRIPOS>ATOM
  1 O        8.0620     1.5950     0.0000 O.3   1 <1>   0.0000 
  2 C        7.1960     2.0950     0.0000 C.ar  1 <1>   0.0000 
  3 C        7.1960     3.0950     0.0000 C.ar  1 <1>   0.0000 
  4 C        6.3300     3.5950     0.0000 C.ar  1 <1>   0.0000 
  5 C        5.4640     3.0950     0.0000 C.ar  1 <1>   0.0000 
  6 C        5.4640     2.0950     0.0000 C.ar  1 <1>   0.0000 
  7 O        4.5980     3.5950     0.0000 O.3   1 <1>   0.0000 
  8 C        6.3300     1.5950     0.0000 C.ar  1 <1>   0.0000 
  9 C        6.3300     0.5950     0.0000 C.3   1 <1>   0.0000 
 10 N        5.4640     0.0950     0.0000 N.pl3 1 <1>   0.0000 
 11 C        5.4640    -0.9050     0.0000 C.ar  1 <1>   0.0000 
 12 C        6.3300    -1.4050     0.0000 C.ar  1 <1>   0.0000 
 13 C        6.3300    -2.4050     0.0000 C.ar  1 <1>   0.0000 
 14 C        5.4640    -2.9050     0.0000 C.ar  1 <1>   0.0000 
 15 C        4.5980    -2.4050     0.0000 C.ar  1 <1>   0.0000 
 16 C        3.7320    -2.9050     0.0000 C.2   1 <1>   0.0000 
 17 O        3.7320    -3.9050     0.0000 O.2   1 <1>   0.0000 
 18 O        2.8660    -2.4050     0.0000 O.3   1 <1>   0.0000 
 19 O        5.4640    -3.9050     0.0000 O.3   1 <1>   0.0000 
 20 C        4.5980    -1.4050     0.0000 C.ar  1 <1>   0.0000 
 21 C        4.5980     0.5950     0.0000 C.3   1 <1>   0.0000 
 22 C        3.7320     0.0950     0.0000 C.ar  1 <1>   0.0000 
 23 C        3.7320    -0.9050     0.0000 C.ar  1 <1>   0.0000 
 24 C        2.8660    -1.4050     0.0000 C.ar  1 <1>   0.0000 
 25 C        2.0000    -0.9050     0.0000 C.ar  1 <1>   0.0000 
 26 C        2.0000     0.0950     0.0000 C.ar  1 <1>   0.0000 
 27 C        2.8660     0.5950     0.0000 C.ar  1 <1>   0.0000 
 28 O        2.8660     1.5950     0.0000 O.3   1 <1>   0.0000 
@<TRIPOS>BOND
  1   1   2  1   
  2   2   3  ar  
  3   2   8  ar  
  4   3   4  ar  
  5   4   5  ar  
  6   5   6  ar  
  7   5   7  1   
  8   6   8  ar  
  9   8   9  1   
 10   9  10  1   
 11  10  11  1   
 12  10  21  1   
 13  11  12  ar  
 14  11  20  ar  
 15  12  13  ar  
 16  13  14  ar  
 17  14  15  ar  
 18  14  19  1   
 19  15  16  1   
 20  15  20  ar  
 21  16  17  2   
 22  16  18  1   
 23  21  22  1   
 24  22  23  ar  
 25  22  27  ar  
 26  23  24  ar  
 27  24  25  ar  
 28  25  26  ar  
 29  26  27  ar  
 30  27  28  1   
@<TRIPOS>SUBSTRUCTURE
  1 <1>   0 RESIDUE 1 * * 1
# MOE 2007.09 (io_trps.svl 2007.09)
@<TRIPOS>MOLECULE
Tetracenomycin F1
27 30 1 0 0 
SMALL
NO_CHARGES


@<TRIPOS>ATOM
  1 O        6.9340     1.6250     0.0000 O.3   1 <1>   0.0000 
  2 C        6.9340     0.6250     0.0000 C.ar  1 <1>   0.0000 
  3 C        6.0680     0.1250     0.0000 C.ar  1 <1>   0.0000 
  4 C        5.1740     0.6600     0.0000 C.ar  1 <1>   0.0000 
  5 C        5.1850     1.6600     0.0000 C.3   1 <1>   0.0000 
  6 C        4.2680     0.1460     0.0000 C.ar  1 <1>   0.0000 
  7 C        3.4040     0.6490     0.0000 C.2   1 <1>   0.0000 
  8 O        3.4080     1.6490     0.0000 O.2   1 <1>   0.0000 
  9 O        2.5360     0.1530     0.0000 O.3   1 <1>   0.0000 
 10 C        4.2680    -0.8960     0.0000 C.ar  1 <1>   0.0000 
 11 C        5.1740    -1.4100     0.0000 C.ar  1 <1>   0.0000 
 12 O        3.4040    -1.3990     0.0000 O.3   1 <1>   0.0000 
 13 C        6.0680    -0.8750     0.0000 C.ar  1 <1>   0.0000 
 14 C        6.9340    -1.3750     0.0000 C.ar  1 <1>   0.0000 
 15 C        7.8000    -0.8750     0.0000 C.ar  1 <1>   0.0000 
 16 C        8.6940    -1.4100     0.0000 C.3   1 <1>   0.0000 
 17 C        9.6000    -0.8960     0.0000 C.ar  1 <1>   0.0000 
 18 C       10.5310    -1.4530     0.0000 C.ar  1 <1>   0.0000 
 19 C       11.4750    -0.9170     0.0000 C.ar  1 <1>   0.0000 
 20 C       11.4750     0.1680     0.0000 C.ar  1 <1>   0.0000 
 21 C       10.5310     0.7030     0.0000 C.ar  1 <1>   0.0000 
 22 O       10.5190     1.7030     0.0000 O.3   1 <1>   0.0000 
 23 O       12.3390    -1.4210     0.0000 O.3   1 <1>   0.0000 
 24 C        9.6000     0.1460     0.0000 C.ar  1 <1>   0.0000 
 25 C        8.6940     0.6600     0.0000 C.2   1 <1>   0.0000 
 26 O        8.6820     1.6600     0.0000 O.2   1 <1>   0.0000 
 27 C        7.8000     0.1250     0.0000 C.ar  1 <1>   0.0000 
@<TRIPOS>BOND
  1   1   2  1   
  2   2   3  ar  
  3   2  27  ar  
  4   3   4  ar  
  5   3  13  ar  
  6   4   5  1   
  7   4   6  ar  
  8   6   7  1   
  9   6  10  ar  
 10   7   8  2   
 11   7   9  1   
 12  10  11  ar  
 13  10  12  1   
 14  11  13  ar  
 15  13  14  ar  
 16  14  15  ar  
 17  15  16  1   
 18  15  27  ar  
 19  16  17  1   
 20  17  18  ar  
 21  17  24  ar  
 22  18  19  ar  
 23  19  20  ar  
 24  19  23  1   
 25  20  21  ar  
 26  21  22  1   
 27  21  24  ar  
 28  24  25  1   
 29  25  26  2   
 30  25  27  1   
@<TRIPOS>SUBSTRUCTURE
  1 <1>   0 RESIDUE 1 * * 1
# MOE 2007.09 (io_trps.svl 2007.09)
@<TRIPOS>MOLECULE
aranciamycin e
26 29 1 0 0 
SMALL
NO_CHARGES


@<TRIPOS>ATOM
  1 C        0.0000     0.0000     0.0000 C.3   1 <1>   0.0000 
  2 C        0.0000     0.0000     0.0000 C.3   1 <1>   0.0000 
  3 C        0.0000     0.0000     0.0000 C.3   1 <1>   0.0000 
  4 C        0.0000     0.0000     0.0000 C.3   1 <1>   0.0000 
  5 C        0.0000     0.0000     0.0000 C.ar  1 <1>   0.0000 
  6 C        0.0000     0.0000     0.0000 C.ar  1 <1>   0.0000 
  7 C        0.0000     0.0000     0.0000 C.ar  1 <1>   0.0000 
  8 C        0.0000     0.0000     0.0000 C.ar  1 <1>   0.0000 
  9 C        0.0000     0.0000     0.0000 C.2   1 <1>   0.0000 
 10 C        0.0000     0.0000     0.0000 C.ar  1 <1>   0.0000 
 11 C        0.0000     0.0000     0.0000 C.ar  1 <1>   0.0000 
 12 C        0.0000     0.0000     0.0000 C.2   1 <1>   0.0000 
 13 O        0.0000     0.0000     0.0000 O.2   1 <1>   0.0000 
 14 C        0.0000     0.0000     0.0000 C.ar  1 <1>   0.0000 
 15 C        0.0000     0.0000     0.0000 C.ar  1 <1>   0.0000 
 16 C        0.0000     0.0000     0.0000 C.ar  1 <1>   0.0000 
 17 O        0.0000     0.0000     0.0000 O.3   1 <1>   0.0000 
 18 C        0.0000     0.0000     0.0000 C.ar  1 <1>   0.0000 
 19 O        0.0000     0.0000     0.0000 O.3   1 <1>   0.0000 
 20 O        0.0000     0.0000     0.0000 O.2   1 <1>   0.0000 
 21 C        0.0000     0.0000     0.0000 C.ar  1 <1>   0.0000 
 22 C        0.0000     0.0000     0.0000 C.ar  1 <1>   0.0000 
 23 O        0.0000     0.0000     0.0000 O.3   1 <1>   0.0000 
 24 O        0.0000     0.0000     0.0000 O.3   1 <1>   0.0000 
 25 O        0.0000     0.0000     0.0000 O.3   1 <1>   0.0000 
 26 C        0.0000     0.0000     0.0000 C.3   1 <1>   0.0000 
@<TRIPOS>BOND
  1   1   2  1   
  2   2   3  1   
  3   2  25  1   
  4   2  26  1   
  5   3   4  1   
  6   4   5  1   
  7   4  24  1   
  8   5   6  ar  
  9   5  22  ar  
 10   6   7  ar  
 11   6  26  1   
 12   7   8  ar  
 13   8   9  1   
 14   8  21  ar  
 15   9  10  1   
 16   9  20  2   
 17  10  11  ar  
 18  10  18  ar  
 19  11  12  1   
 20  11  14  ar  
 21  12  13  2   
 22  12  21  1   
 23  14  15  ar  
 24  14  17  1   
 25  15  16  ar  
 26  16  18  ar  
 27  18  19  1   
 28  21  22  ar  
 29  22  23  1   
@<TRIPOS>SUBSTRUCTURE
  1 <1>   0 RESIDUE 1 * * 1
# MOE 2007.09 (io_trps.svl 2007.09)
@<TRIPOS>MOLECULE
cyclo (L-Leu-L-Arg)
19 19 1 0 0 
SMALL
NO_CHARGES


@<TRIPOS>ATOM
  1 C       -1.4140    -2.4140     0.0000 C.3   1 <1>   0.0000 
  2 C       -1.6730    -1.4480     0.0000 C.3   1 <1>   0.0000 
  3 C       -0.9660    -0.7410     0.0000 C.3   1 <1>   0.0000 
  4 C        0.0000    -1.0000     0.0000 C.3   1 <1>   0.0000 
  5 N        0.8660    -1.5000     0.0000 N.am  1 <1>   0.0000 
  6 C        1.7320    -1.0000     0.0000 C.2   1 <1>   0.0000 
  7 C        1.7320     0.0000     0.0000 C.3   1 <1>   0.0000 
  8 N        0.8660     0.5000     0.0000 N.am  1 <1>   0.0000 
  9 C        2.7320     0.0000     0.0000 C.3   1 <1>   0.0000 
 10 C        3.2320     0.8660     0.0000 C.3   1 <1>   0.0000 
 11 C        2.7320     1.7320     0.0000 C.3   1 <1>   0.0000 
 12 N        3.2320     2.5980     0.0000 N.pl3 1 <1>   0.0000 
 13 C        2.7320     3.4640     0.0000 C.2   1 <1>   0.0000 
 14 N        3.2320     4.3300     0.0000 N.2   1 <1>   0.0000 
 15 N        1.7320     3.4640     0.0000 N.pl3 1 <1>   0.0000 
 16 O        2.5980    -1.5000     0.0000 O.2   1 <1>   0.0000 
 17 C        0.0000     0.0000     0.0000 C.2   1 <1>   0.0000 
 18 O       -0.8660     0.5000     0.0000 O.2   1 <1>   0.0000 
 19 C       -2.6390    -1.1900     0.0000 C.3   1 <1>   0.0000 
@<TRIPOS>BOND
  1   1   2  1   
  2   2   3  1   
  3   2  19  1   
  4   3   4  1   
  5   4   5  1   
  6   4  17  1   
  7   5   6  am  
  8   6   7  1   
  9   6  16  2   
 10   7   8  1   
 11   7   9  1   
 12   8  17  am  
 13   9  10  1   
 14  10  11  1   
 15  11  12  1   
 16  12  13  1   
 17  13  14  2   
 18  13  15  1   
 19  17  18  2   
@<TRIPOS>SUBSTRUCTURE
  1 <1>   0 RESIDUE 1 * * 1
# MOE 2007.09 (io_trps.svl 2007.09)
@<TRIPOS>MOLECULE
ZZU
13 12 1 0 0 
SMALL
NO_CHARGES


@<TRIPOS>ATOM
  1 O        5.1350     1.2500     0.0000 O.3   1 <1>   0.0000 
  2 C        5.1350     0.2500     0.0000 C.3   1 <1>   0.0000 
  3 C        4.2690    -0.2500     0.0000 C.3   1 <1>   0.0000 
  4 C        3.4030     0.2500     0.0000 C.2   1 <1>   0.0000 
  5 O        3.4030     1.2500     0.0000 O.2   1 <1>   0.0000 
  6 O        2.5370    -0.2500     0.0000 O.3   1 <1>   0.0000 
  7 N        4.2690    -1.2500     0.0000 N.3   1 <1>   0.0000 
  8 C        6.0010    -0.2500     0.0000 C.3   1 <1>   0.0000 
  9 C        6.8670     0.2500     0.0000 C.3   1 <1>   0.0000 
 10 N        7.7330    -0.2500     0.0000 N.2   1 <1>   0.0000 
 11 C        8.5990     0.2500     0.0000 C.2   1 <1>   0.0000 
 12 N        8.5990     1.2500     0.0000 N.pl3 1 <1>   0.0000 
 13 N        9.4650    -0.2500     0.0000 N.pl3 1 <1>   0.0000 
@<TRIPOS>BOND
  1   1   2  1   
  2   2   3  1   
  3   2   8  1   
  4   3   4  1   
  5   3   7  1   
  6   4   5  2   
  7   4   6  1   
  8   8   9  1   
  9   9  10  1   
 10  10  11  2   
 11  11  12  1   
 12  11  13  1   
@<TRIPOS>SUBSTRUCTURE
  1 <1>   0 RESIDUE 1 * * 1
# MOE 2007.09 (io_trps.svl 2007.09)
@<TRIPOS>MOLECULE
2-Phosphinomethylmalic acid
13 12 1 0 0 
SMALL
NO_CHARGES


@<TRIPOS>ATOM
  1 P        3.4030    -1.6340     0.0000 P.3   1 <1>   0.0000 
  2 C        3.4030    -0.6340     0.0000 C.3   1 <1>   0.0000 
  3 C        4.2690    -0.1340     0.0000 C.3   1 <1>   0.0000 
  4 C        5.1350     0.3660     0.0000 C.2   1 <1>   0.0000 
  5 O        5.1350     1.3660     0.0000 O.2   1 <1>   0.0000 
  6 O        6.0010    -0.1340     0.0000 O.3   1 <1>   0.0000 
  7 C        3.7690     0.7320     0.0000 C.3   1 <1>   0.0000 
  8 C        2.7690     0.7320     0.0000 C.2   1 <1>   0.0000 
  9 O        2.2690    -0.1340     0.0000 O.2   1 <1>   0.0000 
 10 O        2.2690     1.5980     0.0000 O.3   1 <1>   0.0000 
 11 O        4.7690    -1.0000     0.0000 O.3   1 <1>   0.0000 
 12 O        4.2690    -2.1340     0.0000 O.2   1 <1>   0.0000 
 13 O        2.5370    -2.1340     0.0000 O.3   1 <1>   0.0000 
@<TRIPOS>BOND
  1   1   2  1   
  2   1  12  2   
  3   1  13  1   
  4   2   3  1   
  5   3   4  1   
  6   3   7  1   
  7   3  11  1   
  8   4   5  2   
  9   4   6  1   
 10   7   8  1   
 11   8   9  2   
 12   8  10  1   
@<TRIPOS>SUBSTRUCTURE
  1 <1>   0 RESIDUE 1 * * 1
# MOE 2007.09 (io_trps.svl 2007.09)
@<TRIPOS>MOLECULE
Conagenin
17 16 1 0 0 
SMALL
NO_CHARGES


@<TRIPOS>ATOM
  1 O        7.7330    -1.3840     0.0000 O.3   1 <1>   0.0000 
  2 C        7.7330    -0.3840     0.0000 C.3   1 <1>   0.0000 
  3 C        8.5990     0.1160     0.0000 C.3   1 <1>   0.0000 
  4 C        8.5990     1.1160     0.0000 C.3   1 <1>   0.0000 
  5 O        9.4650    -0.3840     0.0000 O.3   1 <1>   0.0000 
  6 C        6.8670     0.1160     0.0000 C.3   1 <1>   0.0000 
  7 C        6.8670     1.1160     0.0000 C.3   1 <1>   0.0000 
  8 C        6.0010    -0.3840     0.0000 C.2   1 <1>   0.0000 
  9 N        5.1350     0.1160     0.0000 N.am  1 <1>   0.0000 
 10 C        4.2690    -0.3840     0.0000 C.3   1 <1>   0.0000 
 11 C        3.4030    -0.8840     0.0000 C.2   1 <1>   0.0000 
 12 O        3.4030    -1.8840     0.0000 O.2   1 <1>   0.0000 
 13 O        2.5370    -0.3840     0.0000 O.3   1 <1>   0.0000 
 14 C        4.7690    -1.2500     0.0000 C.3   1 <1>   0.0000 
 15 C        3.7690     0.4820     0.0000 C.3   1 <1>   0.0000 
 16 O        4.2690     1.3480     0.0000 O.3   1 <1>   0.0000 
 17 O        6.0010    -1.3840     0.0000 O.2   1 <1>   0.0000 
@<TRIPOS>BOND
  1   1   2  1   
  2   2   3  1   
  3   2   6  1   
  4   3   4  1   
  5   3   5  1   
  6   6   7  1   
  7   6   8  1   
  8   8   9  am  
  9   8  17  2   
 10   9  10  1   
 11  10  11  1   
 12  10  14  1   
 13  10  15  1   
 14  11  12  2   
 15  11  13  1   
 16  15  16  1   
@<TRIPOS>SUBSTRUCTURE
  1 <1>   0 RESIDUE 1 * * 1
# MOE 2007.09 (io_trps.svl 2007.09)
@<TRIPOS>MOLECULE
Prumycin
15 14 1 0 0 
SMALL
NO_CHARGES


@<TRIPOS>ATOM
  1 O        2.2690     3.1200     0.0000 O.3   1 <1>   0.0000 
  2 C        2.2690     4.1200     0.0000 C.3   1 <1>   0.0000 
  3 C        1.4030     4.6200     0.0000 C.3   1 <1>   0.0000 
  4 C        1.4030     5.6200     0.0000 C.2   1 <1>   0.0000 
  5 O        0.5370     6.1200     0.0000 O.2   1 <1>   0.0000 
  6 N        0.5370     4.1200     0.0000 N.3   1 <1>   0.0000 
  7 C        3.1350     4.6200     0.0000 C.3   1 <1>   0.0000 
  8 C        3.1350     5.6200     0.0000 C.3   1 <1>   0.0000 
  9 O        4.0010     6.1200     0.0000 O.3   1 <1>   0.0000 
 10 N        4.0010     4.1200     0.0000 N.am  1 <1>   0.0000 
 11 C        4.8670     4.6200     0.0000 C.2   1 <1>   0.0000 
 12 C        5.7330     4.1200     0.0000 C.3   1 <1>   0.0000 
 13 C        5.7330     3.1200     0.0000 C.3   1 <1>   0.0000 
 14 N        6.5990     4.6200     0.0000 N.3   1 <1>   0.0000 
 15 O        4.8670     5.6200     0.0000 O.2   1 <1>   0.0000 
@<TRIPOS>BOND
  1   1   2  1   
  2   2   3  1   
  3   2   7  1   
  4   3   4  1   
  5   3   6  1   
  6   4   5  2   
  7   7   8  1   
  8   7  10  1   
  9   8   9  1   
 10  10  11  am  
 11  11  12  1   
 12  11  15  2   
 13  12  13  1   
 14  12  14  1   
@<TRIPOS>SUBSTRUCTURE
  1 <1>   0 RESIDUE 1 * * 1
# MOE 2007.09 (io_trps.svl 2007.09)
@<TRIPOS>MOLECULE
Siastatin B
15 15 1 0 0 
SMALL
NO_CHARGES


@<TRIPOS>ATOM
  1 O        5.1350    -2.0950     0.0000 O.3   1 <1>   0.0000 
  2 C        5.1350    -1.0950     0.0000 C.3   1 <1>   0.0000 
  3 C        4.2690    -0.5950     0.0000 C.3   1 <1>   0.0000 
  4 C        3.4030    -1.0950     0.0000 C.2   1 <1>   0.0000 
  5 O        3.4030    -2.0950     0.0000 O.2   1 <1>   0.0000 
  6 O        2.5370    -0.5950     0.0000 O.3   1 <1>   0.0000 
  7 C        4.2690     0.4050     0.0000 C.3   1 <1>   0.0000 
  8 N        5.1350     0.9050     0.0000 N.3   1 <1>   0.0000 
  9 C        6.0010     0.4050     0.0000 C.3   1 <1>   0.0000 
 10 N        6.8670     0.9050     0.0000 N.am  1 <1>   0.0000 
 11 C        6.8670     1.9050     0.0000 C.2   1 <1>   0.0000 
 12 C        7.7330     2.4050     0.0000 C.3   1 <1>   0.0000 
 13 O        6.0010     2.4050     0.0000 O.2   1 <1>   0.0000 
 14 C        6.0010    -0.5950     0.0000 C.3   1 <1>   0.0000 
 15 O        6.8670    -1.0950     0.0000 O.3   1 <1>   0.0000 
@<TRIPOS>BOND
  1   1   2  1   
  2   2   3  1   
  3   2  14  1   
  4   3   4  1   
  5   3   7  1   
  6   4   5  2   
  7   4   6  1   
  8   7   8  1   
  9   8   9  1   
 10   9  10  1   
 11   9  14  1   
 12  10  11  am  
 13  11  12  1   
 14  11  13  2   
 15  14  15  1   
@<TRIPOS>SUBSTRUCTURE
  1 <1>   0 RESIDUE 1 * * 1
# MOE 2007.09 (io_trps.svl 2007.09)
@<TRIPOS>MOLECULE
acetylglucosamine
15 15 1 0 0 
SMALL
NO_CHARGES


@<TRIPOS>ATOM
  1 O        5.1350    -0.6900     0.0000 O.3   1 <1>   0.0000 
  2 C        5.1350     0.3100     0.0000 C.3   1 <1>   0.0000 
  3 C        4.2690     0.8100     0.0000 C.3   1 <1>   0.0000 
  4 C        3.4030     0.3100     0.0000 C.3   1 <1>   0.0000 
  5 C        3.4030    -0.6900     0.0000 C.3   1 <1>   0.0000 
  6 O        2.5370    -1.1900     0.0000 O.3   1 <1>   0.0000 
  7 O        2.5370     0.8100     0.0000 O.3   1 <1>   0.0000 
  8 N        4.2690     1.8100     0.0000 N.am  1 <1>   0.0000 
  9 C        5.1350     2.3100     0.0000 C.2   1 <1>   0.0000 
 10 C        5.1350     3.3100     0.0000 C.3   1 <1>   0.0000 
 11 O        6.0010     1.8100     0.0000 O.2   1 <1>   0.0000 
 12 O        6.0010     0.8100     0.0000 O.3   1 <1>   0.0000 
 13 C        4.2690    -1.1900     0.0000 C.3   1 <1>   0.0000 
 14 C        4.2690    -2.1900     0.0000 C.3   1 <1>   0.0000 
 15 O        5.1350    -2.6900     0.0000 O.3   1 <1>   0.0000 
@<TRIPOS>BOND
  1   1   2  1   
  2   1  13  1   
  3   2   3  1   
  4   2  12  1   
  5   3   4  1   
  6   3   8  1   
  7   4   5  1   
  8   4   7  1   
  9   5   6  1   
 10   5  13  1   
 11   8   9  am  
 12   9  10  1   
 13   9  11  2   
 14  13  14  1   
 15  14  15  1   
@<TRIPOS>SUBSTRUCTURE
  1 <1>   0 RESIDUE 1 * * 1
# MOE 2007.09 (io_trps.svl 2007.09)
@<TRIPOS>MOLECULE
holyrine B
34 40 1 0 0 
SMALL
NO_CHARGES


@<TRIPOS>ATOM
  1 O        4.6820    -1.7050     0.0000 O.3   1 <1>   0.0000 
  2 C        3.7030    -1.4990     0.0000 C.3   1 <1>   0.0000 
  3 C        3.4970    -2.4770     0.0000 C.3   1 <1>   0.0000 
  4 C        3.3930    -0.5480     0.0000 C.3   1 <1>   0.0000 
  5 C        4.0600     0.1960     0.0000 C.3   1 <1>   0.0000 
  6 C        5.0390    -0.0100     0.0000 C.3   1 <1>   0.0000 
  7 N        3.7500     1.1460     0.0000 N.3   1 <1>   0.0000 
  8 O        2.4140    -0.3420     0.0000 O.3   1 <1>   0.0000 
  9 O        2.7530    -1.8100     0.0000 O.3   1 <1>   0.0000 
 10 C        5.3500    -0.9610     0.0000 C.3   1 <1>   0.0000 
 11 N        6.3280    -1.1670     0.0000 N.pl3 1 <1>   0.0000 
 12 C        6.7330    -2.0750     0.0000 C.ar  1 <1>   0.0000 
 13 C        6.2970    -3.0140     0.0000 C.ar  1 <1>   0.0000 
 14 C        6.8980    -3.8570     0.0000 C.ar  1 <1>   0.0000 
 15 C        7.9280    -3.7490     0.0000 C.ar  1 <1>   0.0000 
 16 C        8.3430    -2.8010     0.0000 C.ar  1 <1>   0.0000 
 17 C        7.7220    -1.9720     0.0000 C.ar  1 <1>   0.0000 
 18 C        7.9310    -1.0000     0.0000 C.ar  1 <1>   0.0000 
 19 C        8.7970    -0.5000     0.0000 C.ar  1 <1>   0.0000 
 20 C        9.7430    -0.8050     0.0000 C.2   1 <1>   0.0000 
 21 N       10.3270     0.0000     0.0000 N.am  1 <1>   0.0000 
 22 C        9.7430     0.8050     0.0000 C.3   1 <1>   0.0000 
 23 O       10.0540    -1.7550     0.0000 O.2   1 <1>   0.0000 
 24 C        8.7970     0.5000     0.0000 C.ar  1 <1>   0.0000 
 25 C        7.9310     1.0000     0.0000 C.ar  1 <1>   0.0000 
 26 C        7.7220     1.9720     0.0000 C.ar  1 <1>   0.0000 
 27 C        8.3430     2.8010     0.0000 C.ar  1 <1>   0.0000 
 28 C        7.9280     3.7490     0.0000 C.ar  1 <1>   0.0000 
 29 C        6.8980     3.8570     0.0000 C.ar  1 <1>   0.0000 
 30 C        6.2970     3.0140     0.0000 C.ar  1 <1>   0.0000 
 31 C        6.7330     2.0750     0.0000 C.ar  1 <1>   0.0000 
 32 N        6.3280     1.1670     0.0000 N.pl3 1 <1>   0.0000 
 33 C        7.0650     0.5000     0.0000 C.ar  1 <1>   0.0000 
 34 C        7.0650    -0.5000     0.0000 C.ar  1 <1>   0.0000 
@<TRIPOS>BOND
  1   1   2  1   
  2   1  10  1   
  3   2   3  1   
  4   2   4  1   
  5   2   9  1   
  6   4   5  1   
  7   4   8  1   
  8   5   6  1   
  9   5   7  1   
 10   6  10  1   
 11  10  11  1   
 12  11  12  1   
 13  11  34  1   
 14  12  13  ar  
 15  12  17  ar  
 16  13  14  ar  
 17  14  15  ar  
 18  15  16  ar  
 19  16  17  ar  
 20  17  18  1   
 21  18  19  ar  
 22  18  34  ar  
 23  19  20  1   
 24  19  24  ar  
 25  20  21  am  
 26  20  23  2   
 27  21  22  1   
 28  22  24  1   
 29  24  25  ar  
 30  25  26  1   
 31  25  33  ar  
 32  26  27  ar  
 33  26  31  ar  
 34  27  28  ar  
 35  28  29  ar  
 36  29  30  ar  
 37  30  31  ar  
 38  31  32  1   
 39  32  33  1   
 40  33  34  ar  
@<TRIPOS>SUBSTRUCTURE
  1 <1>   0 RESIDUE 1 * * 1
# MOE 2007.09 (io_trps.svl 2007.09)
@<TRIPOS>MOLECULE
K252d
34 40 1 0 0 
SMALL
NO_CHARGES


@<TRIPOS>ATOM
  1 O        4.8180    -0.0100     0.0000 O.3   1 <1>   0.0000 
  2 C        3.8390     0.1960     0.0000 C.3   1 <1>   0.0000 
  3 C        3.5280     1.1460     0.0000 C.3   1 <1>   0.0000 
  4 C        3.1710    -0.5480     0.0000 C.3   1 <1>   0.0000 
  5 C        3.4820    -1.4990     0.0000 C.3   1 <1>   0.0000 
  6 C        4.4600    -1.7050     0.0000 C.3   1 <1>   0.0000 
  7 O        4.7710    -2.6560     0.0000 O.3   1 <1>   0.0000 
  8 O        2.8140    -2.2430     0.0000 O.3   1 <1>   0.0000 
  9 O        2.1930    -0.3420     0.0000 O.3   1 <1>   0.0000 
 10 C        5.1280    -0.9610     0.0000 C.3   1 <1>   0.0000 
 11 N        6.1070    -1.1670     0.0000 N.pl3 1 <1>   0.0000 
 12 C        6.5120    -2.0750     0.0000 C.ar  1 <1>   0.0000 
 13 C        6.0750    -3.0140     0.0000 C.ar  1 <1>   0.0000 
 14 C        6.6770    -3.8570     0.0000 C.ar  1 <1>   0.0000 
 15 C        7.7070    -3.7490     0.0000 C.ar  1 <1>   0.0000 
 16 C        8.1210    -2.8010     0.0000 C.ar  1 <1>   0.0000 
 17 C        7.5000    -1.9720     0.0000 C.ar  1 <1>   0.0000 
 18 C        7.7100    -1.0000     0.0000 C.ar  1 <1>   0.0000 
 19 C        8.5760    -0.5000     0.0000 C.ar  1 <1>   0.0000 
 20 C        9.5220    -0.8050     0.0000 C.2   1 <1>   0.0000 
 21 N       10.1060     0.0000     0.0000 N.am  1 <1>   0.0000 
 22 C        9.5220     0.8050     0.0000 C.3   1 <1>   0.0000 
 23 O        9.8330    -1.7550     0.0000 O.2   1 <1>   0.0000 
 24 C        8.5760     0.5000     0.0000 C.ar  1 <1>   0.0000 
 25 C        7.7100     1.0000     0.0000 C.ar  1 <1>   0.0000 
 26 C        7.5000     1.9720     0.0000 C.ar  1 <1>   0.0000 
 27 C        8.1210     2.8010     0.0000 C.ar  1 <1>   0.0000 
 28 C        7.7070     3.7490     0.0000 C.ar  1 <1>   0.0000 
 29 C        6.6770     3.8570     0.0000 C.ar  1 <1>   0.0000 
 30 C        6.0750     3.0140     0.0000 C.ar  1 <1>   0.0000 
 31 C        6.5120     2.0750     0.0000 C.ar  1 <1>   0.0000 
 32 N        6.1070     1.1670     0.0000 N.pl3 1 <1>   0.0000 
 33 C        6.8440     0.5000     0.0000 C.ar  1 <1>   0.0000 
 34 C        6.8440    -0.5000     0.0000 C.ar  1 <1>   0.0000 
@<TRIPOS>BOND
  1   1   2  1   
  2   1  10  1   
  3   2   3  1   
  4   2   4  1   
  5   4   5  1   
  6   4   9  1   
  7   5   6  1   
  8   5   8  1   
  9   6   7  1   
 10   6  10  1   
 11  10  11  1   
 12  11  12  1   
 13  11  34  1   
 14  12  13  ar  
 15  12  17  ar  
 16  13  14  ar  
 17  14  15  ar  
 18  15  16  ar  
 19  16  17  ar  
 20  17  18  1   
 21  18  19  ar  
 22  18  34  ar  
 23  19  20  1   
 24  19  24  ar  
 25  20  21  am  
 26  20  23  2   
 27  21  22  1   
 28  22  24  1   
 29  24  25  ar  
 30  25  26  1   
 31  25  33  ar  
 32  26  27  ar  
 33  26  31  ar  
 34  27  28  ar  
 35  28  29  ar  
 36  29  30  ar  
 37  30  31  ar  
 38  31  32  1   
 39  32  33  1   
 40  33  34  ar  
@<TRIPOS>SUBSTRUCTURE
  1 <1>   0 RESIDUE 1 * * 1
# MOE 2007.09 (io_trps.svl 2007.09)
@<TRIPOS>MOLECULE
Echiguanine B
18 19 1 0 0 
SMALL
NO_CHARGES


@<TRIPOS>ATOM
  1 O        5.7240     0.8770     0.0000 O.2   1 <1>   0.0000 
  2 C        6.3920     0.1330     0.0000 C.2   1 <1>   0.0000 
  3 C        6.0810    -0.8170     0.0000 C.2   1 <1>   0.0000 
  4 C        6.6650    -1.6220     0.0000 C.2   1 <1>   0.0000 
  5 N        6.0810    -2.4270     0.0000 N.pl3 1 <1>   0.0000 
  6 C        5.1350    -2.1220     0.0000 C.2   1 <1>   0.0000 
  7 N        4.2690    -2.6220     0.0000 N.pl3 1 <1>   0.0000 
  8 C        3.4030    -2.1220     0.0000 C.2   1 <1>   0.0000 
  9 N        2.5370    -2.6220     0.0000 N.pl3 1 <1>   0.0000 
 10 N        3.4030    -1.1220     0.0000 N.2   1 <1>   0.0000 
 11 C        4.2690    -0.6220     0.0000 C.2   1 <1>   0.0000 
 12 O        4.2690     0.3780     0.0000 O.2   1 <1>   0.0000 
 13 C        5.1350    -1.1220     0.0000 C.2   1 <1>   0.0000 
 14 N        7.3700     0.3390     0.0000 N.am  1 <1>   0.0000 
 15 C        7.6810     1.2900     0.0000 C.3   1 <1>   0.0000 
 16 C        8.6600     1.4960     0.0000 C.3   1 <1>   0.0000 
 17 C        8.9700     2.4470     0.0000 C.3   1 <1>   0.0000 
 18 N        9.9490     2.6530     0.0000 N.3   1 <1>   0.0000 
@<TRIPOS>BOND
  1   1   2  2   
  2   2   3  1   
  3   2  14  am  
  4   3   4  2   
  5   3  13  1   
  6   4   5  1   
  7   5   6  1   
  8   6   7  1   
  9   6  13  2   
 10   7   8  1   
 11   8   9  1   
 12   8  10  2   
 13  10  11  1   
 14  11  12  2   
 15  11  13  1   
 16  14  15  1   
 17  15  16  1   
 18  16  17  1   
 19  17  18  1   
@<TRIPOS>SUBSTRUCTURE
  1 <1>   0 RESIDUE 1 * * 1
# MOE 2007.09 (io_trps.svl 2007.09)
@<TRIPOS>MOLECULE
Glucosaminum [INN-Latin]
12 12 1 0 0 
SMALL
NO_CHARGES


@<TRIPOS>ATOM
  1 O        5.1350    -0.0950     0.0000 O.3   1 <1>   0.0000 
  2 C        5.1350     0.9050     0.0000 C.3   1 <1>   0.0000 
  3 C        4.2690     1.4050     0.0000 C.3   1 <1>   0.0000 
  4 C        3.4030     0.9050     0.0000 C.3   1 <1>   0.0000 
  5 C        3.4030    -0.0950     0.0000 C.3   1 <1>   0.0000 
  6 O        2.5370    -0.5950     0.0000 O.3   1 <1>   0.0000 
  7 O        2.5370     1.4050     0.0000 O.3   1 <1>   0.0000 
  8 N        4.2690     2.4050     0.0000 N.3   1 <1>   0.0000 
  9 O        6.0010     1.4050     0.0000 O.3   1 <1>   0.0000 
 10 C        4.2690    -0.5950     0.0000 C.3   1 <1>   0.0000 
 11 C        4.2690    -1.5950     0.0000 C.3   1 <1>   0.0000 
 12 O        5.1350    -2.0950     0.0000 O.3   1 <1>   0.0000 
@<TRIPOS>BOND
  1   1   2  1   
  2   1  10  1   
  3   2   3  1   
  4   2   9  1   
  5   3   4  1   
  6   3   8  1   
  7   4   5  1   
  8   4   7  1   
  9   5   6  1   
 10   5  10  1   
 11  10  11  1   
 12  11  12  1   
@<TRIPOS>SUBSTRUCTURE
  1 <1>   0 RESIDUE 1 * * 1
# MOE 2007.09 (io_trps.svl 2007.09)
@<TRIPOS>MOLECULE
3-Amino-3-deoxyglucose
12 11 1 0 0 
SMALL
NO_CHARGES


@<TRIPOS>ATOM
  1 O        5.4640     1.2500     0.0000 O.3   1 <1>   0.0000 
  2 C        5.4640     0.2500     0.0000 C.3   1 <1>   0.0000 
  3 C        6.3300    -0.2500     0.0000 C.3   1 <1>   0.0000 
  4 C        7.1960     0.2500     0.0000 C.3   1 <1>   0.0000 
  5 O        8.0620    -0.2500     0.0000 O.3   1 <1>   0.0000 
  6 O        6.3300    -1.2500     0.0000 O.3   1 <1>   0.0000 
  7 C        4.5980    -0.2500     0.0000 C.3   1 <1>   0.0000 
  8 C        3.7320     0.2500     0.0000 C.3   1 <1>   0.0000 
  9 C        2.8660    -0.2500     0.0000 C.2   1 <1>   0.0000 
 10 O        2.0000     0.2500     0.0000 O.2   1 <1>   0.0000 
 11 O        3.7320     1.2500     0.0000 O.3   1 <1>   0.0000 
 12 N        4.5980    -1.2500     0.0000 N.3   1 <1>   0.0000 
@<TRIPOS>BOND
  1   1   2  1   
  2   2   3  1   
  3   2   7  1   
  4   3   4  1   
  5   3   6  1   
  6   4   5  1   
  7   7   8  1   
  8   7  12  1   
  9   8   9  1   
 10   8  11  1   
 11   9  10  2   
@<TRIPOS>SUBSTRUCTURE
  1 <1>   0 RESIDUE 1 * * 1
# MOE 2007.09 (io_trps.svl 2007.09)
@<TRIPOS>MOLECULE
N-Methylglucosamine
13 12 1 0 0 
SMALL
NO_CHARGES


@<TRIPOS>ATOM
  1 O        6.0010    -1.3450     0.0000 O.3   1 <1>   0.0000 
  2 O        5.1350     1.1550     0.0000 O.3   1 <1>   0.0000 
  3 O        4.2690    -1.3450     0.0000 O.3   1 <1>   0.0000 
  4 O        2.5370    -0.3450     0.0000 O.3   1 <1>   0.0000 
  5 O        7.7330     1.6550     0.0000 O.2   1 <1>   0.0000 
  6 N        7.7330    -0.3450     0.0000 N.3   1 <1>   0.0000 
  7 C        6.0010    -0.3450     0.0000 C.3   1 <1>   0.0000 
  8 C        5.1350     0.1550     0.0000 C.3   1 <1>   0.0000 
  9 C        6.8670     0.1550     0.0000 C.3   1 <1>   0.0000 
 10 C        4.2690    -0.3450     0.0000 C.3   1 <1>   0.0000 
 11 C        3.4030     0.1550     0.0000 C.3   1 <1>   0.0000 
 12 C        6.8670     1.1550     0.0000 C.2   1 <1>   0.0000 
 13 C        8.5990     0.1550     0.0000 C.3   1 <1>   0.0000 
@<TRIPOS>BOND
  1   1   7  1   
  2   2   8  1   
  3   3  10  1   
  4   4  11  1   
  5   5  12  2   
  6   6   9  1   
  7   6  13  1   
  8   7   8  1   
  9   7   9  1   
 10   8  10  1   
 11   9  12  1   
 12  10  11  1   
@<TRIPOS>SUBSTRUCTURE
  1 <1>   0 RESIDUE 1 * * 1
# MOE 2007.09 (io_trps.svl 2007.09)
@<TRIPOS>MOLECULE
galactose
12 12 1 0 0 
SMALL
NO_CHARGES


@<TRIPOS>ATOM
  1 O        4.2690     1.0000     0.0000 O.3   1 <1>   0.0000 
  2 C        3.4030     0.5000     0.0000 C.3   1 <1>   0.0000 
  3 C        3.4030    -0.5000     0.0000 C.3   1 <1>   0.0000 
  4 C        4.2690    -1.0000     0.0000 C.3   1 <1>   0.0000 
  5 C        5.1350    -0.5000     0.0000 C.3   1 <1>   0.0000 
  6 O        6.0010    -1.0000     0.0000 O.3   1 <1>   0.0000 
  7 O        4.2690    -2.0000     0.0000 O.3   1 <1>   0.0000 
  8 O        2.5370    -1.0000     0.0000 O.3   1 <1>   0.0000 
  9 O        2.5370     1.0000     0.0000 O.3   1 <1>   0.0000 
 10 C        5.1350     0.5000     0.0000 C.3   1 <1>   0.0000 
 11 C        6.0010     1.0000     0.0000 C.3   1 <1>   0.0000 
 12 O        6.0010     2.0000     0.0000 O.3   1 <1>   0.0000 
@<TRIPOS>BOND
  1   1   2  1   
  2   1  10  1   
  3   2   3  1   
  4   2   9  1   
  5   3   4  1   
  6   3   8  1   
  7   4   5  1   
  8   4   7  1   
  9   5   6  1   
 10   5  10  1   
 11  10  11  1   
 12  11  12  1   
@<TRIPOS>SUBSTRUCTURE
  1 <1>   0 RESIDUE 1 * * 1
# MOE 2007.09 (io_trps.svl 2007.09)
@<TRIPOS>MOLECULE
D-Glucopyranose
12 12 1 0 0 
SMALL
NO_CHARGES


@<TRIPOS>ATOM
  1 O        4.2690     1.0000     0.0000 O.3   1 <1>   0.0000 
  2 C        3.4030     0.5000     0.0000 C.3   1 <1>   0.0000 
  3 C        3.4030    -0.5000     0.0000 C.3   1 <1>   0.0000 
  4 C        4.2690    -1.0000     0.0000 C.3   1 <1>   0.0000 
  5 C        5.1350    -0.5000     0.0000 C.3   1 <1>   0.0000 
  6 O        6.0010    -1.0000     0.0000 O.3   1 <1>   0.0000 
  7 O        4.2690    -2.0000     0.0000 O.3   1 <1>   0.0000 
  8 O        2.5370    -1.0000     0.0000 O.3   1 <1>   0.0000 
  9 O        2.5370     1.0000     0.0000 O.3   1 <1>   0.0000 
 10 C        5.1350     0.5000     0.0000 C.3   1 <1>   0.0000 
 11 C        6.0010     1.0000     0.0000 C.3   1 <1>   0.0000 
 12 O        6.0010     2.0000     0.0000 O.3   1 <1>   0.0000 
@<TRIPOS>BOND
  1   1   2  1   
  2   1  10  1   
  3   2   3  1   
  4   2   9  1   
  5   3   4  1   
  6   3   8  1   
  7   4   5  1   
  8   4   7  1   
  9   5   6  1   
 10   5  10  1   
 11  10  11  1   
 12  11  12  1   
@<TRIPOS>SUBSTRUCTURE
  1 <1>   0 RESIDUE 1 * * 1
# MOE 2007.09 (io_trps.svl 2007.09)
@<TRIPOS>MOLECULE
mannose
12 12 1 0 0 
SMALL
NO_CHARGES


@<TRIPOS>ATOM
  1 O        4.2690     1.0000     0.0000 O.3   1 <1>   0.0000 
  2 C        3.4030     0.5000     0.0000 C.3   1 <1>   0.0000 
  3 C        3.4030    -0.5000     0.0000 C.3   1 <1>   0.0000 
  4 C        4.2690    -1.0000     0.0000 C.3   1 <1>   0.0000 
  5 C        5.1350    -0.5000     0.0000 C.3   1 <1>   0.0000 
  6 O        6.0010    -1.0000     0.0000 O.3   1 <1>   0.0000 
  7 O        4.2690    -2.0000     0.0000 O.3   1 <1>   0.0000 
  8 O        2.5370    -1.0000     0.0000 O.3   1 <1>   0.0000 
  9 O        2.5370     1.0000     0.0000 O.3   1 <1>   0.0000 
 10 C        5.1350     0.5000     0.0000 C.3   1 <1>   0.0000 
 11 C        6.0010     1.0000     0.0000 C.3   1 <1>   0.0000 
 12 O        6.0010     2.0000     0.0000 O.3   1 <1>   0.0000 
@<TRIPOS>BOND
  1   1   2  1   
  2   1  10  1   
  3   2   3  1   
  4   2   9  1   
  5   3   4  1   
  6   3   8  1   
  7   4   5  1   
  8   4   7  1   
  9   5   6  1   
 10   5  10  1   
 11  10  11  1   
 12  11  12  1   
@<TRIPOS>SUBSTRUCTURE
  1 <1>   0 RESIDUE 1 * * 1
# MOE 2007.09 (io_trps.svl 2007.09)
@<TRIPOS>MOLECULE
Hexopyranose
12 12 1 0 0 
SMALL
NO_CHARGES


@<TRIPOS>ATOM
  1 O        4.2690     1.0000     0.0000 O.3   1 <1>   0.0000 
  2 C        3.4030     0.5000     0.0000 C.3   1 <1>   0.0000 
  3 C        3.4030    -0.5000     0.0000 C.3   1 <1>   0.0000 
  4 C        4.2690    -1.0000     0.0000 C.3   1 <1>   0.0000 
  5 C        5.1350    -0.5000     0.0000 C.3   1 <1>   0.0000 
  6 O        6.0010    -1.0000     0.0000 O.3   1 <1>   0.0000 
  7 O        4.2690    -2.0000     0.0000 O.3   1 <1>   0.0000 
  8 O        2.5370    -1.0000     0.0000 O.3   1 <1>   0.0000 
  9 O        2.5370     1.0000     0.0000 O.3   1 <1>   0.0000 
 10 C        5.1350     0.5000     0.0000 C.3   1 <1>   0.0000 
 11 C        6.0010     1.0000     0.0000 C.3   1 <1>   0.0000 
 12 O        6.0010     2.0000     0.0000 O.3   1 <1>   0.0000 
@<TRIPOS>BOND
  1   1   2  1   
  2   1  10  1   
  3   2   3  1   
  4   2   9  1   
  5   3   4  1   
  6   3   8  1   
  7   4   5  1   
  8   4   7  1   
  9   5   6  1   
 10   5  10  1   
 11  10  11  1   
 12  11  12  1   
@<TRIPOS>SUBSTRUCTURE
  1 <1>   0 RESIDUE 1 * * 1
# MOE 2007.09 (io_trps.svl 2007.09)
@<TRIPOS>MOLECULE
2-epi-5-epi-valiolone
13 13 1 0 0 
SMALL
NO_CHARGES


@<TRIPOS>ATOM
  1 O        3.7690     1.8200     0.0000 O.3   1 <1>   0.0000 
  2 C        4.2690     0.9540     0.0000 C.3   1 <1>   0.0000 
  3 C        4.7690     1.8200     0.0000 C.3   1 <1>   0.0000 
  4 O        5.7690     1.8200     0.0000 O.3   1 <1>   0.0000 
  5 C        5.1350     0.4540     0.0000 C.3   1 <1>   0.0000 
  6 C        5.1350    -0.5460     0.0000 C.2   1 <1>   0.0000 
  7 C        4.2690    -1.0460     0.0000 C.3   1 <1>   0.0000 
  8 C        3.4030    -0.5460     0.0000 C.3   1 <1>   0.0000 
  9 O        2.5370    -1.0460     0.0000 O.3   1 <1>   0.0000 
 10 O        4.2690    -2.0460     0.0000 O.3   1 <1>   0.0000 
 11 O        6.0010    -1.0460     0.0000 O.2   1 <1>   0.0000 
 12 C        3.4030     0.4540     0.0000 C.3   1 <1>   0.0000 
 13 O        2.5370     0.9540     0.0000 O.3   1 <1>   0.0000 
@<TRIPOS>BOND
  1   1   2  1   
  2   2   3  1   
  3   2   5  1   
  4   2  12  1   
  5   3   4  1   
  6   5   6  1   
  7   6   7  1   
  8   6  11  2   
  9   7   8  1   
 10   7  10  1   
 11   8   9  1   
 12   8  12  1   
 13  12  13  1   
@<TRIPOS>SUBSTRUCTURE
  1 <1>   0 RESIDUE 1 * * 1
# MOE 2007.09 (io_trps.svl 2007.09)
@<TRIPOS>MOLECULE
Furucton
12 11 1 0 0 
SMALL
NO_CHARGES


@<TRIPOS>ATOM
  1 O        5.1350    -1.2500     0.0000 O.3   1 <1>   0.0000 
  2 C        5.1350    -0.2500     0.0000 C.3   1 <1>   0.0000 
  3 C        6.0010     0.2500     0.0000 C.3   1 <1>   0.0000 
  4 C        6.8670    -0.2500     0.0000 C.2   1 <1>   0.0000 
  5 C        7.7330     0.2500     0.0000 C.3   1 <1>   0.0000 
  6 O        8.5990    -0.2500     0.0000 O.3   1 <1>   0.0000 
  7 O        6.8670    -1.2500     0.0000 O.2   1 <1>   0.0000 
  8 O        6.0010     1.2500     0.0000 O.3   1 <1>   0.0000 
  9 C        4.2690     0.2500     0.0000 C.3   1 <1>   0.0000 
 10 C        3.4030    -0.2500     0.0000 C.3   1 <1>   0.0000 
 11 O        2.5370     0.2500     0.0000 O.3   1 <1>   0.0000 
 12 O        4.2690     1.2500     0.0000 O.3   1 <1>   0.0000 
@<TRIPOS>BOND
  1   1   2  1   
  2   2   3  1   
  3   2   9  1   
  4   3   4  1   
  5   3   8  1   
  6   4   5  1   
  7   4   7  2   
  8   5   6  1   
  9   9  10  1   
 10   9  12  1   
 11  10  11  1   
@<TRIPOS>SUBSTRUCTURE
  1 <1>   0 RESIDUE 1 * * 1
# MOE 2007.09 (io_trps.svl 2007.09)
@<TRIPOS>MOLECULE
Polymannose
12 11 1 0 0 
SMALL
NO_CHARGES


@<TRIPOS>ATOM
  1 O        5.4640     1.2500     0.0000 O.3   1 <1>   0.0000 
  2 C        5.4640     0.2500     0.0000 C.3   1 <1>   0.0000 
  3 C        6.3300    -0.2500     0.0000 C.3   1 <1>   0.0000 
  4 C        7.1960     0.2500     0.0000 C.3   1 <1>   0.0000 
  5 O        8.0620    -0.2500     0.0000 O.3   1 <1>   0.0000 
  6 O        6.3300    -1.2500     0.0000 O.3   1 <1>   0.0000 
  7 C        4.5980    -0.2500     0.0000 C.3   1 <1>   0.0000 
  8 C        3.7320     0.2500     0.0000 C.3   1 <1>   0.0000 
  9 C        2.8660    -0.2500     0.0000 C.2   1 <1>   0.0000 
 10 O        2.0000     0.2500     0.0000 O.2   1 <1>   0.0000 
 11 O        3.7320     1.2500     0.0000 O.3   1 <1>   0.0000 
 12 O        4.5980    -1.2500     0.0000 O.3   1 <1>   0.0000 
@<TRIPOS>BOND
  1   1   2  1   
  2   2   3  1   
  3   2   7  1   
  4   3   4  1   
  5   3   6  1   
  6   4   5  1   
  7   7   8  1   
  8   7  12  1   
  9   8   9  1   
 10   8  11  1   
 11   9  10  2   
@<TRIPOS>SUBSTRUCTURE
  1 <1>   0 RESIDUE 1 * * 1
# MOE 2007.09 (io_trps.svl 2007.09)
@<TRIPOS>MOLECULE
Deoxystreptamine
11 11 1 0 0 
SMALL
NO_CHARGES


@<TRIPOS>ATOM
  1 O        2.5370     0.6550     0.0000 O.3   1 <1>   0.0000 
  2 C        3.4030     0.1550     0.0000 C.3   1 <1>   0.0000 
  3 C        4.2690     0.6550     0.0000 C.3   1 <1>   0.0000 
  4 C        5.1350     0.1550     0.0000 C.3   1 <1>   0.0000 
  5 C        5.1350    -0.8450     0.0000 C.3   1 <1>   0.0000 
  6 C        4.2690    -1.3450     0.0000 C.3   1 <1>   0.0000 
  7 N        6.0010    -1.3450     0.0000 N.3   1 <1>   0.0000 
  8 O        6.0010     0.6550     0.0000 O.3   1 <1>   0.0000 
  9 O        4.2690     1.6550     0.0000 O.3   1 <1>   0.0000 
 10 C        3.4030    -0.8450     0.0000 C.3   1 <1>   0.0000 
 11 N        2.5370    -1.3450     0.0000 N.3   1 <1>   0.0000 
@<TRIPOS>BOND
  1   1   2  1   
  2   2   3  1   
  3   2  10  1   
  4   3   4  1   
  5   3   9  1   
  6   4   5  1   
  7   4   8  1   
  8   5   6  1   
  9   5   7  1   
 10   6  10  1   
 11  10  11  1   
@<TRIPOS>SUBSTRUCTURE
  1 <1>   0 RESIDUE 1 * * 1
# MOE 2007.09 (io_trps.svl 2007.09)
@<TRIPOS>MOLECULE
Validamine
12 12 1 0 0 
SMALL
NO_CHARGES


@<TRIPOS>ATOM
  1 O        6.0010     1.0000     0.0000 O.3   1 <1>   0.0000 
  2 C        5.1350     0.5000     0.0000 C.3   1 <1>   0.0000 
  3 C        4.2690     1.0000     0.0000 C.3   1 <1>   0.0000 
  4 C        3.4030     0.5000     0.0000 C.3   1 <1>   0.0000 
  5 C        3.4030    -0.5000     0.0000 C.3   1 <1>   0.0000 
  6 C        4.2690    -1.0000     0.0000 C.3   1 <1>   0.0000 
  7 N        2.5370    -1.0000     0.0000 N.3   1 <1>   0.0000 
  8 O        2.5370     1.0000     0.0000 O.3   1 <1>   0.0000 
  9 O        4.2690     2.0000     0.0000 O.3   1 <1>   0.0000 
 10 C        5.1350    -0.5000     0.0000 C.3   1 <1>   0.0000 
 11 C        6.0010    -1.0000     0.0000 C.3   1 <1>   0.0000 
 12 O        6.0010    -2.0000     0.0000 O.3   1 <1>   0.0000 
@<TRIPOS>BOND
  1   1   2  1   
  2   2   3  1   
  3   2  10  1   
  4   3   4  1   
  5   3   9  1   
  6   4   5  1   
  7   4   8  1   
  8   5   6  1   
  9   5   7  1   
 10   6  10  1   
 11  10  11  1   
 12  11  12  1   
@<TRIPOS>SUBSTRUCTURE
  1 <1>   0 RESIDUE 1 * * 1
# MOE 2007.09 (io_trps.svl 2007.09)
@<TRIPOS>MOLECULE
Valienamine
12 12 1 0 0 
SMALL
NO_CHARGES


@<TRIPOS>ATOM
  1 O        2.5370     1.0000     0.0000 O.3   1 <1>   0.0000 
  2 C        3.4030     0.5000     0.0000 C.3   1 <1>   0.0000 
  3 C        3.4030    -0.5000     0.0000 C.3   1 <1>   0.0000 
  4 C        4.2690    -1.0000     0.0000 C.2   1 <1>   0.0000 
  5 C        5.1350    -0.5000     0.0000 C.2   1 <1>   0.0000 
  6 C        6.0010    -1.0000     0.0000 C.3   1 <1>   0.0000 
  7 O        6.0010    -2.0000     0.0000 O.3   1 <1>   0.0000 
  8 C        5.1350     0.5000     0.0000 C.3   1 <1>   0.0000 
  9 O        6.0010     1.0000     0.0000 O.3   1 <1>   0.0000 
 10 N        2.5370    -1.0000     0.0000 N.3   1 <1>   0.0000 
 11 C        4.2690     1.0000     0.0000 C.3   1 <1>   0.0000 
 12 O        4.2690     2.0000     0.0000 O.3   1 <1>   0.0000 
@<TRIPOS>BOND
  1   1   2  1   
  2   2   3  1   
  3   2  11  1   
  4   3   4  1   
  5   3  10  1   
  6   4   5  2   
  7   5   6  1   
  8   5   8  1   
  9   6   7  1   
 10   8   9  1   
 11   8  11  1   
 12  11  12  1   
@<TRIPOS>SUBSTRUCTURE
  1 <1>   0 RESIDUE 1 * * 1
# MOE 2007.09 (io_trps.svl 2007.09)
@<TRIPOS>MOLECULE
1-DEOXYNOJIRIMYCIN
11 11 1 0 0 
SMALL
NO_CHARGES


@<TRIPOS>ATOM
  1 O        6.0010    -1.0000     0.0000 O.3   1 <1>   0.0000 
  2 C        5.1350    -0.5000     0.0000 C.3   1 <1>   0.0000 
  3 C        4.2690    -1.0000     0.0000 C.3   1 <1>   0.0000 
  4 C        3.4030    -0.5000     0.0000 C.3   1 <1>   0.0000 
  5 C        3.4030     0.5000     0.0000 C.3   1 <1>   0.0000 
  6 N        4.2690     1.0000     0.0000 N.3   1 <1>   0.0000 
  7 O        2.5370    -1.0000     0.0000 O.3   1 <1>   0.0000 
  8 O        4.2690    -2.0000     0.0000 O.3   1 <1>   0.0000 
  9 C        5.1350     0.5000     0.0000 C.3   1 <1>   0.0000 
 10 C        6.0010     1.0000     0.0000 C.3   1 <1>   0.0000 
 11 O        6.0010     2.0000     0.0000 O.3   1 <1>   0.0000 
@<TRIPOS>BOND
  1   1   2  1   
  2   2   3  1   
  3   2   9  1   
  4   3   4  1   
  5   3   8  1   
  6   4   5  1   
  7   4   7  1   
  8   5   6  1   
  9   6   9  1   
 10   9  10  1   
 11  10  11  1   
@<TRIPOS>SUBSTRUCTURE
  1 <1>   0 RESIDUE 1 * * 1
# MOE 2007.09 (io_trps.svl 2007.09)
@<TRIPOS>MOLECULE
DMDP
11 11 1 0 0 
SMALL
NO_CHARGES


@<TRIPOS>ATOM
  1 O        3.4700    -1.6190     0.0000 O.3   1 <1>   0.0000 
  2 C        4.0580    -0.8100     0.0000 C.3   1 <1>   0.0000 
  3 C        5.0580    -0.8100     0.0000 C.3   1 <1>   0.0000 
  4 C        5.3670     0.1410     0.0000 C.3   1 <1>   0.0000 
  5 C        6.3180     0.4500     0.0000 C.3   1 <1>   0.0000 
  6 O        6.5260     1.4280     0.0000 O.3   1 <1>   0.0000 
  7 N        4.5580     0.7280     0.0000 N.3   1 <1>   0.0000 
  8 O        5.6450    -1.6190     0.0000 O.3   1 <1>   0.0000 
  9 C        3.7490     0.1410     0.0000 C.3   1 <1>   0.0000 
 10 C        2.7980     0.4500     0.0000 C.3   1 <1>   0.0000 
 11 O        2.5900     1.4280     0.0000 O.3   1 <1>   0.0000 
@<TRIPOS>BOND
  1   1   2  1   
  2   2   3  1   
  3   2   9  1   
  4   3   4  1   
  5   3   8  1   
  6   4   5  1   
  7   4   7  1   
  8   5   6  1   
  9   7   9  1   
 10   9  10  1   
 11  10  11  1   
@<TRIPOS>SUBSTRUCTURE
  1 <1>   0 RESIDUE 1 * * 1
# MOE 2007.09 (io_trps.svl 2007.09)
@<TRIPOS>MOLECULE
chromopyrrolate
29 33 1 0 0 
SMALL
NO_CHARGES


@<TRIPOS>ATOM
  1 O        6.6500     3.0190     0.0000 O.3   1 <1>   0.0000 
  2 C        6.7520     2.0240     0.0000 C.2   1 <1>   0.0000 
  3 C        5.9420     1.4380     0.0000 C.2   1 <1>   0.0000 
  4 C        5.9400     0.4380     0.0000 C.2   1 <1>   0.0000 
  5 C        6.7480    -0.1510     0.0000 C.2   1 <1>   0.0000 
  6 C        6.7460    -1.1460     0.0000 C.2   1 <1>   0.0000 
  7 N        7.6900    -1.4570     0.0000 N.pl3 1 <1>   0.0000 
  8 C        8.2790    -0.6560     0.0000 C.ar  1 <1>   0.0000 
  9 C        9.2740    -0.5550     0.0000 C.ar  1 <1>   0.0000 
 10 C        9.6840     0.3570     0.0000 C.ar  1 <1>   0.0000 
 11 C        9.0990     1.1680     0.0000 C.ar  1 <1>   0.0000 
 12 C        8.1040     1.0670     0.0000 C.ar  1 <1>   0.0000 
 13 C        7.6940     0.1550     0.0000 C.ar  1 <1>   0.0000 
 14 C        4.9890     0.1300     0.0000 C.2   1 <1>   0.0000 
 15 C        4.4030     0.9400     0.0000 C.2   1 <1>   0.0000 
 16 C        3.4030     0.9420     0.0000 C.2   1 <1>   0.0000 
 17 O        2.9010     0.0770     0.0000 O.2   1 <1>   0.0000 
 18 O        2.9040     1.8090     0.0000 O.3   1 <1>   0.0000 
 19 C        4.6780    -0.8200     0.0000 C.2   1 <1>   0.0000 
 20 C        5.2620    -1.6250     0.0000 C.2   1 <1>   0.0000 
 21 N        4.6780    -2.4300     0.0000 N.pl3 1 <1>   0.0000 
 22 C        3.7320    -2.1250     0.0000 C.ar  1 <1>   0.0000 
 23 C        2.8660    -2.6250     0.0000 C.ar  1 <1>   0.0000 
 24 C        2.0000    -2.1250     0.0000 C.ar  1 <1>   0.0000 
 25 C        2.0000    -1.1250     0.0000 C.ar  1 <1>   0.0000 
 26 C        2.8660    -0.6250     0.0000 C.ar  1 <1>   0.0000 
 27 C        3.7320    -1.1250     0.0000 C.ar  1 <1>   0.0000 
 28 N        4.9920     1.7480     0.0000 N.pl3 1 <1>   0.0000 
 29 O        7.6650     1.6160     0.0000 O.2   1 <1>   0.0000 
@<TRIPOS>BOND
  1   1   2  1   
  2   2   3  1   
  3   2  29  2   
  4   3   4  2   
  5   3  28  1   
  6   4   5  1   
  7   4  14  1   
  8   5   6  2   
  9   5  13  1   
 10   6   7  1   
 11   7   8  1   
 12   8   9  ar  
 13   8  13  ar  
 14   9  10  ar  
 15  10  11  ar  
 16  11  12  ar  
 17  12  13  ar  
 18  14  15  2   
 19  14  19  1   
 20  15  16  1   
 21  15  28  1   
 22  16  17  2   
 23  16  18  1   
 24  19  20  2   
 25  19  27  1   
 26  20  21  1   
 27  21  22  1   
 28  22  23  ar  
 29  22  27  ar  
 30  23  24  ar  
 31  24  25  ar  
 32  25  26  ar  
 33  26  27  ar  
@<TRIPOS>SUBSTRUCTURE
  1 <1>   0 RESIDUE 1 * * 1
# MOE 2007.09 (io_trps.svl 2007.09)
@<TRIPOS>MOLECULE
Streptonigrone
35 38 1 0 0 
SMALL
NO_CHARGES


@<TRIPOS>ATOM
  1 O       11.2590    -1.2740     0.0000 O.3   1 <1>   0.0000 
  2 C       11.2630    -0.2740     0.0000 C.ar  1 <1>   0.0000 
  3 C       12.1310     0.2230     0.0000 C.ar  1 <1>   0.0000 
  4 C       12.1350     1.2230     0.0000 C.ar  1 <1>   0.0000 
  5 C       11.2710     1.7260     0.0000 C.ar  1 <1>   0.0000 
  6 C       10.4030     1.2300     0.0000 C.ar  1 <1>   0.0000 
  7 O       13.0030     1.7200     0.0000 O.3   1 <1>   0.0000 
  8 C       13.0070     2.7200     0.0000 C.3   1 <1>   0.0000 
  9 O       12.9950    -0.2800     0.0000 O.3   1 <1>   0.0000 
 10 C       13.8630     0.2160     0.0000 C.3   1 <1>   0.0000 
 11 C       10.3990     0.2300     0.0000 C.ar  1 <1>   0.0000 
 12 C        9.5310    -0.2670     0.0000 C.2   1 <1>   0.0000 
 13 C        9.5270    -1.2670     0.0000 C.2   1 <1>   0.0000 
 14 C       10.3910    -1.7700     0.0000 C.3   1 <1>   0.0000 
 15 C        8.6590    -1.7640     0.0000 C.2   1 <1>   0.0000 
 16 N        7.7950    -1.2600     0.0000 N.am  1 <1>   0.0000 
 17 C        7.7990    -0.2600     0.0000 C.2   1 <1>   0.0000 
 18 C        6.9350     0.2430     0.0000 C.ar  1 <1>   0.0000 
 19 C        6.9350     1.2850     0.0000 C.ar  1 <1>   0.0000 
 20 C        6.0290     1.7980     0.0000 C.ar  1 <1>   0.0000 
 21 C        5.1350     1.2640     0.0000 C.ar  1 <1>   0.0000 
 22 C        4.2690     1.7640     0.0000 C.2   1 <1>   0.0000 
 23 C        3.4030     1.2640     0.0000 C.2   1 <1>   0.0000 
 24 C        3.4030     0.2640     0.0000 C.2   1 <1>   0.0000 
 25 C        4.2690    -0.2360     0.0000 C.2   1 <1>   0.0000 
 26 O        4.2690    -1.2360     0.0000 O.2   1 <1>   0.0000 
 27 N        2.5370    -0.2360     0.0000 N.pl3 1 <1>   0.0000 
 28 O        2.5370     1.7640     0.0000 O.3   1 <1>   0.0000 
 29 C        2.5370     2.7640     0.0000 C.3   1 <1>   0.0000 
 30 O        4.2690     2.7640     0.0000 O.2   1 <1>   0.0000 
 31 C        5.1350     0.2640     0.0000 C.ar  1 <1>   0.0000 
 32 N        6.0290    -0.2710     0.0000 N.ar  1 <1>   0.0000 
 33 O        8.6560    -2.7640     0.0000 O.2   1 <1>   0.0000 
 34 C        8.6670     0.2360     0.0000 C.2   1 <1>   0.0000 
 35 N        8.6710     1.2360     0.0000 N.pl3 1 <1>   0.0000 
@<TRIPOS>BOND
  1   1   2  1   
  2   2   3  ar  
  3   2  11  ar  
  4   3   4  ar  
  5   3   9  1   
  6   4   5  ar  
  7   4   7  1   
  8   5   6  ar  
  9   6  11  ar  
 10   7   8  1   
 11   9  10  1   
 12  11  12  1   
 13  12  13  2   
 14  12  34  1   
 15  13  14  1   
 16  13  15  1   
 17  15  16  am  
 18  15  33  2   
 19  16  17  1   
 20  17  18  1   
 21  17  34  2   
 22  18  19  ar  
 23  18  32  ar  
 24  19  20  ar  
 25  20  21  ar  
 26  21  22  1   
 27  21  31  ar  
 28  22  23  1   
 29  22  30  2   
 30  23  24  2   
 31  23  28  1   
 32  24  25  1   
 33  24  27  1   
 34  25  26  2   
 35  25  31  1   
 36  28  29  1   
 37  31  32  ar  
 38  34  35  1   
@<TRIPOS>SUBSTRUCTURE
  1 <1>   0 RESIDUE 1 * * 1
# MOE 2007.09 (io_trps.svl 2007.09)
@<TRIPOS>MOLECULE
Urauchimycin B
32 33 1 0 0 
SMALL
NO_CHARGES


@<TRIPOS>ATOM
  1 O        6.4470     1.9500     0.0000 O.3   1 <1>   0.0000 
  2 C        7.3130     1.4500     0.0000 C.2   1 <1>   0.0000 
  3 C        7.6550     0.5110     0.0000 C.3   1 <1>   0.0000 
  4 C        7.3130    -0.4290     0.0000 C.3   1 <1>   0.0000 
  5 C        8.0790    -1.0720     0.0000 C.3   1 <1>   0.0000 
  6 O        6.4470    -0.9290     0.0000 O.3   1 <1>   0.0000 
  7 C        5.4620    -0.7550     0.0000 C.2   1 <1>   0.0000 
  8 C        4.8190     0.0110     0.0000 C.3   1 <1>   0.0000 
  9 C        3.8790    -0.3310     0.0000 C.3   1 <1>   0.0000 
 10 C        3.7060    -1.3160     0.0000 C.3   1 <1>   0.0000 
 11 C        2.7660    -1.6580     0.0000 C.3   1 <1>   0.0000 
 12 C        2.0000    -1.0150     0.0000 C.3   1 <1>   0.0000 
 13 C        2.5920    -2.6430     0.0000 C.3   1 <1>   0.0000 
 14 C        4.8190     1.0110     0.0000 C.3   1 <1>   0.0000 
 15 O        3.8790     1.3530     0.0000 O.3   1 <1>   0.0000 
 16 O        4.9620    -1.6210     0.0000 O.2   1 <1>   0.0000 
 17 N        8.6550     0.5110     0.0000 N.am  1 <1>   0.0000 
 18 C        9.5210     1.0110     0.0000 C.2   1 <1>   0.0000 
 19 C       10.3870     0.5110     0.0000 C.ar  1 <1>   0.0000 
 20 C       10.3870    -0.4890     0.0000 C.ar  1 <1>   0.0000 
 21 C       11.2530    -0.9890     0.0000 C.ar  1 <1>   0.0000 
 22 C       12.1190    -0.4890     0.0000 C.ar  1 <1>   0.0000 
 23 C       12.1190     0.5110     0.0000 C.ar  1 <1>   0.0000 
 24 N       12.9850     1.0110     0.0000 N.am  1 <1>   0.0000 
 25 C       13.8510     0.5110     0.0000 C.2   1 <1>   0.0000 
 26 O       14.7170     1.0110     0.0000 O.2   1 <1>   0.0000 
 27 C       11.2530     1.0110     0.0000 C.ar  1 <1>   0.0000 
 28 O       11.2530     2.0110     0.0000 O.3   1 <1>   0.0000 
 29 O        9.5210     2.0110     0.0000 O.2   1 <1>   0.0000 
 30 O        7.6550     2.3900     0.0000 O.2   1 <1>   0.0000 
 31 C        5.4620     1.7770     0.0000 C.3   1 <1>   0.0000 
 32 C        4.9620     2.6430     0.0000 C.3   1 <1>   0.0000 
@<TRIPOS>BOND
  1   1   2  1   
  2   1  31  1   
  3   2   3  1   
  4   2  30  2   
  5   3   4  1   
  6   3  17  1   
  7   4   5  1   
  8   4   6  1   
  9   6   7  1   
 10   7   8  1   
 11   7  16  2   
 12   8   9  1   
 13   8  14  1   
 14   9  10  1   
 15  10  11  1   
 16  11  12  1   
 17  11  13  1   
 18  14  15  1   
 19  14  31  1   
 20  17  18  am  
 21  18  19  1   
 22  18  29  2   
 23  19  20  ar  
 24  19  27  ar  
 25  20  21  ar  
 26  21  22  ar  
 27  22  23  ar  
 28  23  24  1   
 29  23  27  ar  
 30  24  25  am  
 31  25  26  2   
 32  27  28  1   
 33  31  32  1   
@<TRIPOS>SUBSTRUCTURE
  1 <1>   0 RESIDUE 1 * * 1
# MOE 2007.09 (io_trps.svl 2007.09)
@<TRIPOS>MOLECULE
Urauchimycin A
32 33 1 0 0 
SMALL
NO_CHARGES


@<TRIPOS>ATOM
  1 O        6.8380     1.6480     0.0000 O.3   1 <1>   0.0000 
  2 C        7.7040     1.1480     0.0000 C.2   1 <1>   0.0000 
  3 C        8.0460     0.2080     0.0000 C.3   1 <1>   0.0000 
  4 C        7.7040    -0.7320     0.0000 C.3   1 <1>   0.0000 
  5 C        8.4700    -1.3750     0.0000 C.3   1 <1>   0.0000 
  6 O        6.8380    -1.2320     0.0000 O.3   1 <1>   0.0000 
  7 C        5.8530    -1.0580     0.0000 C.2   1 <1>   0.0000 
  8 C        5.2100    -0.2920     0.0000 C.3   1 <1>   0.0000 
  9 C        5.2100     0.7080     0.0000 C.3   1 <1>   0.0000 
 10 O        4.2700     1.0500     0.0000 O.3   1 <1>   0.0000 
 11 C        4.2700    -0.6340     0.0000 C.3   1 <1>   0.0000 
 12 C        3.6280    -1.4000     0.0000 C.3   1 <1>   0.0000 
 13 C        3.9700    -2.3400     0.0000 C.3   1 <1>   0.0000 
 14 C        2.6430    -1.2270     0.0000 C.3   1 <1>   0.0000 
 15 C        2.0000    -1.9930     0.0000 C.3   1 <1>   0.0000 
 16 O        5.8530    -2.0580     0.0000 O.2   1 <1>   0.0000 
 17 N        9.0460     0.2080     0.0000 N.am  1 <1>   0.0000 
 18 C        9.9120     0.7080     0.0000 C.2   1 <1>   0.0000 
 19 C       10.7780     0.2080     0.0000 C.ar  1 <1>   0.0000 
 20 C       10.7780    -0.7920     0.0000 C.ar  1 <1>   0.0000 
 21 C       11.6440    -1.2920     0.0000 C.ar  1 <1>   0.0000 
 22 C       12.5100    -0.7920     0.0000 C.ar  1 <1>   0.0000 
 23 C       12.5100     0.2080     0.0000 C.ar  1 <1>   0.0000 
 24 N       13.3760     0.7080     0.0000 N.am  1 <1>   0.0000 
 25 C       14.2420     0.2080     0.0000 C.2   1 <1>   0.0000 
 26 O       15.1080     0.7080     0.0000 O.2   1 <1>   0.0000 
 27 C       11.6440     0.7080     0.0000 C.ar  1 <1>   0.0000 
 28 O       11.6440     1.7080     0.0000 O.3   1 <1>   0.0000 
 29 O        9.9120     1.7080     0.0000 O.2   1 <1>   0.0000 
 30 O        8.0460     2.0870     0.0000 O.2   1 <1>   0.0000 
 31 C        5.8530     1.4740     0.0000 C.3   1 <1>   0.0000 
 32 C        5.3530     2.3400     0.0000 C.3   1 <1>   0.0000 
@<TRIPOS>BOND
  1   1   2  1   
  2   1  31  1   
  3   2   3  1   
  4   2  30  2   
  5   3   4  1   
  6   3  17  1   
  7   4   5  1   
  8   4   6  1   
  9   6   7  1   
 10   7   8  1   
 11   7  16  2   
 12   8   9  1   
 13   8  11  1   
 14   9  10  1   
 15   9  31  1   
 16  11  12  1   
 17  12  13  1   
 18  12  14  1   
 19  14  15  1   
 20  17  18  am  
 21  18  19  1   
 22  18  29  2   
 23  19  20  ar  
 24  19  27  ar  
 25  20  21  ar  
 26  21  22  ar  
 27  22  23  ar  
 28  23  24  1   
 29  23  27  ar  
 30  24  25  am  
 31  25  26  2   
 32  27  28  1   
 33  31  32  1   
@<TRIPOS>SUBSTRUCTURE
  1 <1>   0 RESIDUE 1 * * 1
# MOE 2007.09 (io_trps.svl 2007.09)
@<TRIPOS>MOLECULE
10'-Desmethoxystreptonigrin
35 38 1 0 0 
SMALL
NO_CHARGES


@<TRIPOS>ATOM
  1 O        2.5370     2.3220     0.0000 O.3   1 <1>   0.0000 
  2 C        2.5370     3.3220     0.0000 C.3   1 <1>   0.0000 
  3 C        3.4030     1.8220     0.0000 C.2   1 <1>   0.0000 
  4 C        3.4030     0.8220     0.0000 C.2   1 <1>   0.0000 
  5 C        4.2690     0.3220     0.0000 C.2   1 <1>   0.0000 
  6 C        5.1350     0.8220     0.0000 C.ar  1 <1>   0.0000 
  7 C        5.1350     1.8220     0.0000 C.ar  1 <1>   0.0000 
  8 C        6.0290     2.3570     0.0000 C.ar  1 <1>   0.0000 
  9 C        6.9350     1.8430     0.0000 C.ar  1 <1>   0.0000 
 10 C        6.9350     0.8010     0.0000 C.ar  1 <1>   0.0000 
 11 C        7.7990     0.2980     0.0000 C.2   1 <1>   0.0000 
 12 C        8.6670     0.7950     0.0000 C.2   1 <1>   0.0000 
 13 C        9.5310     0.2910     0.0000 C.2   1 <1>   0.0000 
 14 C       10.3990     0.7880     0.0000 C.2   1 <1>   0.0000 
 15 C       10.4030     1.7880     0.0000 C.2   1 <1>   0.0000 
 16 C       11.2710     2.2840     0.0000 C.2   1 <1>   0.0000 
 17 C       12.1350     1.7810     0.0000 C.2   1 <1>   0.0000 
 18 C       12.1310     0.7810     0.0000 C.2   1 <1>   0.0000 
 19 O       12.9950     0.2780     0.0000 O.3   1 <1>   0.0000 
 20 C       13.8630     0.7740     0.0000 C.3   1 <1>   0.0000 
 21 C       11.2630     0.2850     0.0000 C.2   1 <1>   0.0000 
 22 O       11.2590    -0.7150     0.0000 O.2   1 <1>   0.0000 
 23 C        9.5270    -0.7090     0.0000 C.2   1 <1>   0.0000 
 24 C       10.3910    -1.2120     0.0000 C.3   1 <1>   0.0000 
 25 C        8.6590    -1.2050     0.0000 C.2   1 <1>   0.0000 
 26 C        8.6560    -2.2050     0.0000 C.2   1 <1>   0.0000 
 27 O        9.5200    -2.7090     0.0000 O.2   1 <1>   0.0000 
 28 O        7.7880    -2.7020     0.0000 O.3   1 <1>   0.0000 
 29 N        8.6710     1.7950     0.0000 N.pl3 1 <1>   0.0000 
 30 N        7.7950    -0.7020     0.0000 N.pl3 1 <1>   0.0000 
 31 N        6.0290     0.2870     0.0000 N.ar  1 <1>   0.0000 
 32 O        4.2690    -0.6780     0.0000 O.2   1 <1>   0.0000 
 33 N        2.5370     0.3220     0.0000 N.pl3 1 <1>   0.0000 
 34 C        4.2690     2.3220     0.0000 C.2   1 <1>   0.0000 
 35 O        4.2690     3.3220     0.0000 O.2   1 <1>   0.0000 
@<TRIPOS>BOND
  1   1   2  1   
  2   1   3  1   
  3   3   4  2   
  4   3  34  1   
  5   4   5  1   
  6   4  33  1   
  7   5   6  1   
  8   5  32  2   
  9   6   7  ar  
 10   6  31  ar  
 11   7   8  ar  
 12   7  34  1   
 13   8   9  ar  
 14   9  10  ar  
 15  10  11  1   
 16  10  31  ar  
 17  11  12  2   
 18  11  30  1   
 19  12  13  1   
 20  12  29  1   
 21  13  14  2   
 22  13  23  1   
 23  14  15  1   
 24  14  21  1   
 25  15  16  2   
 26  16  17  1   
 27  17  18  2   
 28  18  19  1   
 29  18  21  1   
 30  19  20  1   
 31  21  22  2   
 32  23  24  1   
 33  23  25  2   
 34  25  26  1   
 35  25  30  1   
 36  26  27  2   
 37  26  28  1   
 38  34  35  2   
@<TRIPOS>SUBSTRUCTURE
  1 <1>   0 RESIDUE 1 * * 1
# MOE 2007.09 (io_trps.svl 2007.09)
@<TRIPOS>MOLECULE
Deisovalerylblastmycin
31 32 1 0 0 
SMALL
NO_CHARGES


@<TRIPOS>ATOM
  1 O        5.8540     1.9500     0.0000 O.3   1 <1>   0.0000 
  2 C        6.7200     1.4500     0.0000 C.2   1 <1>   0.0000 
  3 C        7.0620     0.5110     0.0000 C.3   1 <1>   0.0000 
  4 C        6.7200    -0.4290     0.0000 C.3   1 <1>   0.0000 
  5 C        7.4860    -1.0720     0.0000 C.3   1 <1>   0.0000 
  6 O        5.8540    -0.9290     0.0000 O.3   1 <1>   0.0000 
  7 C        4.8700    -0.7550     0.0000 C.2   1 <1>   0.0000 
  8 C        4.2270     0.0110     0.0000 C.3   1 <1>   0.0000 
  9 C        3.2870    -0.3310     0.0000 C.3   1 <1>   0.0000 
 10 C        3.1130    -1.3160     0.0000 C.3   1 <1>   0.0000 
 11 C        2.1740    -1.6580     0.0000 C.3   1 <1>   0.0000 
 12 C        2.0000    -2.6430     0.0000 C.3   1 <1>   0.0000 
 13 C        4.2270     1.0110     0.0000 C.3   1 <1>   0.0000 
 14 O        3.2870     1.3530     0.0000 O.3   1 <1>   0.0000 
 15 O        4.3700    -1.6210     0.0000 O.2   1 <1>   0.0000 
 16 N        8.0620     0.5110     0.0000 N.am  1 <1>   0.0000 
 17 C        8.9280     1.0110     0.0000 C.2   1 <1>   0.0000 
 18 C        9.7940     0.5110     0.0000 C.ar  1 <1>   0.0000 
 19 C        9.7940    -0.4890     0.0000 C.ar  1 <1>   0.0000 
 20 C       10.6600    -0.9890     0.0000 C.ar  1 <1>   0.0000 
 21 C       11.5260    -0.4890     0.0000 C.ar  1 <1>   0.0000 
 22 C       11.5260     0.5110     0.0000 C.ar  1 <1>   0.0000 
 23 N       12.3920     1.0110     0.0000 N.am  1 <1>   0.0000 
 24 C       13.2580     0.5110     0.0000 C.2   1 <1>   0.0000 
 25 O       14.1240     1.0110     0.0000 O.2   1 <1>   0.0000 
 26 C       10.6600     1.0110     0.0000 C.ar  1 <1>   0.0000 
 27 O       10.6600     2.0110     0.0000 O.3   1 <1>   0.0000 
 28 O        8.9280     2.0110     0.0000 O.2   1 <1>   0.0000 
 29 O        7.0620     2.3900     0.0000 O.2   1 <1>   0.0000 
 30 C        4.8700     1.7770     0.0000 C.3   1 <1>   0.0000 
 31 C        4.3700     2.6430     0.0000 C.3   1 <1>   0.0000 
@<TRIPOS>BOND
  1   1   2  1   
  2   1  30  1   
  3   2   3  1   
  4   2  29  2   
  5   3   4  1   
  6   3  16  1   
  7   4   5  1   
  8   4   6  1   
  9   6   7  1   
 10   7   8  1   
 11   7  15  2   
 12   8   9  1   
 13   8  13  1   
 14   9  10  1   
 15  10  11  1   
 16  11  12  1   
 17  13  14  1   
 18  13  30  1   
 19  16  17  am  
 20  17  18  1   
 21  17  28  2   
 22  18  19  ar  
 23  18  26  ar  
 24  19  20  ar  
 25  20  21  ar  
 26  21  22  ar  
 27  22  23  1   
 28  22  26  ar  
 29  23  24  am  
 30  24  25  2   
 31  26  27  1   
 32  30  31  1   
@<TRIPOS>SUBSTRUCTURE
  1 <1>   0 RESIDUE 1 * * 1
# MOE 2007.09 (io_trps.svl 2007.09)
@<TRIPOS>MOLECULE
Fibrostatin D
28 29 1 0 0 
SMALL
NO_CHARGES


@<TRIPOS>ATOM
  1 S        6.3300    -0.3620     0.0000 S.3   1 <1>   0.0000 
  2 C        5.4640    -0.8620     0.0000 C.3   1 <1>   0.0000 
  3 C        4.5980    -0.3620     0.0000 C.3   1 <1>   0.0000 
  4 C        4.5980     0.6380     0.0000 C.2   1 <1>   0.0000 
  5 O        5.4640     1.1380     0.0000 O.2   1 <1>   0.0000 
  6 O        3.7320     1.1380     0.0000 O.3   1 <1>   0.0000 
  7 N        3.7320    -0.8620     0.0000 N.am  1 <1>   0.0000 
  8 C        2.8660    -0.3620     0.0000 C.2   1 <1>   0.0000 
  9 C        2.0000    -0.8620     0.0000 C.3   1 <1>   0.0000 
 10 O        2.8660     0.6380     0.0000 O.2   1 <1>   0.0000 
 11 C        7.1960    -0.8620     0.0000 C.3   1 <1>   0.0000 
 12 C        8.0620    -0.3620     0.0000 C.ar  1 <1>   0.0000 
 13 C        8.0620     0.6380     0.0000 C.ar  1 <1>   0.0000 
 14 C        8.9280     1.1380     0.0000 C.ar  1 <1>   0.0000 
 15 C        9.7940     0.6380     0.0000 C.ar  1 <1>   0.0000 
 16 C       10.6880     1.1720     0.0000 C.2   1 <1>   0.0000 
 17 C       11.5940     0.6580     0.0000 C.2   1 <1>   0.0000 
 18 C       11.5940    -0.3830     0.0000 C.2   1 <1>   0.0000 
 19 C       12.4580    -0.8860     0.0000 C.3   1 <1>   0.0000 
 20 C       10.6880    -0.8970     0.0000 C.2   1 <1>   0.0000 
 21 O       10.6770    -1.8970     0.0000 O.2   1 <1>   0.0000 
 22 O       12.4580     1.1620     0.0000 O.3   1 <1>   0.0000 
 23 C       13.3260     0.6650     0.0000 C.3   1 <1>   0.0000 
 24 O       10.6770     2.1720     0.0000 O.2   1 <1>   0.0000 
 25 C        9.7940    -0.3620     0.0000 C.ar  1 <1>   0.0000 
 26 O        7.1960     1.1380     0.0000 O.3   1 <1>   0.0000 
 27 C        8.9280    -0.8620     0.0000 C.ar  1 <1>   0.0000 
 28 O        8.9280    -1.8620     0.0000 O.3   1 <1>   0.0000 
@<TRIPOS>BOND
  1   1   2  1   
  2   1  11  1   
  3   2   3  1   
  4   3   4  1   
  5   3   7  1   
  6   4   5  2   
  7   4   6  1   
  8   7   8  am  
  9   8   9  1   
 10   8  10  2   
 11  11  12  1   
 12  12  13  ar  
 13  12  27  ar  
 14  13  14  ar  
 15  13  26  1   
 16  14  15  ar  
 17  15  16  1   
 18  15  25  ar  
 19  16  17  1   
 20  16  24  2   
 21  17  18  2   
 22  17  22  1   
 23  18  19  1   
 24  18  20  1   
 25  20  21  2   
 26  20  25  1   
 27  22  23  1   
 28  25  27  ar  
 29  27  28  1   
@<TRIPOS>SUBSTRUCTURE
  1 <1>   0 RESIDUE 1 * * 1
# MOE 2007.09 (io_trps.svl 2007.09)
@<TRIPOS>MOLECULE
Fibrostatin E
28 29 1 0 0 
SMALL
NO_CHARGES


@<TRIPOS>ATOM
  1 S        6.3300    -0.3620     0.0000 S.3   1 <1>   0.0000 
  2 C        5.4640    -0.8620     0.0000 C.3   1 <1>   0.0000 
  3 C        4.5980    -0.3620     0.0000 C.3   1 <1>   0.0000 
  4 C        4.5980     0.6380     0.0000 C.2   1 <1>   0.0000 
  5 O        5.4640     1.1380     0.0000 O.2   1 <1>   0.0000 
  6 O        3.7320     1.1380     0.0000 O.3   1 <1>   0.0000 
  7 N        3.7320    -0.8620     0.0000 N.am  1 <1>   0.0000 
  8 C        2.8660    -0.3620     0.0000 C.2   1 <1>   0.0000 
  9 C        2.0000    -0.8620     0.0000 C.3   1 <1>   0.0000 
 10 O        2.8660     0.6380     0.0000 O.2   1 <1>   0.0000 
 11 C        7.1960    -0.8620     0.0000 C.3   1 <1>   0.0000 
 12 C        8.0620    -0.3620     0.0000 C.ar  1 <1>   0.0000 
 13 C        8.0620     0.6380     0.0000 C.ar  1 <1>   0.0000 
 14 C        8.9280     1.1380     0.0000 C.ar  1 <1>   0.0000 
 15 C        9.7940     0.6380     0.0000 C.ar  1 <1>   0.0000 
 16 C       10.6880     1.1720     0.0000 C.2   1 <1>   0.0000 
 17 C       11.5940     0.6580     0.0000 C.2   1 <1>   0.0000 
 18 C       11.5940    -0.3830     0.0000 C.2   1 <1>   0.0000 
 19 C       12.4580    -0.8860     0.0000 C.3   1 <1>   0.0000 
 20 O       13.3260    -0.3900     0.0000 O.3   1 <1>   0.0000 
 21 C       10.6880    -0.8970     0.0000 C.2   1 <1>   0.0000 
 22 O       10.6770    -1.8970     0.0000 O.2   1 <1>   0.0000 
 23 O       10.6770     2.1720     0.0000 O.2   1 <1>   0.0000 
 24 C        9.7940    -0.3620     0.0000 C.ar  1 <1>   0.0000 
 25 O        7.1960     1.1380     0.0000 O.3   1 <1>   0.0000 
 26 C        7.1960     2.1380     0.0000 C.3   1 <1>   0.0000 
 27 C        8.9280    -0.8620     0.0000 C.ar  1 <1>   0.0000 
 28 O        8.9280    -1.8620     0.0000 O.3   1 <1>   0.0000 
@<TRIPOS>BOND
  1   1   2  1   
  2   1  11  1   
  3   2   3  1   
  4   3   4  1   
  5   3   7  1   
  6   4   5  2   
  7   4   6  1   
  8   7   8  am  
  9   8   9  1   
 10   8  10  2   
 11  11  12  1   
 12  12  13  ar  
 13  12  27  ar  
 14  13  14  ar  
 15  13  25  1   
 16  14  15  ar  
 17  15  16  1   
 18  15  24  ar  
 19  16  17  1   
 20  16  23  2   
 21  17  18  2   
 22  18  19  1   
 23  18  21  1   
 24  19  20  1   
 25  21  22  2   
 26  21  24  1   
 27  24  27  ar  
 28  25  26  1   
 29  27  28  1   
@<TRIPOS>SUBSTRUCTURE
  1 <1>   0 RESIDUE 1 * * 1
# MOE 2007.09 (io_trps.svl 2007.09)
@<TRIPOS>MOLECULE
GRANATICIN
32 37 1 0 0 
SMALL
NO_CHARGES


@<TRIPOS>ATOM
  1 O       10.9700     0.6790     0.0000 O.3   1 <1>   0.0000 
  2 C       11.2290     1.6450     0.0000 C.3   1 <1>   0.0000 
  3 C       12.0950     2.1450     0.0000 C.3   1 <1>   0.0000 
  4 C        9.3970     2.4040     0.0000 C.3   1 <1>   0.0000 
  5 C        6.9060     1.3040     0.0000 C.2   1 <1>   0.0000 
  6 C        5.8650     1.3200     0.0000 C.2   1 <1>   0.0000 
  7 C        5.3370     0.4220     0.0000 C.ar  1 <1>   0.0000 
  8 C        4.2520     0.4390     0.0000 C.ar  1 <1>   0.0000 
  9 C        3.7030    -0.4970     0.0000 C.ar  1 <1>   0.0000 
 10 C        2.5730    -0.4790     0.0000 C.3   1 <1>   0.0000 
 11 C        2.0830     0.3920     0.0000 C.3   1 <1>   0.0000 
 12 O        2.0000    -1.4540     0.0000 O.3   1 <1>   0.0000 
 13 C        2.5650    -2.4320     0.0000 C.3   1 <1>   0.0000 
 14 C        2.2290    -3.5040     0.0000 C.3   1 <1>   0.0000 
 15 C        3.1440    -4.1570     0.0000 C.2   1 <1>   0.0000 
 16 O        3.1510    -5.1570     0.0000 O.2   1 <1>   0.0000 
 17 O        4.0480    -3.4900     0.0000 O.3   1 <1>   0.0000 
 18 C        3.6950    -2.4240     0.0000 C.3   1 <1>   0.0000 
 19 C        4.2450    -1.4360     0.0000 C.ar  1 <1>   0.0000 
 20 C        5.3300    -1.4280     0.0000 C.ar  1 <1>   0.0000 
 21 O        5.8400    -2.2880     0.0000 O.3   1 <1>   0.0000 
 22 O        3.7620     1.3100     0.0000 O.3   1 <1>   0.0000 
 23 C        5.8580    -0.4800     0.0000 C.ar  1 <1>   0.0000 
 24 C        6.9000    -0.4720     0.0000 C.2   1 <1>   0.0000 
 25 O        7.4100    -1.3320     0.0000 O.2   1 <1>   0.0000 
 26 O        5.3750     2.1920     0.0000 O.2   1 <1>   0.0000 
 27 C        7.4060     0.4380     0.0000 C.2   1 <1>   0.0000 
 28 C        9.0270     3.7530     0.0000 C.3   1 <1>   0.0000 
 29 C        8.1610     3.2530     0.0000 C.3   1 <1>   0.0000 
 30 O        9.2860     4.7180     0.0000 O.3   1 <1>   0.0000 
 31 O        9.6560     3.3700     0.0000 O.3   1 <1>   0.0000 
 32 C        9.1380     1.4380     0.0000 C.3   1 <1>   0.0000 
@<TRIPOS>BOND
  1   1   2  1   
  2   1  32  1   
  3   2   3  1   
  4   2   4  1   
  5   4   5  1   
  6   4  28  1   
  7   4  31  1   
  8   5   6  1   
  9   5  27  2   
 10   6   7  1   
 11   6  26  2   
 12   7   8  ar  
 13   7  23  ar  
 14   8   9  ar  
 15   8  22  1   
 16   9  10  1   
 17   9  19  ar  
 18  10  11  1   
 19  10  12  1   
 20  12  13  1   
 21  13  14  1   
 22  13  18  1   
 23  14  15  1   
 24  15  16  2   
 25  15  17  1   
 26  17  18  1   
 27  18  19  1   
 28  19  20  ar  
 29  20  21  1   
 30  20  23  ar  
 31  23  24  1   
 32  24  25  2   
 33  24  27  1   
 34  27  32  1   
 35  28  29  1   
 36  28  30  1   
 37  29  32  1   
@<TRIPOS>SUBSTRUCTURE
  1 <1>   0 RESIDUE 1 * * 1
# MOE 2007.09 (io_trps.svl 2007.09)
@<TRIPOS>MOLECULE
Isopenicillin N
24 25 1 0 0 
SMALL
NO_CHARGES


@<TRIPOS>ATOM
  1 S       11.0850     0.5890     0.0000 S.3   1 <1>   0.0000 
  2 C       11.6730    -0.2200     0.0000 C.3   1 <1>   0.0000 
  3 C       12.4820    -0.8080     0.0000 C.3   1 <1>   0.0000 
  4 C       12.4820     0.3680     0.0000 C.3   1 <1>   0.0000 
  5 C       11.0850    -1.0290     0.0000 C.3   1 <1>   0.0000 
  6 C       11.3940    -1.9800     0.0000 C.2   1 <1>   0.0000 
  7 O       12.3720    -2.1880     0.0000 O.2   1 <1>   0.0000 
  8 O       10.7250    -2.7230     0.0000 O.3   1 <1>   0.0000 
  9 N       10.1340    -0.7200     0.0000 N.am  1 <1>   0.0000 
 10 C        9.1260    -0.7240     0.0000 C.2   1 <1>   0.0000 
 11 C        9.1260     0.2840     0.0000 C.3   1 <1>   0.0000 
 12 N        8.4200     0.9920     0.0000 N.am  1 <1>   0.0000 
 13 C        7.4540     0.7360     0.0000 C.2   1 <1>   0.0000 
 14 C        6.7480     1.4440     0.0000 C.3   1 <1>   0.0000 
 15 C        5.7820     1.1870     0.0000 C.3   1 <1>   0.0000 
 16 C        5.0760     1.8960     0.0000 C.3   1 <1>   0.0000 
 17 C        4.1100     1.6390     0.0000 C.3   1 <1>   0.0000 
 18 C        3.4040     2.3480     0.0000 C.2   1 <1>   0.0000 
 19 O        3.6650     3.3130     0.0000 O.2   1 <1>   0.0000 
 20 O        2.4380     2.0910     0.0000 O.3   1 <1>   0.0000 
 21 N        3.8490     0.6740     0.0000 N.3   1 <1>   0.0000 
 22 O        7.1930    -0.2300     0.0000 O.2   1 <1>   0.0000 
 23 O        8.4200    -1.4330     0.0000 O.2   1 <1>   0.0000 
 24 C       10.1340     0.2800     0.0000 C.3   1 <1>   0.0000 
@<TRIPOS>BOND
  1   1   2  1   
  2   1  24  1   
  3   2   3  1   
  4   2   4  1   
  5   2   5  1   
  6   5   6  1   
  7   5   9  1   
  8   6   7  2   
  9   6   8  1   
 10   9  10  am  
 11   9  24  1   
 12  10  11  1   
 13  10  23  2   
 14  11  12  1   
 15  11  24  1   
 16  12  13  am  
 17  13  14  1   
 18  13  22  2   
 19  14  15  1   
 20  15  16  1   
 21  16  17  1   
 22  17  18  1   
 23  17  21  1   
 24  18  19  2   
 25  18  20  1   
@<TRIPOS>SUBSTRUCTURE
  1 <1>   0 RESIDUE 1 * * 1
# MOE 2007.09 (io_trps.svl 2007.09)
@<TRIPOS>MOLECULE
Penicillin N
24 25 1 0 0 
SMALL
NO_CHARGES


@<TRIPOS>ATOM
  1 S       11.0850     0.5890     0.0000 S.3   1 <1>   0.0000 
  2 C       11.6730    -0.2200     0.0000 C.3   1 <1>   0.0000 
  3 C       12.4820    -0.8080     0.0000 C.3   1 <1>   0.0000 
  4 C       12.4820     0.3680     0.0000 C.3   1 <1>   0.0000 
  5 C       11.0850    -1.0290     0.0000 C.3   1 <1>   0.0000 
  6 C       11.3940    -1.9800     0.0000 C.2   1 <1>   0.0000 
  7 O       12.3720    -2.1880     0.0000 O.2   1 <1>   0.0000 
  8 O       10.7250    -2.7230     0.0000 O.3   1 <1>   0.0000 
  9 N       10.1340    -0.7200     0.0000 N.am  1 <1>   0.0000 
 10 C        9.1260    -0.7240     0.0000 C.2   1 <1>   0.0000 
 11 C        9.1260     0.2840     0.0000 C.3   1 <1>   0.0000 
 12 N        8.4200     0.9920     0.0000 N.am  1 <1>   0.0000 
 13 C        7.4540     0.7360     0.0000 C.2   1 <1>   0.0000 
 14 C        6.7480     1.4440     0.0000 C.3   1 <1>   0.0000 
 15 C        5.7820     1.1870     0.0000 C.3   1 <1>   0.0000 
 16 C        5.0760     1.8960     0.0000 C.3   1 <1>   0.0000 
 17 C        4.1100     1.6390     0.0000 C.3   1 <1>   0.0000 
 18 C        3.4040     2.3480     0.0000 C.2   1 <1>   0.0000 
 19 O        3.6650     3.3130     0.0000 O.2   1 <1>   0.0000 
 20 O        2.4380     2.0910     0.0000 O.3   1 <1>   0.0000 
 21 N        3.8490     0.6740     0.0000 N.3   1 <1>   0.0000 
 22 O        7.1930    -0.2300     0.0000 O.2   1 <1>   0.0000 
 23 O        8.4200    -1.4330     0.0000 O.2   1 <1>   0.0000 
 24 C       10.1340     0.2800     0.0000 C.3   1 <1>   0.0000 
@<TRIPOS>BOND
  1   1   2  1   
  2   1  24  1   
  3   2   3  1   
  4   2   4  1   
  5   2   5  1   
  6   5   6  1   
  7   5   9  1   
  8   6   7  2   
  9   6   8  1   
 10   9  10  am  
 11   9  24  1   
 12  10  11  1   
 13  10  23  2   
 14  11  12  1   
 15  11  24  1   
 16  12  13  am  
 17  13  14  1   
 18  13  22  2   
 19  14  15  1   
 20  15  16  1   
 21  16  17  1   
 22  17  18  1   
 23  17  21  1   
 24  18  19  2   
 25  18  20  1   
@<TRIPOS>SUBSTRUCTURE
  1 <1>   0 RESIDUE 1 * * 1
# MOE 2007.09 (io_trps.svl 2007.09)
@<TRIPOS>MOLECULE
futalosine
30 33 1 0 0 
SMALL
NO_CHARGES


@<TRIPOS>ATOM
  1 O        4.4030    -0.6620     0.0000 O.3   1 <1>   0.0000 
  2 C        4.9890    -1.4720     0.0000 C.3   1 <1>   0.0000 
  3 C        5.9400    -1.1640     0.0000 C.3   1 <1>   0.0000 
  4 C        5.9420    -0.1640     0.0000 C.3   1 <1>   0.0000 
  5 O        6.7520     0.4220     0.0000 O.3   1 <1>   0.0000 
  6 O        6.7480    -1.7540     0.0000 O.3   1 <1>   0.0000 
  7 N        4.6780    -2.4220     0.0000 N.pl3 1 <1>   0.0000 
  8 C        5.2620    -3.2270     0.0000 C.2   1 <1>   0.0000 
  9 N        4.6780    -4.0320     0.0000 N.2   1 <1>   0.0000 
 10 C        3.7320    -3.7270     0.0000 C.2   1 <1>   0.0000 
 11 C        2.8660    -4.2270     0.0000 C.2   1 <1>   0.0000 
 12 N        2.0000    -3.7270     0.0000 N.2   1 <1>   0.0000 
 13 C        2.0000    -2.7270     0.0000 C.2   1 <1>   0.0000 
 14 N        2.8660    -2.2270     0.0000 N.pl3 1 <1>   0.0000 
 15 O        2.8660    -5.2270     0.0000 O.2   1 <1>   0.0000 
 16 C        3.7320    -2.7270     0.0000 C.2   1 <1>   0.0000 
 17 C        4.9920     0.1460     0.0000 C.3   1 <1>   0.0000 
 18 C        4.6840     1.0980     0.0000 C.3   1 <1>   0.0000 
 19 C        5.3550     1.8400     0.0000 C.3   1 <1>   0.0000 
 20 C        5.0470     2.7910     0.0000 C.2   1 <1>   0.0000 
 21 C        5.7180     3.5330     0.0000 C.ar  1 <1>   0.0000 
 22 C        5.4100     4.4850     0.0000 C.ar  1 <1>   0.0000 
 23 C        6.0810     5.2270     0.0000 C.ar  1 <1>   0.0000 
 24 C        7.0590     5.0170     0.0000 C.ar  1 <1>   0.0000 
 25 C        7.3660     4.0660     0.0000 C.ar  1 <1>   0.0000 
 26 C        8.3440     3.8560     0.0000 C.2   1 <1>   0.0000 
 27 O        8.6510     2.9050     0.0000 O.2   1 <1>   0.0000 
 28 O        9.0140     4.5980     0.0000 O.3   1 <1>   0.0000 
 29 C        6.6960     3.3240     0.0000 C.ar  1 <1>   0.0000 
 30 O        4.0700     3.0010     0.0000 O.2   1 <1>   0.0000 
@<TRIPOS>BOND
  1   1   2  1   
  2   1  17  1   
  3   2   3  1   
  4   2   7  1   
  5   3   4  1   
  6   3   6  1   
  7   4   5  1   
  8   4  17  1   
  9   7   8  1   
 10   7  16  1   
 11   8   9  2   
 12   9  10  1   
 13  10  11  1   
 14  10  16  2   
 15  11  12  1   
 16  11  15  2   
 17  12  13  2   
 18  13  14  1   
 19  14  16  1   
 20  17  18  1   
 21  18  19  1   
 22  19  20  1   
 23  20  21  1   
 24  20  30  2   
 25  21  22  ar  
 26  21  29  ar  
 27  22  23  ar  
 28  23  24  ar  
 29  24  25  ar  
 30  25  26  1   
 31  25  29  ar  
 32  26  27  2   
 33  26  28  1   
@<TRIPOS>SUBSTRUCTURE
  1 <1>   0 RESIDUE 1 * * 1
# MOE 2007.09 (io_trps.svl 2007.09)
@<TRIPOS>MOLECULE
Kinamycin E
30 33 1 0 0 
SMALL
NO_CHARGES


@<TRIPOS>ATOM
  1 O        2.4590    -0.5600     0.0000 O.3   1 <1>   0.0000 
  2 C        3.4110    -0.2550     0.0000 C.3   1 <1>   0.0000 
  3 C        2.6710     0.4170     0.0000 C.3   1 <1>   0.0000 
  4 C        3.7300    -1.2400     0.0000 C.3   1 <1>   0.0000 
  5 C        4.7450    -1.4490     0.0000 C.3   1 <1>   0.0000 
  6 C        5.4260    -0.6690     0.0000 C.2   1 <1>   0.0000 
  7 C        6.4200    -0.6720     0.0000 C.2   1 <1>   0.0000 
  8 C        7.0900    -1.4150     0.0000 C.2   1 <1>   0.0000 
  9 C        8.0680    -1.2070     0.0000 C.ar  1 <1>   0.0000 
 10 C        8.7530    -1.9920     0.0000 C.ar  1 <1>   0.0000 
 11 C        9.7730    -1.7830     0.0000 C.ar  1 <1>   0.0000 
 12 C       10.0950    -0.7920     0.0000 C.ar  1 <1>   0.0000 
 13 C        9.3920    -0.0240     0.0000 C.ar  1 <1>   0.0000 
 14 O        9.6900     0.9310     0.0000 O.3   1 <1>   0.0000 
 15 C        8.3770    -0.2560     0.0000 C.ar  1 <1>   0.0000 
 16 C        7.7080     0.4870     0.0000 C.2   1 <1>   0.0000 
 17 O        8.0170     1.4380     0.0000 O.2   1 <1>   0.0000 
 18 O        6.7800    -2.3660     0.0000 O.2   1 <1>   0.0000 
 19 C        6.7290     0.2790     0.0000 C.2   1 <1>   0.0000 
 20 N        5.9240     0.8620     0.0000 N.pl3 1 <1>   0.0000 
 21 C        5.9220     1.8620     0.0000 C.1   1 <1>   0.0000 
 22 N        5.9200     2.8620     0.0000 N.1   1 <1>   0.0000 
 23 C        5.1200     0.2760     0.0000 C.2   1 <1>   0.0000 
 24 O        5.0640    -2.3960     0.0000 O.3   1 <1>   0.0000 
 25 O        3.0640    -1.9860     0.0000 O.3   1 <1>   0.0000 
 26 C        4.1110     0.5080     0.0000 C.3   1 <1>   0.0000 
 27 O        3.8140     1.4630     0.0000 O.3   1 <1>   0.0000 
 28 C        2.8380     1.6830     0.0000 C.2   1 <1>   0.0000 
 29 C        2.5410     2.6380     0.0000 C.3   1 <1>   0.0000 
 30 O        2.1600     0.9480     0.0000 O.2   1 <1>   0.0000 
@<TRIPOS>BOND
  1   1   2  1   
  2   2   3  1   
  3   2   4  1   
  4   2  26  1   
  5   4   5  1   
  6   4  25  1   
  7   5   6  1   
  8   5  24  1   
  9   6   7  1   
 10   6  23  2   
 11   7   8  1   
 12   7  19  2   
 13   8   9  1   
 14   8  18  2   
 15   9  10  ar  
 16   9  15  ar  
 17  10  11  ar  
 18  11  12  ar  
 19  12  13  ar  
 20  13  14  1   
 21  13  15  ar  
 22  15  16  1   
 23  16  17  2   
 24  16  19  1   
 25  19  20  1   
 26  20  21  1   
 27  20  23  1   
 28  21  22  3   
 29  23  26  1   
 30  26  27  1   
 31  27  28  1   
 32  28  29  1   
 33  28  30  2   
@<TRIPOS>SUBSTRUCTURE
  1 <1>   0 RESIDUE 1 * * 1
# MOE 2007.09 (io_trps.svl 2007.09)
@<TRIPOS>MOLECULE
Vulgamycin
32 36 1 0 0 
SMALL
NO_CHARGES


@<TRIPOS>ATOM
  1 O        5.1650    -2.7140     0.0000 O.3   1 <1>   0.0000 
  2 C        5.9580    -2.7140     0.0000 C.2   1 <1>   0.0000 
  3 C        6.2030    -1.9590     0.0000 C.3   1 <1>   0.0000 
  4 C        6.8920    -1.2990     0.0000 C.3   1 <1>   0.0000 
  5 C        7.8920    -1.3340     0.0000 C.2   1 <1>   0.0000 
  6 C        8.3620    -2.2170     0.0000 C.ar  1 <1>   0.0000 
  7 C        7.8320    -3.0650     0.0000 C.ar  1 <1>   0.0000 
  8 C        8.3020    -3.9480     0.0000 C.ar  1 <1>   0.0000 
  9 C        9.3010    -3.9820     0.0000 C.ar  1 <1>   0.0000 
 10 C        9.8310    -3.1340     0.0000 C.ar  1 <1>   0.0000 
 11 C        9.3610    -2.2510     0.0000 C.ar  1 <1>   0.0000 
 12 O        8.4220    -0.4860     0.0000 O.2   1 <1>   0.0000 
 13 C        5.9580    -0.2720     0.0000 C.3   1 <1>   0.0000 
 14 C        6.2030    -1.0260     0.0000 C.3   1 <1>   0.0000 
 15 O        7.1130    -0.6120     0.0000 O.3   1 <1>   0.0000 
 16 C        5.1650    -0.2720     0.0000 C.3   1 <1>   0.0000 
 17 C        4.5770     0.5370     0.0000 C.2   1 <1>   0.0000 
 18 C        4.9840     1.4510     0.0000 C.2   1 <1>   0.0000 
 19 C        4.3960     2.2600     0.0000 C.2   1 <1>   0.0000 
 20 C        3.4010     2.1550     0.0000 C.2   1 <1>   0.0000 
 21 C        2.9940     1.2420     0.0000 C.2   1 <1>   0.0000 
 22 O        2.0000     1.1370     0.0000 O.2   1 <1>   0.0000 
 23 O        4.8020     3.1730     0.0000 O.3   1 <1>   0.0000 
 24 C        4.2150     3.9820     0.0000 C.3   1 <1>   0.0000 
 25 O        3.5820     0.4330     0.0000 O.3   1 <1>   0.0000 
 26 O        6.3620     0.6430     0.0000 O.3   1 <1>   0.0000 
 27 C        4.9200    -1.0260     0.0000 C.3   1 <1>   0.0000 
 28 C        4.1950    -1.5110     0.0000 C.3   1 <1>   0.0000 
 29 O        4.1220    -0.4230     0.0000 O.3   1 <1>   0.0000 
 30 O        7.0500    -2.4910     0.0000 O.3   1 <1>   0.0000 
 31 O        6.5460    -3.5220     0.0000 O.2   1 <1>   0.0000 
 32 C        4.9200    -1.9590     0.0000 C.3   1 <1>   0.0000 
@<TRIPOS>BOND
  1   1   2  1   
  2   1  32  1   
  3   2   3  1   
  4   2  31  2   
  5   3   4  1   
  6   3  27  1   
  7   3  30  1   
  8   4   5  1   
  9   4  13  1   
 10   5   6  1   
 11   5  12  2   
 12   6   7  ar  
 13   6  11  ar  
 14   7   8  ar  
 15   8   9  ar  
 16   9  10  ar  
 17  10  11  ar  
 18  13  14  1   
 19  13  16  1   
 20  13  26  1   
 21  14  15  1   
 22  14  32  1   
 23  16  17  1   
 24  16  27  1   
 25  17  18  2   
 26  17  25  1   
 27  18  19  1   
 28  19  20  2   
 29  19  23  1   
 30  20  21  1   
 31  21  22  2   
 32  21  25  1   
 33  23  24  1   
 34  27  28  1   
 35  27  29  1   
 36  28  32  1   
@<TRIPOS>SUBSTRUCTURE
  1 <1>   0 RESIDUE 1 * * 1
# MOE 2007.09 (io_trps.svl 2007.09)
@<TRIPOS>MOLECULE
Oxanosine
20 22 1 0 0 
SMALL
NO_CHARGES


@<TRIPOS>ATOM
  1 O        5.8060     0.7370     0.0000 O.3   1 <1>   0.0000 
  2 C        6.3950     1.5450     0.0000 C.3   1 <1>   0.0000 
  3 C        6.0870     2.4960     0.0000 C.3   1 <1>   0.0000 
  4 O        6.7580     3.2380     0.0000 O.3   1 <1>   0.0000 
  5 C        7.3450     1.2340     0.0000 C.3   1 <1>   0.0000 
  6 C        7.3440     0.2340     0.0000 C.3   1 <1>   0.0000 
  7 O        8.1520    -0.3550     0.0000 O.3   1 <1>   0.0000 
  8 O        8.1550     1.8210     0.0000 O.3   1 <1>   0.0000 
  9 C        6.3920    -0.0730     0.0000 C.3   1 <1>   0.0000 
 10 N        6.0810    -1.0240     0.0000 N.pl3 1 <1>   0.0000 
 11 C        6.6650    -1.8280     0.0000 C.2   1 <1>   0.0000 
 12 N        6.0810    -2.6330     0.0000 N.2   1 <1>   0.0000 
 13 C        5.1350    -2.3280     0.0000 C.2   1 <1>   0.0000 
 14 C        4.2690    -2.8280     0.0000 C.2   1 <1>   0.0000 
 15 O        4.2690    -3.8280     0.0000 O.2   1 <1>   0.0000 
 16 O        3.4030    -2.3280     0.0000 O.3   1 <1>   0.0000 
 17 C        3.4030    -1.3280     0.0000 C.2   1 <1>   0.0000 
 18 N        2.5370    -0.8280     0.0000 N.pl3 1 <1>   0.0000 
 19 N        4.2690    -0.8280     0.0000 N.2   1 <1>   0.0000 
 20 C        5.1350    -1.3280     0.0000 C.2   1 <1>   0.0000 
@<TRIPOS>BOND
  1   1   2  1   
  2   1   9  1   
  3   2   3  1   
  4   2   5  1   
  5   3   4  1   
  6   5   6  1   
  7   5   8  1   
  8   6   7  1   
  9   6   9  1   
 10   9  10  1   
 11  10  11  1   
 12  10  20  1   
 13  11  12  2   
 14  12  13  1   
 15  13  14  1   
 16  13  20  2   
 17  14  15  2   
 18  14  16  1   
 19  16  17  1   
 20  17  18  1   
 21  17  19  2   
 22  19  20  1   
@<TRIPOS>SUBSTRUCTURE
  1 <1>   0 RESIDUE 1 * * 1
# MOE 2007.09 (io_trps.svl 2007.09)
@<TRIPOS>MOLECULE
Eurystatin B
33 33 1 0 0 
SMALL
NO_CHARGES


@<TRIPOS>ATOM
  1 O        2.1470    -4.3490     0.0000 O.2   1 <1>   0.0000 
  2 C        2.9700    -3.7810     0.0000 C.2   1 <1>   0.0000 
  3 C        3.7190    -4.4440     0.0000 C.3   1 <1>   0.0000 
  4 C        3.2540    -5.3300     0.0000 C.3   1 <1>   0.0000 
  5 C        3.7880    -6.1750     0.0000 C.3   1 <1>   0.0000 
  6 C        4.7880    -6.1340     0.0000 C.3   1 <1>   0.0000 
  7 C        3.3240    -7.0600     0.0000 C.3   1 <1>   0.0000 
  8 N        4.6900    -4.6830     0.0000 N.am  1 <1>   0.0000 
  9 C        5.6600    -4.4440     0.0000 C.2   1 <1>   0.0000 
 10 C        6.4090    -3.7810     0.0000 C.2   1 <1>   0.0000 
 11 C        6.7640    -2.8460     0.0000 C.3   1 <1>   0.0000 
 12 C        7.7560    -2.9660     0.0000 C.3   1 <1>   0.0000 
 13 N        6.6430    -1.8530     0.0000 N.am  1 <1>   0.0000 
 14 C        6.0750    -1.0300     0.0000 C.2   1 <1>   0.0000 
 15 C        5.1900    -0.5660     0.0000 C.3   1 <1>   0.0000 
 16 C        4.1900    -0.5660     0.0000 C.3   1 <1>   0.0000 
 17 C        3.3040    -1.0300     0.0000 C.3   1 <1>   0.0000 
 18 C        2.7360    -1.8530     0.0000 C.3   1 <1>   0.0000 
 19 N        5.4290     0.4060     0.0000 N.am  1 <1>   0.0000 
 20 C        4.7080     1.0980     0.0000 C.2   1 <1>   0.0000 
 21 C        4.9470     2.0690     0.0000 C.2   1 <1>   0.0000 
 22 C        4.2260     2.7620     0.0000 C.2   1 <1>   0.0000 
 23 C        4.4650     3.7330     0.0000 C.3   1 <1>   0.0000 
 24 C        3.7440     4.4260     0.0000 C.3   1 <1>   0.0000 
 25 C        3.9830     5.3960     0.0000 C.3   1 <1>   0.0000 
 26 C        4.9440     5.6750     0.0000 C.3   1 <1>   0.0000 
 27 C        3.2620     6.0890     0.0000 C.3   1 <1>   0.0000 
 28 C        3.5010     7.0600     0.0000 C.3   1 <1>   0.0000 
 29 O        3.7470     0.8200     0.0000 O.2   1 <1>   0.0000 
 30 O        6.7380    -0.2820     0.0000 O.2   1 <1>   0.0000 
 31 O        7.2320    -4.3490     0.0000 O.2   1 <1>   0.0000 
 32 O        6.1250    -5.3300     0.0000 O.2   1 <1>   0.0000 
 33 N        2.6160    -2.8460     0.0000 N.am  1 <1>   0.0000 
@<TRIPOS>BOND
  1   1   2  2   
  2   2   3  1   
  3   2  33  am  
  4   3   4  1   
  5   3   8  1   
  6   4   5  1   
  7   5   6  1   
  8   5   7  1   
  9   8   9  am  
 10   9  10  1   
 11   9  32  2   
 12  10  11  1   
 13  10  31  2   
 14  11  12  1   
 15  11  13  1   
 16  13  14  am  
 17  14  15  1   
 18  14  30  2   
 19  15  16  1   
 20  15  19  1   
 21  16  17  1   
 22  17  18  1   
 23  18  33  1   
 24  19  20  am  
 25  20  21  1   
 26  20  29  2   
 27  21  22  2   
 28  22  23  1   
 29  23  24  1   
 30  24  25  1   
 31  25  26  1   
 32  25  27  1   
 33  27  28  1   
@<TRIPOS>SUBSTRUCTURE
  1 <1>   0 RESIDUE 1 * * 1
# MOE 2007.09 (io_trps.svl 2007.09)
@<TRIPOS>MOLECULE
Eurystatin A
32 32 1 0 0 
SMALL
NO_CHARGES


@<TRIPOS>ATOM
  1 O        2.1470    -3.8640     0.0000 O.2   1 <1>   0.0000 
  2 C        2.9700    -3.2950     0.0000 C.2   1 <1>   0.0000 
  3 C        3.7190    -3.9590     0.0000 C.3   1 <1>   0.0000 
  4 C        3.2540    -4.8440     0.0000 C.3   1 <1>   0.0000 
  5 C        3.7880    -5.6890     0.0000 C.3   1 <1>   0.0000 
  6 C        4.7880    -5.6490     0.0000 C.3   1 <1>   0.0000 
  7 C        3.3240    -6.5750     0.0000 C.3   1 <1>   0.0000 
  8 N        4.6900    -4.1980     0.0000 N.am  1 <1>   0.0000 
  9 C        5.6600    -3.9590     0.0000 C.2   1 <1>   0.0000 
 10 C        6.4090    -3.2950     0.0000 C.2   1 <1>   0.0000 
 11 C        6.7640    -2.3600     0.0000 C.3   1 <1>   0.0000 
 12 C        7.7560    -2.4810     0.0000 C.3   1 <1>   0.0000 
 13 N        6.6430    -1.3680     0.0000 N.am  1 <1>   0.0000 
 14 C        6.0750    -0.5450     0.0000 C.2   1 <1>   0.0000 
 15 C        5.1900    -0.0800     0.0000 C.3   1 <1>   0.0000 
 16 C        4.1900    -0.0800     0.0000 C.3   1 <1>   0.0000 
 17 C        3.3040    -0.5450     0.0000 C.3   1 <1>   0.0000 
 18 C        2.7360    -1.3680     0.0000 C.3   1 <1>   0.0000 
 19 N        5.4290     0.8910     0.0000 N.am  1 <1>   0.0000 
 20 C        4.7080     1.5840     0.0000 C.2   1 <1>   0.0000 
 21 C        4.9470     2.5550     0.0000 C.2   1 <1>   0.0000 
 22 C        4.2260     3.2470     0.0000 C.2   1 <1>   0.0000 
 23 C        4.4650     4.2180     0.0000 C.3   1 <1>   0.0000 
 24 C        3.7440     4.9110     0.0000 C.3   1 <1>   0.0000 
 25 C        3.9830     5.8820     0.0000 C.3   1 <1>   0.0000 
 26 C        4.9440     6.1600     0.0000 C.3   1 <1>   0.0000 
 27 C        3.2620     6.5750     0.0000 C.3   1 <1>   0.0000 
 28 O        3.7470     1.3050     0.0000 O.2   1 <1>   0.0000 
 29 O        6.7380     0.2040     0.0000 O.2   1 <1>   0.0000 
 30 O        7.2320    -3.8640     0.0000 O.2   1 <1>   0.0000 
 31 O        6.1250    -4.8440     0.0000 O.2   1 <1>   0.0000 
 32 N        2.6160    -2.3600     0.0000 N.am  1 <1>   0.0000 
@<TRIPOS>BOND
  1   1   2  2   
  2   2   3  1   
  3   2  32  am  
  4   3   4  1   
  5   3   8  1   
  6   4   5  1   
  7   5   6  1   
  8   5   7  1   
  9   8   9  am  
 10   9  10  1   
 11   9  31  2   
 12  10  11  1   
 13  10  30  2   
 14  11  12  1   
 15  11  13  1   
 16  13  14  am  
 17  14  15  1   
 18  14  29  2   
 19  15  16  1   
 20  15  19  1   
 21  16  17  1   
 22  17  18  1   
 23  18  32  1   
 24  19  20  am  
 25  20  21  1   
 26  20  28  2   
 27  21  22  2   
 28  22  23  1   
 29  23  24  1   
 30  24  25  1   
 31  25  26  1   
 32  25  27  1   
@<TRIPOS>SUBSTRUCTURE
  1 <1>   0 RESIDUE 1 * * 1
# MOE 2007.09 (io_trps.svl 2007.09)
@<TRIPOS>MOLECULE
tetracenoquinocin
35 39 1 0 0 
SMALL
NO_CHARGES


@<TRIPOS>ATOM
  1 O        9.1000     2.0390     0.0000 O.3   1 <1>   0.0000 
  2 C        9.1120     1.0390     0.0000 C.3   1 <1>   0.0000 
  3 C        9.9840     0.5490     0.0000 C.3   1 <1>   0.0000 
  4 C       10.8440     1.0590     0.0000 C.3   1 <1>   0.0000 
  5 C       10.8320     2.0590     0.0000 C.3   1 <1>   0.0000 
  6 O       11.6920     2.5690     0.0000 O.3   1 <1>   0.0000 
  7 O       11.7160     0.5690     0.0000 O.3   1 <1>   0.0000 
  8 O        9.9950    -0.4510     0.0000 O.3   1 <1>   0.0000 
  9 C       10.8670    -0.9410     0.0000 C.3   1 <1>   0.0000 
 10 O        8.2520     0.5290     0.0000 O.3   1 <1>   0.0000 
 11 C        8.2630    -0.4710     0.0000 C.ar  1 <1>   0.0000 
 12 C        9.2070    -1.0060     0.0000 C.ar  1 <1>   0.0000 
 13 C        9.2070    -2.0910     0.0000 C.ar  1 <1>   0.0000 
 14 C       10.0710    -2.5950     0.0000 C.3   1 <1>   0.0000 
 15 C        8.2630    -2.6260     0.0000 C.ar  1 <1>   0.0000 
 16 C        7.3320    -2.0700     0.0000 C.ar  1 <1>   0.0000 
 17 C        6.4260    -2.5830     0.0000 C.ar  1 <1>   0.0000 
 18 C        5.5320    -2.0490     0.0000 C.ar  1 <1>   0.0000 
 19 C        4.6660    -2.5490     0.0000 C.2   1 <1>   0.0000 
 20 C        3.8000    -2.0490     0.0000 C.ar  1 <1>   0.0000 
 21 C        2.9060    -2.5830     0.0000 C.ar  1 <1>   0.0000 
 22 C        2.0000    -2.0700     0.0000 C.ar  1 <1>   0.0000 
 23 C        2.0000    -1.0280     0.0000 C.ar  1 <1>   0.0000 
 24 C        2.9060    -0.5140     0.0000 C.ar  1 <1>   0.0000 
 25 O        2.9180     0.4860     0.0000 O.3   1 <1>   0.0000 
 26 C        3.8000    -1.0490     0.0000 C.ar  1 <1>   0.0000 
 27 C        4.6660    -0.5490     0.0000 C.2   1 <1>   0.0000 
 28 O        4.6660     0.4510     0.0000 O.2   1 <1>   0.0000 
 29 O        4.6660    -3.5490     0.0000 O.2   1 <1>   0.0000 
 30 C        5.5320    -1.0490     0.0000 C.ar  1 <1>   0.0000 
 31 C        6.4260    -0.5140     0.0000 C.ar  1 <1>   0.0000 
 32 O        6.4140     0.4860     0.0000 O.3   1 <1>   0.0000 
 33 C        7.3320    -1.0280     0.0000 C.ar  1 <1>   0.0000 
 34 C        9.9600     2.5490     0.0000 C.3   1 <1>   0.0000 
 35 C        9.9490     3.5490     0.0000 C.3   1 <1>   0.0000 
@<TRIPOS>BOND
  1   1   2  1   
  2   1  34  1   
  3   2   3  1   
  4   2  10  1   
  5   3   4  1   
  6   3   8  1   
  7   4   5  1   
  8   4   7  1   
  9   5   6  1   
 10   5  34  1   
 11   8   9  1   
 12  10  11  1   
 13  11  12  ar  
 14  11  33  ar  
 15  12  13  ar  
 16  13  14  1   
 17  13  15  ar  
 18  15  16  ar  
 19  16  17  ar  
 20  16  33  ar  
 21  17  18  ar  
 22  18  19  1   
 23  18  30  ar  
 24  19  20  1   
 25  19  29  2   
 26  20  21  ar  
 27  20  26  ar  
 28  21  22  ar  
 29  22  23  ar  
 30  23  24  ar  
 31  24  25  1   
 32  24  26  ar  
 33  26  27  1   
 34  27  28  2   
 35  27  30  1   
 36  30  31  ar  
 37  31  32  1   
 38  31  33  ar  
 39  34  35  1   
@<TRIPOS>SUBSTRUCTURE
  1 <1>   0 RESIDUE 1 * * 1
# MOE 2007.09 (io_trps.svl 2007.09)
@<TRIPOS>MOLECULE
DC 102 Antibiotic
33 36 1 0 0 
SMALL
NO_CHARGES


@<TRIPOS>ATOM
  1 O       11.3130    -0.2560     0.0000 O.3   1 <1>   0.0000 
  2 C       11.0870    -1.2300     0.0000 C.3   1 <1>   0.0000 
  3 C       11.8170    -1.9130     0.0000 C.3   1 <1>   0.0000 
  4 C       12.7740    -1.6220     0.0000 C.3   1 <1>   0.0000 
  5 C       13.0650    -2.5780     0.0000 C.3   1 <1>   0.0000 
  6 C       13.0000    -0.6480     0.0000 C.3   1 <1>   0.0000 
  7 N       13.9570    -0.3560     0.0000 N.3   1 <1>   0.0000 
  8 C       14.1830     0.6180     0.0000 C.3   1 <1>   0.0000 
  9 O       13.7480    -1.8480     0.0000 O.3   1 <1>   0.0000 
 10 O       11.5910    -2.8870     0.0000 O.3   1 <1>   0.0000 
 11 O       10.1300    -1.5210     0.0000 O.3   1 <1>   0.0000 
 12 C        9.4000    -0.8380     0.0000 C.ar  1 <1>   0.0000 
 13 C        9.6310     0.1780     0.0000 C.ar  1 <1>   0.0000 
 14 C        8.8620     0.8800     0.0000 C.ar  1 <1>   0.0000 
 15 C        7.8720     0.5580     0.0000 C.ar  1 <1>   0.0000 
 16 C        7.6490    -0.4170     0.0000 C.ar  1 <1>   0.0000 
 17 C        6.7480    -0.8510     0.0000 C.2   1 <1>   0.0000 
 18 N        5.8470    -0.4170     0.0000 N.am  1 <1>   0.0000 
 19 C        4.9930    -0.9240     0.0000 C.3   1 <1>   0.0000 
 20 C        4.2450    -0.2700     0.0000 C.2   1 <1>   0.0000 
 21 C        3.2700    -0.4920     0.0000 C.2   1 <1>   0.0000 
 22 C        2.9750    -1.4480     0.0000 C.3   1 <1>   0.0000 
 23 C        2.0000    -1.6700     0.0000 C.3   1 <1>   0.0000 
 24 C        4.6340     0.6450     0.0000 C.3   1 <1>   0.0000 
 25 C        5.6250     0.5580     0.0000 C.3   1 <1>   0.0000 
 26 C        6.2480     1.3400     0.0000 C.3   1 <1>   0.0000 
 27 O        5.8140     2.2410     0.0000 O.3   1 <1>   0.0000 
 28 C        6.3780     3.0670     0.0000 C.3   1 <1>   0.0000 
 29 O        6.7480    -1.8510     0.0000 O.2   1 <1>   0.0000 
 30 N        7.2480     1.3400     0.0000 N.pl3 1 <1>   0.0000 
 31 C        8.4020    -1.1370     0.0000 C.ar  1 <1>   0.0000 
 32 C       12.2700     0.0360     0.0000 C.3   1 <1>   0.0000 
 33 C       12.4960     1.0100     0.0000 C.3   1 <1>   0.0000 
@<TRIPOS>BOND
  1   1   2  1   
  2   1  32  1   
  3   2   3  1   
  4   2  11  1   
  5   3   4  1   
  6   3  10  1   
  7   4   5  1   
  8   4   6  1   
  9   4   9  1   
 10   6   7  1   
 11   6  32  1   
 12   7   8  1   
 13  11  12  1   
 14  12  13  ar  
 15  12  31  ar  
 16  13  14  ar  
 17  14  15  ar  
 18  15  16  ar  
 19  15  30  1   
 20  16  17  1   
 21  16  31  ar  
 22  17  18  am  
 23  17  29  2   
 24  18  19  1   
 25  18  25  1   
 26  19  20  1   
 27  20  21  2   
 28  20  24  1   
 29  21  22  1   
 30  22  23  1   
 31  24  25  1   
 32  25  26  1   
 33  26  27  1   
 34  26  30  1   
 35  27  28  1   
 36  32  33  1   
@<TRIPOS>SUBSTRUCTURE
  1 <1>   0 RESIDUE 1 * * 1
# MOE 2007.09 (io_trps.svl 2007.09)
@<TRIPOS>MOLECULE
CHEMBL388565
31 34 1 0 0 
SMALL
NO_CHARGES


@<TRIPOS>ATOM
  1 O        2.4970    -0.0510     0.0000 O.3   1 <1>   0.0000 
  2 C        3.4970    -0.0540     0.0000 C.3   1 <1>   0.0000 
  3 C        3.0000     0.8130     0.0000 C.3   1 <1>   0.0000 
  4 C        2.0000     0.8170     0.0000 C.3   1 <1>   0.0000 
  5 C        3.4970    -1.0960     0.0000 C.3   1 <1>   0.0000 
  6 C        4.4030    -1.6100     0.0000 C.2   1 <1>   0.0000 
  7 C        5.2970    -1.0750     0.0000 C.ar  1 <1>   0.0000 
  8 C        6.1630    -1.5750     0.0000 C.ar  1 <1>   0.0000 
  9 C        7.0290    -1.0750     0.0000 C.ar  1 <1>   0.0000 
 10 C        7.9230    -1.6100     0.0000 C.2   1 <1>   0.0000 
 11 C        8.8290    -1.0960     0.0000 C.ar  1 <1>   0.0000 
 12 C        9.7600    -1.6530     0.0000 C.ar  1 <1>   0.0000 
 13 C       10.7040    -1.1180     0.0000 C.ar  1 <1>   0.0000 
 14 C       10.7040    -0.0330     0.0000 C.ar  1 <1>   0.0000 
 15 C        9.7600     0.5020     0.0000 C.ar  1 <1>   0.0000 
 16 O        9.7480    -2.6530     0.0000 O.3   1 <1>   0.0000 
 17 C        8.8290    -0.0540     0.0000 C.ar  1 <1>   0.0000 
 18 C        7.9230     0.4590     0.0000 C.2   1 <1>   0.0000 
 19 O        7.9110     1.4590     0.0000 O.2   1 <1>   0.0000 
 20 O        7.9110    -2.6100     0.0000 O.2   1 <1>   0.0000 
 21 C        7.0290    -0.0750     0.0000 C.ar  1 <1>   0.0000 
 22 C        6.1630     0.4250     0.0000 C.ar  1 <1>   0.0000 
 23 O        6.1630     1.4250     0.0000 O.3   1 <1>   0.0000 
 24 O        6.1630    -2.5750     0.0000 O.3   1 <1>   0.0000 
 25 C        5.2970    -0.0750     0.0000 C.ar  1 <1>   0.0000 
 26 O        4.4140    -2.6100     0.0000 O.2   1 <1>   0.0000 
 27 C        4.4030     0.4590     0.0000 C.3   1 <1>   0.0000 
 28 C        4.4140     1.4590     0.0000 C.2   1 <1>   0.0000 
 29 O        5.2860     1.9490     0.0000 O.2   1 <1>   0.0000 
 30 O        3.5540     1.9690     0.0000 O.3   1 <1>   0.0000 
 31 C        3.5660     2.9690     0.0000 C.3   1 <1>   0.0000 
@<TRIPOS>BOND
  1   1   2  1   
  2   2   3  1   
  3   2   5  1   
  4   2  27  1   
  5   3   4  1   
  6   5   6  1   
  7   6   7  1   
  8   6  26  2   
  9   7   8  ar  
 10   7  25  ar  
 11   8   9  ar  
 12   8  24  1   
 13   9  10  1   
 14   9  21  ar  
 15  10  11  1   
 16  10  20  2   
 17  11  12  ar  
 18  11  17  ar  
 19  12  13  ar  
 20  12  16  1   
 21  13  14  ar  
 22  14  15  ar  
 23  15  17  ar  
 24  17  18  1   
 25  18  19  2   
 26  18  21  1   
 27  21  22  ar  
 28  22  23  1   
 29  22  25  ar  
 30  25  27  1   
 31  27  28  1   
 32  28  29  2   
 33  28  30  1   
 34  30  31  1   
@<TRIPOS>SUBSTRUCTURE
  1 <1>   0 RESIDUE 1 * * 1
# MOE 2007.09 (io_trps.svl 2007.09)
@<TRIPOS>MOLECULE
Atramycin A
34 38 1 0 0 
SMALL
NO_CHARGES


@<TRIPOS>ATOM
  1 O        3.4060     3.2020     0.0000 O.3   1 <1>   0.0000 
  2 C        4.2770     2.7120     0.0000 C.3   1 <1>   0.0000 
  3 C        5.1380     3.2220     0.0000 C.3   1 <1>   0.0000 
  4 C        5.1260     4.2220     0.0000 C.3   1 <1>   0.0000 
  5 C        4.2540     4.7120     0.0000 C.3   1 <1>   0.0000 
  6 O        4.2430     5.7120     0.0000 O.3   1 <1>   0.0000 
  7 O        5.9860     4.7320     0.0000 O.3   1 <1>   0.0000 
  8 O        6.0090     2.7320     0.0000 O.3   1 <1>   0.0000 
  9 O        4.2890     1.7120     0.0000 O.3   1 <1>   0.0000 
 10 C        5.1610     1.2220     0.0000 C.ar  1 <1>   0.0000 
 11 C        6.0590     1.7500     0.0000 C.ar  1 <1>   0.0000 
 12 C        6.9610     1.2290     0.0000 C.ar  1 <1>   0.0000 
 13 C        6.9530     0.1880     0.0000 C.ar  1 <1>   0.0000 
 14 C        6.0430    -0.3190     0.0000 C.ar  1 <1>   0.0000 
 15 C        6.0430    -1.3190     0.0000 C.2   1 <1>   0.0000 
 16 C        5.1770    -1.8190     0.0000 C.ar  1 <1>   0.0000 
 17 C        4.3110    -1.3190     0.0000 C.ar  1 <1>   0.0000 
 18 C        4.3110    -0.3190     0.0000 C.2   1 <1>   0.0000 
 19 O        3.4450     0.1810     0.0000 O.2   1 <1>   0.0000 
 20 C        3.4010    -1.8260     0.0000 C.ar  1 <1>   0.0000 
 21 C        3.3930    -2.8680     0.0000 C.ar  1 <1>   0.0000 
 22 C        4.2950    -3.3880     0.0000 C.ar  1 <1>   0.0000 
 23 C        4.2860    -4.4730     0.0000 C.3   1 <1>   0.0000 
 24 C        5.2260    -5.0160     0.0000 C.3   1 <1>   0.0000 
 25 C        5.2300    -6.0160     0.0000 C.3   1 <1>   0.0000 
 26 C        6.1610    -4.4660     0.0000 C.3   1 <1>   0.0000 
 27 C        6.1450    -3.3810     0.0000 C.2   1 <1>   0.0000 
 28 O        7.0010    -2.8650     0.0000 O.2   1 <1>   0.0000 
 29 O        2.5400    -1.3160     0.0000 O.3   1 <1>   0.0000 
 30 C        5.1930    -2.8610     0.0000 C.ar  1 <1>   0.0000 
 31 O        6.9090    -1.8190     0.0000 O.2   1 <1>   0.0000 
 32 C        5.1770     0.1810     0.0000 C.ar  1 <1>   0.0000 
 33 C        3.3940     4.2020     0.0000 C.3   1 <1>   0.0000 
 34 C        2.5220     4.6920     0.0000 C.3   1 <1>   0.0000 
@<TRIPOS>BOND
  1   1   2  1   
  2   1  33  1   
  3   2   3  1   
  4   2   9  1   
  5   3   4  1   
  6   3   8  1   
  7   4   5  1   
  8   4   7  1   
  9   5   6  1   
 10   5  33  1   
 11   9  10  1   
 12  10  11  ar  
 13  10  32  ar  
 14  11  12  ar  
 15  12  13  ar  
 16  13  14  ar  
 17  14  15  1   
 18  14  32  ar  
 19  15  16  1   
 20  15  31  2   
 21  16  17  ar  
 22  16  30  ar  
 23  17  18  1   
 24  17  20  ar  
 25  18  19  2   
 26  18  32  1   
 27  20  21  ar  
 28  20  29  1   
 29  21  22  ar  
 30  22  23  1   
 31  22  30  ar  
 32  23  24  1   
 33  24  25  1   
 34  24  26  1   
 35  26  27  1   
 36  27  28  2   
 37  27  30  1   
 38  33  34  1   
@<TRIPOS>SUBSTRUCTURE
  1 <1>   0 RESIDUE 1 * * 1
# MOE 2007.09 (io_trps.svl 2007.09)
@<TRIPOS>MOLECULE
belactosin c
25 25 1 0 0 
SMALL
NO_CHARGES


@<TRIPOS>ATOM
  1 C        0.0000     0.0000     0.0000 C.3   1 <1>   0.0000 
  2 C        0.0000     0.0000     0.0000 C.3   1 <1>   0.0000 
  3 C        0.0000     0.0000     0.0000 C.3   1 <1>   0.0000 
  4 C        0.0000     0.0000     0.0000 C.3   1 <1>   0.0000 
  5 C        0.0000     0.0000     0.0000 C.3   1 <1>   0.0000 
  6 C        0.0000     0.0000     0.0000 C.2   1 <1>   0.0000 
  7 N        0.0000     0.0000     0.0000 N.am  1 <1>   0.0000 
  8 C        0.0000     0.0000     0.0000 C.3   1 <1>   0.0000 
  9 C        0.0000     0.0000     0.0000 C.3   1 <1>   0.0000 
 10 C        0.0000     0.0000     0.0000 C.3   1 <1>   0.0000 
 11 C        0.0000     0.0000     0.0000 C.3   1 <1>   0.0000 
 12 C        0.0000     0.0000     0.0000 C.2   1 <1>   0.0000 
 13 O        0.0000     0.0000     0.0000 O.2   1 <1>   0.0000 
 14 O        0.0000     0.0000     0.0000 O.3   1 <1>   0.0000 
 15 N        0.0000     0.0000     0.0000 N.am  1 <1>   0.0000 
 16 C        0.0000     0.0000     0.0000 C.2   1 <1>   0.0000 
 17 C        0.0000     0.0000     0.0000 C.3   1 <1>   0.0000 
 18 N        0.0000     0.0000     0.0000 N.3   1 <1>   0.0000 
 19 C        0.0000     0.0000     0.0000 C.3   1 <1>   0.0000 
 20 O        0.0000     0.0000     0.0000 O.2   1 <1>   0.0000 
 21 O        0.0000     0.0000     0.0000 O.2   1 <1>   0.0000 
 22 O        0.0000     0.0000     0.0000 O.3   1 <1>   0.0000 
 23 C        0.0000     0.0000     0.0000 C.2   1 <1>   0.0000 
 24 O        0.0000     0.0000     0.0000 O.2   1 <1>   0.0000 
 25 C        0.0000     0.0000     0.0000 C.3   1 <1>   0.0000 
@<TRIPOS>BOND
  1   1   2  1   
  2   2   3  1   
  3   3   4  1   
  4   3  25  1   
  5   4   5  1   
  6   4  23  1   
  7   5   6  1   
  8   5  22  1   
  9   6   7  am  
 10   6  21  2   
 11   7   8  1   
 12   8   9  1   
 13   9  10  1   
 14  10  11  1   
 15  11  12  1   
 16  11  15  1   
 17  12  13  2   
 18  12  14  1   
 19  15  16  am  
 20  16  17  1   
 21  16  20  2   
 22  17  18  1   
 23  17  19  1   
 24  22  23  1   
 25  23  24  2   
@<TRIPOS>SUBSTRUCTURE
  1 <1>   0 RESIDUE 1 * * 1
# MOE 2007.09 (io_trps.svl 2007.09)
@<TRIPOS>MOLECULE
belactosin A
26 27 1 0 0 
SMALL
NO_CHARGES


@<TRIPOS>ATOM
  1 O        2.7070    -0.9900     0.0000 O.3   1 <1>   0.0000 
  2 C        2.7070    -1.9900     0.0000 C.2   1 <1>   0.0000 
  3 C        3.7070    -1.9900     0.0000 C.3   1 <1>   0.0000 
  4 C        4.4140    -2.6970     0.0000 C.3   1 <1>   0.0000 
  5 C        5.3800    -2.4380     0.0000 C.3   1 <1>   0.0000 
  6 C        4.1550    -3.6620     0.0000 C.3   1 <1>   0.0000 
  7 C        4.8620    -4.3700     0.0000 C.3   1 <1>   0.0000 
  8 O        2.0000    -2.6970     0.0000 O.2   1 <1>   0.0000 
  9 C        3.7070    -0.9900     0.0000 C.3   1 <1>   0.0000 
 10 C        4.4140    -0.2820     0.0000 C.2   1 <1>   0.0000 
 11 N        4.1550     0.6840     0.0000 N.am  1 <1>   0.0000 
 12 C        4.8620     1.3910     0.0000 C.3   1 <1>   0.0000 
 13 C        5.1210     2.3570     0.0000 C.3   1 <1>   0.0000 
 14 C        5.8280     1.6490     0.0000 C.3   1 <1>   0.0000 
 15 C        6.7940     1.3910     0.0000 C.3   1 <1>   0.0000 
 16 C        7.5020     2.0980     0.0000 C.3   1 <1>   0.0000 
 17 C        7.2430     3.0640     0.0000 C.2   1 <1>   0.0000 
 18 O        6.2770     3.3220     0.0000 O.2   1 <1>   0.0000 
 19 O        7.9500     3.7710     0.0000 O.3   1 <1>   0.0000 
 20 N        8.4670     1.8390     0.0000 N.am  1 <1>   0.0000 
 21 C        9.1740     2.5460     0.0000 C.2   1 <1>   0.0000 
 22 C       10.1400     2.2870     0.0000 C.3   1 <1>   0.0000 
 23 C       10.3990     1.3210     0.0000 C.3   1 <1>   0.0000 
 24 N       10.8480     2.9940     0.0000 N.3   1 <1>   0.0000 
 25 O        8.9160     3.5120     0.0000 O.2   1 <1>   0.0000 
 26 O        5.3800    -0.5410     0.0000 O.2   1 <1>   0.0000 
@<TRIPOS>BOND
  1   1   2  1   
  2   1   9  1   
  3   2   3  1   
  4   2   8  2   
  5   3   4  1   
  6   3   9  1   
  7   4   5  1   
  8   4   6  1   
  9   6   7  1   
 10   9  10  1   
 11  10  11  am  
 12  10  26  2   
 13  11  12  1   
 14  12  13  1   
 15  12  14  1   
 16  13  14  1   
 17  14  15  1   
 18  15  16  1   
 19  16  17  1   
 20  16  20  1   
 21  17  18  2   
 22  17  19  1   
 23  20  21  am  
 24  21  22  1   
 25  21  25  2   
 26  22  23  1   
 27  22  24  1   
@<TRIPOS>SUBSTRUCTURE
  1 <1>   0 RESIDUE 1 * * 1
# MOE 2007.09 (io_trps.svl 2007.09)
@<TRIPOS>MOLECULE
Antibiotic FR 900482
23 26 1 0 0 
SMALL
NO_CHARGES


@<TRIPOS>ATOM
  1 O        4.5370     2.9630     0.0000 O.3   1 <1>   0.0000 
  2 C        5.0150     1.0140     0.0000 C.3   1 <1>   0.0000 
  3 C        6.7200    -0.0300     0.0000 C.3   1 <1>   0.0000 
  4 C        6.7720    -1.0290     0.0000 C.3   1 <1>   0.0000 
  5 O        7.6630    -1.4830     0.0000 O.3   1 <1>   0.0000 
  6 C        7.7160    -2.4820     0.0000 C.2   1 <1>   0.0000 
  7 N        8.6060    -2.9360     0.0000 N.am  1 <1>   0.0000 
  8 O        6.8770    -3.0260     0.0000 O.2   1 <1>   0.0000 
  9 C        7.4970     0.5990     0.0000 C.ar  1 <1>   0.0000 
 10 C        8.5230     0.4200     0.0000 C.ar  1 <1>   0.0000 
 11 C        9.1850     1.2250     0.0000 C.ar  1 <1>   0.0000 
 12 C        8.8120     2.1970     0.0000 C.ar  1 <1>   0.0000 
 13 C        9.4380     2.9770     0.0000 C.2   1 <1>   0.0000 
 14 O       10.4260     2.8240     0.0000 O.2   1 <1>   0.0000 
 15 C        7.7820     2.3520     0.0000 C.ar  1 <1>   0.0000 
 16 O        8.8710    -0.5170     0.0000 O.3   1 <1>   0.0000 
 17 C        7.1390     1.5330     0.0000 C.ar  1 <1>   0.0000 
 18 C        3.4800    -0.2290     0.0000 C.3   1 <1>   0.0000 
 19 C        2.5660     0.1780     0.0000 C.3   1 <1>   0.0000 
 20 C        2.6710     1.1720     0.0000 C.3   1 <1>   0.0000 
 21 N        2.6710    -0.8170     0.0000 N.3   1 <1>   0.0000 
 22 O        4.7560     0.0480     0.0000 O.3   1 <1>   0.0000 
 23 N        5.2740     1.9800     0.0000 N.pl3 1 <1>   0.0000 
@<TRIPOS>BOND
  1   1   2  1   
  2   1  23  1   
  3   2   3  1   
  4   2  18  1   
  5   2  22  1   
  6   3   4  1   
  7   3   9  1   
  8   4   5  1   
  9   5   6  1   
 10   6   7  am  
 11   6   8  2   
 12   9  10  ar  
 13   9  17  ar  
 14  10  11  ar  
 15  10  16  1   
 16  11  12  ar  
 17  12  13  1   
 18  12  15  ar  
 19  13  14  2   
 20  15  17  ar  
 21  17  23  1   
 22  18  19  1   
 23  18  21  1   
 24  19  20  1   
 25  19  21  1   
 26  20  23  1   
@<TRIPOS>SUBSTRUCTURE
  1 <1>   0 RESIDUE 1 * * 1
# MOE 2007.09 (io_trps.svl 2007.09)
@<TRIPOS>MOLECULE
Antibiotic Bu 2545
25 26 1 0 0 
SMALL
NO_CHARGES


@<TRIPOS>ATOM
  1 S        6.0010    -2.6770     0.0000 S.3   1 <1>   0.0000 
  2 C        6.8670    -2.1770     0.0000 C.3   1 <1>   0.0000 
  3 C        5.1350    -2.1770     0.0000 C.3   1 <1>   0.0000 
  4 C        4.2690    -2.6770     0.0000 C.3   1 <1>   0.0000 
  5 C        3.4030    -2.1770     0.0000 C.3   1 <1>   0.0000 
  6 C        3.4030    -1.1770     0.0000 C.3   1 <1>   0.0000 
  7 C        4.2690    -0.6770     0.0000 C.3   1 <1>   0.0000 
  8 C        4.2690     0.3230     0.0000 C.3   1 <1>   0.0000 
  9 C        3.4030     0.8230     0.0000 C.3   1 <1>   0.0000 
 10 C        2.5370     0.3230     0.0000 C.3   1 <1>   0.0000 
 11 O        3.4030     1.8230     0.0000 O.3   1 <1>   0.0000 
 12 C        2.5370     2.3230     0.0000 C.3   1 <1>   0.0000 
 13 N        5.1350     0.8230     0.0000 N.am  1 <1>   0.0000 
 14 C        5.1350     1.8230     0.0000 C.2   1 <1>   0.0000 
 15 C        6.0010     2.3230     0.0000 C.3   1 <1>   0.0000 
 16 C        6.9150     1.9160     0.0000 C.3   1 <1>   0.0000 
 17 C        7.5840     2.6600     0.0000 C.3   1 <1>   0.0000 
 18 C        7.0840     3.5260     0.0000 C.3   1 <1>   0.0000 
 19 N        6.1060     3.3180     0.0000 N.3   1 <1>   0.0000 
 20 C        5.3620     3.9870     0.0000 C.3   1 <1>   0.0000 
 21 O        4.2690     2.3230     0.0000 O.2   1 <1>   0.0000 
 22 O        2.5370    -0.6770     0.0000 O.3   1 <1>   0.0000 
 23 O        2.5370    -2.6770     0.0000 O.3   1 <1>   0.0000 
 24 O        4.2690    -3.6770     0.0000 O.3   1 <1>   0.0000 
 25 O        5.1350    -1.1770     0.0000 O.3   1 <1>   0.0000 
@<TRIPOS>BOND
  1   1   2  1   
  2   1   3  1   
  3   3   4  1   
  4   3  25  1   
  5   4   5  1   
  6   4  24  1   
  7   5   6  1   
  8   5  23  1   
  9   6   7  1   
 10   6  22  1   
 11   7   8  1   
 12   7  25  1   
 13   8   9  1   
 14   8  13  1   
 15   9  10  1   
 16   9  11  1   
 17  11  12  1   
 18  13  14  am  
 19  14  15  1   
 20  14  21  2   
 21  15  16  1   
 22  15  19  1   
 23  16  17  1   
 24  17  18  1   
 25  18  19  1   
 26  19  20  1   
@<TRIPOS>SUBSTRUCTURE
  1 <1>   0 RESIDUE 1 * * 1
# MOE 2007.09 (io_trps.svl 2007.09)
@<TRIPOS>MOLECULE
CLAVAMYCIN D
22 23 1 0 0 
SMALL
NO_CHARGES


@<TRIPOS>ATOM
  1 O        4.6650    -0.0570     0.0000 O.3   1 <1>   0.0000 
  2 C        5.2530    -0.8660     0.0000 C.3   1 <1>   0.0000 
  3 C        6.2530    -0.8660     0.0000 C.3   1 <1>   0.0000 
  4 C        6.7530    -1.7320     0.0000 C.3   1 <1>   0.0000 
  5 C        7.7530    -1.7320     0.0000 C.2   1 <1>   0.0000 
  6 O        8.2530    -0.8660     0.0000 O.2   1 <1>   0.0000 
  7 O        8.2530    -2.5980     0.0000 O.3   1 <1>   0.0000 
  8 O        6.2530    -2.5980     0.0000 O.3   1 <1>   0.0000 
  9 N        6.7530     0.0000     0.0000 N.am  1 <1>   0.0000 
 10 C        6.2530     0.8660     0.0000 C.2   1 <1>   0.0000 
 11 C        6.7530     1.7320     0.0000 C.3   1 <1>   0.0000 
 12 C        7.7530     1.7320     0.0000 C.3   1 <1>   0.0000 
 13 C        8.2530     0.8660     0.0000 C.3   1 <1>   0.0000 
 14 C        8.2530     2.5980     0.0000 C.3   1 <1>   0.0000 
 15 N        6.2530     2.5980     0.0000 N.3   1 <1>   0.0000 
 16 O        5.2530     0.8660     0.0000 O.2   1 <1>   0.0000 
 17 C        4.6650    -1.6750     0.0000 C.3   1 <1>   0.0000 
 18 N        3.7140    -1.3660     0.0000 N.am  1 <1>   0.0000 
 19 C        2.7060    -1.3700     0.0000 C.2   1 <1>   0.0000 
 20 C        2.7060    -0.3620     0.0000 C.3   1 <1>   0.0000 
 21 O        2.0000    -2.0790     0.0000 O.2   1 <1>   0.0000 
 22 C        3.7140    -0.3660     0.0000 C.3   1 <1>   0.0000 
@<TRIPOS>BOND
  1   1   2  1   
  2   1  22  1   
  3   2   3  1   
  4   2  17  1   
  5   3   4  1   
  6   3   9  1   
  7   4   5  1   
  8   4   8  1   
  9   5   6  2   
 10   5   7  1   
 11   9  10  am  
 12  10  11  1   
 13  10  16  2   
 14  11  12  1   
 15  11  15  1   
 16  12  13  1   
 17  12  14  1   
 18  17  18  1   
 19  18  19  am  
 20  18  22  1   
 21  19  20  1   
 22  19  21  2   
 23  20  22  1   
@<TRIPOS>SUBSTRUCTURE
  1 <1>   0 RESIDUE 1 * * 1
# MOE 2007.09 (io_trps.svl 2007.09)
@<TRIPOS>MOLECULE
Clavamycin E
20 21 1 0 0 
SMALL
NO_CHARGES


@<TRIPOS>ATOM
  1 O        4.6650    -0.0570     0.0000 O.3   1 <1>   0.0000 
  2 C        5.2530    -0.8660     0.0000 C.3   1 <1>   0.0000 
  3 C        6.2530    -0.8660     0.0000 C.3   1 <1>   0.0000 
  4 C        6.7530     0.0000     0.0000 C.3   1 <1>   0.0000 
  5 C        6.2530     0.8660     0.0000 C.2   1 <1>   0.0000 
  6 O        5.2530     0.8660     0.0000 O.2   1 <1>   0.0000 
  7 O        6.7530     1.7320     0.0000 O.3   1 <1>   0.0000 
  8 N        7.7530     0.0000     0.0000 N.am  1 <1>   0.0000 
  9 C        8.2530     0.8660     0.0000 C.2   1 <1>   0.0000 
 10 C        9.2530     0.8660     0.0000 C.3   1 <1>   0.0000 
 11 C        9.7530     0.0000     0.0000 C.3   1 <1>   0.0000 
 12 N        9.7530     1.7320     0.0000 N.3   1 <1>   0.0000 
 13 O        7.7530     1.7320     0.0000 O.2   1 <1>   0.0000 
 14 O        6.7530    -1.7320     0.0000 O.3   1 <1>   0.0000 
 15 C        4.6650    -1.6750     0.0000 C.3   1 <1>   0.0000 
 16 N        3.7140    -1.3660     0.0000 N.am  1 <1>   0.0000 
 17 C        2.7060    -1.3700     0.0000 C.2   1 <1>   0.0000 
 18 C        2.7060    -0.3620     0.0000 C.3   1 <1>   0.0000 
 19 O        2.0000    -2.0790     0.0000 O.2   1 <1>   0.0000 
 20 C        3.7140    -0.3660     0.0000 C.3   1 <1>   0.0000 
@<TRIPOS>BOND
  1   1   2  1   
  2   1  20  1   
  3   2   3  1   
  4   2  15  1   
  5   3   4  1   
  6   3  14  1   
  7   4   5  1   
  8   4   8  1   
  9   5   6  2   
 10   5   7  1   
 11   8   9  am  
 12   9  10  1   
 13   9  13  2   
 14  10  11  1   
 15  10  12  1   
 16  15  16  1   
 17  16  17  am  
 18  16  20  1   
 19  17  18  1   
 20  17  19  2   
 21  18  20  1   
@<TRIPOS>SUBSTRUCTURE
  1 <1>   0 RESIDUE 1 * * 1
# MOE 2007.09 (io_trps.svl 2007.09)
@<TRIPOS>MOLECULE
Antibiotic A 33853
29 32 1 0 0 
SMALL
NO_CHARGES


@<TRIPOS>ATOM
  1 O        4.6780     0.2330     0.0000 O.3   1 <1>   0.0000 
  2 C        3.7320     0.5380     0.0000 C.ar  1 <1>   0.0000 
  3 C        2.8660     0.0380     0.0000 C.ar  1 <1>   0.0000 
  4 C        2.0000     0.5380     0.0000 C.ar  1 <1>   0.0000 
  5 C        2.0000     1.5380     0.0000 C.ar  1 <1>   0.0000 
  6 C        2.8660     2.0380     0.0000 C.ar  1 <1>   0.0000 
  7 C        2.8660     3.0380     0.0000 C.2   1 <1>   0.0000 
  8 O        3.7320     3.5380     0.0000 O.2   1 <1>   0.0000 
  9 O        2.0000     3.5380     0.0000 O.3   1 <1>   0.0000 
 10 C        3.7320     1.5380     0.0000 C.ar  1 <1>   0.0000 
 11 N        4.6780     1.8430     0.0000 N.2   1 <1>   0.0000 
 12 C        5.2620     1.0380     0.0000 C.2   1 <1>   0.0000 
 13 C        6.2620     1.0380     0.0000 C.ar  1 <1>   0.0000 
 14 C        6.7620     1.9040     0.0000 C.ar  1 <1>   0.0000 
 15 C        7.7620     1.9040     0.0000 C.ar  1 <1>   0.0000 
 16 C        8.2620     1.0380     0.0000 C.ar  1 <1>   0.0000 
 17 C        7.7620     0.1720     0.0000 C.ar  1 <1>   0.0000 
 18 O        8.2620    -0.6940     0.0000 O.3   1 <1>   0.0000 
 19 C        6.7620     0.1720     0.0000 C.ar  1 <1>   0.0000 
 20 N        6.2620    -0.6940     0.0000 N.am  1 <1>   0.0000 
 21 C        6.7620    -1.5600     0.0000 C.2   1 <1>   0.0000 
 22 C        6.2620    -2.4260     0.0000 C.ar  1 <1>   0.0000 
 23 C        5.2620    -2.4260     0.0000 C.ar  1 <1>   0.0000 
 24 C        4.7620    -3.2920     0.0000 C.ar  1 <1>   0.0000 
 25 C        5.2620    -4.1580     0.0000 C.ar  1 <1>   0.0000 
 26 C        6.2620    -4.1580     0.0000 C.ar  1 <1>   0.0000 
 27 O        4.7620    -1.5600     0.0000 O.3   1 <1>   0.0000 
 28 N        6.7620    -3.2920     0.0000 N.ar  1 <1>   0.0000 
 29 O        7.7620    -1.5600     0.0000 O.2   1 <1>   0.0000 
@<TRIPOS>BOND
  1   1   2  1   
  2   1  12  1   
  3   2   3  ar  
  4   2  10  ar  
  5   3   4  ar  
  6   4   5  ar  
  7   5   6  ar  
  8   6   7  1   
  9   6  10  ar  
 10   7   8  2   
 11   7   9  1   
 12  10  11  1   
 13  11  12  2   
 14  12  13  1   
 15  13  14  ar  
 16  13  19  ar  
 17  14  15  ar  
 18  15  16  ar  
 19  16  17  ar  
 20  17  18  1   
 21  17  19  ar  
 22  19  20  1   
 23  20  21  am  
 24  21  22  1   
 25  21  29  2   
 26  22  23  ar  
 27  22  28  ar  
 28  23  24  ar  
 29  23  27  1   
 30  24  25  ar  
 31  25  26  ar  
 32  26  28  ar  
@<TRIPOS>SUBSTRUCTURE
  1 <1>   0 RESIDUE 1 * * 1
# MOE 2007.09 (io_trps.svl 2007.09)
@<TRIPOS>MOLECULE
Albacarcin M
36 40 1 0 0 
SMALL
NO_CHARGES


@<TRIPOS>ATOM
  1 O        5.1370     1.1060     0.0000 O.3   1 <1>   0.0000 
  2 O        2.9270     2.9970     0.0000 O.3   1 <1>   0.0000 
  3 O        2.5330     0.6360     0.0000 O.3   1 <1>   0.0000 
  4 O        4.3000     3.6150     0.0000 O.3   1 <1>   0.0000 
  5 O        5.9980     0.6220     0.0000 O.3   1 <1>   0.0000 
  6 O        6.0140    -3.4190     0.0000 O.3   1 <1>   0.0000 
  7 O        4.2650    -3.4540     0.0000 O.3   1 <1>   0.0000 
  8 O        8.6970    -1.9760     0.0000 O.3   1 <1>   0.0000 
  9 O        6.8920     2.1500     0.0000 O.2   1 <1>   0.0000 
 10 C        3.4170     2.1250     0.0000 C.3   1 <1>   0.0000 
 11 C        3.4050     1.1260     0.0000 C.3   1 <1>   0.0000 
 12 C        4.2880     2.6150     0.0000 C.3   1 <1>   0.0000 
 13 C        4.2650     0.6160     0.0000 C.3   1 <1>   0.0000 
 14 C        5.1490     2.1050     0.0000 C.3   1 <1>   0.0000 
 15 C        4.2540    -0.3840     0.0000 C.ar  1 <1>   0.0000 
 16 C        2.4170     2.1370     0.0000 C.3   1 <1>   0.0000 
 17 C        6.0200     2.5950     0.0000 C.3   1 <1>   0.0000 
 18 C        5.1480    -0.9190     0.0000 C.ar  1 <1>   0.0000 
 19 C        3.3480    -0.8980     0.0000 C.ar  1 <1>   0.0000 
 20 C        5.1480    -1.9190     0.0000 C.ar  1 <1>   0.0000 
 21 C        6.0140    -0.4190     0.0000 C.ar  1 <1>   0.0000 
 22 C        6.8800    -0.9190     0.0000 C.ar  1 <1>   0.0000 
 23 C        3.3480    -1.9400     0.0000 C.ar  1 <1>   0.0000 
 24 C        4.2540    -2.4540     0.0000 C.ar  1 <1>   0.0000 
 25 C        6.0140    -2.4190     0.0000 C.ar  1 <1>   0.0000 
 26 C        6.8800    -1.9190     0.0000 C.ar  1 <1>   0.0000 
 27 C        7.7900    -0.4120     0.0000 C.ar  1 <1>   0.0000 
 28 C        7.7980     0.6290     0.0000 C.ar  1 <1>   0.0000 
 29 C        6.8960     1.1500     0.0000 C.2   1 <1>   0.0000 
 30 C        8.7160    -0.9760     0.0000 C.ar  1 <1>   0.0000 
 31 C        8.7330     1.1790     0.0000 C.ar  1 <1>   0.0000 
 32 C        9.6730     0.6370     0.0000 C.ar  1 <1>   0.0000 
 33 C        9.6640    -0.4480     0.0000 C.ar  1 <1>   0.0000 
 34 C        6.8800    -3.9190     0.0000 C.3   1 <1>   0.0000 
 35 C       10.5410     1.1330     0.0000 C.3   1 <1>   0.0000 
 36 C        9.5540    -2.4930     0.0000 C.3   1 <1>   0.0000 
@<TRIPOS>BOND
  1   1  13  1   
  2   1  14  1   
  3   2  10  1   
  4   3  11  1   
  5   4  12  1   
  6   5  21  1   
  7   5  29  1   
  8   6  25  1   
  9   6  34  1   
 10   7  24  1   
 11   8  30  1   
 12   8  36  1   
 13   9  29  2   
 14  10  11  1   
 15  10  12  1   
 16  10  16  1   
 17  11  13  1   
 18  12  14  1   
 19  13  15  1   
 20  14  17  1   
 21  15  18  ar  
 22  15  19  ar  
 23  18  20  ar  
 24  18  21  ar  
 25  19  23  ar  
 26  20  24  ar  
 27  20  25  ar  
 28  21  22  ar  
 29  22  26  ar  
 30  22  27  1   
 31  23  24  ar  
 32  25  26  ar  
 33  27  28  ar  
 34  27  30  ar  
 35  28  29  1   
 36  28  31  ar  
 37  30  33  ar  
 38  31  32  ar  
 39  32  33  ar  
 40  32  35  1   
@<TRIPOS>SUBSTRUCTURE
  1 <1>   0 RESIDUE 1 * * 1
# MOE 2007.09 (io_trps.svl 2007.09)
@<TRIPOS>MOLECULE
Gilvocarcina
36 40 1 0 0 
SMALL
NO_CHARGES


@<TRIPOS>ATOM
  1 O        5.1370     1.1060     0.0000 O.3   1 <1>   0.0000 
  2 C        5.1490     2.1050     0.0000 C.3   1 <1>   0.0000 
  3 C        6.0200     2.5950     0.0000 C.3   1 <1>   0.0000 
  4 C        4.2880     2.6150     0.0000 C.3   1 <1>   0.0000 
  5 C        3.4170     2.1250     0.0000 C.3   1 <1>   0.0000 
  6 C        3.4050     1.1260     0.0000 C.3   1 <1>   0.0000 
  7 O        2.5330     0.6360     0.0000 O.3   1 <1>   0.0000 
  8 O        2.5560     2.6350     0.0000 O.3   1 <1>   0.0000 
  9 O        4.3000     3.6150     0.0000 O.3   1 <1>   0.0000 
 10 C        4.2650     0.6160     0.0000 C.3   1 <1>   0.0000 
 11 C        4.2540    -0.3840     0.0000 C.ar  1 <1>   0.0000 
 12 C        3.3480    -0.8980     0.0000 C.ar  1 <1>   0.0000 
 13 C        3.3480    -1.9400     0.0000 C.ar  1 <1>   0.0000 
 14 C        4.2540    -2.4540     0.0000 C.ar  1 <1>   0.0000 
 15 C        5.1480    -1.9190     0.0000 C.ar  1 <1>   0.0000 
 16 C        6.0140    -2.4190     0.0000 C.ar  1 <1>   0.0000 
 17 C        6.8800    -1.9190     0.0000 C.ar  1 <1>   0.0000 
 18 C        6.8800    -0.9190     0.0000 C.ar  1 <1>   0.0000 
 19 C        7.7900    -0.4120     0.0000 C.ar  1 <1>   0.0000 
 20 C        8.7160    -0.9760     0.0000 C.ar  1 <1>   0.0000 
 21 C        9.6640    -0.4480     0.0000 C.ar  1 <1>   0.0000 
 22 C        9.6730     0.6370     0.0000 C.ar  1 <1>   0.0000 
 23 C       10.5410     1.1330     0.0000 C.2   1 <1>   0.0000 
 24 C       11.4050     0.6300     0.0000 C.2   1 <1>   0.0000 
 25 C        8.7330     1.1790     0.0000 C.ar  1 <1>   0.0000 
 26 O        8.6970    -1.9760     0.0000 O.3   1 <1>   0.0000 
 27 C        9.5540    -2.4930     0.0000 C.3   1 <1>   0.0000 
 28 C        7.7980     0.6290     0.0000 C.ar  1 <1>   0.0000 
 29 C        6.8960     1.1500     0.0000 C.2   1 <1>   0.0000 
 30 O        6.8920     2.1500     0.0000 O.2   1 <1>   0.0000 
 31 O        5.9980     0.6220     0.0000 O.3   1 <1>   0.0000 
 32 C        6.0140    -0.4190     0.0000 C.ar  1 <1>   0.0000 
 33 O        6.0140    -3.4190     0.0000 O.3   1 <1>   0.0000 
 34 C        6.8800    -3.9190     0.0000 C.3   1 <1>   0.0000 
 35 O        4.2650    -3.4540     0.0000 O.3   1 <1>   0.0000 
 36 C        5.1480    -0.9190     0.0000 C.ar  1 <1>   0.0000 
@<TRIPOS>BOND
  1   1   2  1   
  2   1  10  1   
  3   2   3  1   
  4   2   4  1   
  5   4   5  1   
  6   4   9  1   
  7   5   6  1   
  8   5   8  1   
  9   6   7  1   
 10   6  10  1   
 11  10  11  1   
 12  11  12  ar  
 13  11  36  ar  
 14  12  13  ar  
 15  13  14  ar  
 16  14  15  ar  
 17  14  35  1   
 18  15  16  ar  
 19  15  36  ar  
 20  16  17  ar  
 21  16  33  1   
 22  17  18  ar  
 23  18  19  1   
 24  18  32  ar  
 25  19  20  ar  
 26  19  28  ar  
 27  20  21  ar  
 28  20  26  1   
 29  21  22  ar  
 30  22  23  1   
 31  22  25  ar  
 32  23  24  2   
 33  25  28  ar  
 34  26  27  1   
 35  28  29  1   
 36  29  30  2   
 37  29  31  1   
 38  31  32  1   
 39  32  36  ar  
 40  33  34  1   
@<TRIPOS>SUBSTRUCTURE
  1 <1>   0 RESIDUE 1 * * 1
# MOE 2007.09 (io_trps.svl 2007.09)
@<TRIPOS>MOLECULE
Gilvocarcin E
36 40 1 0 0 
SMALL
NO_CHARGES


@<TRIPOS>ATOM
  1 O        5.0280     1.2190     0.0000 O.3   1 <1>   0.0000 
  2 C        4.7300     2.1740     0.0000 C.3   1 <1>   0.0000 
  3 C        5.3280     2.9760     0.0000 C.3   1 <1>   0.0000 
  4 C        4.9310     3.8940     0.0000 C.3   1 <1>   0.0000 
  5 O        6.3210     2.8600     0.0000 O.3   1 <1>   0.0000 
  6 C        3.7300     2.1850     0.0000 C.3   1 <1>   0.0000 
  7 C        3.4100     1.2380     0.0000 C.3   1 <1>   0.0000 
  8 O        2.4560     0.9400     0.0000 O.3   1 <1>   0.0000 
  9 O        3.1520     3.0010     0.0000 O.3   1 <1>   0.0000 
 10 C        4.2130     0.6410     0.0000 C.3   1 <1>   0.0000 
 11 C        4.2010    -0.3590     0.0000 C.ar  1 <1>   0.0000 
 12 C        3.2950    -0.8730     0.0000 C.ar  1 <1>   0.0000 
 13 C        3.2950    -1.9150     0.0000 C.ar  1 <1>   0.0000 
 14 C        4.2010    -2.4290     0.0000 C.ar  1 <1>   0.0000 
 15 C        5.0950    -1.8940     0.0000 C.ar  1 <1>   0.0000 
 16 C        5.9610    -2.3940     0.0000 C.ar  1 <1>   0.0000 
 17 C        6.8270    -1.8940     0.0000 C.ar  1 <1>   0.0000 
 18 C        6.8270    -0.8940     0.0000 C.ar  1 <1>   0.0000 
 19 C        7.7370    -0.3870     0.0000 C.ar  1 <1>   0.0000 
 20 C        8.6640    -0.9510     0.0000 C.ar  1 <1>   0.0000 
 21 C        9.6120    -0.4230     0.0000 C.ar  1 <1>   0.0000 
 22 C        9.6200     0.6620     0.0000 C.ar  1 <1>   0.0000 
 23 C       10.4880     1.1580     0.0000 C.3   1 <1>   0.0000 
 24 C       11.3520     0.6550     0.0000 C.3   1 <1>   0.0000 
 25 C        8.6800     1.2040     0.0000 C.ar  1 <1>   0.0000 
 26 O        8.6450    -1.9510     0.0000 O.3   1 <1>   0.0000 
 27 C        9.5010    -2.4680     0.0000 C.3   1 <1>   0.0000 
 28 C        7.7450     0.6540     0.0000 C.ar  1 <1>   0.0000 
 29 C        6.8430     1.1750     0.0000 C.2   1 <1>   0.0000 
 30 O        6.8390     2.1750     0.0000 O.2   1 <1>   0.0000 
 31 O        5.9450     0.6480     0.0000 O.3   1 <1>   0.0000 
 32 C        5.9610    -0.3940     0.0000 C.ar  1 <1>   0.0000 
 33 O        5.9610    -3.3940     0.0000 O.3   1 <1>   0.0000 
 34 C        6.8270    -3.8940     0.0000 C.3   1 <1>   0.0000 
 35 O        4.2130    -3.4290     0.0000 O.3   1 <1>   0.0000 
 36 C        5.0950    -0.8940     0.0000 C.ar  1 <1>   0.0000 
@<TRIPOS>BOND
  1   1   2  1   
  2   1  10  1   
  3   2   3  1   
  4   2   6  1   
  5   3   4  1   
  6   3   5  1   
  7   6   7  1   
  8   6   9  1   
  9   7   8  1   
 10   7  10  1   
 11  10  11  1   
 12  11  12  ar  
 13  11  36  ar  
 14  12  13  ar  
 15  13  14  ar  
 16  14  15  ar  
 17  14  35  1   
 18  15  16  ar  
 19  15  36  ar  
 20  16  17  ar  
 21  16  33  1   
 22  17  18  ar  
 23  18  19  1   
 24  18  32  ar  
 25  19  20  ar  
 26  19  28  ar  
 27  20  21  ar  
 28  20  26  1   
 29  21  22  ar  
 30  22  23  1   
 31  22  25  ar  
 32  23  24  1   
 33  25  28  ar  
 34  26  27  1   
 35  28  29  1   
 36  29  30  2   
 37  29  31  1   
 38  31  32  1   
 39  32  36  ar  
 40  33  34  1   
@<TRIPOS>SUBSTRUCTURE
  1 <1>   0 RESIDUE 1 * * 1
# MOE 2007.09 (io_trps.svl 2007.09)
@<TRIPOS>MOLECULE
Gilvocarcin M
35 39 1 0 0 
SMALL
NO_CHARGES


@<TRIPOS>ATOM
  1 O        5.1370     1.1060     0.0000 O.3   1 <1>   0.0000 
  2 C        5.1490     2.1050     0.0000 C.3   1 <1>   0.0000 
  3 C        6.0200     2.5950     0.0000 C.3   1 <1>   0.0000 
  4 C        4.2880     2.6150     0.0000 C.3   1 <1>   0.0000 
  5 C        3.4170     2.1250     0.0000 C.3   1 <1>   0.0000 
  6 C        3.4050     1.1260     0.0000 C.3   1 <1>   0.0000 
  7 O        2.5330     0.6360     0.0000 O.3   1 <1>   0.0000 
  8 O        2.5560     2.6350     0.0000 O.3   1 <1>   0.0000 
  9 O        4.3000     3.6150     0.0000 O.3   1 <1>   0.0000 
 10 C        4.2650     0.6160     0.0000 C.3   1 <1>   0.0000 
 11 C        4.2540    -0.3840     0.0000 C.ar  1 <1>   0.0000 
 12 C        3.3480    -0.8980     0.0000 C.ar  1 <1>   0.0000 
 13 C        3.3480    -1.9400     0.0000 C.ar  1 <1>   0.0000 
 14 C        4.2540    -2.4540     0.0000 C.ar  1 <1>   0.0000 
 15 C        5.1480    -1.9190     0.0000 C.ar  1 <1>   0.0000 
 16 C        6.0140    -2.4190     0.0000 C.ar  1 <1>   0.0000 
 17 C        6.8800    -1.9190     0.0000 C.ar  1 <1>   0.0000 
 18 C        6.8800    -0.9190     0.0000 C.ar  1 <1>   0.0000 
 19 C        7.7900    -0.4120     0.0000 C.ar  1 <1>   0.0000 
 20 C        8.7160    -0.9760     0.0000 C.ar  1 <1>   0.0000 
 21 C        9.6640    -0.4480     0.0000 C.ar  1 <1>   0.0000 
 22 C        9.6730     0.6370     0.0000 C.ar  1 <1>   0.0000 
 23 C       10.5410     1.1330     0.0000 C.3   1 <1>   0.0000 
 24 C        8.7330     1.1790     0.0000 C.ar  1 <1>   0.0000 
 25 O        8.6970    -1.9760     0.0000 O.3   1 <1>   0.0000 
 26 C        9.5540    -2.4930     0.0000 C.3   1 <1>   0.0000 
 27 C        7.7980     0.6290     0.0000 C.ar  1 <1>   0.0000 
 28 C        6.8960     1.1500     0.0000 C.2   1 <1>   0.0000 
 29 O        6.8920     2.1500     0.0000 O.2   1 <1>   0.0000 
 30 O        5.9980     0.6220     0.0000 O.3   1 <1>   0.0000 
 31 C        6.0140    -0.4190     0.0000 C.ar  1 <1>   0.0000 
 32 O        6.0140    -3.4190     0.0000 O.3   1 <1>   0.0000 
 33 C        6.8800    -3.9190     0.0000 C.3   1 <1>   0.0000 
 34 O        4.2650    -3.4540     0.0000 O.3   1 <1>   0.0000 
 35 C        5.1480    -0.9190     0.0000 C.ar  1 <1>   0.0000 
@<TRIPOS>BOND
  1   1   2  1   
  2   1  10  1   
  3   2   3  1   
  4   2   4  1   
  5   4   5  1   
  6   4   9  1   
  7   5   6  1   
  8   5   8  1   
  9   6   7  1   
 10   6  10  1   
 11  10  11  1   
 12  11  12  ar  
 13  11  35  ar  
 14  12  13  ar  
 15  13  14  ar  
 16  14  15  ar  
 17  14  34  1   
 18  15  16  ar  
 19  15  35  ar  
 20  16  17  ar  
 21  16  32  1   
 22  17  18  ar  
 23  18  19  1   
 24  18  31  ar  
 25  19  20  ar  
 26  19  27  ar  
 27  20  21  ar  
 28  20  25  1   
 29  21  22  ar  
 30  22  23  1   
 31  22  24  ar  
 32  24  27  ar  
 33  25  26  1   
 34  27  28  1   
 35  28  29  2   
 36  28  30  1   
 37  30  31  1   
 38  31  35  ar  
 39  32  33  1   
@<TRIPOS>SUBSTRUCTURE
  1 <1>   0 RESIDUE 1 * * 1
# MOE 2007.09 (io_trps.svl 2007.09)
@<TRIPOS>MOLECULE
BE 12406A
34 38 1 0 0 
SMALL
NO_CHARGES


@<TRIPOS>ATOM
  1 O        5.1350    -0.5230     0.0000 O.3   1 <1>   0.0000 
  2 C        5.1350    -1.5230     0.0000 C.3   1 <1>   0.0000 
  3 C        4.2690    -2.0230     0.0000 C.3   1 <1>   0.0000 
  4 C        3.4030    -1.5230     0.0000 C.3   1 <1>   0.0000 
  5 C        3.4030    -0.5230     0.0000 C.3   1 <1>   0.0000 
  6 O        2.5370    -0.0230     0.0000 O.3   1 <1>   0.0000 
  7 O        2.5370    -2.0230     0.0000 O.3   1 <1>   0.0000 
  8 O        4.2690    -3.0230     0.0000 O.3   1 <1>   0.0000 
  9 O        6.0010    -2.0230     0.0000 O.3   1 <1>   0.0000 
 10 C        6.8670    -1.5230     0.0000 C.ar  1 <1>   0.0000 
 11 C        6.8670    -0.5230     0.0000 C.ar  1 <1>   0.0000 
 12 C        7.7330    -0.0230     0.0000 C.ar  1 <1>   0.0000 
 13 C        7.7170     1.0190     0.0000 C.ar  1 <1>   0.0000 
 14 C        6.7650     1.5400     0.0000 C.ar  1 <1>   0.0000 
 15 C        6.7480     2.6240     0.0000 C.ar  1 <1>   0.0000 
 16 C        7.6840     3.1740     0.0000 C.ar  1 <1>   0.0000 
 17 C        7.6800     4.1740     0.0000 C.3   1 <1>   0.0000 
 18 C        8.6230     2.6320     0.0000 C.ar  1 <1>   0.0000 
 19 O        5.9090     1.0230     0.0000 O.3   1 <1>   0.0000 
 20 C        5.0330     1.5060     0.0000 C.3   1 <1>   0.0000 
 21 C        8.6150     1.5470     0.0000 C.ar  1 <1>   0.0000 
 22 C        9.5170     1.0260     0.0000 C.2   1 <1>   0.0000 
 23 O       10.3850     1.5220     0.0000 O.2   1 <1>   0.0000 
 24 O        9.5090    -0.0160     0.0000 O.3   1 <1>   0.0000 
 25 C        8.5990    -0.5230     0.0000 C.ar  1 <1>   0.0000 
 26 C        8.5990    -1.5230     0.0000 C.ar  1 <1>   0.0000 
 27 C        9.5090    -2.0300     0.0000 C.ar  1 <1>   0.0000 
 28 C        9.5170    -3.0710     0.0000 C.ar  1 <1>   0.0000 
 29 C        8.6150    -3.5920     0.0000 C.ar  1 <1>   0.0000 
 30 C        7.7170    -3.0640     0.0000 C.ar  1 <1>   0.0000 
 31 O        6.8450    -3.5540     0.0000 O.3   1 <1>   0.0000 
 32 C        7.7330    -2.0230     0.0000 C.ar  1 <1>   0.0000 
 33 C        4.2690    -0.0230     0.0000 C.3   1 <1>   0.0000 
 34 C        4.2690     0.9770     0.0000 C.3   1 <1>   0.0000 
@<TRIPOS>BOND
  1   1   2  1   
  2   1  33  1   
  3   2   3  1   
  4   2   9  1   
  5   3   4  1   
  6   3   8  1   
  7   4   5  1   
  8   4   7  1   
  9   5   6  1   
 10   5  33  1   
 11   9  10  1   
 12  10  11  ar  
 13  10  32  ar  
 14  11  12  ar  
 15  12  13  1   
 16  12  25  ar  
 17  13  14  ar  
 18  13  21  ar  
 19  14  15  ar  
 20  14  19  1   
 21  15  16  ar  
 22  16  17  1   
 23  16  18  ar  
 24  18  21  ar  
 25  19  20  1   
 26  21  22  1   
 27  22  23  2   
 28  22  24  1   
 29  24  25  1   
 30  25  26  ar  
 31  26  27  ar  
 32  26  32  ar  
 33  27  28  ar  
 34  28  29  ar  
 35  29  30  ar  
 36  30  31  1   
 37  30  32  ar  
 38  33  34  1   
@<TRIPOS>SUBSTRUCTURE
  1 <1>   0 RESIDUE 1 * * 1
# MOE 2007.09 (io_trps.svl 2007.09)
@<TRIPOS>MOLECULE
Kikumycin B
23 24 1 0 0 
SMALL
NO_CHARGES


@<TRIPOS>ATOM
  1 O       10.9700     0.6300     0.0000 O.2   1 <1>   0.0000 
  2 C       10.5640    -0.2840     0.0000 C.2   1 <1>   0.0000 
  3 C       11.1510    -1.0930     0.0000 C.3   1 <1>   0.0000 
  4 C       10.8420    -2.0440     0.0000 C.3   1 <1>   0.0000 
  5 C       11.6510    -2.6320     0.0000 C.3   1 <1>   0.0000 
  6 C       12.4600    -2.0440     0.0000 C.2   1 <1>   0.0000 
  7 N       13.4110    -2.3530     0.0000 N.pl3 1 <1>   0.0000 
  8 N       12.1510    -1.0930     0.0000 N.2   1 <1>   0.0000 
  9 N        9.5690    -0.3880     0.0000 N.am  1 <1>   0.0000 
 10 C        8.9810     0.4210     0.0000 C.2   1 <1>   0.0000 
 11 C        7.9810     0.4210     0.0000 C.2   1 <1>   0.0000 
 12 C        7.6720     1.3720     0.0000 C.2   1 <1>   0.0000 
 13 C        6.7210     1.6810     0.0000 C.2   1 <1>   0.0000 
 14 N        5.9780     1.0120     0.0000 N.2   1 <1>   0.0000 
 15 C        5.0270     1.3200     0.0000 C.2   1 <1>   0.0000 
 16 C        4.2840     0.6510     0.0000 C.2   1 <1>   0.0000 
 17 C        3.3330     0.9600     0.0000 C.2   1 <1>   0.0000 
 18 N        3.1250     1.9390     0.0000 N.pl3 1 <1>   0.0000 
 19 N        2.5900     0.2910     0.0000 N.pl3 1 <1>   0.0000 
 20 O        6.5130     2.6590     0.0000 O.2   1 <1>   0.0000 
 21 N        8.4810     1.9590     0.0000 N.pl3 1 <1>   0.0000 
 22 C        8.4810     2.9590     0.0000 C.3   1 <1>   0.0000 
 23 C        9.2900     1.3720     0.0000 C.2   1 <1>   0.0000 
@<TRIPOS>BOND
  1   1   2  2   
  2   2   3  1   
  3   2   9  am  
  4   3   4  1   
  5   3   8  1   
  6   4   5  1   
  7   5   6  1   
  8   6   7  1   
  9   6   8  2   
 10   9  10  1   
 11  10  11  1   
 12  10  23  2   
 13  11  12  2   
 14  12  13  1   
 15  12  21  1   
 16  13  14  1   
 17  13  20  2   
 18  14  15  2   
 19  15  16  1   
 20  16  17  2   
 21  17  18  1   
 22  17  19  1   
 23  21  22  1   
 24  21  23  1   
@<TRIPOS>SUBSTRUCTURE
  1 <1>   0 RESIDUE 1 * * 1
# MOE 2007.09 (io_trps.svl 2007.09)
@<TRIPOS>MOLECULE
Vengicide
21 23 1 0 0 
SMALL
NO_CHARGES


@<TRIPOS>ATOM
  1 O        5.9400    -1.0230     0.0000 O.3   1 <1>   0.0000 
  2 C        5.9420    -2.0230     0.0000 C.3   1 <1>   0.0000 
  3 C        6.7520    -2.6090     0.0000 C.3   1 <1>   0.0000 
  4 O        7.6650    -2.2010     0.0000 O.3   1 <1>   0.0000 
  5 C        4.9920    -2.3340     0.0000 C.3   1 <1>   0.0000 
  6 C        4.4030    -1.5260     0.0000 C.3   1 <1>   0.0000 
  7 O        3.4030    -1.5270     0.0000 O.3   1 <1>   0.0000 
  8 O        4.6840    -3.2850     0.0000 O.3   1 <1>   0.0000 
  9 C        4.9890    -0.7160     0.0000 C.3   1 <1>   0.0000 
 10 N        4.6780     0.2350     0.0000 N.pl3 1 <1>   0.0000 
 11 C        5.2620     1.0400     0.0000 C.2   1 <1>   0.0000 
 12 C        4.6780     1.8440     0.0000 C.2   1 <1>   0.0000 
 13 C        4.9890     2.7950     0.0000 C.1   1 <1>   0.0000 
 14 N        5.3000     3.7450     0.0000 N.1   1 <1>   0.0000 
 15 C        3.7320     1.5400     0.0000 C.ar  1 <1>   0.0000 
 16 C        2.8660     2.0400     0.0000 C.ar  1 <1>   0.0000 
 17 N        2.8660     3.0400     0.0000 N.pl3 1 <1>   0.0000 
 18 N        2.0000     1.5400     0.0000 N.ar  1 <1>   0.0000 
 19 C        2.0000     0.5400     0.0000 C.ar  1 <1>   0.0000 
 20 N        2.8660     0.0400     0.0000 N.ar  1 <1>   0.0000 
 21 C        3.7320     0.5400     0.0000 C.ar  1 <1>   0.0000 
@<TRIPOS>BOND
  1   1   2  1   
  2   1   9  1   
  3   2   3  1   
  4   2   5  1   
  5   3   4  1   
  6   5   6  1   
  7   5   8  1   
  8   6   7  1   
  9   6   9  1   
 10   9  10  1   
 11  10  11  1   
 12  10  21  1   
 13  11  12  2   
 14  12  13  1   
 15  12  15  1   
 16  13  14  3   
 17  15  16  ar  
 18  15  21  ar  
 19  16  17  1   
 20  16  18  ar  
 21  18  19  ar  
 22  19  20  ar  
 23  20  21  ar  
@<TRIPOS>SUBSTRUCTURE
  1 <1>   0 RESIDUE 1 * * 1
# MOE 2007.09 (io_trps.svl 2007.09)
@<TRIPOS>MOLECULE
Decoyinin
20 22 1 0 0 
SMALL
NO_CHARGES


@<TRIPOS>ATOM
  1 O        4.0380     0.8280     0.0000 O.3   1 <1>   0.0000 
  2 C        4.0400     1.8280     0.0000 C.2   1 <1>   0.0000 
  3 C        3.2320     2.4180     0.0000 C.2   1 <1>   0.0000 
  4 C        4.9920     2.1360     0.0000 C.3   1 <1>   0.0000 
  5 C        5.5780     1.3260     0.0000 C.3   1 <1>   0.0000 
  6 O        6.5780     1.3240     0.0000 O.3   1 <1>   0.0000 
  7 O        5.3020     3.0860     0.0000 O.3   1 <1>   0.0000 
  8 C        4.9890     0.5180     0.0000 C.3   1 <1>   0.0000 
  9 C        5.7970    -0.0720     0.0000 C.3   1 <1>   0.0000 
 10 O        6.7110     0.3340     0.0000 O.3   1 <1>   0.0000 
 11 N        4.6780    -0.4330     0.0000 N.pl3 1 <1>   0.0000 
 12 C        5.2620    -1.2380     0.0000 C.2   1 <1>   0.0000 
 13 N        4.6780    -2.0420     0.0000 N.2   1 <1>   0.0000 
 14 C        3.7320    -1.7380     0.0000 C.ar  1 <1>   0.0000 
 15 C        2.8660    -2.2380     0.0000 C.ar  1 <1>   0.0000 
 16 N        2.8660    -3.2380     0.0000 N.pl3 1 <1>   0.0000 
 17 N        2.0000    -1.7380     0.0000 N.ar  1 <1>   0.0000 
 18 C        2.0000    -0.7380     0.0000 C.ar  1 <1>   0.0000 
 19 N        2.8660    -0.2380     0.0000 N.ar  1 <1>   0.0000 
 20 C        3.7320    -0.7380     0.0000 C.ar  1 <1>   0.0000 
@<TRIPOS>BOND
  1   1   2  1   
  2   1   8  1   
  3   2   3  2   
  4   2   4  1   
  5   4   5  1   
  6   4   7  1   
  7   5   6  1   
  8   5   8  1   
  9   8   9  1   
 10   8  11  1   
 11   9  10  1   
 12  11  12  1   
 13  11  20  1   
 14  12  13  2   
 15  13  14  1   
 16  14  15  ar  
 17  14  20  ar  
 18  15  16  1   
 19  15  17  ar  
 20  17  18  ar  
 21  18  19  ar  
 22  19  20  ar  
@<TRIPOS>SUBSTRUCTURE
  1 <1>   0 RESIDUE 1 * * 1
# MOE 2007.09 (io_trps.svl 2007.09)
@<TRIPOS>MOLECULE
Vidarabine
19 21 1 0 0 
SMALL
NO_CHARGES


@<TRIPOS>ATOM
  1 O        5.9400     0.8250     0.0000 O.3   1 <1>   0.0000 
  2 C        5.9420     1.8250     0.0000 C.3   1 <1>   0.0000 
  3 C        6.7520     2.4120     0.0000 C.3   1 <1>   0.0000 
  4 O        7.6650     2.0030     0.0000 O.3   1 <1>   0.0000 
  5 C        4.9920     2.1360     0.0000 C.3   1 <1>   0.0000 
  6 C        4.4030     1.3280     0.0000 C.3   1 <1>   0.0000 
  7 O        3.4030     1.3300     0.0000 O.3   1 <1>   0.0000 
  8 O        4.6840     3.0870     0.0000 O.3   1 <1>   0.0000 
  9 C        4.9890     0.5180     0.0000 C.3   1 <1>   0.0000 
 10 N        4.6780    -0.4330     0.0000 N.pl3 1 <1>   0.0000 
 11 C        5.2620    -1.2370     0.0000 C.2   1 <1>   0.0000 
 12 N        4.6780    -2.0420     0.0000 N.2   1 <1>   0.0000 
 13 C        3.7320    -1.7370     0.0000 C.ar  1 <1>   0.0000 
 14 C        2.8660    -2.2370     0.0000 C.ar  1 <1>   0.0000 
 15 N        2.8660    -3.2370     0.0000 N.pl3 1 <1>   0.0000 
 16 N        2.0000    -1.7370     0.0000 N.ar  1 <1>   0.0000 
 17 C        2.0000    -0.7380     0.0000 C.ar  1 <1>   0.0000 
 18 N        2.8660    -0.2380     0.0000 N.ar  1 <1>   0.0000 
 19 C        3.7320    -0.7380     0.0000 C.ar  1 <1>   0.0000 
@<TRIPOS>BOND
  1   1   2  1   
  2   1   9  1   
  3   2   3  1   
  4   2   5  1   
  5   3   4  1   
  6   5   6  1   
  7   5   8  1   
  8   6   7  1   
  9   6   9  1   
 10   9  10  1   
 11  10  11  1   
 12  10  19  1   
 13  11  12  2   
 14  12  13  1   
 15  13  14  ar  
 16  13  19  ar  
 17  14  15  1   
 18  14  16  ar  
 19  16  17  ar  
 20  17  18  ar  
 21  18  19  ar  
@<TRIPOS>SUBSTRUCTURE
  1 <1>   0 RESIDUE 1 * * 1
# MOE 2007.09 (io_trps.svl 2007.09)
@<TRIPOS>MOLECULE
adenosine
19 21 1 0 0 
SMALL
NO_CHARGES


@<TRIPOS>ATOM
  1 O        5.9400     0.8250     0.0000 O.3   1 <1>   0.0000 
  2 C        5.9420     1.8250     0.0000 C.3   1 <1>   0.0000 
  3 C        6.7520     2.4120     0.0000 C.3   1 <1>   0.0000 
  4 O        7.6650     2.0030     0.0000 O.3   1 <1>   0.0000 
  5 C        4.9920     2.1360     0.0000 C.3   1 <1>   0.0000 
  6 C        4.4030     1.3280     0.0000 C.3   1 <1>   0.0000 
  7 O        3.4030     1.3300     0.0000 O.3   1 <1>   0.0000 
  8 O        4.6840     3.0870     0.0000 O.3   1 <1>   0.0000 
  9 C        4.9890     0.5180     0.0000 C.3   1 <1>   0.0000 
 10 N        4.6780    -0.4330     0.0000 N.pl3 1 <1>   0.0000 
 11 C        5.2620    -1.2370     0.0000 C.2   1 <1>   0.0000 
 12 N        4.6780    -2.0420     0.0000 N.2   1 <1>   0.0000 
 13 C        3.7320    -1.7370     0.0000 C.ar  1 <1>   0.0000 
 14 C        2.8660    -2.2370     0.0000 C.ar  1 <1>   0.0000 
 15 N        2.8660    -3.2370     0.0000 N.pl3 1 <1>   0.0000 
 16 N        2.0000    -1.7370     0.0000 N.ar  1 <1>   0.0000 
 17 C        2.0000    -0.7380     0.0000 C.ar  1 <1>   0.0000 
 18 N        2.8660    -0.2380     0.0000 N.ar  1 <1>   0.0000 
 19 C        3.7320    -0.7380     0.0000 C.ar  1 <1>   0.0000 
@<TRIPOS>BOND
  1   1   2  1   
  2   1   9  1   
  3   2   3  1   
  4   2   5  1   
  5   3   4  1   
  6   5   6  1   
  7   5   8  1   
  8   6   7  1   
  9   6   9  1   
 10   9  10  1   
 11  10  11  1   
 12  10  19  1   
 13  11  12  2   
 14  12  13  1   
 15  13  14  ar  
 16  13  19  ar  
 17  14  15  1   
 18  14  16  ar  
 19  16  17  ar  
 20  17  18  ar  
 21  18  19  ar  
@<TRIPOS>SUBSTRUCTURE
  1 <1>   0 RESIDUE 1 * * 1
# MOE 2007.09 (io_trps.svl 2007.09)
@<TRIPOS>MOLECULE
Nikkomycin S(X)
22 24 1 0 0 
SMALL
NO_CHARGES


@<TRIPOS>ATOM
  1 O        6.9470    -0.7580     0.0000 O.3   1 <1>   0.0000 
  2 C        7.5310     0.0470     0.0000 C.3   1 <1>   0.0000 
  3 C        6.9470     0.8510     0.0000 C.3   1 <1>   0.0000 
  4 C        6.0010     0.5470     0.0000 C.3   1 <1>   0.0000 
  5 O        5.1350     1.0470     0.0000 O.3   1 <1>   0.0000 
  6 C        4.2690     0.5470     0.0000 C.3   1 <1>   0.0000 
  7 C        3.4030     1.0470     0.0000 C.2   1 <1>   0.0000 
  8 O        3.4030     2.0470     0.0000 O.2   1 <1>   0.0000 
  9 O        2.5370     0.5470     0.0000 O.3   1 <1>   0.0000 
 10 C        4.2690    -0.4530     0.0000 C.3   1 <1>   0.0000 
 11 C        5.1350    -0.9530     0.0000 C.3   1 <1>   0.0000 
 12 O        5.1350    -1.9530     0.0000 O.3   1 <1>   0.0000 
 13 O        7.2580     1.8020     0.0000 O.3   1 <1>   0.0000 
 14 N        8.5310     0.0470     0.0000 N.am  1 <1>   0.0000 
 15 C        9.1190    -0.7620     0.0000 C.2   1 <1>   0.0000 
 16 N       10.0700    -0.4530     0.0000 N.am  1 <1>   0.0000 
 17 C       10.0700     0.5470     0.0000 C.2   1 <1>   0.0000 
 18 C       10.8790     1.1340     0.0000 C.2   1 <1>   0.0000 
 19 O       11.7920     0.7280     0.0000 O.2   1 <1>   0.0000 
 20 O        8.8100    -1.7130     0.0000 O.2   1 <1>   0.0000 
 21 C        9.1190     0.8560     0.0000 C.2   1 <1>   0.0000 
 22 C        6.0010    -0.4530     0.0000 C.3   1 <1>   0.0000 
@<TRIPOS>BOND
  1   1   2  1   
  2   1  22  1   
  3   2   3  1   
  4   2  14  1   
  5   3   4  1   
  6   3  13  1   
  7   4   5  1   
  8   4  22  1   
  9   5   6  1   
 10   6   7  1   
 11   6  10  1   
 12   7   8  2   
 13   7   9  1   
 14  10  11  1   
 15  11  12  1   
 16  11  22  1   
 17  14  15  am  
 18  14  21  1   
 19  15  16  am  
 20  15  20  2   
 21  16  17  1   
 22  17  18  1   
 23  17  21  2   
 24  18  19  2   
@<TRIPOS>SUBSTRUCTURE
  1 <1>   0 RESIDUE 1 * * 1
# MOE 2007.09 (io_trps.svl 2007.09)
@<TRIPOS>MOLECULE
nikkomycin SZ
22 24 1 0 0 
SMALL
NO_CHARGES


@<TRIPOS>ATOM
  1 O       -1.3830     1.2220     0.0000 O.3   1 <1>   0.0000 
  2 C       -2.2450     0.7830     0.0000 C.3   1 <1>   0.0000 
  3 C       -3.1650     0.4840     0.0000 C.3   1 <1>   0.0000 
  4 O       -4.0040     0.9680     0.0000 O.3   1 <1>   0.0000 
  5 C       -4.8420     0.4840     0.0000 C.3   1 <1>   0.0000 
  6 C       -5.3250     1.3220     0.0000 C.2   1 <1>   0.0000 
  7 O       -4.8420     2.1600     0.0000 O.2   1 <1>   0.0000 
  8 O       -6.2930     1.3220     0.0000 O.3   1 <1>   0.0000 
  9 C       -4.8420    -0.4840     0.0000 C.3   1 <1>   0.0000 
 10 C       -4.0040    -0.9680     0.0000 C.3   1 <1>   0.0000 
 11 O       -4.4870    -1.8060     0.0000 O.3   1 <1>   0.0000 
 12 C       -3.1650    -0.4840     0.0000 C.3   1 <1>   0.0000 
 13 O       -2.2450    -0.7830     0.0000 O.3   1 <1>   0.0000 
 14 C       -1.6760     0.0000     0.0000 C.3   1 <1>   0.0000 
 15 N       -0.8380    -0.4840     0.0000 N.am  1 <1>   0.0000 
 16 C       -0.8380    -1.4520     0.0000 C.2   1 <1>   0.0000 
 17 C        0.0000    -1.9360     0.0000 C.2   1 <1>   0.0000 
 18 C        0.8380    -1.4520     0.0000 C.2   1 <1>   0.0000 
 19 N        0.8380    -0.4840     0.0000 N.am  1 <1>   0.0000 
 20 O        1.6760    -1.9360     0.0000 O.2   1 <1>   0.0000 
 21 C        0.0000     0.0000     0.0000 C.2   1 <1>   0.0000 
 22 O        0.0000     0.9680     0.0000 O.2   1 <1>   0.0000 
@<TRIPOS>BOND
  1   1   2  1   
  2   2   3  1   
  3   2  14  1   
  4   3   4  1   
  5   3  12  1   
  6   4   5  1   
  7   5   6  1   
  8   5   9  1   
  9   6   7  2   
 10   6   8  1   
 11   9  10  1   
 12  10  11  1   
 13  10  12  1   
 14  12  13  1   
 15  13  14  1   
 16  14  15  1   
 17  15  16  1   
 18  15  21  am  
 19  16  17  2   
 20  17  18  1   
 21  18  19  am  
 22  18  20  2   
 23  19  21  am  
 24  21  22  2   
@<TRIPOS>SUBSTRUCTURE
  1 <1>   0 RESIDUE 1 * * 1
# MOE 2007.09 (io_trps.svl 2007.09)
@<TRIPOS>MOLECULE
PLATENSIMYCIN
32 36 1 0 0 
SMALL
NO_CHARGES


@<TRIPOS>ATOM
  1 O        3.4450    -0.5240     0.0000 O.3   1 <1>   0.0000 
  2 C        2.5370    -0.1190     0.0000 C.3   1 <1>   0.0000 
  3 C        2.6400     0.8700     0.0000 C.3   1 <1>   0.0000 
  4 C        3.6120     1.0790     0.0000 C.3   1 <1>   0.0000 
  5 C        4.2810     1.8220     0.0000 C.3   1 <1>   0.0000 
  6 C        5.1940     1.4150     0.0000 C.3   1 <1>   0.0000 
  7 C        5.1940     2.4150     0.0000 C.2   1 <1>   0.0000 
  8 C        6.0600     2.9150     0.0000 C.2   1 <1>   0.0000 
  9 C        6.9260     2.4150     0.0000 C.2   1 <1>   0.0000 
 10 C        6.9260     1.4150     0.0000 C.3   1 <1>   0.0000 
 11 C        7.4260     0.5490     0.0000 C.3   1 <1>   0.0000 
 12 C        7.9260     1.4150     0.0000 C.3   1 <1>   0.0000 
 13 C        8.4260     0.5490     0.0000 C.3   1 <1>   0.0000 
 14 C        9.4260     0.5490     0.0000 C.2   1 <1>   0.0000 
 15 N        9.9260    -0.3170     0.0000 N.am  1 <1>   0.0000 
 16 C       10.9260    -0.3170     0.0000 C.ar  1 <1>   0.0000 
 17 C       11.4260     0.5490     0.0000 C.ar  1 <1>   0.0000 
 18 C       12.4260     0.5490     0.0000 C.ar  1 <1>   0.0000 
 19 C       12.9260    -0.3170     0.0000 C.ar  1 <1>   0.0000 
 20 C       12.4260    -1.1830     0.0000 C.ar  1 <1>   0.0000 
 21 C       12.9260    -2.0490     0.0000 C.2   1 <1>   0.0000 
 22 O       12.4260    -2.9150     0.0000 O.2   1 <1>   0.0000 
 23 O       13.9260    -2.0490     0.0000 O.3   1 <1>   0.0000 
 24 O       10.9260     1.4150     0.0000 O.3   1 <1>   0.0000 
 25 C       11.4260    -1.1830     0.0000 C.ar  1 <1>   0.0000 
 26 O       10.9260    -2.0490     0.0000 O.3   1 <1>   0.0000 
 27 O        9.9260     1.4150     0.0000 O.2   1 <1>   0.0000 
 28 O        7.7930     2.9150     0.0000 O.2   1 <1>   0.0000 
 29 C        5.0900     0.4200     0.0000 C.3   1 <1>   0.0000 
 30 C        6.0600     0.9150     0.0000 C.3   1 <1>   0.0000 
 31 C        4.1120     0.2130     0.0000 C.3   1 <1>   0.0000 
 32 C        4.6120    -0.6530     0.0000 C.3   1 <1>   0.0000 
@<TRIPOS>BOND
  1   1   2  1   
  2   1  31  1   
  3   2   3  1   
  4   2  30  1   
  5   3   4  1   
  6   4   5  1   
  7   4  31  1   
  8   5   6  1   
  9   6   7  1   
 10   6  29  1   
 11   6  30  1   
 12   7   8  2   
 13   8   9  1   
 14   9  10  1   
 15   9  28  2   
 16  10  11  1   
 17  10  12  1   
 18  10  30  1   
 19  12  13  1   
 20  13  14  1   
 21  14  15  am  
 22  14  27  2   
 23  15  16  1   
 24  16  17  ar  
 25  16  25  ar  
 26  17  18  ar  
 27  17  24  1   
 28  18  19  ar  
 29  19  20  ar  
 30  20  21  1   
 31  20  25  ar  
 32  21  22  2   
 33  21  23  1   
 34  25  26  1   
 35  29  31  1   
 36  31  32  1   
@<TRIPOS>SUBSTRUCTURE
  1 <1>   0 RESIDUE 1 * * 1
# MOE 2007.09 (io_trps.svl 2007.09)
@<TRIPOS>MOLECULE
Epostatin
31 33 1 0 0 
SMALL
NO_CHARGES


@<TRIPOS>ATOM
  1 O        8.8560    -1.3600     0.0000 O.3   1 <1>   0.0000 
  2 C        8.8560    -0.3600     0.0000 C.3   1 <1>   0.0000 
  3 C        8.8560     0.6400     0.0000 C.3   1 <1>   0.0000 
  4 C        7.9900     1.1400     0.0000 C.3   1 <1>   0.0000 
  5 C        7.9900     2.1400     0.0000 C.3   1 <1>   0.0000 
  6 C        7.1240     2.6400     0.0000 C.3   1 <1>   0.0000 
  7 C        7.1240     3.6400     0.0000 C.3   1 <1>   0.0000 
  8 C        6.2580     4.1400     0.0000 C.3   1 <1>   0.0000 
  9 C        6.2580     5.1400     0.0000 C.3   1 <1>   0.0000 
 10 C        9.7220     1.1400     0.0000 C.3   1 <1>   0.0000 
 11 N       10.5880     0.6400     0.0000 N.3   1 <1>   0.0000 
 12 C       10.5880    -0.3600     0.0000 C.3   1 <1>   0.0000 
 13 C       11.3250    -1.0270     0.0000 C.2   1 <1>   0.0000 
 14 C       10.9200    -1.9340     0.0000 C.2   1 <1>   0.0000 
 15 C        9.9310    -1.8310     0.0000 C.2   1 <1>   0.0000 
 16 C        9.2640    -2.5760     0.0000 C.2   1 <1>   0.0000 
 17 C        8.2850    -2.3700     0.0000 C.2   1 <1>   0.0000 
 18 C        7.6170    -3.1140     0.0000 C.2   1 <1>   0.0000 
 19 C        6.6390    -2.9080     0.0000 C.2   1 <1>   0.0000 
 20 N        5.9710    -3.6520     0.0000 N.am  1 <1>   0.0000 
 21 C        4.9920    -3.4460     0.0000 C.3   1 <1>   0.0000 
 22 C        4.3250    -4.1900     0.0000 C.2   1 <1>   0.0000 
 23 O        4.6350    -5.1400     0.0000 O.2   1 <1>   0.0000 
 24 O        3.3460    -3.9840     0.0000 O.3   1 <1>   0.0000 
 25 C        4.6820    -2.4950     0.0000 C.3   1 <1>   0.0000 
 26 C        3.7030    -2.2890     0.0000 C.3   1 <1>   0.0000 
 27 C        3.3930    -1.3380     0.0000 C.2   1 <1>   0.0000 
 28 N        2.4140    -1.1320     0.0000 N.am  1 <1>   0.0000 
 29 O        4.0600    -0.5940     0.0000 O.2   1 <1>   0.0000 
 30 O        6.3280    -1.9570     0.0000 O.2   1 <1>   0.0000 
 31 C        9.7220    -0.8600     0.0000 C.3   1 <1>   0.0000 
@<TRIPOS>BOND
  1   1   2  1   
  2   1  31  1   
  3   2   3  1   
  4   2  31  1   
  5   3   4  1   
  6   3  10  1   
  7   4   5  1   
  8   5   6  1   
  9   6   7  1   
 10   7   8  1   
 11   8   9  1   
 12  10  11  1   
 13  11  12  1   
 14  12  13  1   
 15  12  31  1   
 16  13  14  2   
 17  14  15  1   
 18  15  16  2   
 19  15  31  1   
 20  16  17  1   
 21  17  18  2   
 22  18  19  1   
 23  19  20  am  
 24  19  30  2   
 25  20  21  1   
 26  21  22  1   
 27  21  25  1   
 28  22  23  2   
 29  22  24  1   
 30  25  26  1   
 31  26  27  1   
 32  27  28  am  
 33  27  29  2   
@<TRIPOS>SUBSTRUCTURE
  1 <1>   0 RESIDUE 1 * * 1
# MOE 2007.09 (io_trps.svl 2007.09)
@<TRIPOS>MOLECULE
Anhydromaggiemycin
30 33 1 0 0 
SMALL
NO_CHARGES


@<TRIPOS>ATOM
  1 O        6.3980    -1.4250     0.0000 O.3   1 <1>   0.0000 
  2 C        6.3980    -0.4250     0.0000 C.ar  1 <1>   0.0000 
  3 C        7.2640     0.0750     0.0000 C.ar  1 <1>   0.0000 
  4 C        8.1580    -0.4590     0.0000 C.2   1 <1>   0.0000 
  5 C        9.0640     0.0540     0.0000 C.ar  1 <1>   0.0000 
  6 C        9.9950    -0.5020     0.0000 C.ar  1 <1>   0.0000 
  7 C       10.9390     0.0330     0.0000 C.ar  1 <1>   0.0000 
  8 C       10.9390     1.1180     0.0000 C.ar  1 <1>   0.0000 
  9 C        9.9950     1.6530     0.0000 C.ar  1 <1>   0.0000 
 10 O        9.9840     2.6530     0.0000 O.3   1 <1>   0.0000 
 11 C        9.0640     1.0960     0.0000 C.ar  1 <1>   0.0000 
 12 C        8.1580     1.6100     0.0000 C.2   1 <1>   0.0000 
 13 O        8.1460     2.6100     0.0000 O.2   1 <1>   0.0000 
 14 O        8.1460    -1.4590     0.0000 O.2   1 <1>   0.0000 
 15 C        7.2640     1.0750     0.0000 C.ar  1 <1>   0.0000 
 16 C        6.3980     1.5750     0.0000 C.ar  1 <1>   0.0000 
 17 C        5.5320     1.0750     0.0000 C.ar  1 <1>   0.0000 
 18 C        4.6380     1.6100     0.0000 C.ar  1 <1>   0.0000 
 19 C        3.7320     1.0960     0.0000 C.ar  1 <1>   0.0000 
 20 C        3.7320     0.0540     0.0000 C.ar  1 <1>   0.0000 
 21 C        2.8680    -0.4490     0.0000 C.3   1 <1>   0.0000 
 22 C        2.0000     0.0480     0.0000 C.3   1 <1>   0.0000 
 23 C        4.6380    -0.4590     0.0000 C.ar  1 <1>   0.0000 
 24 C        4.6500    -1.4590     0.0000 C.2   1 <1>   0.0000 
 25 O        5.5210    -1.9490     0.0000 O.2   1 <1>   0.0000 
 26 O        3.7900    -1.9690     0.0000 O.3   1 <1>   0.0000 
 27 C        3.8010    -2.9690     0.0000 C.3   1 <1>   0.0000 
 28 O        4.6500     2.6100     0.0000 O.3   1 <1>   0.0000 
 29 O        6.3980     2.5750     0.0000 O.3   1 <1>   0.0000 
 30 C        5.5320     0.0750     0.0000 C.ar  1 <1>   0.0000 
@<TRIPOS>BOND
  1   1   2  1   
  2   2   3  ar  
  3   2  30  ar  
  4   3   4  1   
  5   3  15  ar  
  6   4   5  1   
  7   4  14  2   
  8   5   6  ar  
  9   5  11  ar  
 10   6   7  ar  
 11   7   8  ar  
 12   8   9  ar  
 13   9  10  1   
 14   9  11  ar  
 15  11  12  1   
 16  12  13  2   
 17  12  15  1   
 18  15  16  ar  
 19  16  17  ar  
 20  16  29  1   
 21  17  18  ar  
 22  17  30  ar  
 23  18  19  ar  
 24  18  28  1   
 25  19  20  ar  
 26  20  21  1   
 27  20  23  ar  
 28  21  22  1   
 29  23  24  1   
 30  23  30  ar  
 31  24  25  2   
 32  24  26  1   
 33  26  27  1   
@<TRIPOS>SUBSTRUCTURE
  1 <1>   0 RESIDUE 1 * * 1
# MOE 2007.09 (io_trps.svl 2007.09)
@<TRIPOS>MOLECULE
Tetracenomycin B3
29 32 1 0 0 
SMALL
NO_CHARGES


@<TRIPOS>ATOM
  1 O        8.1460     1.8590     0.0000 O.3   1 <1>   0.0000 
  2 C        8.1580     0.8590     0.0000 C.ar  1 <1>   0.0000 
  3 C        9.0640     0.3450     0.0000 C.ar  1 <1>   0.0000 
  4 C        9.9950     0.9020     0.0000 C.ar  1 <1>   0.0000 
  5 C        9.9840     1.9020     0.0000 C.3   1 <1>   0.0000 
  6 C       10.9390     0.3670     0.0000 C.ar  1 <1>   0.0000 
  7 C       11.8030     0.8700     0.0000 C.2   1 <1>   0.0000 
  8 O       11.7990     1.8700     0.0000 O.2   1 <1>   0.0000 
  9 O       12.6710     0.3740     0.0000 O.3   1 <1>   0.0000 
 10 C       10.9390    -0.7180     0.0000 C.ar  1 <1>   0.0000 
 11 C        9.9950    -1.2530     0.0000 C.ar  1 <1>   0.0000 
 12 O       11.8030    -1.2210     0.0000 O.3   1 <1>   0.0000 
 13 C        9.0640    -0.6960     0.0000 C.ar  1 <1>   0.0000 
 14 C        8.1580    -1.2100     0.0000 C.ar  1 <1>   0.0000 
 15 C        7.2640    -0.6750     0.0000 C.ar  1 <1>   0.0000 
 16 C        6.3980    -1.1750     0.0000 C.2   1 <1>   0.0000 
 17 C        5.5320    -0.6750     0.0000 C.ar  1 <1>   0.0000 
 18 C        4.6380    -1.2100     0.0000 C.ar  1 <1>   0.0000 
 19 C        3.7320    -0.6960     0.0000 C.ar  1 <1>   0.0000 
 20 C        3.7320     0.3450     0.0000 C.ar  1 <1>   0.0000 
 21 C        4.6380     0.8590     0.0000 C.ar  1 <1>   0.0000 
 22 O        4.6500     1.8590     0.0000 O.3   1 <1>   0.0000 
 23 O        2.8680    -1.2000     0.0000 O.3   1 <1>   0.0000 
 24 C        2.0000    -0.7030     0.0000 C.3   1 <1>   0.0000 
 25 C        5.5320     0.3250     0.0000 C.ar  1 <1>   0.0000 
 26 C        6.3980     0.8250     0.0000 C.2   1 <1>   0.0000 
 27 O        6.3980     1.8250     0.0000 O.2   1 <1>   0.0000 
 28 O        6.3980    -2.1750     0.0000 O.2   1 <1>   0.0000 
 29 C        7.2640     0.3250     0.0000 C.ar  1 <1>   0.0000 
@<TRIPOS>BOND
  1   1   2  1   
  2   2   3  ar  
  3   2  29  ar  
  4   3   4  ar  
  5   3  13  ar  
  6   4   5  1   
  7   4   6  ar  
  8   6   7  1   
  9   6  10  ar  
 10   7   8  2   
 11   7   9  1   
 12  10  11  ar  
 13  10  12  1   
 14  11  13  ar  
 15  13  14  ar  
 16  14  15  ar  
 17  15  16  1   
 18  15  29  ar  
 19  16  17  1   
 20  16  28  2   
 21  17  18  ar  
 22  17  25  ar  
 23  18  19  ar  
 24  19  20  ar  
 25  19  23  1   
 26  20  21  ar  
 27  21  22  1   
 28  21  25  ar  
 29  23  24  1   
 30  25  26  1   
 31  26  27  2   
 32  26  29  1   
@<TRIPOS>SUBSTRUCTURE
  1 <1>   0 RESIDUE 1 * * 1
# MOE 2007.09 (io_trps.svl 2007.09)
@<TRIPOS>MOLECULE
50906726
35 40 1 0 0 
SMALL
NO_CHARGES


@<TRIPOS>ATOM
  1 O        4.6440     2.0820     0.0000 O.2   1 <1>   0.0000 
  2 C        5.5080     1.5790     0.0000 C.2   1 <1>   0.0000 
  3 C        6.4140     2.0930     0.0000 C.2   1 <1>   0.0000 
  4 C        7.2840     1.6000     0.0000 C.2   1 <1>   0.0000 
  5 C        7.3080     0.5580     0.0000 C.3   1 <1>   0.0000 
  6 C        6.4140     0.0240     0.0000 C.3   1 <1>   0.0000 
  7 C        6.4260    -0.9760     0.0000 C.2   1 <1>   0.0000 
  8 C        7.3320    -1.4900     0.0000 C.2   1 <1>   0.0000 
  9 C        7.3320    -2.5320     0.0000 C.2   1 <1>   0.0000 
 10 C        6.4260    -3.0460     0.0000 C.2   1 <1>   0.0000 
 11 C        6.4140    -4.0460     0.0000 C.2   1 <1>   0.0000 
 12 O        5.5430    -4.5360     0.0000 O.2   1 <1>   0.0000 
 13 O        7.2750    -4.5560     0.0000 O.3   1 <1>   0.0000 
 14 C        5.5320    -2.5110     0.0000 C.2   1 <1>   0.0000 
 15 N        4.6660    -3.0110     0.0000 N.2   1 <1>   0.0000 
 16 C        3.8000    -2.5110     0.0000 C.ar  1 <1>   0.0000 
 17 C        2.9060    -3.0460     0.0000 C.ar  1 <1>   0.0000 
 18 C        2.0000    -2.5320     0.0000 C.ar  1 <1>   0.0000 
 19 C        2.0000    -1.4900     0.0000 C.ar  1 <1>   0.0000 
 20 C        2.9060    -0.9760     0.0000 C.ar  1 <1>   0.0000 
 21 O        2.9180     0.0240     0.0000 O.3   1 <1>   0.0000 
 22 C        3.8000    -1.5110     0.0000 C.ar  1 <1>   0.0000 
 23 N        4.6660    -1.0110     0.0000 N.pl3 1 <1>   0.0000 
 24 O        8.1960    -0.9870     0.0000 O.2   1 <1>   0.0000 
 25 C        5.5320    -1.5110     0.0000 C.2   1 <1>   0.0000 
 26 N        8.1460     2.1060     0.0000 N.pl3 1 <1>   0.0000 
 27 C        8.1390     3.1060     0.0000 C.2   1 <1>   0.0000 
 28 C        9.0450     3.6200     0.0000 C.2   1 <1>   0.0000 
 29 C        9.0450     4.6620     0.0000 C.2   1 <1>   0.0000 
 30 C        8.1390     5.1760     0.0000 C.2   1 <1>   0.0000 
 31 C        7.2450     4.6410     0.0000 C.2   1 <1>   0.0000 
 32 O        6.3690     5.1240     0.0000 O.2   1 <1>   0.0000 
 33 C        7.2690     3.6000     0.0000 C.2   1 <1>   0.0000 
 34 N        6.4070     3.0930     0.0000 N.2   1 <1>   0.0000 
 35 C        5.5080     0.5370     0.0000 C.3   1 <1>   0.0000 
@<TRIPOS>BOND
  1   1   2  2   
  2   2   3  1   
  3   2  35  1   
  4   3   4  2   
  5   3  34  1   
  6   4   5  1   
  7   4  26  1   
  8   5   6  1   
  9   6   7  1   
 10   6  35  1   
 11   7   8  1   
 12   7  25  2   
 13   8   9  1   
 14   8  24  2   
 15   9  10  2   
 16  10  11  1   
 17  10  14  1   
 18  11  12  2   
 19  11  13  1   
 20  14  15  2   
 21  14  25  1   
 22  15  16  1   
 23  16  17  ar  
 24  16  22  ar  
 25  17  18  ar  
 26  18  19  ar  
 27  19  20  ar  
 28  20  21  1   
 29  20  22  ar  
 30  22  23  1   
 31  23  25  1   
 32  26  27  1   
 33  27  28  2   
 34  27  33  1   
 35  28  29  1   
 36  29  30  2   
 37  30  31  1   
 38  31  32  2   
 39  31  33  1   
 40  33  34  2   
@<TRIPOS>SUBSTRUCTURE
  1 <1>   0 RESIDUE 1 * * 1
# MOE 2007.09 (io_trps.svl 2007.09)
@<TRIPOS>MOLECULE
50906725
35 41 1 0 0 
SMALL
NO_CHARGES


@<TRIPOS>ATOM
  1 O        3.0910    -0.4790     0.0000 O.3   1 <1>   0.0000 
  2 C        3.4960    -1.3870     0.0000 C.ar  1 <1>   0.0000 
  3 C        3.0600    -2.3260     0.0000 C.ar  1 <1>   0.0000 
  4 C        3.6610    -3.1690     0.0000 C.ar  1 <1>   0.0000 
  5 C        3.2500    -4.0800     0.0000 C.2   1 <1>   0.0000 
  6 O        3.8340    -4.8920     0.0000 O.2   1 <1>   0.0000 
  7 O        2.2550    -4.1800     0.0000 O.3   1 <1>   0.0000 
  8 C        4.6910    -3.0610     0.0000 C.ar  1 <1>   0.0000 
  9 C        5.1060    -2.1120     0.0000 C.ar  1 <1>   0.0000 
 10 N        6.1750    -1.9760     0.0000 N.2   1 <1>   0.0000 
 11 C        6.8220    -2.8390     0.0000 C.2   1 <1>   0.0000 
 12 C        7.9360    -2.6970     0.0000 C.2   1 <1>   0.0000 
 13 C        8.6100    -3.5960     0.0000 C.2   1 <1>   0.0000 
 14 C        8.1600    -4.6260     0.0000 C.2   1 <1>   0.0000 
 15 C        7.0430    -4.7420     0.0000 C.2   1 <1>   0.0000 
 16 O        8.3260    -1.7760     0.0000 O.2   1 <1>   0.0000 
 17 C        6.3900    -3.8270     0.0000 C.2   1 <1>   0.0000 
 18 N        5.3170    -3.9390     0.0000 N.pl3 1 <1>   0.0000 
 19 C        4.4850    -1.2840     0.0000 C.ar  1 <1>   0.0000 
 20 C        4.6940    -0.3120     0.0000 C.3   1 <1>   0.0000 
 21 C        5.5600     0.1880     0.0000 C.3   1 <1>   0.0000 
 22 C        5.5600     1.1880     0.0000 C.2   1 <1>   0.0000 
 23 C        4.6940     1.6880     0.0000 C.2   1 <1>   0.0000 
 24 C        3.8280     1.1880     0.0000 C.3   1 <1>   0.0000 
 25 O        2.9620     1.6880     0.0000 O.3   1 <1>   0.0000 
 26 N        4.6780     2.7300     0.0000 N.2   1 <1>   0.0000 
 27 C        5.5760     3.2570     0.0000 C.2   1 <1>   0.0000 
 28 C        5.5590     4.3420     0.0000 C.2   1 <1>   0.0000 
 29 C        6.4950     4.8920     0.0000 C.2   1 <1>   0.0000 
 30 C        7.4340     4.3500     0.0000 C.2   1 <1>   0.0000 
 31 C        7.4260     3.2640     0.0000 C.2   1 <1>   0.0000 
 32 O        4.6870     4.8320     0.0000 O.2   1 <1>   0.0000 
 33 C        6.4780     2.7370     0.0000 C.2   1 <1>   0.0000 
 34 N        6.4700     1.6950     0.0000 N.pl3 1 <1>   0.0000 
 35 C        3.8280     0.1880     0.0000 C.3   1 <1>   0.0000 
@<TRIPOS>BOND
  1   1   2  1   
  2   1  35  1   
  3   2   3  ar  
  4   2  19  ar  
  5   3   4  ar  
  6   4   5  1   
  7   4   8  ar  
  8   5   6  2   
  9   5   7  1   
 10   8   9  ar  
 11   8  18  1   
 12   9  10  1   
 13   9  19  ar  
 14  10  11  2   
 15  11  12  1   
 16  11  17  1   
 17  12  13  1   
 18  12  16  2   
 19  13  14  2   
 20  14  15  1   
 21  15  17  2   
 22  17  18  1   
 23  19  20  1   
 24  20  21  1   
 25  20  35  1   
 26  21  22  1   
 27  22  23  2   
 28  22  34  1   
 29  23  24  1   
 30  23  26  1   
 31  24  25  1   
 32  24  35  1   
 33  26  27  2   
 34  27  28  1   
 35  27  33  1   
 36  28  29  1   
 37  28  32  2   
 38  29  30  2   
 39  30  31  1   
 40  31  33  2   
 41  33  34  1   
@<TRIPOS>SUBSTRUCTURE
  1 <1>   0 RESIDUE 1 * * 1
# MOE 2007.09 (io_trps.svl 2007.09)
@<TRIPOS>MOLECULE
PD 113270
28 28 1 0 0 
SMALL
NO_CHARGES


@<TRIPOS>ATOM
  1 P        3.4030     2.2500     0.0000 P.3   1 <1>   0.0000 
  2 O        3.9030     1.3840     0.0000 O.2   1 <1>   0.0000 
  3 O        2.9030     3.1160     0.0000 O.3   1 <1>   0.0000 
  4 O        2.5370     1.7500     0.0000 O.3   1 <1>   0.0000 
  5 O        4.2690     2.7500     0.0000 O.3   1 <1>   0.0000 
  6 C        5.1350     2.2500     0.0000 C.3   1 <1>   0.0000 
  7 C        5.1350     1.2500     0.0000 C.3   1 <1>   0.0000 
  8 C        6.0010     0.7500     0.0000 C.3   1 <1>   0.0000 
  9 C        6.0010    -0.2500     0.0000 C.2   1 <1>   0.0000 
 10 C        6.8670    -0.7500     0.0000 C.2   1 <1>   0.0000 
 11 C        6.8670    -1.7500     0.0000 C.2   1 <1>   0.0000 
 12 C        7.7330    -2.2500     0.0000 C.2   1 <1>   0.0000 
 13 C        7.7330    -3.2500     0.0000 C.2   1 <1>   0.0000 
 14 C        8.5990    -3.7500     0.0000 C.2   1 <1>   0.0000 
 15 C        8.5990    -4.7500     0.0000 C.3   1 <1>   0.0000 
 16 O        6.8670     1.2500     0.0000 O.3   1 <1>   0.0000 
 17 C        6.0010     2.7500     0.0000 C.3   1 <1>   0.0000 
 18 C        6.5010     1.8840     0.0000 C.3   1 <1>   0.0000 
 19 C        6.8670     3.2500     0.0000 C.2   1 <1>   0.0000 
 20 C        7.7330     2.7500     0.0000 C.2   1 <1>   0.0000 
 21 C        8.5990     3.2500     0.0000 C.3   1 <1>   0.0000 
 22 C        8.5990     4.2500     0.0000 C.3   1 <1>   0.0000 
 23 C        9.4650     4.7500     0.0000 C.2   1 <1>   0.0000 
 24 C       10.3310     4.2500     0.0000 C.2   1 <1>   0.0000 
 25 C       10.3310     3.2500     0.0000 C.2   1 <1>   0.0000 
 26 O       11.1970     2.7500     0.0000 O.2   1 <1>   0.0000 
 27 O        9.4650     2.7500     0.0000 O.3   1 <1>   0.0000 
 28 O        5.5010     3.6160     0.0000 O.3   1 <1>   0.0000 
@<TRIPOS>BOND
  1   1   2  2   
  2   1   3  1   
  3   1   4  1   
  4   1   5  1   
  5   5   6  1   
  6   6   7  1   
  7   6  17  1   
  8   7   8  1   
  9   8   9  1   
 10   8  16  1   
 11   9  10  2   
 12  10  11  1   
 13  11  12  2   
 14  12  13  1   
 15  13  14  2   
 16  14  15  1   
 17  17  18  1   
 18  17  19  1   
 19  17  28  1   
 20  19  20  2   
 21  20  21  1   
 22  21  22  1   
 23  21  27  1   
 24  22  23  1   
 25  23  24  2   
 26  24  25  1   
 27  25  26  2   
 28  25  27  1   
@<TRIPOS>SUBSTRUCTURE
  1 <1>   0 RESIDUE 1 * * 1
# MOE 2007.09 (io_trps.svl 2007.09)
@<TRIPOS>MOLECULE
Aklavinone
30 33 1 0 0 
SMALL
NO_CHARGES


@<TRIPOS>ATOM
  1 O        2.4970     0.0510     0.0000 O.3   1 <1>   0.0000 
  2 C        3.4970     0.0540     0.0000 C.3   1 <1>   0.0000 
  3 C        3.0000    -0.8130     0.0000 C.3   1 <1>   0.0000 
  4 C        2.0000    -0.8170     0.0000 C.3   1 <1>   0.0000 
  5 C        3.4970     1.0960     0.0000 C.3   1 <1>   0.0000 
  6 C        4.4030     1.6100     0.0000 C.3   1 <1>   0.0000 
  7 C        5.2970     1.0750     0.0000 C.ar  1 <1>   0.0000 
  8 C        6.1630     1.5750     0.0000 C.ar  1 <1>   0.0000 
  9 C        7.0290     1.0750     0.0000 C.ar  1 <1>   0.0000 
 10 C        7.9230     1.6100     0.0000 C.2   1 <1>   0.0000 
 11 C        8.8290     1.0960     0.0000 C.ar  1 <1>   0.0000 
 12 C        9.7600     1.6530     0.0000 C.ar  1 <1>   0.0000 
 13 C       10.7040     1.1180     0.0000 C.ar  1 <1>   0.0000 
 14 C       10.7040     0.0330     0.0000 C.ar  1 <1>   0.0000 
 15 C        9.7600    -0.5020     0.0000 C.ar  1 <1>   0.0000 
 16 O        9.7480     2.6530     0.0000 O.3   1 <1>   0.0000 
 17 C        8.8290     0.0540     0.0000 C.ar  1 <1>   0.0000 
 18 C        7.9230    -0.4590     0.0000 C.2   1 <1>   0.0000 
 19 O        7.9110    -1.4590     0.0000 O.2   1 <1>   0.0000 
 20 O        7.9110     2.6100     0.0000 O.2   1 <1>   0.0000 
 21 C        7.0290     0.0750     0.0000 C.ar  1 <1>   0.0000 
 22 C        6.1630    -0.4250     0.0000 C.ar  1 <1>   0.0000 
 23 O        6.1630     2.5750     0.0000 O.3   1 <1>   0.0000 
 24 C        5.2970     0.0750     0.0000 C.ar  1 <1>   0.0000 
 25 O        4.4140     2.6100     0.0000 O.3   1 <1>   0.0000 
 26 C        4.4030    -0.4590     0.0000 C.3   1 <1>   0.0000 
 27 C        4.4140    -1.4590     0.0000 C.2   1 <1>   0.0000 
 28 O        5.2860    -1.9490     0.0000 O.2   1 <1>   0.0000 
 29 O        3.5540    -1.9690     0.0000 O.3   1 <1>   0.0000 
 30 C        3.5660    -2.9690     0.0000 C.3   1 <1>   0.0000 
@<TRIPOS>BOND
  1   1   2  1   
  2   2   3  1   
  3   2   5  1   
  4   2  26  1   
  5   3   4  1   
  6   5   6  1   
  7   6   7  1   
  8   6  25  1   
  9   7   8  ar  
 10   7  24  ar  
 11   8   9  ar  
 12   8  23  1   
 13   9  10  1   
 14   9  21  ar  
 15  10  11  1   
 16  10  20  2   
 17  11  12  ar  
 18  11  17  ar  
 19  12  13  ar  
 20  12  16  1   
 21  13  14  ar  
 22  14  15  ar  
 23  15  17  ar  
 24  17  18  1   
 25  18  19  2   
 26  18  21  1   
 27  21  22  ar  
 28  22  24  ar  
 29  24  26  1   
 30  26  27  1   
 31  27  28  2   
 32  27  29  1   
 33  29  30  1   
@<TRIPOS>SUBSTRUCTURE
  1 <1>   0 RESIDUE 1 * * 1
# MOE 2007.09 (io_trps.svl 2007.09)
@<TRIPOS>MOLECULE
Urdamycinone B
33 37 1 0 0 
SMALL
NO_CHARGES


@<TRIPOS>ATOM
  1 O        5.5260     3.1640     0.0000 O.3   1 <1>   0.0000 
  2 C        5.5220     4.1640     0.0000 C.3   1 <1>   0.0000 
  3 C        6.3860     4.6680     0.0000 C.3   1 <1>   0.0000 
  4 C        4.6540     4.6610     0.0000 C.3   1 <1>   0.0000 
  5 C        3.7900     4.1580     0.0000 C.3   1 <1>   0.0000 
  6 C        3.7940     3.1580     0.0000 C.3   1 <1>   0.0000 
  7 O        2.9220     4.6540     0.0000 O.3   1 <1>   0.0000 
  8 O        4.6510     5.6610     0.0000 O.3   1 <1>   0.0000 
  9 C        4.6620     2.6610     0.0000 C.3   1 <1>   0.0000 
 10 C        4.6660     1.6610     0.0000 C.ar  1 <1>   0.0000 
 11 C        5.5680     1.1400     0.0000 C.ar  1 <1>   0.0000 
 12 C        5.5600     0.0980     0.0000 C.ar  1 <1>   0.0000 
 13 C        4.6500    -0.4080     0.0000 C.ar  1 <1>   0.0000 
 14 C        4.6500    -1.4080     0.0000 C.2   1 <1>   0.0000 
 15 C        3.7840    -1.9080     0.0000 C.ar  1 <1>   0.0000 
 16 C        2.9180    -1.4080     0.0000 C.ar  1 <1>   0.0000 
 17 C        2.0080    -1.9150     0.0000 C.ar  1 <1>   0.0000 
 18 C        2.0000    -2.9570     0.0000 C.ar  1 <1>   0.0000 
 19 C        2.9020    -3.4780     0.0000 C.ar  1 <1>   0.0000 
 20 C        2.8940    -4.5620     0.0000 C.3   1 <1>   0.0000 
 21 C        3.8330    -5.1050     0.0000 C.3   1 <1>   0.0000 
 22 C        3.3370    -5.9730     0.0000 C.3   1 <1>   0.0000 
 23 C        4.7690    -4.5550     0.0000 C.3   1 <1>   0.0000 
 24 C        4.7520    -3.4700     0.0000 C.2   1 <1>   0.0000 
 25 O        5.6080    -2.9540     0.0000 O.2   1 <1>   0.0000 
 26 O        4.3370    -5.9690     0.0000 O.3   1 <1>   0.0000 
 27 C        2.9180    -0.4080     0.0000 C.2   1 <1>   0.0000 
 28 O        2.0520     0.0920     0.0000 O.2   1 <1>   0.0000 
 29 C        3.8000    -2.9500     0.0000 C.ar  1 <1>   0.0000 
 30 O        5.5160    -1.9080     0.0000 O.2   1 <1>   0.0000 
 31 C        3.7840     0.0920     0.0000 C.ar  1 <1>   0.0000 
 32 C        3.7680     1.1330     0.0000 C.ar  1 <1>   0.0000 
 33 O        2.8960     1.6230     0.0000 O.3   1 <1>   0.0000 
@<TRIPOS>BOND
  1   1   2  1   
  2   1   9  1   
  3   2   3  1   
  4   2   4  1   
  5   4   5  1   
  6   4   8  1   
  7   5   6  1   
  8   5   7  1   
  9   6   9  1   
 10   9  10  1   
 11  10  11  ar  
 12  10  32  ar  
 13  11  12  ar  
 14  12  13  ar  
 15  13  14  1   
 16  13  31  ar  
 17  14  15  1   
 18  14  30  2   
 19  15  16  ar  
 20  15  29  ar  
 21  16  17  ar  
 22  16  27  1   
 23  17  18  ar  
 24  18  19  ar  
 25  19  20  1   
 26  19  29  ar  
 27  20  21  1   
 28  21  22  1   
 29  21  23  1   
 30  21  26  1   
 31  23  24  1   
 32  24  25  2   
 33  24  29  1   
 34  27  28  2   
 35  27  31  1   
 36  31  32  ar  
 37  32  33  1   
@<TRIPOS>SUBSTRUCTURE
  1 <1>   0 RESIDUE 1 * * 1
# MOE 2007.09 (io_trps.svl 2007.09)
@<TRIPOS>MOLECULE
Furaquinocin H
30 32 1 0 0 
SMALL
NO_CHARGES


@<TRIPOS>ATOM
  1 O        4.6240     1.9760     0.0000 O.3   1 <1>   0.0000 
  2 C        5.5700     1.6710     0.0000 C.ar  1 <1>   0.0000 
  3 C        6.4360     2.1710     0.0000 C.ar  1 <1>   0.0000 
  4 C        6.4200     3.2130     0.0000 C.2   1 <1>   0.0000 
  5 C        7.3180     3.7400     0.0000 C.2   1 <1>   0.0000 
  6 C        7.3140     4.7400     0.0000 C.3   1 <1>   0.0000 
  7 C        8.2200     3.2200     0.0000 C.2   1 <1>   0.0000 
  8 C        8.2120     2.1780     0.0000 C.2   1 <1>   0.0000 
  9 O        9.0720     1.6680     0.0000 O.2   1 <1>   0.0000 
 10 O        9.0880     3.7160     0.0000 O.3   1 <1>   0.0000 
 11 C        9.0920     4.7160     0.0000 C.3   1 <1>   0.0000 
 12 O        5.5480     3.7030     0.0000 O.2   1 <1>   0.0000 
 13 C        7.3020     1.6710     0.0000 C.ar  1 <1>   0.0000 
 14 C        7.3020     0.6710     0.0000 C.ar  1 <1>   0.0000 
 15 C        6.4360     0.1710     0.0000 C.ar  1 <1>   0.0000 
 16 O        6.4360    -0.8290     0.0000 O.3   1 <1>   0.0000 
 17 C        5.5700     0.6710     0.0000 C.ar  1 <1>   0.0000 
 18 C        4.6240     0.3660     0.0000 C.3   1 <1>   0.0000 
 19 C        4.9310    -0.5850     0.0000 C.3   1 <1>   0.0000 
 20 C        3.8140    -0.2200     0.0000 C.3   1 <1>   0.0000 
 21 C        3.9170    -1.2150     0.0000 C.3   1 <1>   0.0000 
 22 C        3.1070    -1.8010     0.0000 C.2   1 <1>   0.0000 
 23 C        3.2090    -2.7960     0.0000 C.2   1 <1>   0.0000 
 24 C        4.1220    -3.2040     0.0000 C.3   1 <1>   0.0000 
 25 O        4.2250    -4.1990     0.0000 O.3   1 <1>   0.0000 
 26 C        2.3990    -3.3820     0.0000 C.3   1 <1>   0.0000 
 27 O        2.5020    -4.3770     0.0000 O.3   1 <1>   0.0000 
 28 O        2.9010     0.1880     0.0000 O.3   1 <1>   0.0000 
 29 C        4.0400     1.1710     0.0000 C.3   1 <1>   0.0000 
 30 C        3.0400     1.1710     0.0000 C.3   1 <1>   0.0000 
@<TRIPOS>BOND
  1   1   2  1   
  2   1  29  1   
  3   2   3  ar  
  4   2  17  ar  
  5   3   4  1   
  6   3  13  ar  
  7   4   5  1   
  8   4  12  2   
  9   5   6  1   
 10   5   7  2   
 11   7   8  1   
 12   7  10  1   
 13   8   9  2   
 14   8  13  1   
 15  10  11  1   
 16  13  14  ar  
 17  14  15  ar  
 18  15  16  1   
 19  15  17  ar  
 20  17  18  1   
 21  18  19  1   
 22  18  20  1   
 23  18  29  1   
 24  20  21  1   
 25  20  28  1   
 26  21  22  1   
 27  22  23  2   
 28  23  24  1   
 29  23  26  1   
 30  24  25  1   
 31  26  27  1   
 32  29  30  1   
@<TRIPOS>SUBSTRUCTURE
  1 <1>   0 RESIDUE 1 * * 1
# MOE 2007.09 (io_trps.svl 2007.09)
@<TRIPOS>MOLECULE
dehydrophos
20 19 1 0 0 
SMALL
NO_CHARGES


@<TRIPOS>ATOM
  1 P        7.8160    -0.5600     0.0000 P.3   1 <1>   0.0000 
  2 C        6.9500    -0.0600     0.0000 C.2   1 <1>   0.0000 
  3 C        6.9500     0.9400     0.0000 C.2   1 <1>   0.0000 
  4 N        6.0840    -0.5600     0.0000 N.am  1 <1>   0.0000 
  5 C        5.2180    -0.0600     0.0000 C.2   1 <1>   0.0000 
  6 C        4.3520    -0.5600     0.0000 C.3   1 <1>   0.0000 
  7 C        4.3520    -1.5600     0.0000 C.3   1 <1>   0.0000 
  8 C        3.4860    -2.0600     0.0000 C.3   1 <1>   0.0000 
  9 C        2.6200    -1.5600     0.0000 C.3   1 <1>   0.0000 
 10 C        3.4860    -3.0600     0.0000 C.3   1 <1>   0.0000 
 11 N        3.4860    -0.0600     0.0000 N.am  1 <1>   0.0000 
 12 C        3.4860     0.9400     0.0000 C.2   1 <1>   0.0000 
 13 C        2.6200     1.4400     0.0000 C.3   1 <1>   0.0000 
 14 N        2.6200     2.4400     0.0000 N.3   1 <1>   0.0000 
 15 O        4.3520     1.4400     0.0000 O.2   1 <1>   0.0000 
 16 O        5.2180     0.9400     0.0000 O.2   1 <1>   0.0000 
 17 O        7.3160    -1.4260     0.0000 O.2   1 <1>   0.0000 
 18 O        8.3160     0.3060     0.0000 O.3   1 <1>   0.0000 
 19 O        8.6820    -1.0600     0.0000 O.3   1 <1>   0.0000 
 20 C        9.5480    -0.5600     0.0000 C.3   1 <1>   0.0000 
@<TRIPOS>BOND
  1   1   2  1   
  2   1  17  2   
  3   1  18  1   
  4   1  19  1   
  5   2   3  2   
  6   2   4  1   
  7   4   5  am  
  8   5   6  1   
  9   5  16  2   
 10   6   7  1   
 11   6  11  1   
 12   7   8  1   
 13   8   9  1   
 14   8  10  1   
 15  11  12  am  
 16  12  13  1   
 17  12  15  2   
 18  13  14  1   
 19  19  20  1   
@<TRIPOS>SUBSTRUCTURE
  1 <1>   0 RESIDUE 1 * * 1
# MOE 2007.09 (io_trps.svl 2007.09)
@<TRIPOS>MOLECULE
nogalamycinone
29 32 1 0 0 
SMALL
NO_CHARGES


@<TRIPOS>ATOM
  1 O        2.3120     0.0510     0.0000 O.3   1 <1>   0.0000 
  2 C        3.3120     0.0540     0.0000 C.3   1 <1>   0.0000 
  3 C        2.8150    -0.8130     0.0000 C.3   1 <1>   0.0000 
  4 C        3.3120     1.0960     0.0000 C.3   1 <1>   0.0000 
  5 C        4.2180     1.6100     0.0000 C.3   1 <1>   0.0000 
  6 C        5.1120     1.0750     0.0000 C.ar  1 <1>   0.0000 
  7 C        5.9780     1.5750     0.0000 C.ar  1 <1>   0.0000 
  8 C        6.8440     1.0750     0.0000 C.ar  1 <1>   0.0000 
  9 C        7.7380     1.6100     0.0000 C.2   1 <1>   0.0000 
 10 C        8.6440     1.0960     0.0000 C.ar  1 <1>   0.0000 
 11 C        9.5750     1.6530     0.0000 C.ar  1 <1>   0.0000 
 12 C       10.5190     1.1180     0.0000 C.ar  1 <1>   0.0000 
 13 C       10.5190     0.0330     0.0000 C.ar  1 <1>   0.0000 
 14 C        9.5750    -0.5020     0.0000 C.ar  1 <1>   0.0000 
 15 O        9.5640     2.6530     0.0000 O.3   1 <1>   0.0000 
 16 C        8.6440     0.0540     0.0000 C.ar  1 <1>   0.0000 
 17 C        7.7380    -0.4590     0.0000 C.2   1 <1>   0.0000 
 18 O        7.7260    -1.4590     0.0000 O.2   1 <1>   0.0000 
 19 O        7.7260     2.6100     0.0000 O.2   1 <1>   0.0000 
 20 C        6.8440     0.0750     0.0000 C.ar  1 <1>   0.0000 
 21 C        5.9780    -0.4250     0.0000 C.ar  1 <1>   0.0000 
 22 O        5.9780     2.5750     0.0000 O.3   1 <1>   0.0000 
 23 C        5.1120     0.0750     0.0000 C.ar  1 <1>   0.0000 
 24 O        4.2300     2.6100     0.0000 O.3   1 <1>   0.0000 
 25 C        4.2180    -0.4590     0.0000 C.3   1 <1>   0.0000 
 26 C        4.2300    -1.4590     0.0000 C.2   1 <1>   0.0000 
 27 O        5.1010    -1.9490     0.0000 O.2   1 <1>   0.0000 
 28 O        3.3700    -1.9690     0.0000 O.3   1 <1>   0.0000 
 29 C        3.3810    -2.9690     0.0000 C.3   1 <1>   0.0000 
@<TRIPOS>BOND
  1   1   2  1   
  2   2   3  1   
  3   2   4  1   
  4   2  25  1   
  5   4   5  1   
  6   5   6  1   
  7   5  24  1   
  8   6   7  ar  
  9   6  23  ar  
 10   7   8  ar  
 11   7  22  1   
 12   8   9  1   
 13   8  20  ar  
 14   9  10  1   
 15   9  19  2   
 16  10  11  ar  
 17  10  16  ar  
 18  11  12  ar  
 19  11  15  1   
 20  12  13  ar  
 21  13  14  ar  
 22  14  16  ar  
 23  16  17  1   
 24  17  18  2   
 25  17  20  1   
 26  20  21  ar  
 27  21  23  ar  
 28  23  25  1   
 29  25  26  1   
 30  26  27  2   
 31  26  28  1   
 32  28  29  1   
@<TRIPOS>SUBSTRUCTURE
  1 <1>   0 RESIDUE 1 * * 1
# MOE 2007.09 (io_trps.svl 2007.09)
@<TRIPOS>MOLECULE
Auramycinone
29 32 1 0 0 
SMALL
NO_CHARGES


@<TRIPOS>ATOM
  1 O        2.3120     0.0510     0.0000 O.3   1 <1>   0.0000 
  2 C        3.3120     0.0540     0.0000 C.3   1 <1>   0.0000 
  3 C        2.8150    -0.8130     0.0000 C.3   1 <1>   0.0000 
  4 C        3.3120     1.0960     0.0000 C.3   1 <1>   0.0000 
  5 C        4.2180     1.6100     0.0000 C.3   1 <1>   0.0000 
  6 C        5.1120     1.0750     0.0000 C.ar  1 <1>   0.0000 
  7 C        5.9780     1.5750     0.0000 C.ar  1 <1>   0.0000 
  8 C        6.8440     1.0750     0.0000 C.ar  1 <1>   0.0000 
  9 C        7.7380     1.6100     0.0000 C.2   1 <1>   0.0000 
 10 C        8.6440     1.0960     0.0000 C.ar  1 <1>   0.0000 
 11 C        9.5750     1.6530     0.0000 C.ar  1 <1>   0.0000 
 12 C       10.5190     1.1180     0.0000 C.ar  1 <1>   0.0000 
 13 C       10.5190     0.0330     0.0000 C.ar  1 <1>   0.0000 
 14 C        9.5750    -0.5020     0.0000 C.ar  1 <1>   0.0000 
 15 O        9.5640     2.6530     0.0000 O.3   1 <1>   0.0000 
 16 C        8.6440     0.0540     0.0000 C.ar  1 <1>   0.0000 
 17 C        7.7380    -0.4590     0.0000 C.2   1 <1>   0.0000 
 18 O        7.7260    -1.4590     0.0000 O.2   1 <1>   0.0000 
 19 O        7.7260     2.6100     0.0000 O.2   1 <1>   0.0000 
 20 C        6.8440     0.0750     0.0000 C.ar  1 <1>   0.0000 
 21 C        5.9780    -0.4250     0.0000 C.ar  1 <1>   0.0000 
 22 O        5.9780     2.5750     0.0000 O.3   1 <1>   0.0000 
 23 C        5.1120     0.0750     0.0000 C.ar  1 <1>   0.0000 
 24 O        4.2300     2.6100     0.0000 O.3   1 <1>   0.0000 
 25 C        4.2180    -0.4590     0.0000 C.3   1 <1>   0.0000 
 26 C        4.2300    -1.4590     0.0000 C.2   1 <1>   0.0000 
 27 O        5.1010    -1.9490     0.0000 O.2   1 <1>   0.0000 
 28 O        3.3700    -1.9690     0.0000 O.3   1 <1>   0.0000 
 29 C        3.3810    -2.9690     0.0000 C.3   1 <1>   0.0000 
@<TRIPOS>BOND
  1   1   2  1   
  2   2   3  1   
  3   2   4  1   
  4   2  25  1   
  5   4   5  1   
  6   5   6  1   
  7   5  24  1   
  8   6   7  ar  
  9   6  23  ar  
 10   7   8  ar  
 11   7  22  1   
 12   8   9  1   
 13   8  20  ar  
 14   9  10  1   
 15   9  19  2   
 16  10  11  ar  
 17  10  16  ar  
 18  11  12  ar  
 19  11  15  1   
 20  12  13  ar  
 21  13  14  ar  
 22  14  16  ar  
 23  16  17  1   
 24  17  18  2   
 25  17  20  1   
 26  20  21  ar  
 27  21  23  ar  
 28  23  25  1   
 29  25  26  1   
 30  26  27  2   
 31  26  28  1   
 32  28  29  1   
@<TRIPOS>SUBSTRUCTURE
  1 <1>   0 RESIDUE 1 * * 1
# MOE 2007.09 (io_trps.svl 2007.09)
@<TRIPOS>MOLECULE
Eponemycin
28 28 1 0 0 
SMALL
NO_CHARGES


@<TRIPOS>ATOM
  1 O        2.0000     4.5620     0.0000 O.3   1 <1>   0.0000 
  2 C        2.0000     3.5620     0.0000 C.3   1 <1>   0.0000 
  3 C        2.8660     4.0620     0.0000 C.3   1 <1>   0.0000 
  4 C        3.3660     4.9280     0.0000 C.3   1 <1>   0.0000 
  5 O        2.8660     5.7940     0.0000 O.3   1 <1>   0.0000 
  6 C        3.3660     3.1960     0.0000 C.2   1 <1>   0.0000 
  7 C        4.3660     3.1960     0.0000 C.3   1 <1>   0.0000 
  8 C        4.8660     4.0620     0.0000 C.3   1 <1>   0.0000 
  9 C        5.8660     4.0620     0.0000 C.2   1 <1>   0.0000 
 10 C        6.3660     3.1960     0.0000 C.2   1 <1>   0.0000 
 11 C        6.3660     4.9280     0.0000 C.3   1 <1>   0.0000 
 12 N        4.8660     2.3300     0.0000 N.am  1 <1>   0.0000 
 13 C        4.3660     1.4640     0.0000 C.2   1 <1>   0.0000 
 14 C        4.8660     0.5980     0.0000 C.3   1 <1>   0.0000 
 15 C        5.8660     0.5980     0.0000 C.3   1 <1>   0.0000 
 16 O        6.3660    -0.2680     0.0000 O.3   1 <1>   0.0000 
 17 N        4.3660    -0.2680     0.0000 N.am  1 <1>   0.0000 
 18 C        4.8660    -1.1340     0.0000 C.2   1 <1>   0.0000 
 19 C        4.3660    -2.0010     0.0000 C.3   1 <1>   0.0000 
 20 C        4.8660    -2.8660     0.0000 C.3   1 <1>   0.0000 
 21 C        4.3660    -3.7330     0.0000 C.3   1 <1>   0.0000 
 22 C        4.8660    -4.5990     0.0000 C.3   1 <1>   0.0000 
 23 C        4.3660    -5.4650     0.0000 C.3   1 <1>   0.0000 
 24 C        3.3660    -5.4650     0.0000 C.3   1 <1>   0.0000 
 25 C        4.8660    -6.3310     0.0000 C.3   1 <1>   0.0000 
 26 O        5.8660    -1.1340     0.0000 O.2   1 <1>   0.0000 
 27 O        3.3660     1.4640     0.0000 O.2   1 <1>   0.0000 
 28 O        2.8660     2.3300     0.0000 O.2   1 <1>   0.0000 
@<TRIPOS>BOND
  1   1   2  1   
  2   1   3  1   
  3   2   3  1   
  4   3   4  1   
  5   3   6  1   
  6   4   5  1   
  7   6   7  1   
  8   6  28  2   
  9   7   8  1   
 10   7  12  1   
 11   8   9  1   
 12   9  10  2   
 13   9  11  1   
 14  12  13  am  
 15  13  14  1   
 16  13  27  2   
 17  14  15  1   
 18  14  17  1   
 19  15  16  1   
 20  17  18  am  
 21  18  19  1   
 22  18  26  2   
 23  19  20  1   
 24  20  21  1   
 25  21  22  1   
 26  22  23  1   
 27  23  24  1   
 28  23  25  1   
@<TRIPOS>SUBSTRUCTURE
  1 <1>   0 RESIDUE 1 * * 1
# MOE 2007.09 (io_trps.svl 2007.09)
@<TRIPOS>MOLECULE
Daunorubicinone
29 32 1 0 0 
SMALL
NO_CHARGES


@<TRIPOS>ATOM
  1 O        3.0070    -1.5280     0.0000 O.3   1 <1>   0.0000 
  2 C        3.5030    -0.6600     0.0000 C.3   1 <1>   0.0000 
  3 C        2.5030    -0.6640     0.0000 C.2   1 <1>   0.0000 
  4 C        2.0000     0.2010     0.0000 C.3   1 <1>   0.0000 
  5 O        2.0070    -1.5310     0.0000 O.2   1 <1>   0.0000 
  6 C        4.4090    -1.1740     0.0000 C.3   1 <1>   0.0000 
  7 C        5.3030    -0.6390     0.0000 C.ar  1 <1>   0.0000 
  8 C        6.1690    -1.1390     0.0000 C.ar  1 <1>   0.0000 
  9 C        7.0350    -0.6390     0.0000 C.ar  1 <1>   0.0000 
 10 C        7.9290    -1.1740     0.0000 C.2   1 <1>   0.0000 
 11 C        8.8350    -0.6600     0.0000 C.ar  1 <1>   0.0000 
 12 C        9.7670    -1.2170     0.0000 C.ar  1 <1>   0.0000 
 13 C       10.7100    -0.6810     0.0000 C.ar  1 <1>   0.0000 
 14 C       10.7100     0.4040     0.0000 C.ar  1 <1>   0.0000 
 15 C        9.7670     0.9390     0.0000 C.ar  1 <1>   0.0000 
 16 O        9.7550     1.9390     0.0000 O.3   1 <1>   0.0000 
 17 C       10.6150     2.4490     0.0000 C.3   1 <1>   0.0000 
 18 C        8.8350     0.3820     0.0000 C.ar  1 <1>   0.0000 
 19 C        7.9290     0.8960     0.0000 C.2   1 <1>   0.0000 
 20 O        7.9180     1.8960     0.0000 O.2   1 <1>   0.0000 
 21 O        7.9180    -2.1730     0.0000 O.2   1 <1>   0.0000 
 22 C        7.0350     0.3610     0.0000 C.ar  1 <1>   0.0000 
 23 C        6.1690     0.8610     0.0000 C.ar  1 <1>   0.0000 
 24 O        6.1690     1.8610     0.0000 O.3   1 <1>   0.0000 
 25 O        6.1690    -2.1390     0.0000 O.3   1 <1>   0.0000 
 26 C        5.3030     0.3610     0.0000 C.ar  1 <1>   0.0000 
 27 C        4.4090     0.8960     0.0000 C.3   1 <1>   0.0000 
 28 O        4.4210     1.8960     0.0000 O.3   1 <1>   0.0000 
 29 C        3.5030     0.3820     0.0000 C.3   1 <1>   0.0000 
@<TRIPOS>BOND
  1   1   2  1   
  2   2   3  1   
  3   2   6  1   
  4   2  29  1   
  5   3   4  1   
  6   3   5  2   
  7   6   7  1   
  8   7   8  ar  
  9   7  26  ar  
 10   8   9  ar  
 11   8  25  1   
 12   9  10  1   
 13   9  22  ar  
 14  10  11  1   
 15  10  21  2   
 16  11  12  ar  
 17  11  18  ar  
 18  12  13  ar  
 19  13  14  ar  
 20  14  15  ar  
 21  15  16  1   
 22  15  18  ar  
 23  16  17  1   
 24  18  19  1   
 25  19  20  2   
 26  19  22  1   
 27  22  23  ar  
 28  23  24  1   
 29  23  26  ar  
 30  26  27  1   
 31  27  28  1   
 32  27  29  1   
@<TRIPOS>SUBSTRUCTURE
  1 <1>   0 RESIDUE 1 * * 1
# MOE 2007.09 (io_trps.svl 2007.09)
@<TRIPOS>MOLECULE
AR-1C4972
29 32 1 0 0 
SMALL
NO_CHARGES


@<TRIPOS>ATOM
  1 O        5.4170     0.4760     0.0000 O.3   1 <1>   0.0000 
  2 C        4.8290     1.2840     0.0000 C.3   1 <1>   0.0000 
  3 C        3.8340     1.1800     0.0000 C.3   1 <1>   0.0000 
  4 C        3.2470     1.9890     0.0000 C.3   1 <1>   0.0000 
  5 C        3.6530     2.9030     0.0000 C.3   1 <1>   0.0000 
  6 C        4.6480     3.0070     0.0000 C.3   1 <1>   0.0000 
  7 C        5.0550     3.9210     0.0000 C.2   1 <1>   0.0000 
  8 O        4.4670     4.7300     0.0000 O.2   1 <1>   0.0000 
  9 O        6.0490     4.0250     0.0000 O.3   1 <1>   0.0000 
 10 O        3.0660     3.7120     0.0000 O.3   1 <1>   0.0000 
 11 O        2.2520     1.8840     0.0000 O.3   1 <1>   0.0000 
 12 O        3.4280     0.2660     0.0000 O.3   1 <1>   0.0000 
 13 O        5.2360     2.1980     0.0000 O.3   1 <1>   0.0000 
 14 C        5.0100    -0.4380     0.0000 C.2   1 <1>   0.0000 
 15 C        5.5980    -1.2470     0.0000 C.2   1 <1>   0.0000 
 16 C        6.5980    -1.2470     0.0000 C.2   1 <1>   0.0000 
 17 C        6.9070    -2.1980     0.0000 C.3   1 <1>   0.0000 
 18 C        7.7100    -2.7840     0.0000 C.3   1 <1>   0.0000 
 19 C        7.4020    -3.7300     0.0000 C.3   1 <1>   0.0000 
 20 C        7.4020    -4.7300     0.0000 C.3   1 <1>   0.0000 
 21 C        8.3530    -4.0390     0.0000 C.3   1 <1>   0.0000 
 22 C        6.4080    -3.7300     0.0000 C.3   1 <1>   0.0000 
 23 C        6.0980    -2.7860     0.0000 C.3   1 <1>   0.0000 
 24 C        5.7880    -3.7300     0.0000 C.3   1 <1>   0.0000 
 25 C        6.3750    -4.5410     0.0000 C.3   1 <1>   0.0000 
 26 C        4.7940    -3.7300     0.0000 C.3   1 <1>   0.0000 
 27 C        4.4860    -2.7840     0.0000 C.3   1 <1>   0.0000 
 28 C        5.2890    -2.1980     0.0000 C.3   1 <1>   0.0000 
 29 O        4.0160    -0.5430     0.0000 O.2   1 <1>   0.0000 
@<TRIPOS>BOND
  1   1   2  1   
  2   1  14  1   
  3   2   3  1   
  4   2  13  1   
  5   3   4  1   
  6   3  12  1   
  7   4   5  1   
  8   4  11  1   
  9   5   6  1   
 10   5  10  1   
 11   6   7  1   
 12   6  13  1   
 13   7   8  2   
 14   7   9  1   
 15  14  15  1   
 16  14  29  2   
 17  15  16  2   
 18  15  28  1   
 19  16  17  1   
 20  17  18  1   
 21  17  23  1   
 22  18  19  1   
 23  19  20  1   
 24  19  21  1   
 25  19  22  1   
 26  22  23  1   
 27  23  24  1   
 28  23  28  1   
 29  24  25  1   
 30  24  26  1   
 31  26  27  1   
 32  27  28  1   
@<TRIPOS>SUBSTRUCTURE
  1 <1>   0 RESIDUE 1 * * 1
# MOE 2007.09 (io_trps.svl 2007.09)
@<TRIPOS>MOLECULE
clindamycin
27 28 1 0 0 
SMALL
NO_CHARGES


@<TRIPOS>ATOM
  1 CL       3.4030     1.8230     0.0000 Cl    1 <1>   0.0000 
  2 C        3.4030     0.8230     0.0000 C.3   1 <1>   0.0000 
  3 C        2.5370     0.3230     0.0000 C.3   1 <1>   0.0000 
  4 C        4.2690     0.3230     0.0000 C.3   1 <1>   0.0000 
  5 C        4.2690    -0.6770     0.0000 C.3   1 <1>   0.0000 
  6 C        3.4030    -1.1770     0.0000 C.3   1 <1>   0.0000 
  7 C        3.4030    -2.1770     0.0000 C.3   1 <1>   0.0000 
  8 C        4.2690    -2.6770     0.0000 C.3   1 <1>   0.0000 
  9 C        5.1350    -2.1770     0.0000 C.3   1 <1>   0.0000 
 10 S        6.0010    -2.6770     0.0000 S.3   1 <1>   0.0000 
 11 C        6.8670    -2.1770     0.0000 C.3   1 <1>   0.0000 
 12 O        4.2690    -3.6770     0.0000 O.3   1 <1>   0.0000 
 13 O        2.5370    -2.6770     0.0000 O.3   1 <1>   0.0000 
 14 O        2.5370    -0.6770     0.0000 O.3   1 <1>   0.0000 
 15 O        5.1350    -1.1770     0.0000 O.3   1 <1>   0.0000 
 16 N        5.1350     0.8230     0.0000 N.am  1 <1>   0.0000 
 17 C        5.1350     1.8230     0.0000 C.2   1 <1>   0.0000 
 18 C        6.0010     2.3230     0.0000 C.3   1 <1>   0.0000 
 19 C        6.9150     1.9160     0.0000 C.3   1 <1>   0.0000 
 20 C        7.5840     2.6600     0.0000 C.3   1 <1>   0.0000 
 21 C        8.5780     2.5550     0.0000 C.3   1 <1>   0.0000 
 22 C        9.1660     3.3640     0.0000 C.3   1 <1>   0.0000 
 23 C       10.1600     3.2600     0.0000 C.3   1 <1>   0.0000 
 24 C        7.0840     3.5260     0.0000 C.3   1 <1>   0.0000 
 25 N        6.1060     3.3180     0.0000 N.3   1 <1>   0.0000 
 26 C        5.3620     3.9870     0.0000 C.3   1 <1>   0.0000 
 27 O        4.2690     2.3230     0.0000 O.2   1 <1>   0.0000 
@<TRIPOS>BOND
  1   1   2  1   
  2   2   3  1   
  3   2   4  1   
  4   4   5  1   
  5   4  16  1   
  6   5   6  1   
  7   5  15  1   
  8   6   7  1   
  9   6  14  1   
 10   7   8  1   
 11   7  13  1   
 12   8   9  1   
 13   8  12  1   
 14   9  10  1   
 15   9  15  1   
 16  10  11  1   
 17  16  17  am  
 18  17  18  1   
 19  17  27  2   
 20  18  19  1   
 21  18  25  1   
 22  19  20  1   
 23  20  21  1   
 24  20  24  1   
 25  21  22  1   
 26  22  23  1   
 27  24  25  1   
 28  25  26  1   
@<TRIPOS>SUBSTRUCTURE
  1 <1>   0 RESIDUE 1 * * 1
# MOE 2007.09 (io_trps.svl 2007.09)
@<TRIPOS>MOLECULE
Malioxamycin
17 16 1 0 0 
SMALL
NO_CHARGES


@<TRIPOS>ATOM
  1 O        6.0010     1.1550     0.0000 O.3   1 <1>   0.0000 
  2 C        6.8670     0.6550     0.0000 C.3   1 <1>   0.0000 
  3 C        7.7330     1.1550     0.0000 C.2   1 <1>   0.0000 
  4 O        7.7330     2.1550     0.0000 O.2   1 <1>   0.0000 
  5 O        8.5990     0.6550     0.0000 O.3   1 <1>   0.0000 
  6 C        6.8670    -0.3450     0.0000 C.3   1 <1>   0.0000 
  7 C        7.7330    -0.8450     0.0000 C.2   1 <1>   0.0000 
  8 O        8.5990    -0.3450     0.0000 O.2   1 <1>   0.0000 
  9 O        7.7330    -1.8450     0.0000 O.3   1 <1>   0.0000 
 10 N        5.1350     0.6550     0.0000 N.am  1 <1>   0.0000 
 11 C        4.2690     1.1550     0.0000 C.2   1 <1>   0.0000 
 12 C        3.4030     0.6550     0.0000 C.3   1 <1>   0.0000 
 13 C        3.4030    -0.3450     0.0000 C.3   1 <1>   0.0000 
 14 C        4.2690    -0.8450     0.0000 C.3   1 <1>   0.0000 
 15 C        2.5370    -0.8450     0.0000 C.3   1 <1>   0.0000 
 16 N        2.5370     1.1550     0.0000 N.3   1 <1>   0.0000 
 17 O        4.2690     2.1550     0.0000 O.2   1 <1>   0.0000 
@<TRIPOS>BOND
  1   1   2  1   
  2   1  10  1   
  3   2   3  1   
  4   2   6  1   
  5   3   4  2   
  6   3   5  1   
  7   6   7  1   
  8   7   8  2   
  9   7   9  1   
 10  10  11  am  
 11  11  12  1   
 12  11  17  2   
 13  12  13  1   
 14  12  16  1   
 15  13  14  1   
 16  13  15  1   
@<TRIPOS>SUBSTRUCTURE
  1 <1>   0 RESIDUE 1 * * 1
# MOE 2007.09 (io_trps.svl 2007.09)
@<TRIPOS>MOLECULE
gephyromycin
27 31 1 0 0 
SMALL
NO_CHARGES


@<TRIPOS>ATOM
  1 C        0.0000     0.0000     0.0000 C.3   1 <1>   0.0000 
  2 C        0.0000     0.0000     0.0000 C.3   1 <1>   0.0000 
  3 C        0.0000     0.0000     0.0000 C.3   1 <1>   0.0000 
  4 C        0.0000     0.0000     0.0000 C.2   1 <1>   0.0000 
  5 C        0.0000     0.0000     0.0000 C.3   1 <1>   0.0000 
  6 C        0.0000     0.0000     0.0000 C.3   1 <1>   0.0000 
  7 C        0.0000     0.0000     0.0000 C.3   1 <1>   0.0000 
  8 C        0.0000     0.0000     0.0000 C.3   1 <1>   0.0000 
  9 C        0.0000     0.0000     0.0000 C.3   1 <1>   0.0000 
 10 C        0.0000     0.0000     0.0000 C.2   1 <1>   0.0000 
 11 C        0.0000     0.0000     0.0000 C.ar  1 <1>   0.0000 
 12 C        0.0000     0.0000     0.0000 C.ar  1 <1>   0.0000 
 13 C        0.0000     0.0000     0.0000 C.ar  1 <1>   0.0000 
 14 C        0.0000     0.0000     0.0000 C.ar  1 <1>   0.0000 
 15 C        0.0000     0.0000     0.0000 C.ar  1 <1>   0.0000 
 16 O        0.0000     0.0000     0.0000 O.3   1 <1>   0.0000 
 17 C        0.0000     0.0000     0.0000 C.ar  1 <1>   0.0000 
 18 C        0.0000     0.0000     0.0000 C.2   1 <1>   0.0000 
 19 O        0.0000     0.0000     0.0000 O.2   1 <1>   0.0000 
 20 O        0.0000     0.0000     0.0000 O.2   1 <1>   0.0000 
 21 O        0.0000     0.0000     0.0000 O.3   1 <1>   0.0000 
 22 O        0.0000     0.0000     0.0000 O.3   1 <1>   0.0000 
 23 O        0.0000     0.0000     0.0000 O.3   1 <1>   0.0000 
 24 C        0.0000     0.0000     0.0000 C.3   1 <1>   0.0000 
 25 O        0.0000     0.0000     0.0000 O.2   1 <1>   0.0000 
 26 C        0.0000     0.0000     0.0000 C.3   1 <1>   0.0000 
 27 O        0.0000     0.0000     0.0000 O.3   1 <1>   0.0000 
@<TRIPOS>BOND
  1   1   2  1   
  2   2   3  1   
  3   2  26  1   
  4   2  27  1   
  5   3   4  1   
  6   4   5  1   
  7   4  25  2   
  8   5   6  1   
  9   5  23  1   
 10   5  24  1   
 11   6   7  1   
 12   6  22  1   
 13   6  26  1   
 14   7   8  1   
 15   8   9  1   
 16   9  10  1   
 17   9  21  1   
 18   9  24  1   
 19  10  11  1   
 20  10  20  2   
 21  11  12  ar  
 22  11  17  ar  
 23  12  13  ar  
 24  12  16  1   
 25  13  14  ar  
 26  14  15  ar  
 27  15  17  ar  
 28  17  18  1   
 29  18  19  2   
 30  18  24  1   
 31  24  27  1   
@<TRIPOS>SUBSTRUCTURE
  1 <1>   0 RESIDUE 1 * * 1
# MOE 2007.09 (io_trps.svl 2007.09)
@<TRIPOS>MOLECULE
Pigment A
32 36 1 0 0 
SMALL
NO_CHARGES


@<TRIPOS>ATOM
  1 O        8.5580     2.1460     0.0000 O.3   1 <1>   0.0000 
  2 C        8.3060     3.1510     0.0000 C.3   1 <1>   0.0000 
  3 C        9.0220     3.8490     0.0000 C.3   1 <1>   0.0000 
  4 C        7.3080     3.4270     0.0000 C.3   1 <1>   0.0000 
  5 C        6.5750     2.6950     0.0000 C.3   1 <1>   0.0000 
  6 C        6.8500     1.6970     0.0000 C.3   1 <1>   0.0000 
  7 C        6.3000     0.8690     0.0000 C.2   1 <1>   0.0000 
  8 C        5.3000     0.8690     0.0000 C.2   1 <1>   0.0000 
  9 C        4.6770     0.0870     0.0000 C.2   1 <1>   0.0000 
 10 C        4.9000    -0.8880     0.0000 C.2   1 <1>   0.0000 
 11 C        4.2140    -1.6080     0.0000 C.2   1 <1>   0.0000 
 12 C        4.6860    -2.4830     0.0000 C.2   1 <1>   0.0000 
 13 C        4.3210    -3.4520     0.0000 C.2   1 <1>   0.0000 
 14 C        3.3350    -3.6180     0.0000 C.3   1 <1>   0.0000 
 15 C        2.9860    -4.5560     0.0000 C.3   1 <1>   0.0000 
 16 C        2.0000    -4.7220     0.0000 C.3   1 <1>   0.0000 
 17 N        4.9840    -4.2480     0.0000 N.pl3 1 <1>   0.0000 
 18 C        6.0030    -4.0640     0.0000 C.2   1 <1>   0.0000 
 19 C        6.6520    -4.8250     0.0000 C.3   1 <1>   0.0000 
 20 C        6.3460    -3.0870     0.0000 C.2   1 <1>   0.0000 
 21 C        5.6640    -2.3070     0.0000 C.2   1 <1>   0.0000 
 22 O        3.2230    -1.4760     0.0000 O.2   1 <1>   0.0000 
 23 C        5.8000    -1.3220     0.0000 C.2   1 <1>   0.0000 
 24 C        6.7020    -0.8880     0.0000 C.2   1 <1>   0.0000 
 25 O        7.4830    -1.5120     0.0000 O.2   1 <1>   0.0000 
 26 O        4.8670     1.7700     0.0000 O.2   1 <1>   0.0000 
 27 C        6.9240     0.0870     0.0000 C.2   1 <1>   0.0000 
 28 O        7.8540     0.4390     0.0000 O.3   1 <1>   0.0000 
 29 O        5.8870     1.9640     0.0000 O.3   1 <1>   0.0000 
 30 O        5.6080     2.9510     0.0000 O.3   1 <1>   0.0000 
 31 O        7.0530     4.3940     0.0000 O.3   1 <1>   0.0000 
 32 C        7.8080     1.4320     0.0000 C.3   1 <1>   0.0000 
@<TRIPOS>BOND
  1   1   2  1   
  2   1  32  1   
  3   2   3  1   
  4   2   4  1   
  5   4   5  1   
  6   4  31  1   
  7   5   6  1   
  8   5  30  1   
  9   6   7  1   
 10   6  29  1   
 11   6  32  1   
 12   7   8  1   
 13   7  27  2   
 14   8   9  1   
 15   8  26  2   
 16   9  10  2   
 17  10  11  1   
 18  10  23  1   
 19  11  12  1   
 20  11  22  2   
 21  12  13  2   
 22  12  21  1   
 23  13  14  1   
 24  13  17  1   
 25  14  15  1   
 26  15  16  1   
 27  17  18  1   
 28  18  19  1   
 29  18  20  2   
 30  20  21  1   
 31  21  23  2   
 32  23  24  1   
 33  24  25  2   
 34  24  27  1   
 35  27  28  1   
 36  28  32  1   
@<TRIPOS>SUBSTRUCTURE
  1 <1>   0 RESIDUE 1 * * 1
# MOE 2007.09 (io_trps.svl 2007.09)
@<TRIPOS>MOLECULE
Antibiotic AB3217A
25 28 1 0 0 
SMALL
NO_CHARGES


@<TRIPOS>ATOM
  1 O        6.6470    -1.0040     0.0000 O.3   1 <1>   0.0000 
  2 C        6.2190    -1.8650     0.0000 C.3   1 <1>   0.0000 
  3 C        5.8760    -2.8050     0.0000 C.3   1 <1>   0.0000 
  4 C        4.8790    -2.8710     0.0000 C.3   1 <1>   0.0000 
  5 C        4.4140    -1.9850     0.0000 C.3   1 <1>   0.0000 
  6 C        3.8760    -1.1890     0.0000 C.3   1 <1>   0.0000 
  7 O        3.9710    -0.2320     0.0000 O.3   1 <1>   0.0000 
  8 C        4.6580     0.4410     0.0000 C.3   1 <1>   0.0000 
  9 C        4.2420     1.3510     0.0000 C.ar  1 <1>   0.0000 
 10 C        4.8220     2.1660     0.0000 C.ar  1 <1>   0.0000 
 11 C        4.4060     3.0750     0.0000 C.ar  1 <1>   0.0000 
 12 C        3.4110     3.1700     0.0000 C.ar  1 <1>   0.0000 
 13 C        2.8310     2.3550     0.0000 C.ar  1 <1>   0.0000 
 14 O        2.9960     4.0800     0.0000 O.3   1 <1>   0.0000 
 15 C        2.0000     4.1750     0.0000 C.3   1 <1>   0.0000 
 16 C        3.2470     1.4460     0.0000 C.ar  1 <1>   0.0000 
 17 C        5.6160     0.5190     0.0000 C.3   1 <1>   0.0000 
 18 N        5.9250     1.4700     0.0000 N.3   1 <1>   0.0000 
 19 C        6.9250     1.4700     0.0000 C.3   1 <1>   0.0000 
 20 C        7.2340     0.5190     0.0000 C.3   1 <1>   0.0000 
 21 O        8.1850     0.2100     0.0000 O.3   1 <1>   0.0000 
 22 O        4.3900    -3.7440     0.0000 O.3   1 <1>   0.0000 
 23 O        6.4770    -3.6040     0.0000 O.3   1 <1>   0.0000 
 24 O        5.3380    -2.2520     0.0000 O.3   1 <1>   0.0000 
 25 C        6.4250    -0.0680     0.0000 C.3   1 <1>   0.0000 
@<TRIPOS>BOND
  1   1   2  1   
  2   1  25  1   
  3   2   3  1   
  4   2  24  1   
  5   3   4  1   
  6   3  23  1   
  7   4   5  1   
  8   4  22  1   
  9   5   6  1   
 10   5  24  1   
 11   6   7  1   
 12   7   8  1   
 13   8   9  1   
 14   8  17  1   
 15   9  10  ar  
 16   9  16  ar  
 17  10  11  ar  
 18  11  12  ar  
 19  12  13  ar  
 20  12  14  1   
 21  13  16  ar  
 22  14  15  1   
 23  17  18  1   
 24  17  25  1   
 25  18  19  1   
 26  19  20  1   
 27  20  21  1   
 28  20  25  1   
@<TRIPOS>SUBSTRUCTURE
  1 <1>   0 RESIDUE 1 * * 1
# MOE 2007.09 (io_trps.svl 2007.09)
@<TRIPOS>MOLECULE
Carboxyphosphoenolpyruvic acid
13 12 1 0 0 
SMALL
NO_CHARGES


@<TRIPOS>ATOM
  1 P        3.4030     0.3580     0.0000 P.3   1 <1>   0.0000 
  2 O        3.9030    -0.5070     0.0000 O.2   1 <1>   0.0000 
  3 O        2.9030     1.2240     0.0000 O.3   1 <1>   0.0000 
  4 O        2.5370    -0.1420     0.0000 O.3   1 <1>   0.0000 
  5 O        4.2690     0.8580     0.0000 O.3   1 <1>   0.0000 
  6 C        5.1350     0.3580     0.0000 C.2   1 <1>   0.0000 
  7 C        5.1350    -0.6420     0.0000 C.2   1 <1>   0.0000 
  8 O        6.0010    -1.1420     0.0000 O.2   1 <1>   0.0000 
  9 O        4.2690    -1.1420     0.0000 O.3   1 <1>   0.0000 
 10 C        6.0010     0.8580     0.0000 C.2   1 <1>   0.0000 
 11 C        6.8670     0.3580     0.0000 C.2   1 <1>   0.0000 
 12 O        6.8670    -0.6420     0.0000 O.2   1 <1>   0.0000 
 13 O        7.7330     0.8580     0.0000 O.3   1 <1>   0.0000 
@<TRIPOS>BOND
  1   1   2  2   
  2   1   3  1   
  3   1   4  1   
  4   1   5  1   
  5   5   6  1   
  6   6   7  1   
  7   6  10  2   
  8   7   8  2   
  9   7   9  1   
 10  10  11  1   
 11  11  12  2   
 12  11  13  1   
@<TRIPOS>SUBSTRUCTURE
  1 <1>   0 RESIDUE 1 * * 1
# MOE 2007.09 (io_trps.svl 2007.09)
@<TRIPOS>MOLECULE
Sarubicin A
21 23 1 0 0 
SMALL
NO_CHARGES


@<TRIPOS>ATOM
  1 O       10.0150     0.5320     0.0000 O.3   1 <1>   0.0000 
  2 C        9.7570    -0.4340     0.0000 C.3   1 <1>   0.0000 
  3 C       10.2570    -1.3000     0.0000 C.3   1 <1>   0.0000 
  4 C        7.9250     0.3250     0.0000 C.3   1 <1>   0.0000 
  5 C        6.1930    -0.6750     0.0000 C.2   1 <1>   0.0000 
  6 C        5.6860    -1.5850     0.0000 C.2   1 <1>   0.0000 
  7 C        4.6440    -1.5930     0.0000 C.2   1 <1>   0.0000 
  8 C        4.1230    -0.6910     0.0000 C.2   1 <1>   0.0000 
  9 C        3.1230    -0.6870     0.0000 C.2   1 <1>   0.0000 
 10 N        2.6200    -1.5520     0.0000 N.am  1 <1>   0.0000 
 11 O        2.6270     0.1810     0.0000 O.2   1 <1>   0.0000 
 12 C        4.6510     0.2070     0.0000 C.2   1 <1>   0.0000 
 13 O        4.1610     1.0790     0.0000 O.2   1 <1>   0.0000 
 14 N        4.1480    -2.4610     0.0000 N.pl3 1 <1>   0.0000 
 15 O        6.1960    -2.4460     0.0000 O.2   1 <1>   0.0000 
 16 C        5.6930     0.1910     0.0000 C.2   1 <1>   0.0000 
 17 C        6.9470     2.1390     0.0000 C.3   1 <1>   0.0000 
 18 C        7.8130     2.6390     0.0000 C.3   1 <1>   0.0000 
 19 O        5.9810     2.3980     0.0000 O.3   1 <1>   0.0000 
 20 O        7.6660    -0.6410     0.0000 O.3   1 <1>   0.0000 
 21 C        8.1830     1.2910     0.0000 C.3   1 <1>   0.0000 
@<TRIPOS>BOND
  1   1   2  1   
  2   1  21  1   
  3   2   3  1   
  4   2   4  1   
  5   4   5  1   
  6   4  17  1   
  7   4  20  1   
  8   5   6  1   
  9   5  16  2   
 10   6   7  1   
 11   6  15  2   
 12   7   8  2   
 13   7  14  1   
 14   8   9  1   
 15   8  12  1   
 16   9  10  am  
 17   9  11  2   
 18  12  13  2   
 19  12  16  1   
 20  16  21  1   
 21  17  18  1   
 22  17  19  1   
 23  18  21  1   
@<TRIPOS>SUBSTRUCTURE
  1 <1>   0 RESIDUE 1 * * 1
# MOE 2007.09 (io_trps.svl 2007.09)
@<TRIPOS>MOLECULE
Sarcinamycin A
21 23 1 0 0 
SMALL
NO_CHARGES


@<TRIPOS>ATOM
  1 O        2.4130     0.0080     0.0000 O.3   1 <1>   0.0000 
  2 C        2.6720    -0.9570     0.0000 C.3   1 <1>   0.0000 
  3 C        2.1720    -1.8230     0.0000 C.3   1 <1>   0.0000 
  4 C        4.5040    -0.1990     0.0000 C.3   1 <1>   0.0000 
  5 C        6.2360    -1.1990     0.0000 C.2   1 <1>   0.0000 
  6 C        6.7430    -2.1090     0.0000 C.2   1 <1>   0.0000 
  7 C        7.7840    -2.1170     0.0000 C.2   1 <1>   0.0000 
  8 C        8.3050    -1.2140     0.0000 C.2   1 <1>   0.0000 
  9 C        9.3050    -1.2110     0.0000 C.2   1 <1>   0.0000 
 10 N        9.8080    -2.0750     0.0000 N.am  1 <1>   0.0000 
 11 O        9.8020    -0.3430     0.0000 O.2   1 <1>   0.0000 
 12 C        7.7770    -0.3160     0.0000 C.2   1 <1>   0.0000 
 13 O        8.2670     0.5550     0.0000 O.2   1 <1>   0.0000 
 14 N        8.2810    -2.9850     0.0000 N.pl3 1 <1>   0.0000 
 15 O        6.2330    -2.9690     0.0000 O.2   1 <1>   0.0000 
 16 C        6.7360    -0.3330     0.0000 C.2   1 <1>   0.0000 
 17 C        5.4820     1.6160     0.0000 C.3   1 <1>   0.0000 
 18 C        4.6160     2.1160     0.0000 C.3   1 <1>   0.0000 
 19 O        4.3570     3.0820     0.0000 O.3   1 <1>   0.0000 
 20 O        4.7620    -1.1640     0.0000 O.3   1 <1>   0.0000 
 21 C        4.2450     0.7670     0.0000 C.3   1 <1>   0.0000 
@<TRIPOS>BOND
  1   1   2  1   
  2   1  21  1   
  3   2   3  1   
  4   2   4  1   
  5   4   5  1   
  6   4  17  1   
  7   4  20  1   
  8   5   6  1   
  9   5  16  2   
 10   6   7  1   
 11   6  15  2   
 12   7   8  2   
 13   7  14  1   
 14   8   9  1   
 15   8  12  1   
 16   9  10  am  
 17   9  11  2   
 18  12  13  2   
 19  12  16  1   
 20  16  21  1   
 21  17  18  1   
 22  18  19  1   
 23  18  21  1   
@<TRIPOS>SUBSTRUCTURE
  1 <1>   0 RESIDUE 1 * * 1
# MOE 2007.09 (io_trps.svl 2007.09)
@<TRIPOS>MOLECULE
musacin c
22 21 1 0 0 
SMALL
NO_CHARGES


@<TRIPOS>ATOM
  1 C        0.0000     0.0000     0.0000 C.3   1 <1>   0.0000 
  2 O        0.0000     0.0000     0.0000 O.3   1 <1>   0.0000 
  3 C        0.0000     0.0000     0.0000 C.2   1 <1>   0.0000 
  4 C        0.0000     0.0000     0.0000 C.3   1 <1>   0.0000 
  5 C        0.0000     0.0000     0.0000 C.3   1 <1>   0.0000 
  6 C        0.0000     0.0000     0.0000 C.3   1 <1>   0.0000 
  7 O        0.0000     0.0000     0.0000 O.3   1 <1>   0.0000 
  8 C        0.0000     0.0000     0.0000 C.2   1 <1>   0.0000 
  9 C        0.0000     0.0000     0.0000 C.2   1 <1>   0.0000 
 10 C        0.0000     0.0000     0.0000 C.2   1 <1>   0.0000 
 11 C        0.0000     0.0000     0.0000 C.3   1 <1>   0.0000 
 12 C        0.0000     0.0000     0.0000 C.3   1 <1>   0.0000 
 13 C        0.0000     0.0000     0.0000 C.2   1 <1>   0.0000 
 14 C        0.0000     0.0000     0.0000 C.2   1 <1>   0.0000 
 15 C        0.0000     0.0000     0.0000 C.3   1 <1>   0.0000 
 16 O        0.0000     0.0000     0.0000 O.3   1 <1>   0.0000 
 17 O        0.0000     0.0000     0.0000 O.3   1 <1>   0.0000 
 18 O        0.0000     0.0000     0.0000 O.2   1 <1>   0.0000 
 19 C        0.0000     0.0000     0.0000 C.3   1 <1>   0.0000 
 20 O        0.0000     0.0000     0.0000 O.3   1 <1>   0.0000 
 21 O        0.0000     0.0000     0.0000 O.3   1 <1>   0.0000 
 22 O        0.0000     0.0000     0.0000 O.2   1 <1>   0.0000 
@<TRIPOS>BOND
  1   1   2  1   
  2   2   3  1   
  3   3   4  1   
  4   3  22  2   
  5   4   5  1   
  6   4  21  1   
  7   5   6  1   
  8   5  19  1   
  9   6   7  1   
 10   7   8  1   
 11   8   9  1   
 12   8  18  2   
 13   9  10  2   
 14  10  11  1   
 15  11  12  1   
 16  11  17  1   
 17  12  13  1   
 18  12  16  1   
 19  13  14  2   
 20  14  15  1   
 21  19  20  1   
@<TRIPOS>SUBSTRUCTURE
  1 <1>   0 RESIDUE 1 * * 1
# MOE 2007.09 (io_trps.svl 2007.09)
@<TRIPOS>MOLECULE
aristeromycin
19 21 1 0 0 
SMALL
NO_CHARGES


@<TRIPOS>ATOM
  1 O        6.7480    -0.2000     0.0000 O.3   1 <1>   0.0000 
  2 C        5.9400     0.3890     0.0000 C.3   1 <1>   0.0000 
  3 C        5.9420     1.3890     0.0000 C.3   1 <1>   0.0000 
  4 C        4.9920     1.7000     0.0000 C.3   1 <1>   0.0000 
  5 C        4.6840     2.6510     0.0000 C.3   1 <1>   0.0000 
  6 O        5.3550     3.3930     0.0000 O.3   1 <1>   0.0000 
  7 C        4.4030     0.8920     0.0000 C.3   1 <1>   0.0000 
  8 O        6.7520     1.9760     0.0000 O.3   1 <1>   0.0000 
  9 C        4.9890     0.0820     0.0000 C.3   1 <1>   0.0000 
 10 N        4.6780    -0.8690     0.0000 N.pl3 1 <1>   0.0000 
 11 C        5.2620    -1.6730     0.0000 C.2   1 <1>   0.0000 
 12 N        4.6780    -2.4780     0.0000 N.2   1 <1>   0.0000 
 13 C        3.7320    -2.1730     0.0000 C.ar  1 <1>   0.0000 
 14 C        2.8660    -2.6730     0.0000 C.ar  1 <1>   0.0000 
 15 N        2.8660    -3.6730     0.0000 N.pl3 1 <1>   0.0000 
 16 N        2.0000    -2.1730     0.0000 N.ar  1 <1>   0.0000 
 17 C        2.0000    -1.1730     0.0000 C.ar  1 <1>   0.0000 
 18 N        2.8660    -0.6730     0.0000 N.ar  1 <1>   0.0000 
 19 C        3.7320    -1.1730     0.0000 C.ar  1 <1>   0.0000 
@<TRIPOS>BOND
  1   1   2  1   
  2   2   3  1   
  3   2   9  1   
  4   3   4  1   
  5   3   8  1   
  6   4   5  1   
  7   4   7  1   
  8   5   6  1   
  9   7   9  1   
 10   9  10  1   
 11  10  11  1   
 12  10  19  1   
 13  11  12  2   
 14  12  13  1   
 15  13  14  ar  
 16  13  19  ar  
 17  14  15  1   
 18  14  16  ar  
 19  16  17  ar  
 20  17  18  ar  
 21  18  19  ar  
@<TRIPOS>SUBSTRUCTURE
  1 <1>   0 RESIDUE 1 * * 1
# MOE 2007.09 (io_trps.svl 2007.09)
@<TRIPOS>MOLECULE
tubercidin
19 21 1 0 0 
SMALL
NO_CHARGES


@<TRIPOS>ATOM
  1 O        4.4030     0.8920     0.0000 O.3   1 <1>   0.0000 
  2 C        4.9920     1.7000     0.0000 C.3   1 <1>   0.0000 
  3 C        4.6840     2.6510     0.0000 C.3   1 <1>   0.0000 
  4 O        5.3550     3.3930     0.0000 O.3   1 <1>   0.0000 
  5 C        5.9420     1.3890     0.0000 C.3   1 <1>   0.0000 
  6 C        5.9400     0.3890     0.0000 C.3   1 <1>   0.0000 
  7 O        6.7480    -0.2000     0.0000 O.3   1 <1>   0.0000 
  8 O        6.7520     1.9760     0.0000 O.3   1 <1>   0.0000 
  9 C        4.9890     0.0820     0.0000 C.3   1 <1>   0.0000 
 10 N        4.6780    -0.8690     0.0000 N.pl3 1 <1>   0.0000 
 11 C        5.2620    -1.6730     0.0000 C.2   1 <1>   0.0000 
 12 C        4.6780    -2.4780     0.0000 C.2   1 <1>   0.0000 
 13 C        3.7320    -2.1730     0.0000 C.ar  1 <1>   0.0000 
 14 C        2.8660    -2.6730     0.0000 C.ar  1 <1>   0.0000 
 15 N        2.8660    -3.6730     0.0000 N.pl3 1 <1>   0.0000 
 16 N        2.0000    -2.1730     0.0000 N.ar  1 <1>   0.0000 
 17 C        2.0000    -1.1730     0.0000 C.ar  1 <1>   0.0000 
 18 N        2.8660    -0.6730     0.0000 N.ar  1 <1>   0.0000 
 19 C        3.7320    -1.1730     0.0000 C.ar  1 <1>   0.0000 
@<TRIPOS>BOND
  1   1   2  1   
  2   1   9  1   
  3   2   3  1   
  4   2   5  1   
  5   3   4  1   
  6   5   6  1   
  7   5   8  1   
  8   6   7  1   
  9   6   9  1   
 10   9  10  1   
 11  10  11  1   
 12  10  19  1   
 13  11  12  2   
 14  12  13  1   
 15  13  14  ar  
 16  13  19  ar  
 17  14  15  1   
 18  14  16  ar  
 19  16  17  ar  
 20  17  18  ar  
 21  18  19  ar  
@<TRIPOS>SUBSTRUCTURE
  1 <1>   0 RESIDUE 1 * * 1
# MOE 2007.09 (io_trps.svl 2007.09)
@<TRIPOS>MOLECULE
deoxyguanosine
19 21 1 0 0 
SMALL
NO_CHARGES


@<TRIPOS>ATOM
  1 O        7.3440     0.6700     0.0000 O.3   1 <1>   0.0000 
  2 C        7.3450     1.6700     0.0000 C.3   1 <1>   0.0000 
  3 C        8.1550     2.2570     0.0000 C.3   1 <1>   0.0000 
  4 O        9.0680     1.8480     0.0000 O.3   1 <1>   0.0000 
  5 C        6.3950     1.9810     0.0000 C.3   1 <1>   0.0000 
  6 C        5.8060     1.1730     0.0000 C.3   1 <1>   0.0000 
  7 O        6.0870     2.9320     0.0000 O.3   1 <1>   0.0000 
  8 C        6.3920     0.3630     0.0000 C.3   1 <1>   0.0000 
  9 N        6.0810    -0.5880     0.0000 N.pl3 1 <1>   0.0000 
 10 C        6.6650    -1.3920     0.0000 C.2   1 <1>   0.0000 
 11 N        6.0810    -2.1970     0.0000 N.2   1 <1>   0.0000 
 12 C        5.1350    -1.8920     0.0000 C.2   1 <1>   0.0000 
 13 C        4.2690    -2.3920     0.0000 C.2   1 <1>   0.0000 
 14 N        3.4030    -1.8920     0.0000 N.2   1 <1>   0.0000 
 15 C        3.4030    -0.8920     0.0000 C.2   1 <1>   0.0000 
 16 N        2.5370    -0.3920     0.0000 N.pl3 1 <1>   0.0000 
 17 N        4.2690    -0.3920     0.0000 N.pl3 1 <1>   0.0000 
 18 O        4.2690    -3.3920     0.0000 O.2   1 <1>   0.0000 
 19 C        5.1350    -0.8920     0.0000 C.2   1 <1>   0.0000 
@<TRIPOS>BOND
  1   1   2  1   
  2   1   8  1   
  3   2   3  1   
  4   2   5  1   
  5   3   4  1   
  6   5   6  1   
  7   5   7  1   
  8   6   8  1   
  9   8   9  1   
 10   9  10  1   
 11   9  19  1   
 12  10  11  2   
 13  11  12  1   
 14  12  13  1   
 15  12  19  2   
 16  13  14  1   
 17  13  18  2   
 18  14  15  2   
 19  15  16  1   
 20  15  17  1   
 21  17  19  1   
@<TRIPOS>SUBSTRUCTURE
  1 <1>   0 RESIDUE 1 * * 1
# MOE 2007.09 (io_trps.svl 2007.09)
@<TRIPOS>MOLECULE
NSC218321
19 21 1 0 0 
SMALL
NO_CHARGES


@<TRIPOS>ATOM
  1 O        4.8480     0.9990     0.0000 O.3   1 <1>   0.0000 
  2 C        5.4340     1.8100     0.0000 C.3   1 <1>   0.0000 
  3 C        5.1210     2.7600     0.0000 C.3   1 <1>   0.0000 
  4 O        5.7880     3.5060     0.0000 O.3   1 <1>   0.0000 
  5 C        6.3860     1.5040     0.0000 C.3   1 <1>   0.0000 
  6 C        6.3890     0.5040     0.0000 C.3   1 <1>   0.0000 
  7 O        7.1930     2.0950     0.0000 O.3   1 <1>   0.0000 
  8 C        5.4390     0.1920     0.0000 C.3   1 <1>   0.0000 
  9 N        5.1330    -0.7600     0.0000 N.pl3 1 <1>   0.0000 
 10 C        5.7200    -1.5620     0.0000 C.2   1 <1>   0.0000 
 11 N        5.1410    -2.3690     0.0000 N.2   1 <1>   0.0000 
 12 C        4.1930    -2.0690     0.0000 C.2   1 <1>   0.0000 
 13 C        3.4140    -2.6970     0.0000 C.3   1 <1>   0.0000 
 14 C        2.4380    -2.4790     0.0000 C.3   1 <1>   0.0000 
 15 N        2.0000    -1.5800     0.0000 N.2   1 <1>   0.0000 
 16 C        2.4290    -0.6770     0.0000 C.2   1 <1>   0.0000 
 17 N        3.4030    -0.4500     0.0000 N.pl3 1 <1>   0.0000 
 18 O        3.6420    -3.6710     0.0000 O.3   1 <1>   0.0000 
 19 C        4.1880    -1.0690     0.0000 C.2   1 <1>   0.0000 
@<TRIPOS>BOND
  1   1   2  1   
  2   1   8  1   
  3   2   3  1   
  4   2   5  1   
  5   3   4  1   
  6   5   6  1   
  7   5   7  1   
  8   6   8  1   
  9   8   9  1   
 10   9  10  1   
 11   9  19  1   
 12  10  11  2   
 13  11  12  1   
 14  12  13  1   
 15  12  19  2   
 16  13  14  1   
 17  13  18  1   
 18  14  15  1   
 19  15  16  2   
 20  16  17  1   
 21  17  19  1   
@<TRIPOS>SUBSTRUCTURE
  1 <1>   0 RESIDUE 1 * * 1
# MOE 2007.09 (io_trps.svl 2007.09)
@<TRIPOS>MOLECULE
Nitropeptin
21 20 1 0 0 
SMALL
NO_CHARGES


@<TRIPOS>ATOM
  1 O        4.5980    -1.4400     0.0000 O.2   1 <1>   0.0000 
  2 C        4.5980    -0.4400     0.0000 C.2   1 <1>   0.0000 
  3 C        3.7320     0.0600     0.0000 C.3   1 <1>   0.0000 
  4 C        3.7320     1.0600     0.0000 C.3   1 <1>   0.0000 
  5 C        2.8660     1.5600     0.0000 C.3   1 <1>   0.0000 
  6 C        2.0000     1.0600     0.0000 C.3   1 <1>   0.0000 
  7 C        2.8660     2.5600     0.0000 C.3   1 <1>   0.0000 
  8 N        2.8660    -0.4400     0.0000 N.3   1 <1>   0.0000 
  9 N        5.4640     0.0600     0.0000 N.am  1 <1>   0.0000 
 10 C        6.3300    -0.4400     0.0000 C.3   1 <1>   0.0000 
 11 C        6.3300    -1.4400     0.0000 C.2   1 <1>   0.0000 
 12 O        5.4640    -1.9400     0.0000 O.2   1 <1>   0.0000 
 13 O        7.1960    -1.9400     0.0000 O.3   1 <1>   0.0000 
 14 C        7.1960     0.0600     0.0000 C.3   1 <1>   0.0000 
 15 C        8.0620    -0.4400     0.0000 C.3   1 <1>   0.0000 
 16 C        8.9280     0.0600     0.0000 C.2   1 <1>   0.0000 
 17 O        8.9280     1.0600     0.0000 O.2   1 <1>   0.0000 
 18 O        9.7940    -0.4400     0.0000 O.3   1 <1>   0.0000 
 19 N        7.1960     1.0600     0.0000 N.pl3 1 <1>   0.0000 
 20 O        6.3300     1.5600     0.0000 O.2   1 <1>   0.0000 
 21 O        8.0620     1.5600     0.0000 O.2   1 <1>   0.0000 
@<TRIPOS>BOND
  1   1   2  2   
  2   2   3  1   
  3   2   9  am  
  4   3   4  1   
  5   3   8  1   
  6   4   5  1   
  7   5   6  1   
  8   5   7  1   
  9   9  10  1   
 10  10  11  1   
 11  10  14  1   
 12  11  12  2   
 13  11  13  1   
 14  14  15  1   
 15  14  19  1   
 16  15  16  1   
 17  16  17  2   
 18  16  18  1   
 19  19  20  2   
 20  19  21  2   
@<TRIPOS>SUBSTRUCTURE
  1 <1>   0 RESIDUE 1 * * 1
# MOE 2007.09 (io_trps.svl 2007.09)
@<TRIPOS>MOLECULE
Thrazarine
15 14 1 0 0 
SMALL
USER_CHARGES


@<TRIPOS>ATOM
  1 O        6.0010     0.2500     0.0000 O.3   1 <1>   0.0000 
  2 C        5.1350     0.7500     0.0000 C.2   1 <1>   0.0000 
  3 C        4.2690     0.2500     0.0000 C.2   1 <1>   0.0000 
  4 C        3.4030     0.7500     0.0000 C.3   1 <1>   0.0000 
  5 C        3.4030     1.7500     0.0000 C.3   1 <1>   0.0000 
  6 O        2.5370     0.2500     0.0000 O.3   1 <1>   0.0000 
  7 N        4.2690    -0.7500     0.0000 N.2   1 <1>   1.0000 
  8 N        4.2690    -1.7500     0.0000 N.2   1 <1>  -1.0000 
  9 O        5.1350     1.7500     0.0000 O.3   1 <1>   0.0000 
 10 C        6.8670     0.7500     0.0000 C.3   1 <1>   0.0000 
 11 C        7.7330     0.2500     0.0000 C.3   1 <1>   0.0000 
 12 C        8.5990     0.7500     0.0000 C.2   1 <1>   0.0000 
 13 O        8.5990     1.7500     0.0000 O.2   1 <1>   0.0000 
 14 O        9.4650     0.2500     0.0000 O.3   1 <1>   0.0000 
 15 N        7.7330    -0.7500     0.0000 N.3   1 <1>   0.0000 
@<TRIPOS>BOND
  1   1   2  1   
  2   1  10  1   
  3   2   3  2   
  4   2   9  1   
  5   3   4  1   
  6   3   7  1   
  7   4   5  1   
  8   4   6  1   
  9   7   8  2   
 10  10  11  1   
 11  11  12  1   
 12  11  15  1   
 13  12  13  2   
 14  12  14  1   
@<TRIPOS>SUBSTRUCTURE
  1 <1>   0 RESIDUE 1 * * 1
# MOE 2007.09 (io_trps.svl 2007.09)
@<TRIPOS>MOLECULE
49787025
34 35 1 0 0 
SMALL
NO_CHARGES


@<TRIPOS>ATOM
  1 O        6.6370    -0.7510     0.0000 O.3   1 <1>   0.0000 
  2 C        6.0280     0.0420     0.0000 C.3   1 <1>   0.0000 
  3 C        6.7670    -1.7430     0.0000 C.3   1 <1>   0.0000 
  4 C        5.9010    -2.2430     0.0000 C.3   1 <1>   0.0000 
  5 C        5.4010    -1.3770     0.0000 C.3   1 <1>   0.0000 
  6 C        5.5710    -0.3910     0.0000 C.3   1 <1>   0.0000 
  7 C        4.2690    -1.2700     0.0000 C.3   1 <1>   0.0000 
  8 C        3.4030    -0.7700     0.0000 C.ar  1 <1>   0.0000 
  9 C        4.2690    -0.2700     0.0000 C.ar  1 <1>   0.0000 
 10 C        4.2690     0.7300     0.0000 C.ar  1 <1>   0.0000 
 11 C        3.4030     1.2300     0.0000 C.ar  1 <1>   0.0000 
 12 C        2.5370     0.7300     0.0000 C.ar  1 <1>   0.0000 
 13 N        2.5370     1.7300     0.0000 N.am  1 <1>   0.0000 
 14 C        3.4030     2.2300     0.0000 C.2   1 <1>   0.0000 
 15 C        4.2690     1.7300     0.0000 C.2   1 <1>   0.0000 
 16 C        4.0130     1.0260     0.0000 C.3   1 <1>   0.0000 
 17 C        5.1350     2.2300     0.0000 C.2   1 <1>   0.0000 
 18 C        6.0010     1.7300     0.0000 C.3   1 <1>   0.0000 
 19 C        6.8670     2.2300     0.0000 C.3   1 <1>   0.0000 
 20 C        7.7330     1.7300     0.0000 C.3   1 <1>   0.0000 
 21 C        7.7330     0.7300     0.0000 C.3   1 <1>   0.0000 
 22 C        8.5990     0.2300     0.0000 C.2   1 <1>   0.0000 
 23 C        9.5650     0.4890     0.0000 C.3   1 <1>   0.0000 
 24 C        8.0990    -0.6360     0.0000 C.2   1 <1>   0.0000 
 25 C        8.5990    -1.5020     0.0000 C.3   1 <1>   0.0000 
 26 C        9.5650    -1.7600     0.0000 C.3   1 <1>   0.0000 
 27 O        6.8670     0.2300     0.0000 O.3   1 <1>   0.0000 
 28 O        8.5990     2.2300     0.0000 O.3   1 <1>   0.0000 
 29 C        8.5990     3.2300     0.0000 C.3   1 <1>   0.0000 
 30 O        3.4030     3.2300     0.0000 O.2   1 <1>   0.0000 
 31 O        5.1350     1.2300     0.0000 O.3   1 <1>   0.0000 
 32 C        2.5370    -0.2700     0.0000 C.ar  1 <1>   0.0000 
 33 C        7.7330    -2.0020     0.0000 C.3   1 <1>   0.0000 
 34 O        7.8640    -2.9930     0.0000 O.3   1 <1>   0.0000 
@<TRIPOS>BOND
  1   1   2  1   
  2   1   3  1   
  3   3   4  1   
  4   3  33  1   
  5   4   5  1   
  6   5   6  1   
  7   5   7  1   
  8   7   8  1   
  9   8   9  ar  
 10   8  32  ar  
 11   9  10  ar  
 12  10  11  ar  
 13  10  31  1   
 14  11  12  ar  
 15  12  13  1   
 16  12  32  ar  
 17  13  14  am  
 18  14  15  1   
 19  14  30  2   
 20  15  16  1   
 21  15  17  2   
 22  17  18  1   
 23  18  19  1   
 24  19  20  1   
 25  20  21  1   
 26  20  28  1   
 27  21  22  1   
 28  21  27  1   
 29  22  23  1   
 30  22  24  2   
 31  24  25  1   
 32  25  26  1   
 33  25  33  1   
 34  28  29  1   
 35  33  34  1   
@<TRIPOS>SUBSTRUCTURE
  1 <1>   0 RESIDUE 1 * * 1
# MOE 2007.09 (io_trps.svl 2007.09)
@<TRIPOS>MOLECULE
Platencin
31 34 1 0 0 
SMALL
NO_CHARGES


@<TRIPOS>ATOM
  1 O        2.8100    -3.1420     0.0000 O.2   1 <1>   0.0000 
  2 C        3.6740    -3.6460     0.0000 C.2   1 <1>   0.0000 
  3 C        3.6740    -4.6870     0.0000 C.2   1 <1>   0.0000 
  4 C        4.5800    -5.2010     0.0000 C.2   1 <1>   0.0000 
  5 C        5.4740    -4.6660     0.0000 C.3   1 <1>   0.0000 
  6 C        5.7930    -4.0200     0.0000 C.3   1 <1>   0.0000 
  7 C        6.4860    -3.6200     0.0000 C.2   1 <1>   0.0000 
  8 C        6.7450    -2.6540     0.0000 C.2   1 <1>   0.0000 
  9 C        7.2060    -3.6660     0.0000 C.3   1 <1>   0.0000 
 10 C        7.2060    -4.6660     0.0000 C.3   1 <1>   0.0000 
 11 C        6.3400    -3.1660     0.0000 C.3   1 <1>   0.0000 
 12 C        6.3400    -5.1660     0.0000 C.3   1 <1>   0.0000 
 13 C        5.4740    -3.6660     0.0000 C.3   1 <1>   0.0000 
 14 C        4.5800    -3.1320     0.0000 C.3   1 <1>   0.0000 
 15 C        5.0900    -2.2720     0.0000 C.3   1 <1>   0.0000 
 16 C        4.0900    -2.2600     0.0000 C.3   1 <1>   0.0000 
 17 C        4.6000    -1.4000     0.0000 C.3   1 <1>   0.0000 
 18 C        4.1100    -0.5280     0.0000 C.2   1 <1>   0.0000 
 19 N        4.6200     0.3320     0.0000 N.am  1 <1>   0.0000 
 20 C        4.1300     1.2040     0.0000 C.ar  1 <1>   0.0000 
 21 C        3.1300     1.2150     0.0000 C.ar  1 <1>   0.0000 
 22 C        2.6400     2.0870     0.0000 C.ar  1 <1>   0.0000 
 23 C        3.1500     2.9470     0.0000 C.ar  1 <1>   0.0000 
 24 C        4.1500     2.9360     0.0000 C.ar  1 <1>   0.0000 
 25 C        4.6600     3.7960     0.0000 C.2   1 <1>   0.0000 
 26 O        5.6600     3.7840     0.0000 O.2   1 <1>   0.0000 
 27 O        4.1700     4.6680     0.0000 O.3   1 <1>   0.0000 
 28 O        2.6200     0.3550     0.0000 O.3   1 <1>   0.0000 
 29 C        4.6400     2.0640     0.0000 C.ar  1 <1>   0.0000 
 30 O        5.6400     2.0520     0.0000 O.3   1 <1>   0.0000 
 31 O        3.1100    -0.5160     0.0000 O.2   1 <1>   0.0000 
@<TRIPOS>BOND
  1   1   2  2   
  2   2   3  1   
  3   2  14  1   
  4   3   4  2   
  5   4   5  1   
  6   5   6  1   
  7   5  12  1   
  8   5  13  1   
  9   6   7  1   
 10   7   8  2   
 11   7   9  1   
 12   9  10  1   
 13   9  11  1   
 14  10  12  1   
 15  11  13  1   
 16  13  14  1   
 17  14  15  1   
 18  14  16  1   
 19  16  17  1   
 20  17  18  1   
 21  18  19  am  
 22  18  31  2   
 23  19  20  1   
 24  20  21  ar  
 25  20  29  ar  
 26  21  22  ar  
 27  21  28  1   
 28  22  23  ar  
 29  23  24  ar  
 30  24  25  1   
 31  24  29  ar  
 32  25  26  2   
 33  25  27  1   
 34  29  30  1   
@<TRIPOS>SUBSTRUCTURE
  1 <1>   0 RESIDUE 1 * * 1
# MOE 2007.09 (io_trps.svl 2007.09)
@<TRIPOS>MOLECULE
NONAME
35 36 1 0 0 
SMALL
NO_CHARGES


@<TRIPOS>ATOM
  1 C        0.0000     0.0000     0.0000 C.3   1 <1>   0.0000 
  2 C        0.0000     0.0000     0.0000 C.3   1 <1>   0.0000 
  3 C        0.0000     0.0000     0.0000 C.3   1 <1>   0.0000 
  4 O        0.0000     0.0000     0.0000 O.3   1 <1>   0.0000 
  5 C        0.0000     0.0000     0.0000 C.3   1 <1>   0.0000 
  6 C        0.0000     0.0000     0.0000 C.3   1 <1>   0.0000 
  7 C        0.0000     0.0000     0.0000 C.3   1 <1>   0.0000 
  8 C        0.0000     0.0000     0.0000 C.3   1 <1>   0.0000 
  9 C        0.0000     0.0000     0.0000 C.3   1 <1>   0.0000 
 10 C        0.0000     0.0000     0.0000 C.2   1 <1>   0.0000 
 11 C        0.0000     0.0000     0.0000 C.2   1 <1>   0.0000 
 12 C        0.0000     0.0000     0.0000 C.2   1 <1>   0.0000 
 13 C        0.0000     0.0000     0.0000 C.2   1 <1>   0.0000 
 14 C        0.0000     0.0000     0.0000 C.3   1 <1>   0.0000 
 15 C        0.0000     0.0000     0.0000 C.3   1 <1>   0.0000 
 16 C        0.0000     0.0000     0.0000 C.3   1 <1>   0.0000 
 17 C        0.0000     0.0000     0.0000 C.3   1 <1>   0.0000 
 18 C        0.0000     0.0000     0.0000 C.3   1 <1>   0.0000 
 19 C        0.0000     0.0000     0.0000 C.3   1 <1>   0.0000 
 20 O        0.0000     0.0000     0.0000 O.3   1 <1>   0.0000 
 21 C        0.0000     0.0000     0.0000 C.3   1 <1>   0.0000 
 22 O        0.0000     0.0000     0.0000 O.3   1 <1>   0.0000 
 23 C        0.0000     0.0000     0.0000 C.3   1 <1>   0.0000 
 24 C        0.0000     0.0000     0.0000 C.3   1 <1>   0.0000 
 25 C        0.0000     0.0000     0.0000 C.3   1 <1>   0.0000 
 26 C        0.0000     0.0000     0.0000 C.3   1 <1>   0.0000 
 27 O        0.0000     0.0000     0.0000 O.3   1 <1>   0.0000 
 28 C        0.0000     0.0000     0.0000 C.3   1 <1>   0.0000 
 29 C        0.0000     0.0000     0.0000 C.2   1 <1>   0.0000 
 30 O        0.0000     0.0000     0.0000 O.2   1 <1>   0.0000 
 31 O        0.0000     0.0000     0.0000 O.3   1 <1>   0.0000 
 32 C        0.0000     0.0000     0.0000 C.3   1 <1>   0.0000 
 33 C        0.0000     0.0000     0.0000 C.3   1 <1>   0.0000 
 34 O        0.0000     0.0000     0.0000 O.3   1 <1>   0.0000 
 35 C        0.0000     0.0000     0.0000 C.3   1 <1>   0.0000 
@<TRIPOS>BOND
  1   1   2  1   
  2   2   3  1   
  3   3   4  1   
  4   3   5  1   
  5   5   6  1   
  6   5  35  1   
  7   6   7  1   
  8   6  34  1   
  9   7   8  1   
 10   7  34  1   
 11   8   9  1   
 12   9  10  1   
 13   9  33  1   
 14  10  11  2   
 15  11  12  1   
 16  12  13  2   
 17  13  14  1   
 18  13  32  1   
 19  14  15  1   
 20  14  31  1   
 21  15  16  1   
 22  15  17  1   
 23  17  18  1   
 24  18  19  1   
 25  19  20  1   
 26  19  21  1   
 27  21  22  1   
 28  21  23  1   
 29  21  24  1   
 30  24  25  1   
 31  25  26  1   
 32  26  27  1   
 33  26  28  1   
 34  28  29  1   
 35  29  30  2   
 36  29  31  1   
@<TRIPOS>SUBSTRUCTURE
  1 <1>   0 RESIDUE 1 * * 1
# MOE 2007.09 (io_trps.svl 2007.09)
@<TRIPOS>MOLECULE
C12177
32 33 1 0 0 
SMALL
NO_CHARGES


@<TRIPOS>ATOM
  1 O        6.8670    -0.0860     0.0000 O.3   1 <1>   0.0000 
  2 C        7.7330     0.4140     0.0000 C.3   1 <1>   0.0000 
  3 C        8.5990    -0.0860     0.0000 C.3   1 <1>   0.0000 
  4 C        8.8580    -1.0520     0.0000 C.2   1 <1>   0.0000 
  5 C        8.3580    -1.9180     0.0000 C.3   1 <1>   0.0000 
  6 C        7.3580    -1.9180     0.0000 C.2   1 <1>   0.0000 
  7 C        6.6510    -2.6250     0.0000 C.2   1 <1>   0.0000 
  8 C        5.6850    -2.3660     0.0000 C.2   1 <1>   0.0000 
  9 C        5.1850    -1.5000     0.0000 C.2   1 <1>   0.0000 
 10 C        5.5850    -0.5840     0.0000 C.3   1 <1>   0.0000 
 11 C        4.2690    -1.5860     0.0000 C.3   1 <1>   0.0000 
 12 C        3.4030    -1.0860     0.0000 C.ar  1 <1>   0.0000 
 13 C        4.2690    -0.5860     0.0000 C.ar  1 <1>   0.0000 
 14 C        4.2690     0.4140     0.0000 C.ar  1 <1>   0.0000 
 15 C        3.4030     0.9140     0.0000 C.ar  1 <1>   0.0000 
 16 C        2.5370     0.4140     0.0000 C.ar  1 <1>   0.0000 
 17 N        2.5370     1.4140     0.0000 N.am  1 <1>   0.0000 
 18 C        3.4030     1.9140     0.0000 C.2   1 <1>   0.0000 
 19 C        4.2690     1.4140     0.0000 C.3   1 <1>   0.0000 
 20 C        5.1350     1.9140     0.0000 C.3   1 <1>   0.0000 
 21 C        6.0010     1.4140     0.0000 C.2   1 <1>   0.0000 
 22 C        6.5010     0.5480     0.0000 C.3   1 <1>   0.0000 
 23 C        6.8670     1.9140     0.0000 C.2   1 <1>   0.0000 
 24 O        5.1350     2.9140     0.0000 O.3   1 <1>   0.0000 
 25 O        3.4030     2.9140     0.0000 O.2   1 <1>   0.0000 
 26 O        5.1350     0.9140     0.0000 O.3   1 <1>   0.0000 
 27 C        2.5370    -0.5860     0.0000 C.ar  1 <1>   0.0000 
 28 O        8.8580    -2.7840     0.0000 O.3   1 <1>   0.0000 
 29 C        9.8580    -2.7840     0.0000 C.3   1 <1>   0.0000 
 30 O        9.8490    -1.1820     0.0000 O.2   1 <1>   0.0000 
 31 C        7.7330     1.4140     0.0000 C.3   1 <1>   0.0000 
 32 C        8.5990     1.9140     0.0000 C.3   1 <1>   0.0000 
@<TRIPOS>BOND
  1   1   2  1   
  2   2   3  1   
  3   2  31  1   
  4   3   4  1   
  5   4   5  1   
  6   4  30  2   
  7   5   6  1   
  8   5  28  1   
  9   6   7  2   
 10   7   8  1   
 11   8   9  2   
 12   9  10  1   
 13   9  11  1   
 14  11  12  1   
 15  12  13  ar  
 16  12  27  ar  
 17  13  14  ar  
 18  14  15  ar  
 19  14  26  1   
 20  15  16  ar  
 21  16  17  1   
 22  16  27  ar  
 23  17  18  am  
 24  18  19  1   
 25  18  25  2   
 26  19  20  1   
 27  20  21  1   
 28  20  24  1   
 29  21  22  1   
 30  21  23  2   
 31  23  31  1   
 32  28  29  1   
 33  31  32  1   
@<TRIPOS>SUBSTRUCTURE
  1 <1>   0 RESIDUE 1 * * 1
# MOE 2007.09 (io_trps.svl 2007.09)
@<TRIPOS>MOLECULE
pravastatin
30 31 1 0 0 
SMALL
NO_CHARGES


@<TRIPOS>ATOM
  1 O        3.7320     1.0370     0.0000 O.3   1 <1>   0.0000 
  2 C        2.8660     0.5370     0.0000 C.2   1 <1>   0.0000 
  3 C        2.8660    -0.4630     0.0000 C.3   1 <1>   0.0000 
  4 C        3.7320    -0.9630     0.0000 C.3   1 <1>   0.0000 
  5 C        2.0000    -0.9630     0.0000 C.3   1 <1>   0.0000 
  6 C        2.0000    -1.9630     0.0000 C.3   1 <1>   0.0000 
  7 O        2.0000     1.0370     0.0000 O.2   1 <1>   0.0000 
  8 C        3.7320     2.0370     0.0000 C.3   1 <1>   0.0000 
  9 C        2.8660     2.5370     0.0000 C.3   1 <1>   0.0000 
 10 C        2.8660     3.5370     0.0000 C.3   1 <1>   0.0000 
 11 C        3.7320     4.0370     0.0000 C.2   1 <1>   0.0000 
 12 C        4.5980     3.5370     0.0000 C.2   1 <1>   0.0000 
 13 C        5.4920     4.0720     0.0000 C.2   1 <1>   0.0000 
 14 C        6.3980     3.5580     0.0000 C.2   1 <1>   0.0000 
 15 C        6.3980     2.5160     0.0000 C.3   1 <1>   0.0000 
 16 C        7.2620     2.0130     0.0000 C.3   1 <1>   0.0000 
 17 C        5.4920     2.0020     0.0000 C.3   1 <1>   0.0000 
 18 C        5.4800     1.0020     0.0000 C.3   1 <1>   0.0000 
 19 C        6.3410     0.4930     0.0000 C.3   1 <1>   0.0000 
 20 C        6.3290    -0.5070     0.0000 C.3   1 <1>   0.0000 
 21 C        7.1890    -1.0170     0.0000 C.3   1 <1>   0.0000 
 22 C        7.1780    -2.0170     0.0000 C.3   1 <1>   0.0000 
 23 C        8.0380    -2.5270     0.0000 C.3   1 <1>   0.0000 
 24 C        8.0260    -3.5270     0.0000 C.2   1 <1>   0.0000 
 25 O        7.1550    -4.0170     0.0000 O.2   1 <1>   0.0000 
 26 O        8.8860    -4.0370     0.0000 O.3   1 <1>   0.0000 
 27 O        6.3060    -2.5070     0.0000 O.3   1 <1>   0.0000 
 28 O        5.4570    -0.9970     0.0000 O.3   1 <1>   0.0000 
 29 O        2.0000     4.0370     0.0000 O.3   1 <1>   0.0000 
 30 C        4.5980     2.5370     0.0000 C.3   1 <1>   0.0000 
@<TRIPOS>BOND
  1   1   2  1   
  2   1   8  1   
  3   2   3  1   
  4   2   7  2   
  5   3   4  1   
  6   3   5  1   
  7   5   6  1   
  8   8   9  1   
  9   8  30  1   
 10   9  10  1   
 11  10  11  1   
 12  10  29  1   
 13  11  12  2   
 14  12  13  1   
 15  12  30  1   
 16  13  14  2   
 17  14  15  1   
 18  15  16  1   
 19  15  17  1   
 20  17  18  1   
 21  17  30  1   
 22  18  19  1   
 23  19  20  1   
 24  20  21  1   
 25  20  28  1   
 26  21  22  1   
 27  22  23  1   
 28  22  27  1   
 29  23  24  1   
 30  24  25  2   
 31  24  26  1   
@<TRIPOS>SUBSTRUCTURE
  1 <1>   0 RESIDUE 1 * * 1
# MOE 2007.09 (io_trps.svl 2007.09)
@<TRIPOS>MOLECULE
Naphthgeranine E
27 30 1 0 0 
SMALL
NO_CHARGES


@<TRIPOS>ATOM
  1 O        3.0080     0.1650     0.0000 O.3   1 <1>   0.0000 
  2 C        3.9180     0.6720     0.0000 C.2   1 <1>   0.0000 
  3 C        3.9180     1.6720     0.0000 C.2   1 <1>   0.0000 
  4 C        4.7840     2.1720     0.0000 C.ar  1 <1>   0.0000 
  5 C        4.7680     3.2130     0.0000 C.ar  1 <1>   0.0000 
  6 C        5.6660     3.7410     0.0000 C.ar  1 <1>   0.0000 
  7 C        6.5680     3.2200     0.0000 C.ar  1 <1>   0.0000 
  8 C        6.5600     2.1790     0.0000 C.ar  1 <1>   0.0000 
  9 O        7.4360     3.7170     0.0000 O.3   1 <1>   0.0000 
 10 O        3.8960     3.7030     0.0000 O.3   1 <1>   0.0000 
 11 C        5.6500     1.6720     0.0000 C.ar  1 <1>   0.0000 
 12 C        5.6500     0.6720     0.0000 C.2   1 <1>   0.0000 
 13 O        6.5160     0.1720     0.0000 O.2   1 <1>   0.0000 
 14 O        3.0520     2.1720     0.0000 O.2   1 <1>   0.0000 
 15 C        4.7840     0.1720     0.0000 C.2   1 <1>   0.0000 
 16 C        4.8000    -0.8700     0.0000 C.ar  1 <1>   0.0000 
 17 C        5.7520    -1.3900     0.0000 C.ar  1 <1>   0.0000 
 18 C        5.7690    -2.4750     0.0000 C.ar  1 <1>   0.0000 
 19 C        6.6400    -2.9650     0.0000 C.3   1 <1>   0.0000 
 20 O        6.6520    -3.9650     0.0000 O.3   1 <1>   0.0000 
 21 C        4.8330    -3.0250     0.0000 C.ar  1 <1>   0.0000 
 22 C        3.8940    -2.4820     0.0000 C.ar  1 <1>   0.0000 
 23 O        4.8370    -4.0250     0.0000 O.3   1 <1>   0.0000 
 24 C        3.9020    -1.3970     0.0000 C.ar  1 <1>   0.0000 
 25 C        3.0000    -0.8770     0.0000 C.3   1 <1>   0.0000 
 26 C        2.4970    -1.7410     0.0000 C.3   1 <1>   0.0000 
 27 C        2.0000    -0.8730     0.0000 C.3   1 <1>   0.0000 
@<TRIPOS>BOND
  1   1   2  1   
  2   1  25  1   
  3   2   3  1   
  4   2  15  2   
  5   3   4  1   
  6   3  14  2   
  7   4   5  ar  
  8   4  11  ar  
  9   5   6  ar  
 10   5  10  1   
 11   6   7  ar  
 12   7   8  ar  
 13   7   9  1   
 14   8  11  ar  
 15  11  12  1   
 16  12  13  2   
 17  12  15  1   
 18  15  16  1   
 19  16  17  ar  
 20  16  24  ar  
 21  17  18  ar  
 22  18  19  1   
 23  18  21  ar  
 24  19  20  1   
 25  21  22  ar  
 26  21  23  1   
 27  22  24  ar  
 28  24  25  1   
 29  25  26  1   
 30  25  27  1   
@<TRIPOS>SUBSTRUCTURE
  1 <1>   0 RESIDUE 1 * * 1
# MOE 2007.09 (io_trps.svl 2007.09)
@<TRIPOS>MOLECULE
Resistoflavin
29 33 1 0 0 
SMALL
NO_CHARGES


@<TRIPOS>ATOM
  1 O        6.9490    -0.8130     0.0000 O.3   1 <1>   0.0000 
  2 C        6.0090    -0.4710     0.0000 C.3   1 <1>   0.0000 
  3 C        6.8750     0.0290     0.0000 C.ar  1 <1>   0.0000 
  4 C        6.8750     1.0290     0.0000 C.ar  1 <1>   0.0000 
  5 C        7.7330     1.5260     0.0000 C.ar  1 <1>   0.0000 
  6 C        8.5990     1.0420     0.0000 C.ar  1 <1>   0.0000 
  7 C        8.6240     0.0510     0.0000 C.ar  1 <1>   0.0000 
  8 C        9.5060    -0.4210     0.0000 C.3   1 <1>   0.0000 
  9 O        7.7260     2.5260     0.0000 O.3   1 <1>   0.0000 
 10 C        6.0090     1.5290     0.0000 C.2   1 <1>   0.0000 
 11 C        5.1430     1.0290     0.0000 C.ar  1 <1>   0.0000 
 12 C        4.2720     1.5430     0.0000 C.ar  1 <1>   0.0000 
 13 C        3.3950     1.0400     0.0000 C.ar  1 <1>   0.0000 
 14 C        3.4010     0.0280     0.0000 C.ar  1 <1>   0.0000 
 15 C        4.2840    -0.4660     0.0000 C.ar  1 <1>   0.0000 
 16 C        4.2700    -1.4570     0.0000 C.2   1 <1>   0.0000 
 17 C        5.1160    -1.9750     0.0000 C.3   1 <1>   0.0000 
 18 C        5.5880    -2.8570     0.0000 C.3   1 <1>   0.0000 
 19 C        4.5880    -2.8250     0.0000 C.3   1 <1>   0.0000 
 20 O        3.3940    -1.9400     0.0000 O.2   1 <1>   0.0000 
 21 O        2.5400    -0.4800     0.0000 O.3   1 <1>   0.0000 
 22 O        4.2780     2.5430     0.0000 O.3   1 <1>   0.0000 
 23 O        6.0090     2.5290     0.0000 O.2   1 <1>   0.0000 
 24 C        7.7850    -0.4780     0.0000 C.ar  1 <1>   0.0000 
 25 C        7.7930    -1.5190     0.0000 C.2   1 <1>   0.0000 
 26 C        6.8910    -2.0400     0.0000 C.2   1 <1>   0.0000 
 27 O        8.6610    -2.0160     0.0000 O.2   1 <1>   0.0000 
 28 C        5.1430     0.0290     0.0000 C.ar  1 <1>   0.0000 
 29 C        5.9930    -1.5120     0.0000 C.2   1 <1>   0.0000 
@<TRIPOS>BOND
  1   1   2  1   
  2   2   3  1   
  3   2  28  1   
  4   2  29  1   
  5   3   4  ar  
  6   3  24  ar  
  7   4   5  ar  
  8   4  10  1   
  9   5   6  ar  
 10   5   9  1   
 11   6   7  ar  
 12   7   8  1   
 13   7  24  ar  
 14  10  11  1   
 15  10  23  2   
 16  11  12  ar  
 17  11  28  ar  
 18  12  13  ar  
 19  12  22  1   
 20  13  14  ar  
 21  14  15  ar  
 22  14  21  1   
 23  15  16  1   
 24  15  28  ar  
 25  16  17  1   
 26  16  20  2   
 27  17  18  1   
 28  17  19  1   
 29  17  29  1   
 30  24  25  1   
 31  25  26  1   
 32  25  27  2   
 33  26  29  2   
@<TRIPOS>SUBSTRUCTURE
  1 <1>   0 RESIDUE 1 * * 1
# MOE 2007.09 (io_trps.svl 2007.09)
@<TRIPOS>MOLECULE
C12451
26 28 1 0 0 
SMALL
NO_CHARGES


@<TRIPOS>ATOM
  1 O        9.5610     1.3950     0.0000 O.3   1 <1>   0.0000 
  2 C        9.0640     0.5280     0.0000 C.3   1 <1>   0.0000 
  3 C        8.5670    -0.3400     0.0000 C.3   1 <1>   0.0000 
  4 C        9.9320     0.0310     0.0000 C.3   1 <1>   0.0000 
  5 C       10.7960     0.5340     0.0000 C.2   1 <1>   0.0000 
  6 O       10.7920     1.5340     0.0000 O.2   1 <1>   0.0000 
  7 O       11.6640     0.0380     0.0000 O.3   1 <1>   0.0000 
  8 C        8.1960     1.0240     0.0000 C.3   1 <1>   0.0000 
  9 C        7.3320     0.5210     0.0000 C.ar  1 <1>   0.0000 
 10 C        7.3320    -0.5210     0.0000 C.ar  1 <1>   0.0000 
 11 C        6.4260    -1.0350     0.0000 C.ar  1 <1>   0.0000 
 12 C        5.5320    -0.5000     0.0000 C.ar  1 <1>   0.0000 
 13 C        4.6660    -1.0000     0.0000 C.2   1 <1>   0.0000 
 14 C        3.8000    -0.5000     0.0000 C.ar  1 <1>   0.0000 
 15 C        2.9060    -1.0350     0.0000 C.ar  1 <1>   0.0000 
 16 C        2.0000    -0.5210     0.0000 C.ar  1 <1>   0.0000 
 17 C        2.0000     0.5210     0.0000 C.ar  1 <1>   0.0000 
 18 C        2.9060     1.0350     0.0000 C.ar  1 <1>   0.0000 
 19 O        2.9180    -2.0350     0.0000 O.3   1 <1>   0.0000 
 20 C        3.8000     0.5000     0.0000 C.ar  1 <1>   0.0000 
 21 C        4.6660     1.0000     0.0000 C.2   1 <1>   0.0000 
 22 O        4.6660     2.0000     0.0000 O.2   1 <1>   0.0000 
 23 O        4.6660    -2.0000     0.0000 O.2   1 <1>   0.0000 
 24 C        5.5320     0.5000     0.0000 C.ar  1 <1>   0.0000 
 25 C        6.4260     1.0350     0.0000 C.ar  1 <1>   0.0000 
 26 O        6.4140     2.0350     0.0000 O.3   1 <1>   0.0000 
@<TRIPOS>BOND
  1   1   2  1   
  2   2   3  1   
  3   2   4  1   
  4   2   8  1   
  5   4   5  1   
  6   5   6  2   
  7   5   7  1   
  8   8   9  1   
  9   9  10  ar  
 10   9  25  ar  
 11  10  11  ar  
 12  11  12  ar  
 13  12  13  1   
 14  12  24  ar  
 15  13  14  1   
 16  13  23  2   
 17  14  15  ar  
 18  14  20  ar  
 19  15  16  ar  
 20  15  19  1   
 21  16  17  ar  
 22  17  18  ar  
 23  18  20  ar  
 24  20  21  1   
 25  21  22  2   
 26  21  24  1   
 27  24  25  ar  
 28  25  26  1   
@<TRIPOS>SUBSTRUCTURE
  1 <1>   0 RESIDUE 1 * * 1
# MOE 2007.09 (io_trps.svl 2007.09)
@<TRIPOS>MOLECULE
daryamide A
25 25 1 0 0 
SMALL
NO_CHARGES


@<TRIPOS>ATOM
  1 O        3.7690     1.0670     0.0000 O.3   1 <1>   0.0000 
  2 C        4.2690     0.2010     0.0000 C.3   1 <1>   0.0000 
  3 C        5.1350    -0.2990     0.0000 C.2   1 <1>   0.0000 
  4 C        5.1350    -1.2990     0.0000 C.2   1 <1>   0.0000 
  5 C        4.2690    -1.7990     0.0000 C.2   1 <1>   0.0000 
  6 C        3.4030    -1.2990     0.0000 C.3   1 <1>   0.0000 
  7 O        4.2690    -2.7990     0.0000 O.2   1 <1>   0.0000 
  8 N        6.0010    -1.7990     0.0000 N.am  1 <1>   0.0000 
  9 C        6.8670    -1.2990     0.0000 C.2   1 <1>   0.0000 
 10 C        7.7330    -1.7990     0.0000 C.2   1 <1>   0.0000 
 11 C        8.5990    -1.2990     0.0000 C.2   1 <1>   0.0000 
 12 C        9.4650    -1.7990     0.0000 C.2   1 <1>   0.0000 
 13 C       10.3310    -1.2990     0.0000 C.2   1 <1>   0.0000 
 14 C       11.1970    -1.7990     0.0000 C.3   1 <1>   0.0000 
 15 C       12.0630    -1.2990     0.0000 C.3   1 <1>   0.0000 
 16 C       12.0630    -0.2990     0.0000 C.3   1 <1>   0.0000 
 17 C       12.9290    -1.7990     0.0000 C.3   1 <1>   0.0000 
 18 O        6.8670    -0.2990     0.0000 O.2   1 <1>   0.0000 
 19 C        4.7690     1.0670     0.0000 C.3   1 <1>   0.0000 
 20 C        5.7690     1.0670     0.0000 C.3   1 <1>   0.0000 
 21 C        6.2690     1.9330     0.0000 C.2   1 <1>   0.0000 
 22 N        7.2690     1.9330     0.0000 N.am  1 <1>   0.0000 
 23 O        5.7690     2.7990     0.0000 O.2   1 <1>   0.0000 
 24 C        3.4030    -0.2990     0.0000 C.3   1 <1>   0.0000 
 25 O        2.5370     0.2010     0.0000 O.3   1 <1>   0.0000 
@<TRIPOS>BOND
  1   1   2  1   
  2   2   3  1   
  3   2  19  1   
  4   2  24  1   
  5   3   4  2   
  6   4   5  1   
  7   4   8  1   
  8   5   6  1   
  9   5   7  2   
 10   6  24  1   
 11   8   9  am  
 12   9  10  1   
 13   9  18  2   
 14  10  11  2   
 15  11  12  1   
 16  12  13  2   
 17  13  14  1   
 18  14  15  1   
 19  15  16  1   
 20  15  17  1   
 21  19  20  1   
 22  20  21  1   
 23  21  22  am  
 24  21  23  2   
 25  24  25  1   
@<TRIPOS>SUBSTRUCTURE
  1 <1>   0 RESIDUE 1 * * 1
# MOE 2007.09 (io_trps.svl 2007.09)
@<TRIPOS>MOLECULE
Naphthgeranine C
27 30 1 0 0 
SMALL
NO_CHARGES


@<TRIPOS>ATOM
  1 O        3.0080     0.1650     0.0000 O.3   1 <1>   0.0000 
  2 C        3.9180     0.6720     0.0000 C.2   1 <1>   0.0000 
  3 C        3.9180     1.6720     0.0000 C.2   1 <1>   0.0000 
  4 C        4.7840     2.1720     0.0000 C.ar  1 <1>   0.0000 
  5 C        4.7680     3.2130     0.0000 C.ar  1 <1>   0.0000 
  6 C        5.6660     3.7410     0.0000 C.ar  1 <1>   0.0000 
  7 C        6.5680     3.2200     0.0000 C.ar  1 <1>   0.0000 
  8 C        6.5600     2.1790     0.0000 C.ar  1 <1>   0.0000 
  9 O        7.4360     3.7170     0.0000 O.3   1 <1>   0.0000 
 10 O        3.8960     3.7030     0.0000 O.3   1 <1>   0.0000 
 11 C        5.6500     1.6720     0.0000 C.ar  1 <1>   0.0000 
 12 C        5.6500     0.6720     0.0000 C.2   1 <1>   0.0000 
 13 O        6.5160     0.1720     0.0000 O.2   1 <1>   0.0000 
 14 O        3.0520     2.1720     0.0000 O.2   1 <1>   0.0000
[truncated: 1,603,541 more chars]
