# Supplementary material for: An in silico evaluation of the ADMET profile of the StreptomeDB database
Source: Springerplus. 2013 Jul 30;2:353. doi: 10.1186/2193-1801-2-353 (PMC3736076; doi:10.1186/2193-1801-2-353)
Supplement: Supplementary file 3 — Additional file 3: 3D structures of the “lead-like” subset derived from the StreptomeDB library. (MOL2 720 KB) [file 40064_2013_430_MOESM3_ESM.mol2]

@<TRIPOS>MOLECULE
MolPort-001-830-091
26 29 1 0 0 
SMALL
NO_CHARGES


@<TRIPOS>ATOM
  1 O        8.9960    -2.1120     0.0000 O.3   1 <1>   0.0000 
  2 N        8.9960    -1.1120     0.0000 N.pl3 1 <1>   0.0000 
  3 C        8.1300    -0.6120     0.0000 C.2   1 <1>   0.0000 
  4 C        8.1300     0.3880     0.0000 C.2   1 <1>   0.0000 
  5 C        7.2640     0.8880     0.0000 C.2   1 <1>   0.0000 
  6 N        6.3980     0.3880     0.0000 N.am  1 <1>   0.0000 
  7 C        5.5320     0.8880     0.0000 C.ar  1 <1>   0.0000 
  8 C        5.5320     1.8880     0.0000 C.ar  1 <1>   0.0000 
  9 C        4.6660     2.3880     0.0000 C.ar  1 <1>   0.0000 
 10 C        3.8000     1.8880     0.0000 C.ar  1 <1>   0.0000 
 11 C        2.9060     2.4220     0.0000 C.ar  1 <1>   0.0000 
 12 C        2.0000     1.9080     0.0000 C.ar  1 <1>   0.0000 
 13 C        2.0000     0.8670     0.0000 C.ar  1 <1>   0.0000 
 14 C        2.9060     0.3530     0.0000 C.ar  1 <1>   0.0000 
 15 C        3.8000     0.8880     0.0000 C.ar  1 <1>   0.0000 
 16 C        4.6660     0.3880     0.0000 C.ar  1 <1>   0.0000 
 17 O        7.2640     1.8880     0.0000 O.2   1 <1>   0.0000 
 18 N        8.9960     0.8880     0.0000 N.pl3 1 <1>   0.0000 
 19 C        9.8620     0.3880     0.0000 C.ar  1 <1>   0.0000 
 20 C       10.7560     0.9220     0.0000 C.ar  1 <1>   0.0000 
 21 C       11.6620     0.4080     0.0000 C.ar  1 <1>   0.0000 
 22 C       11.6620    -0.6330     0.0000 C.ar  1 <1>   0.0000 
 23 C       10.7560    -1.1470     0.0000 C.ar  1 <1>   0.0000 
 24 O        8.9960     1.8880     0.0000 O.2   1 <1>   0.0000 
 25 N        7.2640    -1.1120     0.0000 N.2   1 <1>   0.0000 
 26 C        9.8620    -0.6120     0.0000 C.ar  1 <1>   0.0000 
@<TRIPOS>BOND
  1   1   2  1   
  2   2   3  1   
  3   2  26  1   
  4   3   4  1   
  5   3  25  2   
  6   4   5  1   
  7   4  18  2   
  8   5   6  am  
  9   5  17  2   
 10   6   7  1   
 11   7   8  ar  
 12   7  16  ar  
 13   8   9  ar  
 14   9  10  ar  
 15  10  11  ar  
 16  10  15  ar  
 17  11  12  ar  
 18  12  13  ar  
 19  13  14  ar  
 20  14  15  ar  
 21  15  16  ar  
 22  18  19  1   
 23  18  24  2   
 24  19  20  ar  
 25  19  26  ar  
 26  20  21  ar  
 27  21  22  ar  
 28  22  23  ar  
 29  23  26  ar  
@<TRIPOS>SUBSTRUCTURE
  1 <1>   0 RESIDUE 1 * * 1
# MOE 2007.09 (io_trps.svl 2007.09)
@<TRIPOS>MOLECULE
LMPK12080068
23 25 1 0 0 
SMALL
NO_CHARGES


@<TRIPOS>ATOM
  1 O        5.4920     2.1440     0.0000 O.3   1 <1>   0.0000 
  2 C        4.5980     1.6100     0.0000 C.ar  1 <1>   0.0000 
  3 C        3.7320     2.1100     0.0000 C.ar  1 <1>   0.0000 
  4 C        2.8660     1.6100     0.0000 C.ar  1 <1>   0.0000 
  5 C        2.8660     0.6100     0.0000 C.ar  1 <1>   0.0000 
  6 C        3.7320     0.1100     0.0000 C.ar  1 <1>   0.0000 
  7 O        2.0000     0.1100     0.0000 O.3   1 <1>   0.0000 
  8 O        2.0000     2.1100     0.0000 O.3   1 <1>   0.0000 
  9 C        4.5980     0.6100     0.0000 C.ar  1 <1>   0.0000 
 10 C        5.4920     0.0750     0.0000 C.2   1 <1>   0.0000 
 11 C        6.3980     0.5890     0.0000 C.2   1 <1>   0.0000 
 12 C        7.2620     0.0860     0.0000 C.ar  1 <1>   0.0000 
 13 C        8.1300     0.5820     0.0000 C.ar  1 <1>   0.0000 
 14 C        8.9940     0.0790     0.0000 C.ar  1 <1>   0.0000 
 15 C        8.9900    -0.9210     0.0000 C.ar  1 <1>   0.0000 
 16 C        8.1220    -1.4180     0.0000 C.ar  1 <1>   0.0000 
 17 O        8.1190    -2.4180     0.0000 O.3   1 <1>   0.0000 
 18 O        9.8540    -1.4240     0.0000 O.3   1 <1>   0.0000 
 19 C       10.7220    -0.9280     0.0000 C.3   1 <1>   0.0000 
 20 C        7.2580    -0.9140     0.0000 C.ar  1 <1>   0.0000 
 21 O        6.3900    -1.4110     0.0000 O.3   1 <1>   0.0000 
 22 C        6.3860    -2.4110     0.0000 C.3   1 <1>   0.0000 
 23 C        6.3980     1.6310     0.0000 C.3   1 <1>   0.0000 
@<TRIPOS>BOND
  1   1   2  1   
  2   1  23  1   
  3   2   3  ar  
  4   2   9  ar  
  5   3   4  ar  
  6   4   5  ar  
  7   4   8  1   
  8   5   6  ar  
  9   5   7  1   
 10   6   9  ar  
 11   9  10  1   
 12  10  11  2   
 13  11  12  1   
 14  11  23  1   
 15  12  13  ar  
 16  12  20  ar  
 17  13  14  ar  
 18  14  15  ar  
 19  15  16  ar  
 20  15  18  1   
 21  16  17  1   
 22  16  20  ar  
 23  18  19  1   
 24  20  21  1   
 25  21  22  1   
@<TRIPOS>SUBSTRUCTURE
  1 <1>   0 RESIDUE 1 * * 1
# MOE 2007.09 (io_trps.svl 2007.09)
@<TRIPOS>MOLECULE
daryamide B
24 24 1 0 0 
SMALL
NO_CHARGES


@<TRIPOS>ATOM
  1 O       10.1600     1.0670     0.0000 O.3   1 <1>   0.0000 
  2 C       10.6600     0.2010     0.0000 C.3   1 <1>   0.0000 
  3 C       11.5260    -0.2990     0.0000 C.2   1 <1>   0.0000 
  4 C       11.5260    -1.2990     0.0000 C.2   1 <1>   0.0000 
  5 C       10.6600    -1.7990     0.0000 C.2   1 <1>   0.0000 
  6 C        9.7940    -1.2990     0.0000 C.2   1 <1>   0.0000 
  7 N        8.9280    -1.7990     0.0000 N.am  1 <1>   0.0000 
  8 C        8.0620    -1.2990     0.0000 C.2   1 <1>   0.0000 
  9 C        7.1960    -1.7990     0.0000 C.2   1 <1>   0.0000 
 10 C        6.3300    -1.2990     0.0000 C.2   1 <1>   0.0000 
 11 C        5.4640    -1.7990     0.0000 C.2   1 <1>   0.0000 
 12 C        4.5980    -1.2990     0.0000 C.2   1 <1>   0.0000 
 13 C        3.7320    -1.7990     0.0000 C.3   1 <1>   0.0000 
 14 C        2.8660    -1.2990     0.0000 C.3   1 <1>   0.0000 
 15 C        2.8660    -0.2990     0.0000 C.3   1 <1>   0.0000 
 16 C        2.0000    -1.7990     0.0000 C.3   1 <1>   0.0000 
 17 O        8.0620    -0.2990     0.0000 O.2   1 <1>   0.0000 
 18 O       10.6600    -2.7990     0.0000 O.2   1 <1>   0.0000 
 19 C        9.7940    -0.2990     0.0000 C.2   1 <1>   0.0000 
 20 C       11.1600     1.0670     0.0000 C.3   1 <1>   0.0000 
 21 C       12.1600     1.0670     0.0000 C.3   1 <1>   0.0000 
 22 C       12.6600     1.9330     0.0000 C.2   1 <1>   0.0000 
 23 N       13.6600     1.9330     0.0000 N.am  1 <1>   0.0000 
 24 O       12.1600     2.7990     0.0000 O.2   1 <1>   0.0000 
@<TRIPOS>BOND
  1   1   2  1   
  2   2   3  1   
  3   2  19  1   
  4   2  20  1   
  5   3   4  2   
  6   4   5  1   
  7   5   6  1   
  8   5  18  2   
  9   6   7  1   
 10   6  19  2   
 11   7   8  am  
 12   8   9  1   
 13   8  17  2   
 14   9  10  2   
 15  10  11  1   
 16  11  12  2   
 17  12  13  1   
 18  13  14  1   
 19  14  15  1   
 20  14  16  1   
 21  20  21  1   
 22  21  22  1   
 23  22  23  am  
 24  22  24  2   
@<TRIPOS>SUBSTRUCTURE
  1 <1>   0 RESIDUE 1 * * 1
# MOE 2007.09 (io_trps.svl 2007.09)
@<TRIPOS>MOLECULE
phthoxazolin b
22 22 1 0 0 
SMALL
NO_CHARGES


@<TRIPOS>ATOM
  1 C        0.0000     0.0000     0.0000 C.3   1 <1>   0.0000 
  2 C        0.0000     0.0000     0.0000 C.2   1 <1>   0.0000 
  3 C        0.0000     0.0000     0.0000 C.3   1 <1>   0.0000 
  4 C        0.0000     0.0000     0.0000 C.3   1 <1>   0.0000 
  5 C        0.0000     0.0000     0.0000 C.2   1 <1>   0.0000 
  6 O        0.0000     0.0000     0.0000 O.2   1 <1>   0.0000 
  7 N        0.0000     0.0000     0.0000 N.am  1 <1>   0.0000 
  8 C        0.0000     0.0000     0.0000 C.3   1 <1>   0.0000 
  9 C        0.0000     0.0000     0.0000 C.3   1 <1>   0.0000 
 10 O        0.0000     0.0000     0.0000 O.3   1 <1>   0.0000 
 11 C        0.0000     0.0000     0.0000 C.2   1 <1>   0.0000 
 12 C        0.0000     0.0000     0.0000 C.2   1 <1>   0.0000 
 13 C        0.0000     0.0000     0.0000 C.2   1 <1>   0.0000 
 14 C        0.0000     0.0000     0.0000 C.2   1 <1>   0.0000 
 15 C        0.0000     0.0000     0.0000 C.2   1 <1>   0.0000 
 16 C        0.0000     0.0000     0.0000 C.3   1 <1>   0.0000 
 17 C        0.0000     0.0000     0.0000 C.2   1 <1>   0.0000 
 18 C        0.0000     0.0000     0.0000 C.2   1 <1>   0.0000 
 19 N        0.0000     0.0000     0.0000 N.2   1 <1>   0.0000 
 20 C        0.0000     0.0000     0.0000 C.2   1 <1>   0.0000 
 21 O        0.0000     0.0000     0.0000 O.3   1 <1>   0.0000 
 22 O        0.0000     0.0000     0.0000 O.3   1 <1>   0.0000 
@<TRIPOS>BOND
  1   1   2  1   
  2   2   3  1   
  3   2  11  2   
  4   3   4  1   
  5   3  10  1   
  6   4   5  1   
  7   4   8  1   
  8   4   9  1   
  9   5   6  2   
 10   5   7  am  
 11  11  12  1   
 12  12  13  2   
 13  13  14  1   
 14  14  15  2   
 15  15  16  1   
 16  16  17  1   
 17  16  22  1   
 18  17  18  2   
 19  17  21  1   
 20  18  19  1   
 21  19  20  2   
 22  20  21  1   
@<TRIPOS>SUBSTRUCTURE
  1 <1>   0 RESIDUE 1 * * 1
# MOE 2007.09 (io_trps.svl 2007.09)
@<TRIPOS>MOLECULE
phthoxazolin c
22 22 1 0 0 
SMALL
NO_CHARGES


@<TRIPOS>ATOM
  1 C        0.0000     0.0000     0.0000 C.3   1 <1>   0.0000 
  2 C        0.0000     0.0000     0.0000 C.2   1 <1>   0.0000 
  3 C        0.0000     0.0000     0.0000 C.3   1 <1>   0.0000 
  4 C        0.0000     0.0000     0.0000 C.3   1 <1>   0.0000 
  5 C        0.0000     0.0000     0.0000 C.2   1 <1>   0.0000 
  6 O        0.0000     0.0000     0.0000 O.2   1 <1>   0.0000 
  7 N        0.0000     0.0000     0.0000 N.am  1 <1>   0.0000 
  8 C        0.0000     0.0000     0.0000 C.3   1 <1>   0.0000 
  9 C        0.0000     0.0000     0.0000 C.3   1 <1>   0.0000 
 10 O        0.0000     0.0000     0.0000 O.3   1 <1>   0.0000 
 11 C        0.0000     0.0000     0.0000 C.2   1 <1>   0.0000 
 12 C        0.0000     0.0000     0.0000 C.2   1 <1>   0.0000 
 13 C        0.0000     0.0000     0.0000 C.2   1 <1>   0.0000 
 14 C        0.0000     0.0000     0.0000 C.2   1 <1>   0.0000 
 15 C        0.0000     0.0000     0.0000 C.2   1 <1>   0.0000 
 16 C        0.0000     0.0000     0.0000 C.3   1 <1>   0.0000 
 17 C        0.0000     0.0000     0.0000 C.2   1 <1>   0.0000 
 18 C        0.0000     0.0000     0.0000 C.2   1 <1>   0.0000 
 19 N        0.0000     0.0000     0.0000 N.2   1 <1>   0.0000 
 20 C        0.0000     0.0000     0.0000 C.2   1 <1>   0.0000 
 21 O        0.0000     0.0000     0.0000 O.3   1 <1>   0.0000 
 22 O        0.0000     0.0000     0.0000 O.3   1 <1>   0.0000 
@<TRIPOS>BOND
  1   1   2  1   
  2   2   3  1   
  3   2  11  2   
  4   3   4  1   
  5   3  10  1   
  6   4   5  1   
  7   4   8  1   
  8   4   9  1   
  9   5   6  2   
 10   5   7  am  
 11  11  12  1   
 12  12  13  2   
 13  13  14  1   
 14  14  15  2   
 15  15  16  1   
 16  16  17  1   
 17  16  22  1   
 18  17  18  2   
 19  17  21  1   
 20  18  19  1   
 21  19  20  2   
 22  20  21  1   
@<TRIPOS>SUBSTRUCTURE
  1 <1>   0 RESIDUE 1 * * 1
# MOE 2007.09 (io_trps.svl 2007.09)
@<TRIPOS>MOLECULE
phthoxazolin d
22 22 1 0 0 
SMALL
NO_CHARGES


@<TRIPOS>ATOM
  1 C        0.0000     0.0000     0.0000 C.3   1 <1>   0.0000 
  2 C        0.0000     0.0000     0.0000 C.2   1 <1>   0.0000 
  3 C        0.0000     0.0000     0.0000 C.3   1 <1>   0.0000 
  4 C        0.0000     0.0000     0.0000 C.3   1 <1>   0.0000 
  5 C        0.0000     0.0000     0.0000 C.2   1 <1>   0.0000 
  6 O        0.0000     0.0000     0.0000 O.2   1 <1>   0.0000 
  7 N        0.0000     0.0000     0.0000 N.am  1 <1>   0.0000 
  8 C        0.0000     0.0000     0.0000 C.3   1 <1>   0.0000 
  9 C        0.0000     0.0000     0.0000 C.3   1 <1>   0.0000 
 10 O        0.0000     0.0000     0.0000 O.3   1 <1>   0.0000 
 11 C        0.0000     0.0000     0.0000 C.2   1 <1>   0.0000 
 12 C        0.0000     0.0000     0.0000 C.2   1 <1>   0.0000 
 13 C        0.0000     0.0000     0.0000 C.2   1 <1>   0.0000 
 14 C        0.0000     0.0000     0.0000 C.2   1 <1>   0.0000 
 15 C        0.0000     0.0000     0.0000 C.2   1 <1>   0.0000 
 16 C        0.0000     0.0000     0.0000 C.3   1 <1>   0.0000 
 17 C        0.0000     0.0000     0.0000 C.2   1 <1>   0.0000 
 18 C        0.0000     0.0000     0.0000 C.2   1 <1>   0.0000 
 19 N        0.0000     0.0000     0.0000 N.2   1 <1>   0.0000 
 20 C        0.0000     0.0000     0.0000 C.2   1 <1>   0.0000 
 21 O        0.0000     0.0000     0.0000 O.3   1 <1>   0.0000 
 22 O        0.0000     0.0000     0.0000 O.3   1 <1>   0.0000 
@<TRIPOS>BOND
  1   1   2  1   
  2   2   3  1   
  3   2  11  2   
  4   3   4  1   
  5   3  10  1   
  6   4   5  1   
  7   4   8  1   
  8   4   9  1   
  9   5   6  2   
 10   5   7  am  
 11  11  12  1   
 12  12  13  2   
 13  13  14  1   
 14  14  15  2   
 15  15  16  1   
 16  16  17  1   
 17  16  22  1   
 18  17  18  2   
 19  17  21  1   
 20  18  19  1   
 21  19  20  2   
 22  20  21  1   
@<TRIPOS>SUBSTRUCTURE
  1 <1>   0 RESIDUE 1 * * 1
# MOE 2007.09 (io_trps.svl 2007.09)
@<TRIPOS>MOLECULE
Streptomyces metabolite 2880 II
21 22 1 0 0 
SMALL
NO_CHARGES


@<TRIPOS>ATOM
  1 O        8.0900     3.1640     0.0000 O.3   1 <1>   0.0000 
  2 C        7.1390     3.4730     0.0000 C.2   1 <1>   0.0000 
  3 C        6.3300     2.8860     0.0000 C.2   1 <1>   0.0000 
  4 C        5.5210     3.4730     0.0000 C.2   1 <1>   0.0000 
  5 C        5.8300     4.4240     0.0000 C.3   1 <1>   0.0000 
  6 O        4.5700     3.1640     0.0000 O.2   1 <1>   0.0000 
  7 N        6.3300     1.8860     0.0000 N.am  1 <1>   0.0000 
  8 C        5.4640     1.3860     0.0000 C.2   1 <1>   0.0000 
  9 C        5.4640     0.3860     0.0000 C.2   1 <1>   0.0000 
 10 C        4.5980    -0.1140     0.0000 C.2   1 <1>   0.0000 
 11 C        4.5980    -1.1140     0.0000 C.ar  1 <1>   0.0000 
 12 C        5.4640    -1.6140     0.0000 C.ar  1 <1>   0.0000 
 13 C        5.4640    -2.6140     0.0000 C.ar  1 <1>   0.0000 
 14 C        4.5980    -3.1140     0.0000 C.ar  1 <1>   0.0000 
 15 C        3.7320    -2.6140     0.0000 C.ar  1 <1>   0.0000 
 16 O        2.8660    -3.1140     0.0000 O.3   1 <1>   0.0000 
 17 C        2.0000    -2.6140     0.0000 C.3   1 <1>   0.0000 
 18 O        4.5980    -4.1140     0.0000 O.3   1 <1>   0.0000 
 19 C        3.7320    -1.6140     0.0000 C.ar  1 <1>   0.0000 
 20 O        4.5980     1.8860     0.0000 O.2   1 <1>   0.0000 
 21 C        6.8300     4.4240     0.0000 C.3   1 <1>   0.0000 
@<TRIPOS>BOND
  1   1   2  1   
  2   2   3  2   
  3   2  21  1   
  4   3   4  1   
  5   3   7  1   
  6   4   5  1   
  7   4   6  2   
  8   5  21  1   
  9   7   8  am  
 10   8   9  1   
 11   8  20  2   
 12   9  10  2   
 13  10  11  1   
 14  11  12  ar  
 15  11  19  ar  
 16  12  13  ar  
 17  13  14  ar  
 18  14  15  ar  
 19  14  18  1   
 20  15  16  1   
 21  15  19  ar  
 22  16  17  1   
@<TRIPOS>SUBSTRUCTURE
  1 <1>   0 RESIDUE 1 * * 1
# MOE 2007.09 (io_trps.svl 2007.09)
@<TRIPOS>MOLECULE
MolPort-005-944-052
22 24 1 0 0 
SMALL
NO_CHARGES


@<TRIPOS>ATOM
  1 O        5.1340     0.5410     0.0000 O.3   1 <1>   0.0000 
  2 O        9.5490    -2.0140     0.0000 O.3   1 <1>   0.0000 
  3 O        7.8000     2.0200     0.0000 O.3   1 <1>   0.0000 
  4 O        9.5490     2.0550     0.0000 O.2   1 <1>   0.0000 
  5 O        2.5380    -1.0100     0.0000 O.3   1 <1>   0.0000 
  6 O        3.3980     0.4930     0.0000 O.2   1 <1>   0.0000 
  7 C        6.9340    -0.4800     0.0000 C.ar  1 <1>   0.0000 
  8 C        6.9340     0.5200     0.0000 C.ar  1 <1>   0.0000 
  9 C        6.0400    -1.0140     0.0000 C.3   1 <1>   0.0000 
 10 C        5.1340    -0.5000     0.0000 C.3   1 <1>   0.0000 
 11 C        6.0400     1.0550     0.0000 C.3   1 <1>   0.0000 
 12 C        8.6660    -0.4800     0.0000 C.ar  1 <1>   0.0000 
 13 C        8.6660     0.5200     0.0000 C.ar  1 <1>   0.0000 
 14 C        9.5600    -1.0140     0.0000 C.3   1 <1>   0.0000 
 15 C        7.8000    -0.9800     0.0000 C.ar  1 <1>   0.0000 
 16 C        7.8000     1.0200     0.0000 C.ar  1 <1>   0.0000 
 17 C       10.4660    -0.5000     0.0000 C.3   1 <1>   0.0000 
 18 C       10.4660     0.5410     0.0000 C.3   1 <1>   0.0000 
 19 C        9.5600     1.0550     0.0000 C.2   1 <1>   0.0000 
 20 C        4.2700    -1.0040     0.0000 C.3   1 <1>   0.0000 
 21 C        6.0520     2.0550     0.0000 C.3   1 <1>   0.0000 
 22 C        3.4020    -0.5070     0.0000 C.2   1 <1>   0.0000 
@<TRIPOS>BOND
  1   1  10  1   
  2   1  11  1   
  3   2  14  1   
  4   3  16  1   
  5   4  19  2   
  6   5  22  1   
  7   6  22  2   
  8   7   8  ar  
  9   7   9  1   
 10   7  15  ar  
 11   8  11  1   
 12   8  16  ar  
 13   9  10  1   
 14  10  20  1   
 15  11  21  1   
 16  12  13  ar  
 17  12  14  1   
 18  12  15  ar  
 19  13  16  ar  
 20  13  19  1   
 21  14  17  1   
 22  17  18  1   
 23  18  19  1   
 24  20  22  1   
@<TRIPOS>SUBSTRUCTURE
  1 <1>   0 RESIDUE 1 * * 1
# MOE 2007.09 (io_trps.svl 2007.09)
@<TRIPOS>MOLECULE
Rabelomycin
25 28 1 0 0 
SMALL
NO_CHARGES


@<TRIPOS>ATOM
  1 O        5.7290    -4.1040     0.0000 O.3   1 <1>   0.0000 
  2 C        5.2260    -3.2400     0.0000 C.3   1 <1>   0.0000 
  3 C        4.7290    -4.1080     0.0000 C.3   1 <1>   0.0000 
  4 C        6.1610    -2.6900     0.0000 C.3   1 <1>   0.0000 
  5 C        6.1450    -1.6060     0.0000 C.2   1 <1>   0.0000 
  6 C        5.1930    -1.0850     0.0000 C.ar  1 <1>   0.0000 
  7 C        5.1770    -0.0430     0.0000 C.ar  1 <1>   0.0000 
  8 C        6.0430     0.4570     0.0000 C.2   1 <1>   0.0000 
  9 C        6.0430     1.4570     0.0000 C.ar  1 <1>   0.0000 
 10 C        6.9530     1.9640     0.0000 C.ar  1 <1>   0.0000 
 11 C        6.9610     3.0050     0.0000 C.ar  1 <1>   0.0000 
 12 C        6.0590     3.5260     0.0000 C.ar  1 <1>   0.0000 
 13 C        5.1610     2.9980     0.0000 C.ar  1 <1>   0.0000 
 14 O        4.2890     3.4880     0.0000 O.3   1 <1>   0.0000 
 15 C        5.1770     1.9570     0.0000 C.ar  1 <1>   0.0000 
 16 C        4.3110     1.4570     0.0000 C.2   1 <1>   0.0000 
 17 O        3.4450     1.9570     0.0000 O.2   1 <1>   0.0000 
 18 O        6.9090    -0.0430     0.0000 O.2   1 <1>   0.0000 
 19 C        4.3110     0.4570     0.0000 C.ar  1 <1>   0.0000 
 20 C        3.4010    -0.0500     0.0000 C.ar  1 <1>   0.0000 
 21 C        3.3930    -1.0920     0.0000 C.ar  1 <1>   0.0000 
 22 O        2.5400     0.4600     0.0000 O.3   1 <1>   0.0000 
 23 C        4.2950    -1.6130     0.0000 C.ar  1 <1>   0.0000 
 24 O        7.0010    -1.0890     0.0000 O.2   1 <1>   0.0000 
 25 C        4.2860    -2.6980     0.0000 C.3   1 <1>   0.0000 
@<TRIPOS>BOND
  1   1   2  1   
  2   2   3  1   
  3   2   4  1   
  4   2  25  1   
  5   4   5  1   
  6   5   6  1   
  7   5  24  2   
  8   6   7  ar  
  9   6  23  ar  
 10   7   8  1   
 11   7  19  ar  
 12   8   9  1   
 13   8  18  2   
 14   9  10  ar  
 15   9  15  ar  
 16  10  11  ar  
 17  11  12  ar  
 18  12  13  ar  
 19  13  14  1   
 20  13  15  ar  
 21  15  16  1   
 22  16  17  2   
 23  16  19  1   
 24  19  20  ar  
 25  20  21  ar  
 26  20  22  1   
 27  21  23  ar  
 28  23  25  1   
@<TRIPOS>SUBSTRUCTURE
  1 <1>   0 RESIDUE 1 * * 1
# MOE 2007.09 (io_trps.svl 2007.09)
@<TRIPOS>MOLECULE
fluostatin c
24 28 1 0 0 
SMALL
NO_CHARGES


@<TRIPOS>ATOM
  1 C        0.0000     0.0000     0.0000 C.3   1 <1>   0.0000 
  2 C        0.0000     0.0000     0.0000 C.3   1 <1>   0.0000 
  3 O        0.0000     0.0000     0.0000 O.3   1 <1>   0.0000 
  4 C        0.0000     0.0000     0.0000 C.2   1 <1>   0.0000 
  5 O        0.0000     0.0000     0.0000 O.2   1 <1>   0.0000 
  6 C        0.0000     0.0000     0.0000 C.ar  1 <1>   0.0000 
  7 C        0.0000     0.0000     0.0000 C.ar  1 <1>   0.0000 
  8 C        0.0000     0.0000     0.0000 C.ar  1 <1>   0.0000 
  9 O        0.0000     0.0000     0.0000 O.3   1 <1>   0.0000 
 10 C        0.0000     0.0000     0.0000 C.ar  1 <1>   0.0000 
 11 C        0.0000     0.0000     0.0000 C.ar  1 <1>   0.0000 
 12 C        0.0000     0.0000     0.0000 C.ar  1 <1>   0.0000 
 13 C        0.0000     0.0000     0.0000 C.ar  1 <1>   0.0000 
 14 C        0.0000     0.0000     0.0000 C.ar  1 <1>   0.0000 
 15 C        0.0000     0.0000     0.0000 C.ar  1 <1>   0.0000 
 16 O        0.0000     0.0000     0.0000 O.3   1 <1>   0.0000 
 17 C        0.0000     0.0000     0.0000 C.ar  1 <1>   0.0000 
 18 C        0.0000     0.0000     0.0000 C.2   1 <1>   0.0000 
 19 O        0.0000     0.0000     0.0000 O.2   1 <1>   0.0000 
 20 C        0.0000     0.0000     0.0000 C.ar  1 <1>   0.0000 
 21 C        0.0000     0.0000     0.0000 C.ar  1 <1>   0.0000 
 22 C        0.0000     0.0000     0.0000 C.3   1 <1>   0.0000 
 23 O        0.0000     0.0000     0.0000 O.3   1 <1>   0.0000 
 24 C        0.0000     0.0000     0.0000 C.3   1 <1>   0.0000 
@<TRIPOS>BOND
  1   1   2  1   
  2   2   3  1   
  3   2   4  1   
  4   2  24  1   
  5   3  24  1   
  6   4   5  2   
  7   4   6  1   
  8   6   7  ar  
  9   6  21  ar  
 10   7   8  ar  
 11   8   9  1   
 12   8  10  ar  
 13  10  11  1   
 14  10  20  ar  
 15  11  12  ar  
 16  11  17  ar  
 17  12  13  ar  
 18  12  16  1   
 19  13  14  ar  
 20  14  15  ar  
 21  15  17  ar  
 22  17  18  1   
 23  18  19  2   
 24  18  20  1   
 25  20  21  ar  
 26  21  22  1   
 27  22  23  1   
 28  22  24  1   
@<TRIPOS>SUBSTRUCTURE
  1 <1>   0 RESIDUE 1 * * 1
# MOE 2007.09 (io_trps.svl 2007.09)
@<TRIPOS>MOLECULE
Obscurolide A1
21 22 1 0 0 
SMALL
NO_CHARGES


@<TRIPOS>ATOM
  1 O        5.3150     2.0880     0.0000 O.3   1 <1>   0.0000 
  2 C        4.8150     2.9540     0.0000 C.2   1 <1>   0.0000 
  3 C        3.8370     2.7460     0.0000 C.3   1 <1>   0.0000 
  4 C        3.7320     1.7520     0.0000 C.3   1 <1>   0.0000 
  5 N        2.8660     1.2520     0.0000 N.pl3 1 <1>   0.0000 
  6 C        2.8660     0.2520     0.0000 C.ar  1 <1>   0.0000 
  7 C        3.7320    -0.2480     0.0000 C.ar  1 <1>   0.0000 
  8 C        3.7320    -1.2480     0.0000 C.ar  1 <1>   0.0000 
  9 C        2.8660    -1.7480     0.0000 C.ar  1 <1>   0.0000 
 10 C        2.8660    -2.7480     0.0000 C.2   1 <1>   0.0000 
 11 O        3.7320    -3.2480     0.0000 O.2   1 <1>   0.0000 
 12 O        2.0000    -3.2480     0.0000 O.3   1 <1>   0.0000 
 13 C        2.0000    -1.2480     0.0000 C.ar  1 <1>   0.0000 
 14 C        2.0000    -0.2480     0.0000 C.ar  1 <1>   0.0000 
 15 O        5.2220     3.8680     0.0000 O.2   1 <1>   0.0000 
 16 C        4.6460     1.3450     0.0000 C.3   1 <1>   0.0000 
 17 C        4.8540     0.3670     0.0000 C.2   1 <1>   0.0000 
 18 C        5.8050     0.0580     0.0000 C.2   1 <1>   0.0000 
 19 C        6.0120    -0.9200     0.0000 C.3   1 <1>   0.0000 
 20 C        5.2690    -1.5890     0.0000 C.3   1 <1>   0.0000 
 21 O        6.9640    -1.2290     0.0000 O.3   1 <1>   0.0000 
@<TRIPOS>BOND
  1   1   2  1   
  2   1  16  1   
  3   2   3  1   
  4   2  15  2   
  5   3   4  1   
  6   4   5  1   
  7   4  16  1   
  8   5   6  1   
  9   6   7  ar  
 10   6  14  ar  
 11   7   8  ar  
 12   8   9  ar  
 13   9  10  1   
 14   9  13  ar  
 15  10  11  2   
 16  10  12  1   
 17  13  14  ar  
 18  16  17  1   
 19  17  18  2   
 20  18  19  1   
 21  19  20  1   
 22  19  21  1   
@<TRIPOS>SUBSTRUCTURE
  1 <1>   0 RESIDUE 1 * * 1
# MOE 2007.09 (io_trps.svl 2007.09)
@<TRIPOS>MOLECULE
11-Demethyltomaymycin
21 23 1 0 0 
SMALL
NO_CHARGES


@<TRIPOS>ATOM
  1 O        5.2250     2.1120     0.0000 O.3   1 <1>   0.0000 
  2 C        5.6590     1.2110     0.0000 C.3   1 <1>   0.0000 
  3 C        5.0350     0.4290     0.0000 C.3   1 <1>   0.0000 
  4 C        4.0450     0.5150     0.0000 C.3   1 <1>   0.0000 
  5 C        3.6550    -0.3990     0.0000 C.2   1 <1>   0.0000 
  6 C        2.6800    -0.6220     0.0000 C.2   1 <1>   0.0000 
  7 C        2.0000     0.1120     0.0000 C.3   1 <1>   0.0000 
  8 C        4.4030    -1.0540     0.0000 C.3   1 <1>   0.0000 
  9 N        5.2580    -0.5460     0.0000 N.am  1 <1>   0.0000 
 10 C        6.1590    -0.9800     0.0000 C.2   1 <1>   0.0000 
 11 C        7.0600    -0.5460     0.0000 C.ar  1 <1>   0.0000 
 12 C        7.8120    -1.2660     0.0000 C.ar  1 <1>   0.0000 
 13 C        8.8100    -0.9670     0.0000 C.ar  1 <1>   0.0000 
 14 C        9.0420     0.0490     0.0000 C.ar  1 <1>   0.0000 
 15 C        8.2730     0.7510     0.0000 C.ar  1 <1>   0.0000 
 16 O        9.9960     0.3470     0.0000 O.3   1 <1>   0.0000 
 17 O        9.5400    -1.6500     0.0000 O.3   1 <1>   0.0000 
 18 C        9.3140    -2.6240     0.0000 C.3   1 <1>   0.0000 
 19 C        7.2820     0.4290     0.0000 C.ar  1 <1>   0.0000 
 20 O        6.1590    -1.9800     0.0000 O.2   1 <1>   0.0000 
 21 N        6.6590     1.2110     0.0000 N.pl3 1 <1>   0.0000 
@<TRIPOS>BOND
  1   1   2  1   
  2   2   3  1   
  3   2  21  1   
  4   3   4  1   
  5   3   9  1   
  6   4   5  1   
  7   5   6  2   
  8   5   8  1   
  9   6   7  1   
 10   8   9  1   
 11   9  10  am  
 12  10  11  1   
 13  10  20  2   
 14  11  12  ar  
 15  11  19  ar  
 16  12  13  ar  
 17  13  14  ar  
 18  13  17  1   
 19  14  15  ar  
 20  14  16  1   
 21  15  19  ar  
 22  17  18  1   
 23  19  21  1   
@<TRIPOS>SUBSTRUCTURE
  1 <1>   0 RESIDUE 1 * * 1
# MOE 2007.09 (io_trps.svl 2007.09)
@<TRIPOS>MOLECULE
Juglomycin Z
21 22 1 0 0 
SMALL
NO_CHARGES


@<TRIPOS>ATOM
  1 O        5.1350    -0.3250     0.0000 O.3   1 <1>   0.0000 
  2 C        5.1350     0.6750     0.0000 C.3   1 <1>   0.0000 
  3 C        4.2690     1.1750     0.0000 C.3   1 <1>   0.0000 
  4 C        3.4030     0.6750     0.0000 C.2   1 <1>   0.0000 
  5 O        3.4030    -0.3250     0.0000 O.2   1 <1>   0.0000 
  6 O        2.5370     1.1750     0.0000 O.3   1 <1>   0.0000 
  7 C        6.0010     1.1750     0.0000 C.3   1 <1>   0.0000 
  8 C        6.8670     0.6750     0.0000 C.2   1 <1>   0.0000 
  9 C        7.7330     1.1750     0.0000 C.2   1 <1>   0.0000 
 10 C        8.5990     0.6750     0.0000 C.ar  1 <1>   0.0000 
 11 C        9.4930     1.2100     0.0000 C.ar  1 <1>   0.0000 
 12 C       10.3990     0.6960     0.0000 C.ar  1 <1>   0.0000 
 13 C       10.3990    -0.3450     0.0000 C.ar  1 <1>   0.0000 
 14 C        9.4930    -0.8590     0.0000 C.ar  1 <1>   0.0000 
 15 O        9.4820    -1.8590     0.0000 O.3   1 <1>   0.0000 
 16 C        8.5990    -0.3250     0.0000 C.ar  1 <1>   0.0000 
 17 C        7.7330    -0.8250     0.0000 C.2   1 <1>   0.0000 
 18 O        7.7330    -1.8250     0.0000 O.2   1 <1>   0.0000 
 19 O        7.7330     2.1750     0.0000 O.2   1 <1>   0.0000 
 20 C        6.8670    -0.3250     0.0000 C.2   1 <1>   0.0000 
 21 C        6.0010    -0.8250     0.0000 C.3   1 <1>   0.0000 
@<TRIPOS>BOND
  1   1   2  1   
  2   2   3  1   
  3   2   7  1   
  4   3   4  1   
  5   4   5  2   
  6   4   6  1   
  7   7   8  1   
  8   8   9  1   
  9   8  20  2   
 10   9  10  1   
 11   9  19  2   
 12  10  11  ar  
 13  10  16  ar  
 14  11  12  ar  
 15  12  13  ar  
 16  13  14  ar  
 17  14  15  1   
 18  14  16  ar  
 19  16  17  1   
 20  17  18  2   
 21  17  20  1   
 22  20  21  1   
@<TRIPOS>SUBSTRUCTURE
  1 <1>   0 RESIDUE 1 * * 1
# MOE 2007.09 (io_trps.svl 2007.09)
@<TRIPOS>MOLECULE
NSC658411
21 22 1 0 0 
SMALL
NO_CHARGES


@<TRIPOS>ATOM
  1 O        6.8670     3.5950     0.0000 O.2   1 <1>   0.0000 
  2 C        6.0010     3.0950     0.0000 C.2   1 <1>   0.0000 
  3 C        6.0010     2.0950     0.0000 C.3   1 <1>   0.0000 
  4 C        5.1350     1.5950     0.0000 C.3   1 <1>   0.0000 
  5 C        4.2690     2.0950     0.0000 C.3   1 <1>   0.0000 
  6 C        4.2690     3.0950     0.0000 C.2   1 <1>   0.0000 
  7 O        3.4030     3.5950     0.0000 O.2   1 <1>   0.0000 
  8 C        5.1350     0.5950     0.0000 C.3   1 <1>   0.0000 
  9 C        4.2690     0.0950     0.0000 C.2   1 <1>   0.0000 
 10 C        4.2690    -0.9050     0.0000 C.ar  1 <1>   0.0000 
 11 C        5.1350    -1.4050     0.0000 C.ar  1 <1>   0.0000 
 12 C        5.1350    -2.4050     0.0000 C.ar  1 <1>   0.0000 
 13 C        6.0010    -2.9050     0.0000 C.3   1 <1>   0.0000 
 14 C        4.2690    -2.9050     0.0000 C.ar  1 <1>   0.0000 
 15 C        3.4030    -2.4050     0.0000 C.ar  1 <1>   0.0000 
 16 C        2.5370    -2.9050     0.0000 C.3   1 <1>   0.0000 
 17 O        2.5370    -3.9050     0.0000 O.3   1 <1>   0.0000 
 18 C        3.4030    -1.4050     0.0000 C.ar  1 <1>   0.0000 
 19 O        2.5370    -0.9050     0.0000 O.3   1 <1>   0.0000 
 20 O        3.4030     0.5950     0.0000 O.2   1 <1>   0.0000 
 21 N        5.1350     3.5950     0.0000 N.am  1 <1>   0.0000 
@<TRIPOS>BOND
  1   1   2  2   
  2   2   3  1   
  3   2  21  am  
  4   3   4  1   
  5   4   5  1   
  6   4   8  1   
  7   5   6  1   
  8   6   7  2   
  9   6  21  am  
 10   8   9  1   
 11   9  10  1   
 12   9  20  2   
 13  10  11  ar  
 14  10  18  ar  
 15  11  12  ar  
 16  12  13  1   
 17  12  14  ar  
 18  14  15  ar  
 19  15  16  1   
 20  15  18  ar  
 21  16  17  1   
 22  18  19  1   
@<TRIPOS>SUBSTRUCTURE
  1 <1>   0 RESIDUE 1 * * 1
# MOE 2007.09 (io_trps.svl 2007.09)
@<TRIPOS>MOLECULE
Pyridazomycin
17 17 1 0 0 
SMALL
USER_CHARGES


@<TRIPOS>ATOM
  1 O        0.5370     0.6200     0.0000 O.3   1 <1>   0.0000 
  2 C        1.4030     1.1200     0.0000 C.2   1 <1>   0.0000 
  3 C        1.4030     2.1200     0.0000 C.3   1 <1>   0.0000 
  4 C        2.2690     2.6200     0.0000 C.3   1 <1>   0.0000 
  5 C        2.2690     3.6200     0.0000 C.3   1 <1>   0.0000 
  6 C        3.1350     4.1200     0.0000 C.3   1 <1>   0.0000 
  7 N        3.1350     5.1200     0.0000 N.4   1 <1>   1.0000 
  8 C        4.0010     5.6200     0.0000 C.2   1 <1>   0.0000 
  9 C        4.0010     6.6200     0.0000 C.2   1 <1>   0.0000 
 10 C        3.1350     7.1200     0.0000 C.2   1 <1>   0.0000 
 11 C        3.1350     8.1200     0.0000 C.2   1 <1>   0.0000 
 12 N        4.0010     8.6200     0.0000 N.am  1 <1>   0.0000 
 13 O        2.2690     8.6200     0.0000 O.2   1 <1>   0.0000 
 14 C        2.2690     6.6200     0.0000 C.2   1 <1>   0.0000 
 15 N        2.2690     5.6200     0.0000 N.2   1 <1>  -1.0000 
 16 N        0.5370     2.6200     0.0000 N.3   1 <1>   0.0000 
 17 O        2.2690     0.6200     0.0000 O.2   1 <1>   0.0000 
@<TRIPOS>BOND
  1   1   2  1   
  2   2   3  1   
  3   2  17  2   
  4   3   4  1   
  5   3  16  1   
  6   4   5  1   
  7   5   6  1   
  8   6   7  1   
  9   7   8  1   
 10   7  15  1   
 11   8   9  2   
 12   9  10  1   
 13  10  11  1   
 14  10  14  2   
 15  11  12  am  
 16  11  13  2   
 17  14  15  1   
@<TRIPOS>SUBSTRUCTURE
  1 <1>   0 RESIDUE 1 * * 1
# MOE 2007.09 (io_trps.svl 2007.09)
@<TRIPOS>MOLECULE
Duazomycin
15 14 1 0 0 
SMALL
USER_CHARGES


@<TRIPOS>ATOM
  1 O        2.5370     1.7500     0.0000 O.3   1 <1>   0.0000 
  2 C        3.4030     2.2500     0.0000 C.2   1 <1>   0.0000 
  3 C        4.2690     1.7500     0.0000 C.3   1 <1>   0.0000 
  4 C        4.2690     0.7500     0.0000 C.3   1 <1>   0.0000 
  5 C        3.4030     0.2500     0.0000 C.3   1 <1>   0.0000 
  6 C        3.4030    -0.7500     0.0000 C.2   1 <1>   0.0000 
  7 C        2.5370    -1.2500     0.0000 C.2   1 <1>   0.0000 
  8 N        2.5370    -2.2500     0.0000 N.2   1 <1>   1.0000 
  9 N        2.5370    -3.2500     0.0000 N.2   1 <1>  -1.0000 
 10 O        4.2690    -1.2500     0.0000 O.3   1 <1>   0.0000 
 11 N        5.1350     2.2500     0.0000 N.am  1 <1>   0.0000 
 12 C        6.0010     1.7500     0.0000 C.2   1 <1>   0.0000 
 13 C        6.8670     2.2500     0.0000 C.3   1 <1>   0.0000 
 14 O        6.0010     0.7500     0.0000 O.2   1 <1>   0.0000 
 15 O        3.4030     3.2500     0.0000 O.2   1 <1>   0.0000 
@<TRIPOS>BOND
  1   1   2  1   
  2   2   3  1   
  3   2  15  2   
  4   3   4  1   
  5   3  11  1   
  6   4   5  1   
  7   5   6  1   
  8   6   7  2   
  9   6  10  1   
 10   7   8  1   
 11   8   9  2   
 12  11  12  am  
 13  12  13  1   
 14  12  14  2   
@<TRIPOS>SUBSTRUCTURE
  1 <1>   0 RESIDUE 1 * * 1
# MOE 2007.09 (io_trps.svl 2007.09)
@<TRIPOS>MOLECULE
CHEBI:35181
16 16 1 0 0 
SMALL
NO_CHARGES


@<TRIPOS>ATOM
  1 O        4.2690     1.0000     0.0000 O.3   1 <1>   0.0000 
  2 C        5.1350     1.5000     0.0000 C.2   1 <1>   0.0000 
  3 C        6.0010     1.0000     0.0000 C.2   1 <1>   0.0000 
  4 C        5.1350     2.5000     0.0000 C.2   1 <1>   0.0000 
  5 O        4.2690     3.0000     0.0000 O.2   1 <1>   0.0000 
  6 O        6.0010     3.0000     0.0000 O.3   1 <1>   0.0000 
  7 C        4.2690     0.0000     0.0000 C.3   1 <1>   0.0000 
  8 C        5.1350    -0.5000     0.0000 C.2   1 <1>   0.0000 
  9 C        5.1350    -1.5000     0.0000 C.2   1 <1>   0.0000 
 10 C        6.0010    -2.0000     0.0000 C.2   1 <1>   0.0000 
 11 O        6.8670    -1.5000     0.0000 O.2   1 <1>   0.0000 
 12 O        6.0010    -3.0000     0.0000 O.3   1 <1>   0.0000 
 13 C        4.2690    -2.0000     0.0000 C.2   1 <1>   0.0000 
 14 C        3.4030    -1.5000     0.0000 C.2   1 <1>   0.0000 
 15 C        3.4030    -0.5000     0.0000 C.3   1 <1>   0.0000 
 16 N        2.5370     0.0000     0.0000 N.3   1 <1>   0.0000 
@<TRIPOS>BOND
  1   1   2  1   
  2   1   7  1   
  3   2   3  2   
  4   2   4  1   
  5   4   5  2   
  6   4   6  1   
  7   7   8  1   
  8   7  15  1   
  9   8   9  2   
 10   9  10  1   
 11   9  13  1   
 12  10  11  2   
 13  10  12  1   
 14  13  14  2   
 15  14  15  1   
 16  15  16  1   
@<TRIPOS>SUBSTRUCTURE
  1 <1>   0 RESIDUE 1 * * 1
# MOE 2007.09 (io_trps.svl 2007.09)
@<TRIPOS>MOLECULE
Antibiotic FR 32863
11 10 1 0 0 
SMALL
NO_CHARGES


@<TRIPOS>ATOM
  1 P        3.4030     0.0950     0.0000 P.3   1 <1>   0.0000 
  2 C        4.2690     0.5950     0.0000 C.2   1 <1>   0.0000 
  3 C        5.1350     0.0950     0.0000 C.2   1 <1>   0.0000 
  4 C        6.0010     0.5950     0.0000 C.3   1 <1>   0.0000 
  5 N        6.8670     0.0950     0.0000 N.am  1 <1>   0.0000 
  6 C        7.7330     0.5950     0.0000 C.2   1 <1>   0.0000 
  7 O        8.5990     0.0950     0.0000 O.2   1 <1>   0.0000 
  8 O        6.8670    -0.9050     0.0000 O.3   1 <1>   0.0000 
  9 O        3.9030    -0.7710     0.0000 O.2   1 <1>   0.0000 
 10 O        2.9030     0.9610     0.0000 O.3   1 <1>   0.0000 
 11 O        2.5370    -0.4050     0.0000 O.3   1 <1>   0.0000 
@<TRIPOS>BOND
  1   1   2  1   
  2   1   9  2   
  3   1  10  1   
  4   1  11  1   
  5   2   3  2   
  6   3   4  1   
  7   4   5  1   
  8   5   6  am  
  9   5   8  1   
 10   6   7  2   
@<TRIPOS>SUBSTRUCTURE
  1 <1>   0 RESIDUE 1 * * 1
# MOE 2007.09 (io_trps.svl 2007.09)
@<TRIPOS>MOLECULE
Pentalenolactone O
21 23 1 0 0 
SMALL
NO_CHARGES


@<TRIPOS>ATOM
  1 O        6.4950    -1.0750     0.0000 O.3   1 <1>   0.0000 
  2 C        5.6520    -1.6870     0.0000 C.2   1 <1>   0.0000 
  3 C        4.7040    -1.2560     0.0000 C.3   1 <1>   0.0000 
  4 C        4.2870    -2.1650     0.0000 C.3   1 <1>   0.0000 
  5 O        4.8650    -2.9810     0.0000 O.3   1 <1>   0.0000 
  6 C        4.6110    -0.2190     0.0000 C.3   1 <1>   0.0000 
  7 C        3.8710    -0.8820     0.0000 C.2   1 <1>   0.0000 
  8 C        2.8090    -0.5470     0.0000 C.2   1 <1>   0.0000 
  9 C        2.0000    -1.1350     0.0000 C.3   1 <1>   0.0000 
 10 C        2.8140     0.2620     0.0000 C.3   1 <1>   0.0000 
 11 C        2.0040     0.8490     0.0000 C.3   1 <1>   0.0000 
 12 C        5.4200     0.3690     0.0000 C.3   1 <1>   0.0000 
 13 C        5.1110     1.3200     0.0000 C.2   1 <1>   0.0000 
 14 C        5.6990     2.1290     0.0000 C.2   1 <1>   0.0000 
 15 O        6.6930     2.0250     0.0000 O.2   1 <1>   0.0000 
 16 O        5.2920     3.0430     0.0000 O.3   1 <1>   0.0000 
 17 C        4.1110     1.3200     0.0000 C.2   1 <1>   0.0000 
 18 C        3.8020     0.3690     0.0000 C.3   1 <1>   0.0000 
 19 O        3.7400    -1.5210     0.0000 O.3   1 <1>   0.0000 
 20 O        5.7530    -2.6820     0.0000 O.2   1 <1>   0.0000 
 21 C        6.3780    -0.0400     0.0000 C.3   1 <1>   0.0000 
@<TRIPOS>BOND
  1   1   2  1   
  2   1  21  1   
  3   2   3  1   
  4   2  20  2   
  5   3   4  1   
  6   3   6  1   
  7   3  19  1   
  8   4   5  1   
  9   6   7  1   
 10   6  12  1   
 11   6  18  1   
 12   7   8  2   
 13   8   9  1   
 14   8  10  1   
 15  10  11  1   
 16  10  18  1   
 17  12  13  1   
 18  12  21  1   
 19  13  14  1   
 20  13  17  2   
 21  14  15  2   
 22  14  16  1   
 23  17  18  1   
@<TRIPOS>SUBSTRUCTURE
  1 <1>   0 RESIDUE 1 * * 1
# MOE 2007.09 (io_trps.svl 2007.09)
@<TRIPOS>MOLECULE
azaserine
12 11 1 0 0 
SMALL
USER_CHARGES


@<TRIPOS>ATOM
  1 O        3.4030     0.2500     0.0000 O.3   1 <1>   0.0000 
  2 C        3.4030    -0.7500     0.0000 C.2   1 <1>   0.0000 
  3 C        2.5370    -1.2500     0.0000 C.2   1 <1>   0.0000 
  4 N        2.5370    -2.2500     0.0000 N.2   1 <1>   1.0000 
  5 N        2.5370    -3.2500     0.0000 N.2   1 <1>  -1.0000 
  6 O        4.2690    -1.2500     0.0000 O.3   1 <1>   0.0000 
  7 C        4.2690     0.7500     0.0000 C.3   1 <1>   0.0000 
  8 C        4.2690     1.7500     0.0000 C.3   1 <1>   0.0000 
  9 C        5.1350     2.2500     0.0000 C.2   1 <1>   0.0000 
 10 O        5.1350     3.2500     0.0000 O.2   1 <1>   0.0000 
 11 O        6.0010     1.7500     0.0000 O.3   1 <1>   0.0000 
 12 N        3.4030     2.2500     0.0000 N.3   1 <1>   0.0000 
@<TRIPOS>BOND
  1   1   2  1   
  2   1   7  1   
  3   2   3  2   
  4   2   6  1   
  5   3   4  1   
  6   4   5  2   
  7   7   8  1   
  8   8   9  1   
  9   8  12  1   
 10   9  10  2   
 11   9  11  1   
@<TRIPOS>SUBSTRUCTURE
  1 <1>   0 RESIDUE 1 * * 1
# MOE 2007.09 (io_trps.svl 2007.09)
@<TRIPOS>MOLECULE
fosmidomycin
11 10 1 0 0 
SMALL
NO_CHARGES


@<TRIPOS>ATOM
  1 P        3.4030    -0.0460     0.0000 P.3   1 <1>   0.0000 
  2 C        4.2690     0.4540     0.0000 C.3   1 <1>   0.0000 
  3 C        5.1350    -0.0460     0.0000 C.3   1 <1>   0.0000 
  4 C        6.0010     0.4540     0.0000 C.3   1 <1>   0.0000 
  5 N        6.8670    -0.0460     0.0000 N.am  1 <1>   0.0000 
  6 C        7.7330     0.4540     0.0000 C.2   1 <1>   0.0000 
  7 O        8.5990    -0.0460     0.0000 O.2   1 <1>   0.0000 
  8 O        6.8670    -1.0460     0.0000 O.3   1 <1>   0.0000 
  9 O        3.9030    -0.9120     0.0000 O.2   1 <1>   0.0000 
 10 O        2.9030     0.8200     0.0000 O.3   1 <1>   0.0000 
 11 O        2.5370    -0.5460     0.0000 O.3   1 <1>   0.0000 
@<TRIPOS>BOND
  1   1   2  1   
  2   1   9  2   
  3   1  10  1   
  4   1  11  1   
  5   2   3  1   
  6   3   4  1   
  7   4   5  1   
  8   5   6  am  
  9   5   8  1   
 10   6   7  2   
@<TRIPOS>SUBSTRUCTURE
  1 <1>   0 RESIDUE 1 * * 1
# MOE 2007.09 (io_trps.svl 2007.09)
@<TRIPOS>MOLECULE
Antibiotic FR 31564
11 10 1 0 0 
SMALL
NO_CHARGES


@<TRIPOS>ATOM
  1 P        3.4030    -0.2110     0.0000 P.3   1 <1>   0.0000 
  2 C        4.2690     0.2890     0.0000 C.3   1 <1>   0.0000 
  3 C        5.1350    -0.2110     0.0000 C.3   1 <1>   0.0000 
  4 C        6.0010     0.2890     0.0000 C.3   1 <1>   0.0000 
  5 N        6.8670    -0.2110     0.0000 N.am  1 <1>   0.0000 
  6 C        7.7330     0.2890     0.0000 C.2   1 <1>   0.0000 
  7 O        8.5990    -0.2110     0.0000 O.2   1 <1>   0.0000 
  8 O        6.8670    -1.2110     0.0000 O.3   1 <1>   0.0000 
  9 O        3.9030    -1.0770     0.0000 O.2   1 <1>   0.0000 
 10 O        2.5370    -0.7110     0.0000 O.3   1 <1>   0.0000 
 11 O        2.9030     0.6550     0.0000 O.3   1 <1>   0.0000 
@<TRIPOS>BOND
  1   1   2  1   
  2   1   9  2   
  3   1  10  1   
  4   1  11  1   
  5   2   3  1   
  6   3   4  1   
  7   4   5  1   
  8   5   6  am  
  9   5   8  1   
 10   6   7  2   
@<TRIPOS>SUBSTRUCTURE
  1 <1>   0 RESIDUE 1 * * 1
# MOE 2007.09 (io_trps.svl 2007.09)
@<TRIPOS>MOLECULE
chorismic acid
16 16 1 0 0 
SMALL
NO_CHARGES


@<TRIPOS>ATOM
  1 O        4.2690     0.8450     0.0000 O.3   1 <1>   0.0000 
  2 C        5.1350     1.3450     0.0000 C.2   1 <1>   0.0000 
  3 C        6.0010     0.8450     0.0000 C.2   1 <1>   0.0000 
  4 C        5.1350     2.3450     0.0000 C.2   1 <1>   0.0000 
  5 O        4.2690     2.8450     0.0000 O.2   1 <1>   0.0000 
  6 O        6.0010     2.8450     0.0000 O.3   1 <1>   0.0000 
  7 C        4.2690    -0.1550     0.0000 C.3   1 <1>   0.0000 
  8 C        5.1350    -0.6550     0.0000 C.2   1 <1>   0.0000 
  9 C        5.1350    -1.6550     0.0000 C.2   1 <1>   0.0000 
 10 C        6.0010    -2.1550     0.0000 C.2   1 <1>   0.0000 
 11 O        6.8670    -1.6550     0.0000 O.2   1 <1>   0.0000 
 12 O        6.0010    -3.1550     0.0000 O.3   1 <1>   0.0000 
 13 C        4.2690    -2.1550     0.0000 C.2   1 <1>   0.0000 
 14 C        3.4030    -1.6550     0.0000 C.2   1 <1>   0.0000 
 15 C        3.4030    -0.6550     0.0000 C.3   1 <1>   0.0000 
 16 O        2.5370    -0.1550     0.0000 O.3   1 <1>   0.0000 
@<TRIPOS>BOND
  1   1   2  1   
  2   1   7  1   
  3   2   3  2   
  4   2   4  1   
  5   4   5  2   
  6   4   6  1   
  7   7   8  1   
  8   7  15  1   
  9   8   9  2   
 10   9  10  1   
 11   9  13  1   
 12  10  11  2   
 13  10  12  1   
 14  13  14  2   
 15  14  15  1   
 16  15  16  1   
@<TRIPOS>SUBSTRUCTURE
  1 <1>   0 RESIDUE 1 * * 1
# MOE 2007.09 (io_trps.svl 2007.09)
@<TRIPOS>MOLECULE
Isochorismic acid
16 16 1 0 0 
SMALL
NO_CHARGES


@<TRIPOS>ATOM
  1 O        6.8670     0.3450     0.0000 O.3   1 <1>   0.0000 
  2 C        7.7330    -0.1550     0.0000 C.2   1 <1>   0.0000 
  3 C        7.7330    -1.1550     0.0000 C.2   1 <1>   0.0000 
  4 C        8.5990     0.3450     0.0000 C.2   1 <1>   0.0000 
  5 O        8.5990     1.3450     0.0000 O.2   1 <1>   0.0000 
  6 O        9.4650    -0.1550     0.0000 O.3   1 <1>   0.0000 
  7 C        6.0010    -0.1550     0.0000 C.3   1 <1>   0.0000 
  8 C        6.0010    -1.1550     0.0000 C.2   1 <1>   0.0000 
  9 C        5.1350    -1.6550     0.0000 C.2   1 <1>   0.0000 
 10 C        4.2690    -1.1550     0.0000 C.2   1 <1>   0.0000 
 11 C        4.2690    -0.1550     0.0000 C.2   1 <1>   0.0000 
 12 C        3.4030     0.3450     0.0000 C.2   1 <1>   0.0000 
 13 O        3.4030     1.3450     0.0000 O.2   1 <1>   0.0000 
 14 O        2.5370    -0.1550     0.0000 O.3   1 <1>   0.0000 
 15 C        5.1350     0.3450     0.0000 C.3   1 <1>   0.0000 
 16 O        5.1350     1.3450     0.0000 O.3   1 <1>   0.0000 
@<TRIPOS>BOND
  1   1   2  1   
  2   1   7  1   
  3   2   3  2   
  4   2   4  1   
  5   4   5  2   
  6   4   6  1   
  7   7   8  1   
  8   7  15  1   
  9   8   9  2   
 10   9  10  1   
 11  10  11  2   
 12  11  12  1   
 13  11  15  1   
 14  12  13  2   
 15  12  14  1   
 16  15  16  1   
@<TRIPOS>SUBSTRUCTURE
  1 <1>   0 RESIDUE 1 * * 1
# MOE 2007.09 (io_trps.svl 2007.09)
@<TRIPOS>MOLECULE
Oryzoxymycin
16 16 1 0 0 
SMALL
NO_CHARGES


@<TRIPOS>ATOM
  1 O        9.4650     0.3450     0.0000 O.3   1 <1>   0.0000 
  2 C        8.5990    -0.1550     0.0000 C.3   1 <1>   0.0000 
  3 C        8.5990    -1.1550     0.0000 C.2   1 <1>   0.0000 
  4 C        7.7330    -1.6550     0.0000 C.2   1 <1>   0.0000 
  5 C        6.8670    -1.1550     0.0000 C.2   1 <1>   0.0000 
  6 C        6.8670    -0.1550     0.0000 C.2   1 <1>   0.0000 
  7 C        6.0010     0.3450     0.0000 C.2   1 <1>   0.0000 
  8 O        6.0010     1.3450     0.0000 O.2   1 <1>   0.0000 
  9 O        5.1350    -0.1550     0.0000 O.3   1 <1>   0.0000 
 10 C        4.2690     0.3450     0.0000 C.3   1 <1>   0.0000 
 11 C        3.4030    -0.1550     0.0000 C.2   1 <1>   0.0000 
 12 O        3.4030    -1.1550     0.0000 O.2   1 <1>   0.0000 
 13 O        2.5370     0.3450     0.0000 O.3   1 <1>   0.0000 
 14 C        4.2690     1.3450     0.0000 C.3   1 <1>   0.0000 
 15 C        7.7330     0.3450     0.0000 C.3   1 <1>   0.0000 
 16 N        7.7330     1.3450     0.0000 N.3   1 <1>   0.0000 
@<TRIPOS>BOND
  1   1   2  1   
  2   2   3  1   
  3   2  15  1   
  4   3   4  2   
  5   4   5  1   
  6   5   6  2   
  7   6   7  1   
  8   6  15  1   
  9   7   8  2   
 10   7   9  1   
 11   9  10  1   
 12  10  11  1   
 13  10  14  1   
 14  11  12  2   
 15  11  13  1   
 16  15  16  1   
@<TRIPOS>SUBSTRUCTURE
  1 <1>   0 RESIDUE 1 * * 1
# MOE 2007.09 (io_trps.svl 2007.09)
@<TRIPOS>MOLECULE
Antibiotic FR-900098
12 11 1 0 0 
SMALL
NO_CHARGES


@<TRIPOS>ATOM
  1 P        3.4030    -0.0950     0.0000 P.3   1 <1>   0.0000 
  2 C        4.2690     0.4050     0.0000 C.3   1 <1>   0.0000 
  3 C        5.1350    -0.0950     0.0000 C.3   1 <1>   0.0000 
  4 C        6.0010     0.4050     0.0000 C.3   1 <1>   0.0000 
  5 N        6.8670    -0.0950     0.0000 N.am  1 <1>   0.0000 
  6 C        7.7330     0.4050     0.0000 C.2   1 <1>   0.0000 
  7 C        8.5990    -0.0950     0.0000 C.3   1 <1>   0.0000 
  8 O        7.7330     1.4050     0.0000 O.2   1 <1>   0.0000 
  9 O        6.8670    -1.0950     0.0000 O.3   1 <1>   0.0000 
 10 O        3.9030    -0.9610     0.0000 O.2   1 <1>   0.0000 
 11 O        2.9030     0.7710     0.0000 O.3   1 <1>   0.0000 
 12 O        2.5370    -0.5950     0.0000 O.3   1 <1>   0.0000 
@<TRIPOS>BOND
  1   1   2  1   
  2   1  10  2   
  3   1  11  1   
  4   1  12  1   
  5   2   3  1   
  6   3   4  1   
  7   4   5  1   
  8   5   6  am  
  9   5   9  1   
 10   6   7  1   
 11   6   8  2   
@<TRIPOS>SUBSTRUCTURE
  1 <1>   0 RESIDUE 1 * * 1
# MOE 2007.09 (io_trps.svl 2007.09)
@<TRIPOS>MOLECULE
.beta.-Cyanoglutamic acid
12 11 1 0 0 
SMALL
NO_CHARGES


@<TRIPOS>ATOM
  1 O        2.5370    -0.5950     0.0000 O.3   1 <1>   0.0000 
  2 C        3.4030    -0.0950     0.0000 C.2   1 <1>   0.0000 
  3 C        4.2690    -0.5950     0.0000 C.3   1 <1>   0.0000 
  4 C        5.1350    -0.0950     0.0000 C.3   1 <1>   0.0000 
  5 C        5.1350     0.9050     0.0000 C.1   1 <1>   0.0000 
  6 N        5.1350     1.9050     0.0000 N.1   1 <1>   0.0000 
  7 C        6.0010    -0.5950     0.0000 C.3   1 <1>   0.0000 
  8 C        6.8670    -0.0950     0.0000 C.2   1 <1>   0.0000 
  9 O        6.8670     0.9050     0.0000 O.2   1 <1>   0.0000 
 10 O        7.7330    -0.5950     0.0000 O.3   1 <1>   0.0000 
 11 N        4.2690    -1.5950     0.0000 N.3   1 <1>   0.0000 
 12 O        3.4030     0.9050     0.0000 O.2   1 <1>   0.0000 
@<TRIPOS>BOND
  1   1   2  1   
  2   2   3  1   
  3   2  12  2   
  4   3   4  1   
  5   3  11  1   
  6   4   5  1   
  7   4   7  1   
  8   5   6  3   
  9   7   8  1   
 10   8   9  2   
 11   8  10  1   
@<TRIPOS>SUBSTRUCTURE
  1 <1>   0 RESIDUE 1 beta.-Cyanoglutamic acid * 1
# MOE 2007.09 (io_trps.svl 2007.09)
@<TRIPOS>MOLECULE
phosphoenolpyruvate
10 9 1 0 0 
SMALL
NO_CHARGES


@<TRIPOS>ATOM
  1 P        3.4030    -0.2500     0.0000 P.3   1 <1>   0.0000 
  2 O        3.9030    -1.1160     0.0000 O.2   1 <1>   0.0000 
  3 O        2.9030     0.6160     0.0000 O.3   1 <1>   0.0000 
  4 O        2.5370    -0.7500     0.0000 O.3   1 <1>   0.0000 
  5 O        4.2690     0.2500     0.0000 O.3   1 <1>   0.0000 
  6 C        5.1350    -0.2500     0.0000 C.2   1 <1>   0.0000 
  7 C        5.1350    -1.2500     0.0000 C.2   1 <1>   0.0000 
  8 C        6.0010     0.2500     0.0000 C.2   1 <1>   0.0000 
  9 O        6.0010     1.2500     0.0000 O.2   1 <1>   0.0000 
 10 O        6.8670    -0.2500     0.0000 O.3   1 <1>   0.0000 
@<TRIPOS>BOND
  1   1   2  2   
  2   1   3  1   
  3   1   4  1   
  4   1   5  1   
  5   5   6  1   
  6   6   7  2   
  7   6   8  1   
  8   8   9  2   
  9   8  10  1   
@<TRIPOS>SUBSTRUCTURE
  1 <1>   0 RESIDUE 1 * * 1
# MOE 2007.09 (io_trps.svl 2007.09)
@<TRIPOS>MOLECULE
Cairomycin B
16 17 1 0 0 
SMALL
NO_CHARGES


@<TRIPOS>ATOM
  1 O        6.7660     1.4550     0.0000 O.2   1 <1>   0.0000 
  2 C        5.9000     0.9550     0.0000 C.2   1 <1>   0.0000 
  3 C        5.0340     1.4550     0.0000 C.3   1 <1>   0.0000 
  4 C        4.2320     1.9820     0.0000 C.3   1 <1>   0.0000 
  5 C        3.2720     1.9500     0.0000 C.3   1 <1>   0.0000 
  6 C        2.5060     1.3700     0.0000 C.3   1 <1>   0.0000 
  7 C        2.2160     0.4550     0.0000 C.3   1 <1>   0.0000 
  8 N        2.5060    -0.4600     0.0000 N.am  1 <1>   0.0000 
  9 C        3.2720    -1.0400     0.0000 C.2   1 <1>   0.0000 
 10 C        4.2320    -1.0720     0.0000 C.3   1 <1>   0.0000 
 11 C        5.0340    -0.5450     0.0000 C.3   1 <1>   0.0000 
 12 C        4.1680    -0.0450     0.0000 C.2   1 <1>   0.0000 
 13 O        3.1680    -0.0450     0.0000 O.2   1 <1>   0.0000 
 14 O        2.9370    -1.9820     0.0000 O.2   1 <1>   0.0000 
 15 N        4.1680     0.9550     0.0000 N.am  1 <1>   0.0000 
 16 N        5.9000    -0.0450     0.0000 N.am  1 <1>   0.0000 
@<TRIPOS>BOND
  1   1   2  2   
  2   2   3  1   
  3   2  16  am  
  4   3   4  1   
  5   3  15  1   
  6   4   5  1   
  7   5   6  1   
  8   6   7  1   
  9   7   8  1   
 10   8   9  am  
 11   9  10  1   
 12   9  14  2   
 13  10  11  1   
 14  11  12  1   
 15  11  16  1   
 16  12  13  2   
 17  12  15  am  
@<TRIPOS>SUBSTRUCTURE
  1 <1>   0 RESIDUE 1 * * 1
# MOE 2007.09 (io_trps.svl 2007.09)
@<TRIPOS>MOLECULE
Prephenic acid
16 16 1 0 0 
SMALL
NO_CHARGES


@<TRIPOS>ATOM
  1 O        5.3100    -2.6440     0.0000 O.3   1 <1>   0.0000 
  2 C        5.3100    -1.6440     0.0000 C.3   1 <1>   0.0000 
  3 C        4.4440    -1.1440     0.0000 C.2   1 <1>   0.0000 
  4 C        4.4440    -0.1440     0.0000 C.2   1 <1>   0.0000 
  5 C        5.3100     0.3560     0.0000 C.3   1 <1>   0.0000 
  6 C        5.8100     1.2220     0.0000 C.2   1 <1>   0.0000 
  7 O        5.3100     2.0880     0.0000 O.2   1 <1>   0.0000 
  8 O        6.8100     1.2220     0.0000 O.3   1 <1>   0.0000 
  9 C        6.1760    -0.1440     0.0000 C.2   1 <1>   0.0000 
 10 C        4.8100     1.2220     0.0000 C.3   1 <1>   0.0000 
 11 C        3.8100     1.2220     0.0000 C.2   1 <1>   0.0000 
 12 C        3.3100     2.0880     0.0000 C.2   1 <1>   0.0000 
 13 O        3.8100     2.9540     0.0000 O.2   1 <1>   0.0000 
 14 O        2.3100     2.0880     0.0000 O.3   1 <1>   0.0000 
 15 O        3.3100     0.3560     0.0000 O.2   1 <1>   0.0000 
 16 C        6.1760    -1.1440     0.0000 C.2   1 <1>   0.0000 
@<TRIPOS>BOND
  1   1   2  1   
  2   2   3  1   
  3   2  16  1   
  4   3   4  2   
  5   4   5  1   
  6   5   6  1   
  7   5   9  1   
  8   5  10  1   
  9   6   7  2   
 10   6   8  1   
 11   9  16  2   
 12  10  11  1   
 13  11  12  1   
 14  11  15  2   
 15  12  13  2   
 16  12  14  1   
@<TRIPOS>SUBSTRUCTURE
  1 <1>   0 RESIDUE 1 * * 1
# MOE 2007.09 (io_trps.svl 2007.09)
@<TRIPOS>MOLECULE
7-Hydroxyguanine
12 13 1 0 0 
SMALL
NO_CHARGES


@<TRIPOS>ATOM
  1 O        6.3920     1.5650     0.0000 O.3   1 <1>   0.0000 
  2 N        6.0810     0.6150     0.0000 N.pl3 1 <1>   0.0000 
  3 C        6.6650    -0.1900     0.0000 C.2   1 <1>   0.0000 
  4 N        6.0810    -0.9950     0.0000 N.2   1 <1>   0.0000 
  5 C        5.1350    -0.6900     0.0000 C.2   1 <1>   0.0000 
  6 N        4.2690    -1.1900     0.0000 N.pl3 1 <1>   0.0000 
  7 C        3.4030    -0.6900     0.0000 C.2   1 <1>   0.0000 
  8 N        2.5370    -1.1900     0.0000 N.pl3 1 <1>   0.0000 
  9 N        3.4030     0.3100     0.0000 N.2   1 <1>   0.0000 
 10 C        4.2690     0.8100     0.0000 C.2   1 <1>   0.0000 
 11 O        4.2690     1.8100     0.0000 O.2   1 <1>   0.0000 
 12 C        5.1350     0.3100     0.0000 C.2   1 <1>   0.0000 
@<TRIPOS>BOND
  1   1   2  1   
  2   2   3  1   
  3   2  12  1   
  4   3   4  2   
  5   4   5  1   
  6   5   6  1   
  7   5  12  2   
  8   6   7  1   
  9   7   8  1   
 10   7   9  2   
 11   9  10  1   
 12  10  11  2   
 13  10  12  1   
@<TRIPOS>SUBSTRUCTURE
  1 <1>   0 RESIDUE 1 * * 1
# MOE 2007.09 (io_trps.svl 2007.09)
@<TRIPOS>MOLECULE
Proclavaminic acid
14 14 1 0 0 
SMALL
NO_CHARGES


@<TRIPOS>ATOM
  1 O        2.4820     0.4590     0.0000 O.3   1 <1>   0.0000 
  2 C        3.4480     0.2010     0.0000 C.3   1 <1>   0.0000 
  3 C        4.1550     0.9080     0.0000 C.3   1 <1>   0.0000 
  4 C        3.8970     1.8740     0.0000 C.3   1 <1>   0.0000 
  5 N        4.6040     2.5810     0.0000 N.3   1 <1>   0.0000 
  6 C        3.7070    -0.7650     0.0000 C.3   1 <1>   0.0000 
  7 C        4.6730    -1.0240     0.0000 C.2   1 <1>   0.0000 
  8 O        4.9320    -1.9900     0.0000 O.2   1 <1>   0.0000 
  9 O        5.3800    -0.3170     0.0000 O.3   1 <1>   0.0000 
 10 N        3.0000    -1.4720     0.0000 N.am  1 <1>   0.0000 
 11 C        3.0000    -2.4720     0.0000 C.2   1 <1>   0.0000 
 12 C        2.0000    -2.4720     0.0000 C.3   1 <1>   0.0000 
 13 O        3.7070    -3.1800     0.0000 O.2   1 <1>   0.0000 
 14 C        2.0000    -1.4720     0.0000 C.3   1 <1>   0.0000 
@<TRIPOS>BOND
  1   1   2  1   
  2   2   3  1   
  3   2   6  1   
  4   3   4  1   
  5   4   5  1   
  6   6   7  1   
  7   6  10  1   
  8   7   8  2   
  9   7   9  1   
 10  10  11  am  
 11  10  14  1   
 12  11  12  1   
 13  11  13  2   
 14  12  14  1   
@<TRIPOS>SUBSTRUCTURE
  1 <1>   0 RESIDUE 1 * * 1
# MOE 2007.09 (io_trps.svl 2007.09)
@<TRIPOS>MOLECULE
NSC176324
12 12 1 0 0 
SMALL
NO_CHARGES


@<TRIPOS>ATOM
  1 CL       3.1330    -2.5790     0.0000 Cl    1 <1>   0.0000 
  2 C        3.7210    -1.7700     0.0000 C.2   1 <1>   0.0000 
  3 C        3.4120    -0.8190     0.0000 C.3   1 <1>   0.0000 
  4 C        4.2210    -0.2310     0.0000 C.3   1 <1>   0.0000 
  5 C        4.2210     0.7690     0.0000 C.3   1 <1>   0.0000 
  6 C        5.0870     1.2690     0.0000 C.2   1 <1>   0.0000 
  7 O        5.9530     0.7690     0.0000 O.2   1 <1>   0.0000 
  8 O        5.0870     2.2690     0.0000 O.3   1 <1>   0.0000 
  9 N        3.3550     1.2690     0.0000 N.3   1 <1>   0.0000 
 10 O        5.0300    -0.8190     0.0000 O.3   1 <1>   0.0000 
 11 O        2.4610    -0.5100     0.0000 O.3   1 <1>   0.0000 
 12 N        4.7210    -1.7700     0.0000 N.2   1 <1>   0.0000 
@<TRIPOS>BOND
  1   1   2  1   
  2   2   3  1   
  3   2  12  2   
  4   3   4  1   
  5   3  11  1   
  6   4   5  1   
  7   4  10  1   
  8   5   6  1   
  9   5   9  1   
 10   6   7  2   
 11   6   8  1   
 12  10  12  1   
@<TRIPOS>SUBSTRUCTURE
  1 <1>   0 RESIDUE 1 * * 1
# MOE 2007.09 (io_trps.svl 2007.09)
@<TRIPOS>MOLECULE
Hydroxy acivicin
12 12 1 0 0 
SMALL
NO_CHARGES


@<TRIPOS>ATOM
  1 CL       3.1330    -2.5790     0.0000 Cl    1 <1>   0.0000 
  2 C        3.7210    -1.7700     0.0000 C.2   1 <1>   0.0000 
  3 C        3.4120    -0.8190     0.0000 C.3   1 <1>   0.0000 
  4 C        4.2210    -0.2310     0.0000 C.3   1 <1>   0.0000 
  5 C        4.2210     0.7690     0.0000 C.3   1 <1>   0.0000 
  6 C        5.0870     1.2690     0.0000 C.2   1 <1>   0.0000 
  7 O        5.9530     0.7690     0.0000 O.2   1 <1>   0.0000 
  8 O        5.0870     2.2690     0.0000 O.3   1 <1>   0.0000 
  9 N        3.3550     1.2690     0.0000 N.3   1 <1>   0.0000 
 10 O        5.0300    -0.8190     0.0000 O.3   1 <1>   0.0000 
 11 O        2.4610    -0.5100     0.0000 O.3   1 <1>   0.0000 
 12 N        4.7210    -1.7700     0.0000 N.2   1 <1>   0.0000 
@<TRIPOS>BOND
  1   1   2  1   
  2   2   3  1   
  3   2  12  2   
  4   3   4  1   
  5   3  11  1   
  6   4   5  1   
  7   4  10  1   
  8   5   6  1   
  9   5   9  1   
 10   6   7  2   
 11   6   8  1   
 12  10  12  1   
@<TRIPOS>SUBSTRUCTURE
  1 <1>   0 RESIDUE 1 * * 1
# MOE 2007.09 (io_trps.svl 2007.09)
@<TRIPOS>MOLECULE
3-Phosphonopyruvate
10 9 1 0 0 
SMALL
NO_CHARGES


@<TRIPOS>ATOM
  1 P        3.4030    -0.2500     0.0000 P.3   1 <1>   0.0000 
  2 C        4.2690     0.2500     0.0000 C.3   1 <1>   0.0000 
  3 C        5.1350    -0.2500     0.0000 C.2   1 <1>   0.0000 
  4 C        6.0010     0.2500     0.0000 C.2   1 <1>   0.0000 
  5 O        6.0010     1.2500     0.0000 O.2   1 <1>   0.0000 
  6 O        6.8670    -0.2500     0.0000 O.3   1 <1>   0.0000 
  7 O        5.1350    -1.2500     0.0000 O.2   1 <1>   0.0000 
  8 O        3.9030    -1.1160     0.0000 O.2   1 <1>   0.0000 
  9 O        2.9030     0.6160     0.0000 O.3   1 <1>   0.0000 
 10 O        2.5370    -0.7500     0.0000 O.3   1 <1>   0.0000 
@<TRIPOS>BOND
  1   1   2  1   
  2   1   8  2   
  3   1   9  1   
  4   1  10  1   
  5   2   3  1   
  6   3   4  1   
  7   3   7  2   
  8   4   5  2   
  9   4   6  1   
@<TRIPOS>SUBSTRUCTURE
  1 <1>   0 RESIDUE 1 * * 1
# MOE 2007.09 (io_trps.svl 2007.09)
@<TRIPOS>MOLECULE
Rancinamycins
17 17 1 0 0 
SMALL
NO_CHARGES


@<TRIPOS>ATOM
  1 C        0.8660     3.5000     0.0000 C.3   1 <1>   0.0000 
  2 C        1.7320     3.0000     0.0000 C.3   1 <1>   0.0000 
  3 C        1.7320     2.0000     0.0000 C.2   1 <1>   0.0000 
  4 O        0.8660     1.5000     0.0000 O.3   1 <1>   0.0000 
  5 C        0.8660     0.5000     0.0000 C.3   1 <1>   0.0000 
  6 C        1.7320     0.0000     0.0000 C.3   1 <1>   0.0000 
  7 C        1.7320    -1.0000     0.0000 C.3   1 <1>   0.0000 
  8 C        0.8660    -1.5000     0.0000 C.3   1 <1>   0.0000 
  9 C        0.0000    -1.0000     0.0000 C.2   1 <1>   0.0000 
 10 O        0.8660    -2.5000     0.0000 O.3   1 <1>   0.0000 
 11 O        2.5980    -1.5000     0.0000 O.3   1 <1>   0.0000 
 12 O        2.5980     0.5000     0.0000 O.3   1 <1>   0.0000 
 13 C        0.0000     0.0000     0.0000 C.2   1 <1>   0.0000 
 14 C       -0.8660     0.5000     0.0000 C.2   1 <1>   0.0000 
 15 O       -1.7320     0.0000     0.0000 O.2   1 <1>   0.0000 
 16 O        2.5980     1.5000     0.0000 O.2   1 <1>   0.0000 
 17 C        2.5980     3.5000     0.0000 C.3   1 <1>   0.0000 
@<TRIPOS>BOND
  1   1   2  1   
  2   2   3  1   
  3   2  17  1   
  4   3   4  1   
  5   3  16  2   
  6   4   5  1   
  7   5   6  1   
  8   5  13  1   
  9   6   7  1   
 10   6  12  1   
 11   7   8  1   
 12   7  11  1   
 13   8   9  1   
 14   8  10  1   
 15   9  13  2   
 16  13  14  1   
 17  14  15  2   
@<TRIPOS>SUBSTRUCTURE
  1 <1>   0 RESIDUE 1 * * 1
# MOE 2007.09 (io_trps.svl 2007.09)
@<TRIPOS>MOLECULE
Glyoxalase-I inhibitor
17 17 1 0 0 
SMALL
NO_CHARGES


@<TRIPOS>ATOM
  1 O        2.5370     2.3450     0.0000 O.3   1 <1>   0.0000 
  2 C        3.4030     1.8450     0.0000 C.3   1 <1>   0.0000 
  3 C        3.4030     0.8450     0.0000 C.3   1 <1>   0.0000 
  4 C        4.2690     0.3450     0.0000 C.2   1 <1>   0.0000 
  5 C        5.1350     0.8450     0.0000 C.2   1 <1>   0.0000 
  6 C        6.0010     0.3450     0.0000 C.3   1 <1>   0.0000 
  7 O        6.0010    -0.6550     0.0000 O.3   1 <1>   0.0000 
  8 C        6.8670    -1.1550     0.0000 C.2   1 <1>   0.0000 
  9 C        6.8670    -2.1550     0.0000 C.2   1 <1>   0.0000 
 10 C        7.7330    -2.6550     0.0000 C.2   1 <1>   0.0000 
 11 C        7.7330    -3.6550     0.0000 C.3   1 <1>   0.0000 
 12 O        7.7330    -0.6550     0.0000 O.2   1 <1>   0.0000 
 13 C        5.1350     1.8450     0.0000 C.2   1 <1>   0.0000 
 14 O        6.0010     2.3450     0.0000 O.2   1 <1>   0.0000 
 15 O        2.5370     0.3450     0.0000 O.3   1 <1>   0.0000 
 16 C        4.2690     2.3450     0.0000 C.3   1 <1>   0.0000 
 17 O        4.2690     3.3450     0.0000 O.3   1 <1>   0.0000 
@<TRIPOS>BOND
  1   1   2  1   
  2   2   3  1   
  3   2  16  1   
  4   3   4  1   
  5   3  15  1   
  6   4   5  2   
  7   5   6  1   
  8   5  13  1   
  9   6   7  1   
 10   7   8  1   
 11   8   9  1   
 12   8  12  2   
 13   9  10  2   
 14  10  11  1   
 15  13  14  2   
 16  13  16  1   
 17  16  17  1   
@<TRIPOS>SUBSTRUCTURE
  1 <1>   0 RESIDUE 1 * * 1
# MOE 2007.09 (io_trps.svl 2007.09)
@<TRIPOS>MOLECULE
Enaminomycin C
13 14 1 0 0 
SMALL
NO_CHARGES


@<TRIPOS>ATOM
  1 O        6.3310     0.0000     0.0000 O.3   1 <1>   0.0000 
  2 C        5.4640    -0.5000     0.0000 C.3   1 <1>   0.0000 
  3 C        4.5980    -1.0000     0.0000 C.2   1 <1>   0.0000 
  4 C        3.7320    -0.5000     0.0000 C.2   1 <1>   0.0000 
  5 C        2.8660    -1.0000     0.0000 C.2   1 <1>   0.0000 
  6 O        2.0000    -0.5000     0.0000 O.2   1 <1>   0.0000 
  7 O        2.8660    -2.0000     0.0000 O.3   1 <1>   0.0000 
  8 C        3.7320     0.5000     0.0000 C.2   1 <1>   0.0000 
  9 C        4.5980     1.0000     0.0000 C.3   1 <1>   0.0000 
 10 O        4.5980     2.0000     0.0000 O.3   1 <1>   0.0000 
 11 N        2.8660     1.0000     0.0000 N.pl3 1 <1>   0.0000 
 12 O        4.5980    -2.0000     0.0000 O.2   1 <1>   0.0000 
 13 C        5.4640     0.5000     0.0000 C.3   1 <1>   0.0000 
@<TRIPOS>BOND
  1   1   2  1   
  2   1  13  1   
  3   2   3  1   
  4   2  13  1   
  5   3   4  1   
  6   3  12  2   
  7   4   5  1   
  8   4   8  2   
  9   5   6  2   
 10   5   7  1   
 11   8   9  1   
 12   8  11  1   
 13   9  10  1   
 14   9  13  1   
@<TRIPOS>SUBSTRUCTURE
  1 <1>   0 RESIDUE 1 * * 1
# MOE 2007.09 (io_trps.svl 2007.09)
@<TRIPOS>MOLECULE
DIHYDROXYACETONE PHOSPHATE
10 9 1 0 0 
SMALL
NO_CHARGES


@<TRIPOS>ATOM
  1 P        3.4030    -0.3170     0.0000 P.3   1 <1>   0.0000 
  2 O        3.9030    -1.1830     0.0000 O.2   1 <1>   0.0000 
  3 O        2.9030     0.5490     0.0000 O.3   1 <1>   0.0000 
  4 O        2.5370    -0.8170     0.0000 O.3   1 <1>   0.0000 
  5 O        4.2690     0.1830     0.0000 O.3   1 <1>   0.0000 
  6 C        5.1350    -0.3170     0.0000 C.3   1 <1>   0.0000 
  7 C        6.0010     0.1830     0.0000 C.2   1 <1>   0.0000 
  8 C        6.8670    -0.3170     0.0000 C.3   1 <1>   0.0000 
  9 O        7.7330     0.1830     0.0000 O.3   1 <1>   0.0000 
 10 O        6.0010     1.1830     0.0000 O.2   1 <1>   0.0000 
@<TRIPOS>BOND
  1   1   2  2   
  2   1   3  1   
  3   1   4  1   
  4   1   5  1   
  5   5   6  1   
  6   6   7  1   
  7   7   8  1   
  8   7  10  2   
  9   8   9  1   
@<TRIPOS>SUBSTRUCTURE
  1 <1>   0 RESIDUE 1 * * 1
# MOE 2007.09 (io_trps.svl 2007.09)
@<TRIPOS>MOLECULE
DL-Glyceraldehyde 3-phosphate
10 9 1 0 0 
SMALL
NO_CHARGES


@<TRIPOS>ATOM
  1 P        3.4030    -0.4720     0.0000 P.3   1 <1>   0.0000 
  2 O        3.9030    -1.3380     0.0000 O.2   1 <1>   0.0000 
  3 O        2.9030     0.3940     0.0000 O.3   1 <1>   0.0000 
  4 O        2.5370    -0.9720     0.0000 O.3   1 <1>   0.0000 
  5 O        4.2690     0.0280     0.0000 O.3   1 <1>   0.0000 
  6 C        5.1350    -0.4720     0.0000 C.3   1 <1>   0.0000 
  7 C        6.0010     0.0280     0.0000 C.3   1 <1>   0.0000 
  8 C        6.8670    -0.4720     0.0000 C.2   1 <1>   0.0000 
  9 O        7.7330     0.0280     0.0000 O.2   1 <1>   0.0000 
 10 O        6.0010     1.0280     0.0000 O.3   1 <1>   0.0000 
@<TRIPOS>BOND
  1   1   2  2   
  2   1   3  1   
  3   1   4  1   
  4   1   5  1   
  5   5   6  1   
  6   6   7  1   
  7   7   8  1   
  8   7  10  1   
  9   8   9  2   
@<TRIPOS>SUBSTRUCTURE
  1 <1>   0 RESIDUE 1 * * 1
# MOE 2007.09 (io_trps.svl 2007.09)
@<TRIPOS>MOLECULE
thymidine
17 18 1 0 0 
SMALL
NO_CHARGES


@<TRIPOS>ATOM
  1 O        4.5410    -1.2150     0.0000 O.3   1 <1>   0.0000 
  2 C        4.2320    -2.1660     0.0000 C.3   1 <1>   0.0000 
  3 C        4.8200    -2.9750     0.0000 C.3   1 <1>   0.0000 
  4 O        5.8140    -2.8710     0.0000 O.3   1 <1>   0.0000 
  5 C        3.2320    -2.1660     0.0000 C.3   1 <1>   0.0000 
  6 C        2.9230    -1.2150     0.0000 C.3   1 <1>   0.0000 
  7 O        2.6440    -2.9750     0.0000 O.3   1 <1>   0.0000 
  8 C        3.7320    -0.6280     0.0000 C.3   1 <1>   0.0000 
  9 N        3.7320     0.3720     0.0000 N.am  1 <1>   0.0000 
 10 C        2.8660     0.8720     0.0000 C.2   1 <1>   0.0000 
 11 N        2.8660     1.8720     0.0000 N.am  1 <1>   0.0000 
 12 C        3.7320     2.3720     0.0000 C.2   1 <1>   0.0000 
 13 C        4.5980     1.8720     0.0000 C.2   1 <1>   0.0000 
 14 C        5.4640     2.3720     0.0000 C.3   1 <1>   0.0000 
 15 O        3.7320     3.3720     0.0000 O.2   1 <1>   0.0000 
 16 O        2.0000     0.3720     0.0000 O.2   1 <1>   0.0000 
 17 C        4.5980     0.8720     0.0000 C.2   1 <1>   0.0000 
@<TRIPOS>BOND
  1   1   2  1   
  2   1   8  1   
  3   2   3  1   
  4   2   5  1   
  5   3   4  1   
  6   5   6  1   
  7   5   7  1   
  8   6   8  1   
  9   8   9  1   
 10   9  10  am  
 11   9  17  1   
 12  10  11  am  
 13  10  16  2   
 14  11  12  am  
 15  12  13  1   
 16  12  15  2   
 17  13  14  1   
 18  13  17  2   
@<TRIPOS>SUBSTRUCTURE
  1 <1>   0 RESIDUE 1 * * 1
# MOE 2007.09 (io_trps.svl 2007.09)
@<TRIPOS>MOLECULE
2'-DEOXYURIDINE
16 17 1 0 0 
SMALL
NO_CHARGES


@<TRIPOS>ATOM
  1 O        4.5410    -1.2150     0.0000 O.3   1 <1>   0.0000 
  2 C        4.2320    -2.1660     0.0000 C.3   1 <1>   0.0000 
  3 C        4.8200    -2.9750     0.0000 C.3   1 <1>   0.0000 
  4 O        5.8140    -2.8710     0.0000 O.3   1 <1>   0.0000 
  5 C        3.2320    -2.1660     0.0000 C.3   1 <1>   0.0000 
  6 C        2.9230    -1.2150     0.0000 C.3   1 <1>   0.0000 
  7 O        2.6440    -2.9750     0.0000 O.3   1 <1>   0.0000 
  8 C        3.7320    -0.6280     0.0000 C.3   1 <1>   0.0000 
  9 N        3.7320     0.3720     0.0000 N.am  1 <1>   0.0000 
 10 C        4.5980     0.8720     0.0000 C.2   1 <1>   0.0000 
 11 C        4.5980     1.8720     0.0000 C.2   1 <1>   0.0000 
 12 C        3.7320     2.3720     0.0000 C.2   1 <1>   0.0000 
 13 N        2.8660     1.8720     0.0000 N.am  1 <1>   0.0000 
 14 O        3.7320     3.3720     0.0000 O.2   1 <1>   0.0000 
 15 C        2.8660     0.8720     0.0000 C.2   1 <1>   0.0000 
 16 O        2.0000     0.3720     0.0000 O.2   1 <1>   0.0000 
@<TRIPOS>BOND
  1   1   2  1   
  2   1   8  1   
  3   2   3  1   
  4   2   5  1   
  5   3   4  1   
  6   5   6  1   
  7   5   7  1   
  8   6   8  1   
  9   8   9  1   
 10   9  10  1   
 11   9  15  am  
 12  10  11  2   
 13  11  12  1   
 14  12  13  am  
 15  12  14  2   
 16  13  15  am  
 17  15  16  2   
@<TRIPOS>SUBSTRUCTURE
  1 <1>   0 RESIDUE 1 * * 1
# MOE 2007.09 (io_trps.svl 2007.09)
@<TRIPOS>MOLECULE
Albendazole sulfone
20 21 1 0 0 
SMALL
NO_CHARGES


@<TRIPOS>ATOM
  1 S        4.5980     0.9330     0.0000 S.o2  1 <1>   0.0000 
  2 C        5.4640     0.4330     0.0000 C.ar  1 <1>   0.0000 
  3 C        5.4640    -0.5670     0.0000 C.ar  1 <1>   0.0000 
  4 C        6.3300    -1.0670     0.0000 C.ar  1 <1>   0.0000 
  5 C        7.1960    -0.5670     0.0000 C.ar  1 <1>   0.0000 
  6 C        7.1960     0.4330     0.0000 C.ar  1 <1>   0.0000 
  7 N        8.1420     0.7380     0.0000 N.pl3 1 <1>   0.0000 
  8 C        8.7260    -0.0670     0.0000 C.2   1 <1>   0.0000 
  9 N        9.7260    -0.0670     0.0000 N.am  1 <1>   0.0000 
 10 C       10.2260    -0.9330     0.0000 C.2   1 <1>   0.0000 
 11 O        9.7260    -1.7990     0.0000 O.2   1 <1>   0.0000 
 12 O       11.2260    -0.9330     0.0000 O.3   1 <1>   0.0000 
 13 C       11.7260    -1.7990     0.0000 C.3   1 <1>   0.0000 
 14 N        8.1420    -0.8720     0.0000 N.2   1 <1>   0.0000 
 15 C        6.3300     0.9330     0.0000 C.ar  1 <1>   0.0000 
 16 C        3.7320     1.4330     0.0000 C.3   1 <1>   0.0000 
 17 C        2.8660     0.9330     0.0000 C.3   1 <1>   0.0000 
 18 C        2.0000     1.4330     0.0000 C.3   1 <1>   0.0000 
 19 O        5.0980     1.7990     0.0000 O.2   1 <1>   0.0000 
 20 O        4.0980     0.0670     0.0000 O.2   1 <1>   0.0000 
@<TRIPOS>BOND
  1   1   2  1   
  2   1  16  1   
  3   1  19  2   
  4   1  20  2   
  5   2   3  ar  
  6   2  15  ar  
  7   3   4  ar  
  8   4   5  ar  
  9   5   6  ar  
 10   5  14  1   
 11   6   7  1   
 12   6  15  ar  
 13   7   8  1   
 14   8   9  1   
 15   8  14  2   
 16   9  10  am  
 17  10  11  2   
 18  10  12  1   
 19  12  13  1   
 20  16  17  1   
 21  17  18  1   
@<TRIPOS>SUBSTRUCTURE
  1 <1>   0 RESIDUE 1 * * 1
# MOE 2007.09 (io_trps.svl 2007.09)
@<TRIPOS>MOLECULE
Antibiotic WS 5995B
25 27 1 0 0 
SMALL
NO_CHARGES


@<TRIPOS>ATOM
  1 O        5.4640     1.9250     0.0000 O.3   1 <1>   0.0000 
  2 C        5.4640     2.9250     0.0000 C.3   1 <1>   0.0000 
  3 C        4.5980     1.4250     0.0000 C.ar  1 <1>   0.0000 
  4 C        3.7320     1.9250     0.0000 C.ar  1 <1>   0.0000 
  5 C        2.8660     1.4250     0.0000 C.ar  1 <1>   0.0000 
  6 C        2.0000     1.9250     0.0000 C.3   1 <1>   0.0000 
  7 C        2.8660     0.4250     0.0000 C.ar  1 <1>   0.0000 
  8 C        3.7320    -0.0750     0.0000 C.ar  1 <1>   0.0000 
  9 C        3.7320    -1.0750     0.0000 C.2   1 <1>   0.0000 
 10 O        4.5980    -1.5750     0.0000 O.2   1 <1>   0.0000 
 11 O        2.8660    -1.5750     0.0000 O.3   1 <1>   0.0000 
 12 C        4.5980     0.4250     0.0000 C.ar  1 <1>   0.0000 
 13 C        5.4640    -0.0750     0.0000 C.2   1 <1>   0.0000 
 14 C        5.4640    -1.0750     0.0000 C.2   1 <1>   0.0000 
 15 C        6.3300    -1.5750     0.0000 C.2   1 <1>   0.0000 
 16 C        7.1960    -1.0750     0.0000 C.ar  1 <1>   0.0000 
 17 C        8.0900    -1.6090     0.0000 C.ar  1 <1>   0.0000 
 18 C        8.9960    -1.0950     0.0000 C.ar  1 <1>   0.0000 
 19 C        8.9960    -0.0540     0.0000 C.ar  1 <1>   0.0000 
 20 C        8.0900     0.4600     0.0000 C.ar  1 <1>   0.0000 
 21 O        8.0780    -2.6090     0.0000 O.3   1 <1>   0.0000 
 22 C        7.1960    -0.0750     0.0000 C.ar  1 <1>   0.0000 
 23 O        6.3300    -2.5750     0.0000 O.2   1 <1>   0.0000 
 24 C        6.3300     0.4250     0.0000 C.2   1 <1>   0.0000 
 25 O        6.3300     1.4250     0.0000 O.2   1 <1>   0.0000 
@<TRIPOS>BOND
  1   1   2  1   
  2   1   3  1   
  3   3   4  ar  
  4   3  12  ar  
  5   4   5  ar  
  6   5   6  1   
  7   5   7  ar  
  8   7   8  ar  
  9   8   9  1   
 10   8  12  ar  
 11   9  10  2   
 12   9  11  1   
 13  12  13  1   
 14  13  14  2   
 15  13  24  1   
 16  14  15  1   
 17  15  16  1   
 18  15  23  2   
 19  16  17  ar  
 20  16  22  ar  
 21  17  18  ar  
 22  17  21  1   
 23  18  19  ar  
 24  19  20  ar  
 25  20  22  ar  
 26  22  24  1   
 27  24  25  2   
@<TRIPOS>SUBSTRUCTURE
  1 <1>   0 RESIDUE 1 * * 1
# MOE 2007.09 (io_trps.svl 2007.09)
@<TRIPOS>MOLECULE
Deoxyfrenolicin
24 26 1 0 0 
SMALL
NO_CHARGES


@<TRIPOS>ATOM
  1 O        7.3320    -0.2510     0.0000 O.3   1 <1>   0.0000 
  2 C        7.3320    -1.2930     0.0000 C.3   1 <1>   0.0000 
  3 C        8.1960    -1.7960     0.0000 C.3   1 <1>   0.0000 
  4 C        9.0640    -1.3000     0.0000 C.2   1 <1>   0.0000 
  5 O        9.0680    -0.3000     0.0000 O.2   1 <1>   0.0000 
  6 O        9.9280    -1.8030     0.0000 O.3   1 <1>   0.0000 
  7 C        6.4260    -1.8070     0.0000 C.3   1 <1>   0.0000 
  8 C        5.5320    -1.2720     0.0000 C.2   1 <1>   0.0000 
  9 C        4.6660    -1.7720     0.0000 C.2   1 <1>   0.0000 
 10 C        3.8000    -1.2720     0.0000 C.ar  1 <1>   0.0000 
 11 C        2.9060    -1.8070     0.0000 C.ar  1 <1>   0.0000 
 12 C        2.0000    -1.2930     0.0000 C.ar  1 <1>   0.0000 
 13 C        2.0000    -0.2510     0.0000 C.ar  1 <1>   0.0000 
 14 C        2.9060     0.2620     0.0000 C.ar  1 <1>   0.0000 
 15 O        2.9180     1.2620     0.0000 O.3   1 <1>   0.0000 
 16 C        3.8000    -0.2720     0.0000 C.ar  1 <1>   0.0000 
 17 C        4.6660     0.2280     0.0000 C.2   1 <1>   0.0000 
 18 O        4.6660     1.2280     0.0000 O.2   1 <1>   0.0000 
 19 O        4.6660    -2.7720     0.0000 O.2   1 <1>   0.0000 
 20 C        5.5320    -0.2720     0.0000 C.2   1 <1>   0.0000 
 21 C        6.4260     0.2620     0.0000 C.3   1 <1>   0.0000 
 22 C        6.4140     1.2620     0.0000 C.3   1 <1>   0.0000 
 23 C        7.2750     1.7720     0.0000 C.3   1 <1>   0.0000 
 24 C        7.2630     2.7720     0.0000 C.3   1 <1>   0.0000 
@<TRIPOS>BOND
  1   1   2  1   
  2   1  21  1   
  3   2   3  1   
  4   2   7  1   
  5   3   4  1   
  6   4   5  2   
  7   4   6  1   
  8   7   8  1   
  9   8   9  1   
 10   8  20  2   
 11   9  10  1   
 12   9  19  2   
 13  10  11  ar  
 14  10  16  ar  
 15  11  12  ar  
 16  12  13  ar  
 17  13  14  ar  
 18  14  15  1   
 19  14  16  ar  
 20  16  17  1   
 21  17  18  2   
 22  17  20  1   
 23  20  21  1   
 24  21  22  1   
 25  22  23  1   
 26  23  24  1   
@<TRIPOS>SUBSTRUCTURE
  1 <1>   0 RESIDUE 1 * * 1
# MOE 2007.09 (io_trps.svl 2007.09)
@<TRIPOS>MOLECULE
Prekinamycin
24 27 1 0 0 
SMALL
NO_CHARGES


@<TRIPOS>ATOM
  1 O        4.6300    -2.3960     0.0000 O.3   1 <1>   0.0000 
  2 C        4.3110    -1.4490     0.0000 C.ar  1 <1>   0.0000 
  3 C        3.2960    -1.2400     0.0000 C.ar  1 <1>   0.0000 
  4 C        2.9770    -0.2550     0.0000 C.ar  1 <1>   0.0000 
  5 C        2.0000    -0.0430     0.0000 C.3   1 <1>   0.0000 
  6 C        3.6770     0.5080     0.0000 C.ar  1 <1>   0.0000 
  7 C        4.6860     0.2760     0.0000 C.ar  1 <1>   0.0000 
  8 N        5.4900     0.8620     0.0000 N.pl3 1 <1>   0.0000 
  9 C        5.4880     1.8620     0.0000 C.1   1 <1>   0.0000 
 10 N        5.4860     2.8620     0.0000 N.1   1 <1>   0.0000 
 11 C        6.2950     0.2790     0.0000 C.2   1 <1>   0.0000 
 12 C        7.2730     0.4870     0.0000 C.2   1 <1>   0.0000 
 13 C        7.9420    -0.2560     0.0000 C.ar  1 <1>   0.0000 
 14 C        8.9580    -0.0240     0.0000 C.ar  1 <1>   0.0000 
 15 C        9.6610    -0.7920     0.0000 C.ar  1 <1>   0.0000 
 16 C        9.3390    -1.7830     0.0000 C.ar  1 <1>   0.0000 
 17 C        8.3180    -1.9920     0.0000 C.ar  1 <1>   0.0000 
 18 O        9.2560     0.9310     0.0000 O.3   1 <1>   0.0000 
 19 C        7.6340    -1.2070     0.0000 C.ar  1 <1>   0.0000 
 20 C        6.6550    -1.4150     0.0000 C.2   1 <1>   0.0000 
 21 O        6.3460    -2.3660     0.0000 O.2   1 <1>   0.0000 
 22 O        7.5820     1.4380     0.0000 O.2   1 <1>   0.0000 
 23 C        5.9860    -0.6720     0.0000 C.2   1 <1>   0.0000 
 24 C        4.9920    -0.6690     0.0000 C.ar  1 <1>   0.0000 
@<TRIPOS>BOND
  1   1   2  1   
  2   2   3  ar  
  3   2  24  ar  
  4   3   4  ar  
  5   4   5  1   
  6   4   6  ar  
  7   6   7  ar  
  8   7   8  1   
  9   7  24  ar  
 10   8   9  1   
 11   8  11  1   
 12   9  10  3   
 13  11  12  1   
 14  11  23  2   
 15  12  13  1   
 16  12  22  2   
 17  13  14  ar  
 18  13  19  ar  
 19  14  15  ar  
 20  14  18  1   
 21  15  16  ar  
 22  16  17  ar  
 23  17  19  ar  
 24  19  20  1   
 25  20  21  2   
 26  20  23  1   
 27  23  24  1   
@<TRIPOS>SUBSTRUCTURE
  1 <1>   0 RESIDUE 1 * * 1
# MOE 2007.09 (io_trps.svl 2007.09)
@<TRIPOS>MOLECULE
Phenazine-1,6-dicarboxylic acid
20 22 1 0 0 
SMALL
NO_CHARGES


@<TRIPOS>ATOM
  1 O        7.2750     2.5450     0.0000 O.3   1 <1>   0.0000 
  2 C        6.4140     2.0350     0.0000 C.2   1 <1>   0.0000 
  3 C        6.4260     1.0350     0.0000 C.ar  1 <1>   0.0000 
  4 C        7.3320     0.5210     0.0000 C.ar  1 <1>   0.0000 
  5 C        7.3320    -0.5210     0.0000 C.ar  1 <1>   0.0000 
  6 C        6.4260    -1.0350     0.0000 C.ar  1 <1>   0.0000 
  7 C        5.5320    -0.5000     0.0000 C.ar  1 <1>   0.0000 
  8 N        4.6660    -1.0000     0.0000 N.ar  1 <1>   0.0000 
  9 C        3.8000    -0.5000     0.0000 C.ar  1 <1>   0.0000 
 10 C        2.9060    -1.0350     0.0000 C.ar  1 <1>   0.0000 
 11 C        2.9180    -2.0350     0.0000 C.2   1 <1>   0.0000 
 12 O        3.7890    -2.5250     0.0000 O.2   1 <1>   0.0000 
 13 O        2.0570    -2.5450     0.0000 O.3   1 <1>   0.0000 
 14 C        2.0000    -0.5210     0.0000 C.ar  1 <1>   0.0000 
 15 C        2.0000     0.5210     0.0000 C.ar  1 <1>   0.0000 
 16 C        2.9060     1.0350     0.0000 C.ar  1 <1>   0.0000 
 17 C        3.8000     0.5000     0.0000 C.ar  1 <1>   0.0000 
 18 N        4.6660     1.0000     0.0000 N.ar  1 <1>   0.0000 
 19 C        5.5320     0.5000     0.0000 C.ar  1 <1>   0.0000 
 20 O        5.5430     2.5250     0.0000 O.2   1 <1>   0.0000 
@<TRIPOS>BOND
  1   1   2  1   
  2   2   3  1   
  3   2  20  2   
  4   3   4  ar  
  5   3  19  ar  
  6   4   5  ar  
  7   5   6  ar  
  8   6   7  ar  
  9   7   8  ar  
 10   7  19  ar  
 11   8   9  ar  
 12   9  10  ar  
 13   9  17  ar  
 14  10  11  1   
 15  10  14  ar  
 16  11  12  2   
 17  11  13  1   
 18  14  15  ar  
 19  15  16  ar  
 20  16  17  ar  
 21  17  18  ar  
 22  18  19  ar  
@<TRIPOS>SUBSTRUCTURE
  1 <1>   0 RESIDUE 1 * * 1
# MOE 2007.09 (io_trps.svl 2007.09)
@<TRIPOS>MOLECULE
NONAME
22 24 1 0 0 
SMALL
NO_CHARGES


@<TRIPOS>ATOM
  1 C        0.0000     0.0000     0.0000 C.3   1 <1>   0.0000 
  2 C        0.0000     0.0000     0.0000 C.ar  1 <1>   0.0000 
  3 C        0.0000     0.0000     0.0000 C.ar  1 <1>   0.0000 
  4 C        0.0000     0.0000     0.0000 C.ar  1 <1>   0.0000 
  5 O        0.0000     0.0000     0.0000 O.3   1 <1>   0.0000 
  6 C        0.0000     0.0000     0.0000 C.ar  1 <1>   0.0000 
  7 C        0.0000     0.0000     0.0000 C.ar  1 <1>   0.0000 
  8 O        0.0000     0.0000     0.0000 O.3   1 <1>   0.0000 
  9 C        0.0000     0.0000     0.0000 C.2   1 <1>   0.0000 
 10 C        0.0000     0.0000     0.0000 C.3   1 <1>   0.0000 
 11 C        0.0000     0.0000     0.0000 C.2   1 <1>   0.0000 
 12 C        0.0000     0.0000     0.0000 C.2   1 <1>   0.0000 
 13 C        0.0000     0.0000     0.0000 C.2   1 <1>   0.0000 
 14 O        0.0000     0.0000     0.0000 O.3   1 <1>   0.0000 
 15 C        0.0000     0.0000     0.0000 C.2   1 <1>   0.0000 
 16 C        0.0000     0.0000     0.0000 C.2   1 <1>   0.0000 
 17 O        0.0000     0.0000     0.0000 O.2   1 <1>   0.0000 
 18 O        0.0000     0.0000     0.0000 O.3   1 <1>   0.0000 
 19 C        0.0000     0.0000     0.0000 C.2   1 <1>   0.0000 
 20 C        0.0000     0.0000     0.0000 C.2   1 <1>   0.0000 
 21 O        0.0000     0.0000     0.0000 O.2   1 <1>   0.0000 
 22 C        0.0000     0.0000     0.0000 C.ar  1 <1>   0.0000 
@<TRIPOS>BOND
  1   1   2  1   
  2   2   3  ar  
  3   2  22  ar  
  4   3   4  ar  
  5   4   5  1   
  6   4   6  ar  
  7   6   7  ar  
  8   7   8  1   
  9   7  22  ar  
 10   8   9  1   
 11   9  10  1   
 12   9  19  2   
 13  10  11  1   
 14  11  12  2   
 15  11  18  1   
 16  12  13  1   
 17  13  14  1   
 18  13  15  2   
 19  15  16  1   
 20  16  17  2   
 21  16  18  1   
 22  19  20  1   
 23  20  21  2   
 24  20  22  1   
@<TRIPOS>SUBSTRUCTURE
  1 <1>   0 RESIDUE 1 * * 1
# MOE 2007.09 (io_trps.svl 2007.09)
@<TRIPOS>MOLECULE
Tomaymycin
22 24 1 0 0 
SMALL
NO_CHARGES


@<TRIPOS>ATOM
  1 O        5.2250     1.9550     0.0000 O.3   1 <1>   0.0000 
  2 C        5.7880     2.7810     0.0000 C.3   1 <1>   0.0000 
  3 C        5.6590     1.0540     0.0000 C.3   1 <1>   0.0000 
  4 C        5.0350     0.2720     0.0000 C.3   1 <1>   0.0000 
  5 C        4.0450     0.3580     0.0000 C.3   1 <1>   0.0000 
  6 C        3.6550    -0.5560     0.0000 C.2   1 <1>   0.0000 
  7 C        2.6800    -0.7780     0.0000 C.2   1 <1>   0.0000 
  8 C        2.0000    -0.0450     0.0000 C.3   1 <1>   0.0000 
  9 C        4.4030    -1.2110     0.0000 C.3   1 <1>   0.0000 
 10 N        5.2580    -0.7030     0.0000 N.am  1 <1>   0.0000 
 11 C        6.1590    -1.1370     0.0000 C.2   1 <1>   0.0000 
 12 C        7.0600    -0.7030     0.0000 C.ar  1 <1>   0.0000 
 13 C        7.8120    -1.4230     0.0000 C.ar  1 <1>   0.0000 
 14 C        8.8100    -1.1240     0.0000 C.ar  1 <1>   0.0000 
 15 C        9.0420    -0.1080     0.0000 C.ar  1 <1>   0.0000 
 16 C        8.2730     0.5940     0.0000 C.ar  1 <1>   0.0000 
 17 O        9.9960     0.1900     0.0000 O.3   1 <1>   0.0000 
 18 O        9.5400    -1.8070     0.0000 O.3   1 <1>   0.0000 
 19 C        9.3140    -2.7810     0.0000 C.3   1 <1>   0.0000 
 20 C        7.2820     0.2720     0.0000 C.ar  1 <1>   0.0000 
 21 O        6.1590    -2.1370     0.0000 O.2   1 <1>   0.0000 
 22 N        6.6590     1.0540     0.0000 N.pl3 1 <1>   0.0000 
@<TRIPOS>BOND
  1   1   2  1   
  2   1   3  1   
  3   3   4  1   
  4   3  22  1   
  5   4   5  1   
  6   4  10  1   
  7   5   6  1   
  8   6   7  2   
  9   6   9  1   
 10   7   8  1   
 11   9  10  1   
 12  10  11  am  
 13  11  12  1   
 14  11  21  2   
 15  12  13  ar  
 16  12  20  ar  
 17  13  14  ar  
 18  14  15  ar  
 19  14  18  1   
 20  15  16  ar  
 21  15  17  1   
 22  16  20  ar  
 23  18  19  1   
 24  20  22  1   
@<TRIPOS>SUBSTRUCTURE
  1 <1>   0 RESIDUE 1 * * 1
# MOE 2007.09 (io_trps.svl 2007.09)
@<TRIPOS>MOLECULE
ferroverdin B
21 22 1 0 0 
SMALL
NO_CHARGES


@<TRIPOS>ATOM
  1 O        9.7670    11.9070     0.0000 O.3   1 <1>   0.0000 
  2 C        9.7670    13.3950     0.0000 C.2   1 <1>   0.0000 
  3 C        8.4780    14.1400     0.0000 C.2   1 <1>   0.0000 
  4 C        7.1890    13.3950     0.0000 C.ar  1 <1>   0.0000 
  5 C        5.9000    14.1400     0.0000 C.ar  1 <1>   0.0000 
  6 C        4.6110    13.3950     0.0000 C.ar  1 <1>   0.0000 
  7 C        4.6110    11.9070     0.0000 C.ar  1 <1>   0.0000 
  8 C        5.9000    11.1630     0.0000 C.ar  1 <1>   0.0000 
  9 O        3.3220    11.1630     0.0000 O.3   1 <1>   0.0000 
 10 C        2.0330    11.9070     0.0000 C.2   1 <1>   0.0000 
 11 C        2.0330    13.3950     0.0000 C.2   1 <1>   0.0000 
 12 C        3.3220    14.1400     0.0000 C.2   1 <1>   0.0000 
 13 C        3.3220    15.6280     0.0000 C.2   1 <1>   0.0000 
 14 C        2.0330    16.3720     0.0000 C.2   1 <1>   0.0000 
 15 C        0.7440    15.6280     0.0000 C.2   1 <1>   0.0000 
 16 O        2.0330    17.8600     0.0000 O.2   1 <1>   0.0000 
 17 N        4.6110    16.3720     0.0000 N.2   1 <1>   0.0000 
 18 O        4.6110    17.8600     0.0000 O.3   1 <1>   0.0000 
 19 C        0.7440    14.1400     0.0000 C.2   1 <1>   0.0000 
 20 O        0.7440    11.1630     0.0000 O.2   1 <1>   0.0000 
 21 C        7.1890    11.9070     0.0000 C.ar  1 <1>   0.0000 
@<TRIPOS>BOND
  1   1   2  1   
  2   2   3  2   
  3   3   4  1   
  4   4   5  ar  
  5   4  21  ar  
  6   5   6  ar  
  7   6   7  ar  
  8   7   8  ar  
  9   7   9  1   
 10   8  21  ar  
 11   9  10  1   
 12  10  11  1   
 13  10  20  2   
 14  11  12  2   
 15  11  19  1   
 16  12  13  1   
 17  13  14  1   
 18  13  17  2   
 19  14  15  1   
 20  14  16  2   
 21  15  19  2   
 22  17  18  1   
@<TRIPOS>SUBSTRUCTURE
  1 <1>   0 RESIDUE 1 * * 1
# MOE 2007.09 (io_trps.svl 2007.09)
@<TRIPOS>MOLECULE
Griseoluteic acid
21 23 1 0 0 
SMALL
NO_CHARGES


@<TRIPOS>ATOM
  1 O        6.4140     2.0350     0.0000 O.3   1 <1>   0.0000 
  2 C        7.2750     2.5450     0.0000 C.3   1 <1>   0.0000 
  3 C        6.4260     1.0350     0.0000 C.ar  1 <1>   0.0000 
  4 C        7.3320     0.5210     0.0000 C.ar  1 <1>   0.0000 
  5 C        7.3320    -0.5210     0.0000 C.ar  1 <1>   0.0000 
  6 C        6.4260    -1.0350     0.0000 C.ar  1 <1>   0.0000 
  7 C        6.4140    -2.0350     0.0000 C.3   1 <1>   0.0000 
  8 O        7.2750    -2.5450     0.0000 O.3   1 <1>   0.0000 
  9 C        5.5320    -0.5000     0.0000 C.ar  1 <1>   0.0000 
 10 N        4.6660    -1.0000     0.0000 N.ar  1 <1>   0.0000 
 11 C        3.8000    -0.5000     0.0000 C.ar  1 <1>   0.0000 
 12 C        2.9060    -1.0350     0.0000 C.ar  1 <1>   0.0000 
 13 C        2.0000    -0.5210     0.0000 C.ar  1 <1>   0.0000 
 14 C        2.0000     0.5210     0.0000 C.ar  1 <1>   0.0000 
 15 C        2.9060     1.0350     0.0000 C.ar  1 <1>   0.0000 
 16 C        2.9180     2.0350     0.0000 C.2   1 <1>   0.0000 
 17 O        3.7890     2.5250     0.0000 O.2   1 <1>   0.0000 
 18 O        2.0570     2.5450     0.0000 O.3   1 <1>   0.0000 
 19 C        3.8000     0.5000     0.0000 C.ar  1 <1>   0.0000 
 20 N        4.6660     1.0000     0.0000 N.ar  1 <1>   0.0000 
 21 C        5.5320     0.5000     0.0000 C.ar  1 <1>   0.0000 
@<TRIPOS>BOND
  1   1   2  1   
  2   1   3  1   
  3   3   4  ar  
  4   3  21  ar  
  5   4   5  ar  
  6   5   6  ar  
  7   6   7  1   
  8   6   9  ar  
  9   7   8  1   
 10   9  10  ar  
 11   9  21  ar  
 12  10  11  ar  
 13  11  12  ar  
 14  11  19  ar  
 15  12  13  ar  
 16  13  14  ar  
 17  14  15  ar  
 18  15  16  1   
 19  15  19  ar  
 20  16  17  2   
 21  16  18  1   
 22  19  20  ar  
 23  20  21  ar  
@<TRIPOS>SUBSTRUCTURE
  1 <1>   0 RESIDUE 1 * * 1
# MOE 2007.09 (io_trps.svl 2007.09)
@<TRIPOS>MOLECULE
Nanaomycin C
22 24 1 0 0 
SMALL
NO_CHARGES


@<TRIPOS>ATOM
  1 O        7.3320     0.3450     0.0000 O.3   1 <1>   0.0000 
  2 C        6.4260     0.8590     0.0000 C.3   1 <1>   0.0000 
  3 C        6.4140     1.8590     0.0000 C.3   1 <1>   0.0000 
  4 C        5.5320     0.3250     0.0000 C.2   1 <1>   0.0000 
  5 C        4.6660     0.8250     0.0000 C.2   1 <1>   0.0000 
  6 C        3.8000     0.3250     0.0000 C.ar  1 <1>   0.0000 
  7 C        2.9060     0.8590     0.0000 C.ar  1 <1>   0.0000 
  8 C        2.0000     0.3450     0.0000 C.ar  1 <1>   0.0000 
  9 C        2.0000    -0.6960     0.0000 C.ar  1 <1>   0.0000 
 10 C        2.9060    -1.2100     0.0000 C.ar  1 <1>   0.0000 
 11 O        2.9180     1.8590     0.0000 O.3   1 <1>   0.0000 
 12 C        3.8000    -0.6750     0.0000 C.ar  1 <1>   0.0000 
 13 C        4.6660    -1.1750     0.0000 C.2   1 <1>   0.0000 
 14 O        4.6660    -2.1750     0.0000 O.2   1 <1>   0.0000 
 15 O        4.6660     1.8250     0.0000 O.2   1 <1>   0.0000 
 16 C        5.5320    -0.6750     0.0000 C.2   1 <1>   0.0000 
 17 C        6.4260    -1.2100     0.0000 C.3   1 <1>   0.0000 
 18 C        7.3320    -0.6960     0.0000 C.3   1 <1>   0.0000 
 19 C        8.1960    -1.2000     0.0000 C.3   1 <1>   0.0000 
 20 C        9.0640    -0.7030     0.0000 C.2   1 <1>   0.0000 
 21 N        9.9280    -1.2060     0.0000 N.am  1 <1>   0.0000 
 22 O        9.0680     0.2970     0.0000 O.2   1 <1>   0.0000 
@<TRIPOS>BOND
  1   1   2  1   
  2   1  18  1   
  3   2   3  1   
  4   2   4  1   
  5   4   5  1   
  6   4  16  2   
  7   5   6  1   
  8   5  15  2   
  9   6   7  ar  
 10   6  12  ar  
 11   7   8  ar  
 12   7  11  1   
 13   8   9  ar  
 14   9  10  ar  
 15  10  12  ar  
 16  12  13  1   
 17  13  14  2   
 18  13  16  1   
 19  16  17  1   
 20  17  18  1   
 21  18  19  1   
 22  19  20  1   
 23  20  21  am  
 24  20  22  2   
@<TRIPOS>SUBSTRUCTURE
  1 <1>   0 RESIDUE 1 * * 1
# MOE 2007.09 (io_trps.svl 2007.09)
@<TRIPOS>MOLECULE
Exfoliazone
21 23 1 0 0 
SMALL
NO_CHARGES


@<TRIPOS>ATOM
  1 O        6.9340    -1.7460     0.0000 O.3   1 <1>   0.0000 
  2 C        6.0680    -1.2460     0.0000 C.ar  1 <1>   0.0000 
  3 C        5.1740    -1.7810     0.0000 C.ar  1 <1>   0.0000 
  4 C        4.2680    -1.2670     0.0000 C.ar  1 <1>   0.0000 
  5 C        4.2680    -0.2260     0.0000 C.ar  1 <1>   0.0000 
  6 C        3.4040     0.2780     0.0000 C.3   1 <1>   0.0000 
  7 O        2.5360    -0.2190     0.0000 O.3   1 <1>   0.0000 
  8 C        5.1740     0.2880     0.0000 C.ar  1 <1>   0.0000 
  9 C        6.0680    -0.2460     0.0000 C.ar  1 <1>   0.0000 
 10 N        6.9340     0.2540     0.0000 N.2   1 <1>   0.0000 
 11 C        7.8000    -0.2460     0.0000 C.2   1 <1>   0.0000 
 12 C        8.6940     0.2880     0.0000 C.2   1 <1>   0.0000 
 13 C        9.6000    -0.2260     0.0000 C.2   1 <1>   0.0000 
 14 C        9.6000    -1.2670     0.0000 C.2   1 <1>   0.0000 
 15 C        8.6940    -1.7810     0.0000 C.2   1 <1>   0.0000 
 16 O       10.4640    -1.7710     0.0000 O.2   1 <1>   0.0000 
 17 N       10.4640     0.2780     0.0000 N.am  1 <1>   0.0000 
 18 C       10.4600     1.2780     0.0000 C.2   1 <1>   0.0000 
 19 C       11.3240     1.7810     0.0000 C.3   1 <1>   0.0000 
 20 O        9.5920     1.7740     0.0000 O.2   1 <1>   0.0000 
 21 C        7.8000    -1.2460     0.0000 C.2   1 <1>   0.0000 
@<TRIPOS>BOND
  1   1   2  1   
  2   1  21  1   
  3   2   3  ar  
  4   2   9  ar  
  5   3   4  ar  
  6   4   5  ar  
  7   5   6  1   
  8   5   8  ar  
  9   6   7  1   
 10   8   9  ar  
 11   9  10  1   
 12  10  11  2   
 13  11  12  1   
 14  11  21  1   
 15  12  13  2   
 16  13  14  1   
 17  13  17  1   
 18  14  15  1   
 19  14  16  2   
 20  15  21  2   
 21  17  18  am  
 22  18  19  1   
 23  18  20  2   
@<TRIPOS>SUBSTRUCTURE
  1 <1>   0 RESIDUE 1 * * 1
# MOE 2007.09 (io_trps.svl 2007.09)
@<TRIPOS>MOLECULE
Dihydrokalafungin
22 24 1 0 0 
SMALL
NO_CHARGES


@<TRIPOS>ATOM
  1 O        7.3320     0.3450     0.0000 O.3   1 <1>   0.0000 
  2 C        6.4260     0.8590     0.0000 C.3   1 <1>   0.0000 
  3 C        6.4140     1.8590     0.0000 C.3   1 <1>   0.0000 
  4 C        5.5320     0.3250     0.0000 C.2   1 <1>   0.0000 
  5 C        4.6660     0.8250     0.0000 C.2   1 <1>   0.0000 
  6 C        3.8000     0.3250     0.0000 C.ar  1 <1>   0.0000 
  7 C        2.9060     0.8590     0.0000 C.ar  1 <1>   0.0000 
  8 C        2.0000     0.3450     0.0000 C.ar  1 <1>   0.0000 
  9 C        2.0000    -0.6960     0.0000 C.ar  1 <1>   0.0000 
 10 C        2.9060    -1.2100     0.0000 C.ar  1 <1>   0.0000 
 11 O        2.9180     1.8590     0.0000 O.3   1 <1>   0.0000 
 12 C        3.8000    -0.6750     0.0000 C.ar  1 <1>   0.0000 
 13 C        4.6660    -1.1750     0.0000 C.2   1 <1>   0.0000 
 14 O        4.6660    -2.1750     0.0000 O.2   1 <1>   0.0000 
 15 O        4.6660     1.8250     0.0000 O.2   1 <1>   0.0000 
 16 C        5.5320    -0.6750     0.0000 C.2   1 <1>   0.0000 
 17 C        6.4260    -1.2100     0.0000 C.3   1 <1>   0.0000 
 18 C        7.3320    -0.6960     0.0000 C.3   1 <1>   0.0000 
 19 C        8.1960    -1.2000     0.0000 C.3   1 <1>   0.0000 
 20 C        9.0640    -0.7030     0.0000 C.2   1 <1>   0.0000 
 21 O        9.0680     0.2970     0.0000 O.2   1 <1>   0.0000 
 22 O        9.9280    -1.2060     0.0000 O.3   1 <1>   0.0000 
@<TRIPOS>BOND
  1   1   2  1   
  2   1  18  1   
  3   2   3  1   
  4   2   4  1   
  5   4   5  1   
  6   4  16  2   
  7   5   6  1   
  8   5  15  2   
  9   6   7  ar  
 10   6  12  ar  
 11   7   8  ar  
 12   7  11  1   
 13   8   9  ar  
 14   9  10  ar  
 15  10  12  ar  
 16  12  13  1   
 17  13  14  2   
 18  13  16  1   
 19  16  17  1   
 20  17  18  1   
 21  18  19  1   
 22  19  20  1   
 23  20  21  2   
 24  20  22  1   
@<TRIPOS>SUBSTRUCTURE
  1 <1>   0 RESIDUE 1 * * 1
# MOE 2007.09 (io_trps.svl 2007.09)
@<TRIPOS>MOLECULE
Oxotomaymycin
21 23 1 0 0 
SMALL
NO_CHARGES


@<TRIPOS>ATOM
  1 O        5.2250     2.3680     0.0000 O.2   1 <1>   0.0000 
  2 C        5.6590     1.4670     0.0000 C.2   1 <1>   0.0000 
  3 C        5.0350     0.6850     0.0000 C.3   1 <1>   0.0000 
  4 C        4.0450     0.7720     0.0000 C.3   1 <1>   0.0000 
  5 C        3.6550    -0.1430     0.0000 C.2   1 <1>   0.0000 
  6 C        2.6800    -0.3650     0.0000 C.2   1 <1>   0.0000 
  7 C        2.0000     0.3680     0.0000 C.3   1 <1>   0.0000 
  8 C        4.4030    -0.7980     0.0000 C.3   1 <1>   0.0000 
  9 N        5.2580    -0.2900     0.0000 N.am  1 <1>   0.0000 
 10 C        6.1590    -0.7240     0.0000 C.2   1 <1>   0.0000 
 11 C        7.0600    -0.2900     0.0000 C.ar  1 <1>   0.0000 
 12 C        7.8120    -1.0100     0.0000 C.ar  1 <1>   0.0000 
 13 C        8.8100    -0.7110     0.0000 C.ar  1 <1>   0.0000 
 14 C        9.0420     0.3050     0.0000 C.ar  1 <1>   0.0000 
 15 C        8.2730     1.0070     0.0000 C.ar  1 <1>   0.0000 
 16 O        9.9960     0.6030     0.0000 O.3   1 <1>   0.0000 
 17 O        9.5400    -1.3940     0.0000 O.3   1 <1>   0.0000 
 18 C        9.3140    -2.3680     0.0000 C.3   1 <1>   0.0000 
 19 C        7.2820     0.6850     0.0000 C.ar  1 <1>   0.0000 
 20 O        6.1590    -1.7240     0.0000 O.2   1 <1>   0.0000 
 21 N        6.6590     1.4670     0.0000 N.am  1 <1>   0.0000 
@<TRIPOS>BOND
  1   1   2  2   
  2   2   3  1   
  3   2  21  am  
  4   3   4  1   
  5   3   9  1   
  6   4   5  1   
  7   5   6  2   
  8   5   8  1   
  9   6   7  1   
 10   8   9  1   
 11   9  10  am  
 12  10  11  1   
 13  10  20  2   
 14  11  12  ar  
 15  11  19  ar  
 16  12  13  ar  
 17  13  14  ar  
 18  13  17  1   
 19  14  15  ar  
 20  14  16  1   
 21  15  19  ar  
 22  17  18  1   
 23  19  21  1   
@<TRIPOS>SUBSTRUCTURE
  1 <1>   0 RESIDUE 1 * * 1
# MOE 2007.09 (io_trps.svl 2007.09)
@<TRIPOS>MOLECULE
Bripiodionen
21 22 1 0 0 
SMALL
NO_CHARGES


@<TRIPOS>ATOM
  1 O        7.2390     0.8180     0.0000 O.3   1 <1>   0.0000 
  2 C        6.3730     1.3180     0.0000 C.2   1 <1>   0.0000 
  3 C        6.3730     2.3180     0.0000 C.2   1 <1>   0.0000 
  4 C        7.2390     2.8180     0.0000 C.2   1 <1>   0.0000 
  5 C        8.1050     2.3180     0.0000 C.3   1 <1>   0.0000 
  6 C        8.9710     2.8180     0.0000 C.3   1 <1>   0.0000 
  7 C        5.5070     0.8180     0.0000 C.2   1 <1>   0.0000 
  8 C        4.5940     1.2250     0.0000 C.2   1 <1>   0.0000 
  9 N        3.9250     0.4810     0.0000 N.am  1 <1>   0.0000 
 10 C        4.4250    -0.3850     0.0000 C.3   1 <1>   0.0000 
 11 C        4.0180    -1.2980     0.0000 C.3   1 <1>   0.0000 
 12 C        3.0230    -1.4030     0.0000 C.2   1 <1>   0.0000 
 13 N        2.6170    -2.3160     0.0000 N.am  1 <1>   0.0000 
 14 O        2.4360    -0.5940     0.0000 O.2   1 <1>   0.0000 
 15 O        4.3860     2.2030     0.0000 O.2   1 <1>   0.0000 
 16 C        5.4030    -0.1770     0.0000 C.2   1 <1>   0.0000 
 17 O        6.1460    -0.8460     0.0000 O.2   1 <1>   0.0000 
 18 C        8.1050     1.3180     0.0000 C.3   1 <1>   0.0000 
 19 C        8.9710     0.8180     0.0000 C.3   1 <1>   0.0000 
 20 C        8.9710    -0.1820     0.0000 C.3   1 <1>   0.0000 
 21 C        9.8370     1.3180     0.0000 C.3   1 <1>   0.0000 
@<TRIPOS>BOND
  1   1   2  1   
  2   1  18  1   
  3   2   3  1   
  4   2   7  2   
  5   3   4  2   
  6   4   5  1   
  7   5   6  1   
  8   5  18  1   
  9   7   8  1   
 10   7  16  1   
 11   8   9  am  
 12   8  15  2   
 13   9  10  1   
 14  10  11  1   
 15  10  16  1   
 16  11  12  1   
 17  12  13  am  
 18  12  14  2   
 19  16  17  2   
 20  18  19  1   
 21  19  20  1   
 22  19  21  1   
@<TRIPOS>SUBSTRUCTURE
  1 <1>   0 RESIDUE 1 * * 1
# MOE 2007.09 (io_trps.svl 2007.09)
@<TRIPOS>MOLECULE
2-Naphthalenecarboxamide, 5-acetyl-3-amino-1,4-dihydro-1,4-dioxo-
19 20 1 0 0 
SMALL
NO_CHARGES


@<TRIPOS>ATOM
  1 O        5.1350    -1.7280     0.0000 O.2   1 <1>   0.0000 
  2 C        5.1350    -0.7280     0.0000 C.2   1 <1>   0.0000 
  3 C        4.2690    -0.2280     0.0000 C.2   1 <1>   0.0000 
  4 C        4.2690     0.7720     0.0000 C.2   1 <1>   0.0000 
  5 C        3.4030     1.2720     0.0000 C.2   1 <1>   0.0000 
  6 N        2.5370     0.7720     0.0000 N.am  1 <1>   0.0000 
  7 O        3.4030     2.2720     0.0000 O.2   1 <1>   0.0000 
  8 C        5.1350     1.2720     0.0000 C.2   1 <1>   0.0000 
  9 C        6.0010     0.7720     0.0000 C.ar  1 <1>   0.0000 
 10 C        6.8950     1.3070     0.0000 C.ar  1 <1>   0.0000 
 11 C        7.8010     0.7930     0.0000 C.ar  1 <1>   0.0000 
 12 C        7.8010    -0.2480     0.0000 C.ar  1 <1>   0.0000 
 13 C        6.8950    -0.7620     0.0000 C.ar  1 <1>   0.0000 
 14 C        6.8830    -1.7620     0.0000 C.2   1 <1>   0.0000 
 15 C        7.7440    -2.2720     0.0000 C.3   1 <1>   0.0000 
 16 O        6.0120    -2.2520     0.0000 O.2   1 <1>   0.0000 
 17 O        5.1350     2.2720     0.0000 O.2   1 <1>   0.0000 
 18 N        3.4030    -0.7280     0.0000 N.pl3 1 <1>   0.0000 
 19 C        6.0010    -0.2280     0.0000 C.ar  1 <1>   0.0000 
@<TRIPOS>BOND
  1   1   2  2   
  2   2   3  1   
  3   2  19  1   
  4   3   4  2   
  5   3  18  1   
  6   4   5  1   
  7   4   8  1   
  8   5   6  am  
  9   5   7  2   
 10   8   9  1   
 11   8  17  2   
 12   9  10  ar  
 13   9  19  ar  
 14  10  11  ar  
 15  11  12  ar  
 16  12  13  ar  
 17  13  14  1   
 18  13  19  ar  
 19  14  15  1   
 20  14  16  2   
@<TRIPOS>SUBSTRUCTURE
  1 <1>   0 RESIDUE 1 * * 1
# MOE 2007.09 (io_trps.svl 2007.09)
@<TRIPOS>MOLECULE
Epiderstatin
21 22 1 0 0 
SMALL
NO_CHARGES


@<TRIPOS>ATOM
  1 O        8.0620     1.5600     0.0000 O.2   1 <1>   0.0000 
  2 C        7.1960     2.0600     0.0000 C.2   1 <1>   0.0000 
  3 C        7.1960     3.0600     0.0000 C.3   1 <1>   0.0000 
  4 C        8.0620     3.5600     0.0000 C.3   1 <1>   0.0000 
  5 C        6.3300     3.5600     0.0000 C.3   1 <1>   0.0000 
  6 C        5.4640     3.0600     0.0000 C.3   1 <1>   0.0000 
  7 C        4.5980     3.5600     0.0000 C.3   1 <1>   0.0000 
  8 C        5.4640     2.0600     0.0000 C.2   1 <1>   0.0000 
  9 C        4.5980     1.5600     0.0000 C.2   1 <1>   0.0000 
 10 C        4.5980     0.5600     0.0000 C.2   1 <1>   0.0000 
 11 C        3.7320     0.0600     0.0000 C.3   1 <1>   0.0000 
 12 C        3.7320    -0.9400     0.0000 C.3   1 <1>   0.0000 
 13 C        4.5980    -1.4400     0.0000 C.3   1 <1>   0.0000 
 14 C        4.5980    -2.4400     0.0000 C.2   1 <1>   0.0000 
 15 N        3.7320    -2.9400     0.0000 N.am  1 <1>   0.0000 
 16 C        2.8660    -2.4400     0.0000 C.2   1 <1>   0.0000 
 17 O        2.0000    -2.9400     0.0000 O.2   1 <1>   0.0000 
 18 O        5.4640    -2.9400     0.0000 O.2   1 <1>   0.0000 
 19 C        2.8660    -1.4400     0.0000 C.3   1 <1>   0.0000 
 20 O        5.4640     0.0600     0.0000 O.2   1 <1>   0.0000 
 21 N        6.3300     1.5600     0.0000 N.am  1 <1>   0.0000 
@<TRIPOS>BOND
  1   1   2  2   
  2   2   3  1   
  3   2  21  am  
  4   3   4  1   
  5   3   5  1   
  6   5   6  1   
  7   6   7  1   
  8   6   8  1   
  9   8   9  2   
 10   8  21  1   
 11   9  10  1   
 12  10  11  1   
 13  10  20  2   
 14  11  12  1   
 15  12  13  1   
 16  12  19  1   
 17  13  14  1   
 18  14  15  am  
 19  14  18  2   
 20  15  16  am  
 21  16  17  2   
 22  16  19  1   
@<TRIPOS>SUBSTRUCTURE
  1 <1>   0 RESIDUE 1 * * 1
# MOE 2007.09 (io_trps.svl 2007.09)
@<TRIPOS>MOLECULE
abyssomicin i
25 28 1 0 0 
SMALL
NO_CHARGES


@<TRIPOS>ATOM
  1 O        3.9030     1.7230     0.0000 O.3   1 <1>   0.0000 
  2 C        3.9030     0.7230     0.0000 C.2   1 <1>   0.0000 
  3 C        3.1660     0.0560     0.0000 C.2   1 <1>   0.0000 
  4 C        2.9940    -0.9010     0.0000 C.2   1 <1>   0.0000 
  5 C        3.3700    -1.7970     0.0000 C.3   1 <1>   0.0000 
  6 C        4.1730    -2.3450     0.0000 C.3   1 <1>   0.0000 
  7 C        5.1450    -2.3680     0.0000 C.3   1 <1>   0.0000 
  8 C        4.6260    -3.2230     0.0000 C.3   1 <1>   0.0000 
  9 C        5.9730    -1.8590     0.0000 C.3   1 <1>   0.0000 
 10 C        6.3910    -0.9810     0.0000 C.2   1 <1>   0.0000 
 11 C        6.2650    -0.0170     0.0000 C.2   1 <1>   0.0000 
 12 C        5.6350     0.7230     0.0000 C.3   1 <1>   0.0000 
 13 C        5.6350     1.7230     0.0000 C.3   1 <1>   0.0000 
 14 O        6.1350     2.5890     0.0000 O.3   1 <1>   0.0000 
 15 O        6.4980    -2.7100     0.0000 O.3   1 <1>   0.0000 
 16 O        2.0000    -1.0110     0.0000 O.2   1 <1>   0.0000 
 17 C        3.5710    -0.8520     0.0000 C.2   1 <1>   0.0000 
 18 O        2.8050    -1.4950     0.0000 O.2   1 <1>   0.0000 
 19 O        4.5590    -0.7490     0.0000 O.3   1 <1>   0.0000 
 20 C        4.7690     0.2230     0.0000 C.3   1 <1>   0.0000 
 21 C        4.3690     0.8230     0.0000 C.3   1 <1>   0.0000 
 22 C        4.3690     1.6230     0.0000 C.3   1 <1>   0.0000 
 23 C        3.6620     2.3300     0.0000 C.3   1 <1>   0.0000 
 24 C        4.7690     2.2230     0.0000 C.3   1 <1>   0.0000 
 25 C        4.7690     3.2230     0.0000 C.3   1 <1>   0.0000 
@<TRIPOS>BOND
  1   1   2  1   
  2   1  24  1   
  3   2   3  2   
  4   2  20  1   
  5   3   4  1   
  6   3  17  1   
  7   4   5  1   
  8   4  16  2   
  9   5   6  1   
 10   6   7  1   
 11   7   8  1   
 12   7   9  1   
 13   9  10  1   
 14   9  15  1   
 15  10  11  2   
 16  11  12  1   
 17  12  13  1   
 18  12  20  1   
 19  13  14  1   
 20  13  24  1   
 21  17  18  2   
 22  17  19  1   
 23  19  20  1   
 24  20  21  1   
 25  21  22  1   
 26  22  23  1   
 27  22  24  1   
 28  24  25  1   
@<TRIPOS>SUBSTRUCTURE
  1 <1>   0 RESIDUE 1 * * 1
# MOE 2007.09 (io_trps.svl 2007.09)
@<TRIPOS>MOLECULE
8-Dehydroxythienamycin
17 18 1 0 0 
SMALL
NO_CHARGES


@<TRIPOS>ATOM
  1 S        7.2190     0.1440     0.0000 S.3   1 <1>   0.0000 
  2 C        7.7190     1.0100     0.0000 C.3   1 <1>   0.0000 
  3 C        8.7190     1.0100     0.0000 C.3   1 <1>   0.0000 
  4 N        9.2190     1.8760     0.0000 N.3   1 <1>   0.0000 
  5 C        6.2190     0.1440     0.0000 C.2   1 <1>   0.0000 
  6 C        5.6310    -0.6650     0.0000 C.2   1 <1>   0.0000 
  7 C        5.9400    -1.6160     0.0000 C.2   1 <1>   0.0000 
  8 O        5.2710    -2.3590     0.0000 O.2   1 <1>   0.0000 
  9 O        6.9190    -1.8240     0.0000 O.3   1 <1>   0.0000 
 10 N        4.6800    -0.3560     0.0000 N.am  1 <1>   0.0000 
 11 C        3.6720    -0.3600     0.0000 C.2   1 <1>   0.0000 
 12 C        3.6720     0.6480     0.0000 C.3   1 <1>   0.0000 
 13 C        2.9660     1.3570     0.0000 C.3   1 <1>   0.0000 
 14 C        2.0000     1.1000     0.0000 C.3   1 <1>   0.0000 
 15 O        2.9660    -1.0680     0.0000 O.2   1 <1>   0.0000 
 16 C        4.6800     0.6440     0.0000 C.3   1 <1>   0.0000 
 17 C        5.6310     0.9530     0.0000 C.3   1 <1>   0.0000 
@<TRIPOS>BOND
  1   1   2  1   
  2   1   5  1   
  3   2   3  1   
  4   3   4  1   
  5   5   6  2   
  6   5  17  1   
  7   6   7  1   
  8   6  10  1   
  9   7   8  2   
 10   7   9  1   
 11  10  11  am  
 12  10  16  1   
 13  11  12  1   
 14  11  15  2   
 15  12  13  1   
 16  12  16  1   
 17  13  14  1   
 18  16  17  1   
@<TRIPOS>SUBSTRUCTURE
  1 <1>   0 RESIDUE 1 * * 1
# MOE 2007.09 (io_trps.svl 2007.09)
@<TRIPOS>MOLECULE
Tetrodecamycin
24 27 1 0 0 
SMALL
NO_CHARGES


@<TRIPOS>ATOM
  1 O        9.8410     0.3480     0.0000 O.3   1 <1>   0.0000 
  2 C        9.0640    -0.2820     0.0000 C.3   1 <1>   0.0000 
  3 C       10.0420    -0.6400     0.0000 C.3   1 <1>   0.0000 
  4 C       10.2130    -1.6680     0.0000 C.3   1 <1>   0.0000 
  5 C        9.4030    -2.3230     0.0000 C.3   1 <1>   0.0000 
  6 C        8.4340    -1.9420     0.0000 C.3   1 <1>   0.0000 
  7 C        8.7060     0.6520     0.0000 C.3   1 <1>   0.0000 
  8 C        6.8410     1.0990     0.0000 C.3   1 <1>   0.0000 
  9 C        6.1040     2.0820     0.0000 C.3   1 <1>   0.0000 
 10 C        5.6040     2.9480     0.0000 C.3   1 <1>   0.0000 
 11 C        6.5820     0.1340     0.0000 C.3   1 <1>   0.0000 
 12 C        5.2160    -1.2320     0.0000 C.2   1 <1>   0.0000 
 13 C        4.2160    -1.2320     0.0000 C.2   1 <1>   0.0000 
 14 C        3.5490    -1.9700     0.0000 C.2   1 <1>   0.0000 
 15 O        3.7550    -2.9480     0.0000 O.2   1 <1>   0.0000 
 16 O        2.6410    -1.5640     0.0000 O.3   1 <1>   0.0000 
 17 C        2.7440    -0.5760     0.0000 C.2   1 <1>   0.0000 
 18 C        2.0000     0.0920     0.0000 C.2   1 <1>   0.0000 
 19 C        3.7160    -0.3660     0.0000 C.2   1 <1>   0.0000 
 20 O        5.7160    -2.0990     0.0000 O.2   1 <1>   0.0000 
 21 C        6.3230    -0.8320     0.0000 C.3   1 <1>   0.0000 
 22 O        4.2160     0.5000     0.0000 O.3   1 <1>   0.0000 
 23 O        9.2500     1.4900     0.0000 O.3   1 <1>   0.0000 
 24 C        8.2870    -0.9110     0.0000 C.3   1 <1>   0.0000 
@<TRIPOS>BOND
  1   1   2  1   
  2   2   3  1   
  3   2   7  1   
  4   2  24  1   
  5   3   4  1   
  6   4   5  1   
  7   5   6  1   
  8   6  24  1   
  9   7   8  1   
 10   7  23  1   
 11   8   9  1   
 12   8  22  1   
 13   9  10  1   
 14   9  11  1   
 15  11  12  1   
 16  11  21  1   
 17  11  24  1   
 18  12  13  1   
 19  12  20  2   
 20  13  14  1   
 21  13  19  2   
 22  14  15  2   
 23  14  16  1   
 24  16  17  1   
 25  17  18  2   
 26  17  19  1   
 27  19  22  1   
@<TRIPOS>SUBSTRUCTURE
  1 <1>   0 RESIDUE 1 * * 1
# MOE 2007.09 (io_trps.svl 2007.09)
@<TRIPOS>MOLECULE
Quinocarmycin citrate
24 28 1 0 0 
SMALL
NO_CHARGES


@<TRIPOS>ATOM
  1 O        6.9880     5.4970     0.0000 O.3   1 <1>   0.0000 
  2 C        7.5070     4.6330     0.0000 C.3   1 <1>   0.0000 
  3 C        6.9430     3.7980     0.0000 C.3   1 <1>   0.0000 
  4 C        7.9380     3.7050     0.0000 C.3   1 <1>   0.0000 
  5 C        6.8420     2.7620     0.0000 C.ar  1 <1>   0.0000 
  6 C        7.7290     2.1380     0.0000 C.ar  1 <1>   0.0000 
  7 C        7.6240     1.0580     0.0000 C.ar  1 <1>   0.0000 
  8 C        6.6330     0.6160     0.0000 C.ar  1 <1>   0.0000 
  9 C        5.7600     1.2610     0.0000 C.ar  1 <1>   0.0000 
 10 O        8.6380     2.5550     0.0000 O.3   1 <1>   0.0000 
 11 C        9.4540     1.9760     0.0000 C.3   1 <1>   0.0000 
 12 C        5.8900     2.3380     0.0000 C.ar  1 <1>   0.0000 
 13 C        5.0520     2.9570     0.0000 C.3   1 <1>   0.0000 
 14 C        5.1770     3.9910     0.0000 C.3   1 <1>   0.0000 
 15 C        3.6420     5.2340     0.0000 C.3   1 <1>   0.0000 
 16 C        1.8100     4.4750     0.0000 C.3   1 <1>   0.0000 
 17 C        1.3100     3.6090     0.0000 C.2   1 <1>   0.0000 
 18 O        1.8100     2.7430     0.0000 O.2   1 <1>   0.0000 
 19 O        0.3100     3.6090     0.0000 O.3   1 <1>   0.0000 
 20 C        1.5510     5.4410     0.0000 C.3   1 <1>   0.0000 
 21 C        3.3830     6.2000     0.0000 C.3   1 <1>   0.0000 
 22 N        4.1200     7.1830     0.0000 N.3   1 <1>   0.0000 
 23 N        6.0910     4.3980     0.0000 N.3   1 <1>   0.0000 
 24 C        5.9860     5.3920     0.0000 C.3   1 <1>   0.0000 
@<TRIPOS>BOND
  1   1   2  1   
  2   1  24  1   
  3   2   3  1   
  4   3   4  1   
  5   3   5  1   
  6   3  23  1   
  7   5   6  ar  
  8   5  12  ar  
  9   6   7  ar  
 10   6  10  1   
 11   7   8  ar  
 12   8   9  ar  
 13   9  12  ar  
 14  10  11  1   
 15  12  13  1   
 16  13  14  1   
 17  14  15  1   
 18  14  23  1   
 19  15  16  1   
 20  15  22  1   
 21  16  17  1   
 22  16  20  1   
 23  17  18  2   
 24  17  19  1   
 25  20  21  1   
 26  21  22  1   
 27  21  24  1   
 28  23  24  1   
@<TRIPOS>SUBSTRUCTURE
  1 <1>   0 RESIDUE 1 * * 1
# MOE 2007.09 (io_trps.svl 2007.09)
@<TRIPOS>MOLECULE
Dihydrotetrodecamycin
24 27 1 0 0 
SMALL
NO_CHARGES


@<TRIPOS>ATOM
  1 O        4.2160     0.5000     0.0000 O.3   1 <1>   0.0000 
  2 C        3.7160    -0.3660     0.0000 C.2   1 <1>   0.0000 
  3 C        2.7440    -0.5760     0.0000 C.3   1 <1>   0.0000 
  4 C        2.0000     0.0920     0.0000 C.3   1 <1>   0.0000 
  5 O        2.6410    -1.5640     0.0000 O.3   1 <1>   0.0000 
  6 C        3.5490    -1.9700     0.0000 C.2   1 <1>   0.0000 
  7 O        3.7550    -2.9480     0.0000 O.2   1 <1>   0.0000 
  8 C        4.2160    -1.2320     0.0000 C.2   1 <1>   0.0000 
  9 C        5.2160    -1.2320     0.0000 C.2   1 <1>   0.0000 
 10 C        6.5820     0.1340     0.0000 C.3   1 <1>   0.0000 
 11 C        6.3230    -0.8320     0.0000 C.3   1 <1>   0.0000 
 12 C        6.1040     2.0820     0.0000 C.3   1 <1>   0.0000 
 13 C        5.6040     2.9480     0.0000 C.3   1 <1>   0.0000 
 14 C        8.2870    -0.9110     0.0000 C.3   1 <1>   0.0000 
 15 C        8.4340    -1.9420     0.0000 C.3   1 <1>   0.0000 
 16 C        9.4030    -2.3230     0.0000 C.3   1 <1>   0.0000 
 17 C       10.2130    -1.6680     0.0000 C.3   1 <1>   0.0000 
 18 C       10.0420    -0.6400     0.0000 C.3   1 <1>   0.0000 
 19 C        9.0640    -0.2820     0.0000 C.3   1 <1>   0.0000 
 20 C        8.7060     0.6520     0.0000 C.3   1 <1>   0.0000 
 21 O        9.2500     1.4900     0.0000 O.3   1 <1>   0.0000 
 22 O        9.8410     0.3480     0.0000 O.3   1 <1>   0.0000 
 23 O        5.7160    -2.0990     0.0000 O.2   1 <1>   0.0000 
 24 C        6.8410     1.0990     0.0000 C.3   1 <1>   0.0000 
@<TRIPOS>BOND
  1   1   2  1   
  2   1  24  1   
  3   2   3  1   
  4   2   8  2   
  5   3   4  1   
  6   3   5  1   
  7   5   6  1   
  8   6   7  2   
  9   6   8  1   
 10   8   9  1   
 11   9  10  1   
 12   9  23  2   
 13  10  11  1   
 14  10  12  1   
 15  10  14  1   
 16  12  13  1   
 17  12  24  1   
 18  14  15  1   
 19  14  19  1   
 20  15  16  1   
 21  16  17  1   
 22  17  18  1   
 23  18  19  1   
 24  19  20  1   
 25  19  22  1   
 26  20  21  1   
 27  20  24  1   
@<TRIPOS>SUBSTRUCTURE
  1 <1>   0 RESIDUE 1 * * 1
# MOE 2007.09 (io_trps.svl 2007.09)
@<TRIPOS>MOLECULE
coniothyrione
21 23 1 0 0 
SMALL
NO_CHARGES


@<TRIPOS>ATOM
  1 CL       8.0620    -0.9690     0.0000 Cl    1 <1>   0.0000 
  2 C        7.0620    -0.9690     0.0000 C.2   1 <1>   0.0000 
  3 C        6.4780    -1.7740     0.0000 C.2   1 <1>   0.0000 
  4 C        5.5320    -1.4690     0.0000 C.3   1 <1>   0.0000 
  5 C        5.5320    -0.4690     0.0000 C.3   1 <1>   0.0000 
  6 C        4.6660     0.0310     0.0000 C.2   1 <1>   0.0000 
  7 C        3.8000    -0.4690     0.0000 C.ar  1 <1>   0.0000 
  8 C        2.9060     0.0660     0.0000 C.ar  1 <1>   0.0000 
  9 C        2.0000    -0.4480     0.0000 C.ar  1 <1>   0.0000 
 10 C        2.0000    -1.4900     0.0000 C.ar  1 <1>   0.0000 
 11 C        2.9060    -2.0030     0.0000 C.ar  1 <1>   0.0000 
 12 O        2.9180     1.0660     0.0000 O.3   1 <1>   0.0000 
 13 C        3.8000    -1.4690     0.0000 C.ar  1 <1>   0.0000 
 14 O        4.6660     1.0310     0.0000 O.2   1 <1>   0.0000 
 15 O        4.6660    -1.9690     0.0000 O.3   1 <1>   0.0000 
 16 C        6.4780    -0.1640     0.0000 C.3   1 <1>   0.0000 
 17 C        7.2880     0.4220     0.0000 C.2   1 <1>   0.0000 
 18 O        8.2010     0.0140     0.0000 O.2   1 <1>   0.0000 
 19 O        7.1860     1.4170     0.0000 O.3   1 <1>   0.0000 
 20 C        7.9960     2.0030     0.0000 C.3   1 <1>   0.0000 
 21 O        6.1710     0.7880     0.0000 O.3   1 <1>   0.0000 
@<TRIPOS>BOND
  1   1   2  1   
  2   2   3  2   
  3   2  16  1   
  4   3   4  1   
  5   4   5  1   
  6   4  15  1   
  7   5   6  1   
  8   5  16  1   
  9   6   7  1   
 10   6  14  2   
 11   7   8  ar  
 12   7  13  ar  
 13   8   9  ar  
 14   8  12  1   
 15   9  10  ar  
 16  10  11  ar  
 17  11  13  ar  
 18  13  15  1   
 19  16  17  1   
 20  16  21  1   
 21  17  18  2   
 22  17  19  1   
 23  19  20  1   
@<TRIPOS>SUBSTRUCTURE
  1 <1>   0 RESIDUE 1 * * 1
# MOE 2007.09 (io_trps.svl 2007.09)
@<TRIPOS>MOLECULE
Actiketal
21 23 1 0 0 
SMALL
NO_CHARGES


@<TRIPOS>ATOM
  1 O        5.5440    -0.1000     0.0000 O.3   1 <1>   0.0000 
  2 C        4.5980     0.2050     0.0000 C.ar  1 <1>   0.0000 
  3 C        3.7320    -0.2950     0.0000 C.ar  1 <1>   0.0000 
  4 C        3.7320    -1.2950     0.0000 C.3   1 <1>   0.0000 
  5 C        2.8660     0.2050     0.0000 C.ar  1 <1>   0.0000 
  6 C        2.8660     1.2050     0.0000 C.ar  1 <1>   0.0000 
  7 C        2.0000     1.7050     0.0000 C.3   1 <1>   0.0000 
  8 C        3.7320     1.7050     0.0000 C.ar  1 <1>   0.0000 
  9 C        4.5980     1.2050     0.0000 C.ar  1 <1>   0.0000 
 10 C        5.5440     1.5090     0.0000 C.2   1 <1>   0.0000 
 11 O        5.8550     2.4600     0.0000 O.2   1 <1>   0.0000 
 12 C        6.1280     0.7050     0.0000 C.3   1 <1>   0.0000 
 13 C        6.9370     0.1170     0.0000 C.3   1 <1>   0.0000 
 14 C        7.8500     0.5240     0.0000 C.3   1 <1>   0.0000 
 15 C        8.6600    -0.0640     0.0000 C.2   1 <1>   0.0000 
 16 N        8.5550    -1.0590     0.0000 N.am  1 <1>   0.0000 
 17 C        7.6410    -1.4650     0.0000 C.2   1 <1>   0.0000 
 18 O        7.5370    -2.4600     0.0000 O.2   1 <1>   0.0000 
 19 O        9.5730     0.3430     0.0000 O.2   1 <1>   0.0000 
 20 C        6.8320    -0.8780     0.0000 C.3   1 <1>   0.0000 
 21 O        6.9370     1.2920     0.0000 O.3   1 <1>   0.0000 
@<TRIPOS>BOND
  1   1   2  1   
  2   1  12  1   
  3   2   3  ar  
  4   2   9  ar  
  5   3   4  1   
  6   3   5  ar  
  7   5   6  ar  
  8   6   7  1   
  9   6   8  ar  
 10   8   9  ar  
 11   9  10  1   
 12  10  11  2   
 13  10  12  1   
 14  12  13  1   
 15  12  21  1   
 16  13  14  1   
 17  13  20  1   
 18  14  15  1   
 19  15  16  am  
 20  15  19  2   
 21  16  17  am  
 22  17  18  2   
 23  17  20  1   
@<TRIPOS>SUBSTRUCTURE
  1 <1>   0 RESIDUE 1 * * 1
# MOE 2007.09 (io_trps.svl 2007.09)
@<TRIPOS>MOLECULE
Neothramycin B
19 21 1 0 0 
SMALL
NO_CHARGES


@<TRIPOS>ATOM
  1 O        2.6570    -1.3430     0.0000 O.3   1 <1>   0.0000 
  2 C        2.7480    -0.3470     0.0000 C.3   1 <1>   0.0000 
  3 C        2.0000     0.3080     0.0000 C.3   1 <1>   0.0000 
  4 C        2.3900     1.2220     0.0000 C.3   1 <1>   0.0000 
  5 C        3.3800     1.1360     0.0000 C.3   1 <1>   0.0000 
  6 C        4.0040     1.9170     0.0000 C.2   1 <1>   0.0000 
  7 N        5.0040     1.9170     0.0000 N.2   1 <1>   0.0000 
  8 C        5.6270     1.1360     0.0000 C.ar  1 <1>   0.0000 
  9 C        6.6180     1.4580     0.0000 C.ar  1 <1>   0.0000 
 10 C        7.3870     0.7550     0.0000 C.ar  1 <1>   0.0000 
 11 C        7.1550    -0.2600     0.0000 C.ar  1 <1>   0.0000 
 12 C        6.1570    -0.5600     0.0000 C.ar  1 <1>   0.0000 
 13 O        7.8850    -0.9430     0.0000 O.3   1 <1>   0.0000 
 14 C        7.6590    -1.9170     0.0000 C.3   1 <1>   0.0000 
 15 O        8.3410     1.0540     0.0000 O.3   1 <1>   0.0000 
 16 C        5.4050     0.1610     0.0000 C.ar  1 <1>   0.0000 
 17 C        4.5040    -0.2730     0.0000 C.2   1 <1>   0.0000 
 18 O        4.5040    -1.2730     0.0000 O.2   1 <1>   0.0000 
 19 N        3.6030     0.1610     0.0000 N.am  1 <1>   0.0000 
@<TRIPOS>BOND
  1   1   2  1   
  2   2   3  1   
  3   2  19  1   
  4   3   4  1   
  5   4   5  1   
  6   5   6  1   
  7   5  19  1   
  8   6   7  2   
  9   7   8  1   
 10   8   9  ar  
 11   8  16  ar  
 12   9  10  ar  
 13  10  11  ar  
 14  10  15  1   
 15  11  12  ar  
 16  11  13  1   
 17  12  16  ar  
 18  13  14  1   
 19  16  17  1   
 20  17  18  2   
 21  17  19  am  
@<TRIPOS>SUBSTRUCTURE
  1 <1>   0 RESIDUE 1 * * 1
# MOE 2007.09 (io_trps.svl 2007.09)
@<TRIPOS>MOLECULE
Antibiotic MC-916-A
19 21 1 0 0 
SMALL
NO_CHARGES


@<TRIPOS>ATOM
  1 O        2.6570    -1.3430     0.0000 O.3   1 <1>   0.0000 
  2 C        2.7480    -0.3470     0.0000 C.3   1 <1>   0.0000 
  3 C        2.0000     0.3080     0.0000 C.3   1 <1>   0.0000 
  4 C        2.3900     1.2220     0.0000 C.3   1 <1>   0.0000 
  5 C        3.3800     1.1360     0.0000 C.3   1 <1>   0.0000 
  6 C        4.0040     1.9170     0.0000 C.2   1 <1>   0.0000 
  7 N        5.0040     1.9170     0.0000 N.2   1 <1>   0.0000 
  8 C        5.6270     1.1360     0.0000 C.ar  1 <1>   0.0000 
  9 C        6.6180     1.4580     0.0000 C.ar  1 <1>   0.0000 
 10 C        7.3870     0.7550     0.0000 C.ar  1 <1>   0.0000 
 11 C        7.1550    -0.2600     0.0000 C.ar  1 <1>   0.0000 
 12 C        6.1570    -0.5600     0.0000 C.ar  1 <1>   0.0000 
 13 O        7.8850    -0.9430     0.0000 O.3   1 <1>   0.0000 
 14 C        7.6590    -1.9170     0.0000 C.3   1 <1>   0.0000 
 15 O        8.3410     1.0540     0.0000 O.3   1 <1>   0.0000 
 16 C        5.4050     0.1610     0.0000 C.ar  1 <1>   0.0000 
 17 C        4.5040    -0.2730     0.0000 C.2   1 <1>   0.0000 
 18 O        4.5040    -1.2730     0.0000 O.2   1 <1>   0.0000 
 19 N        3.6030     0.1610     0.0000 N.am  1 <1>   0.0000 
@<TRIPOS>BOND
  1   1   2  1   
  2   2   3  1   
  3   2  19  1   
  4   3   4  1   
  5   4   5  1   
  6   5   6  1   
  7   5  19  1   
  8   6   7  2   
  9   7   8  1   
 10   8   9  ar  
 11   8  16  ar  
 12   9  10  ar  
 13  10  11  ar  
 14  10  15  1   
 15  11  12  ar  
 16  11  13  1   
 17  12  16  ar  
 18  13  14  1   
 19  16  17  1   
 20  17  18  2   
 21  17  19  am  
@<TRIPOS>SUBSTRUCTURE
  1 <1>   0 RESIDUE 1 * * 1
# MOE 2007.09 (io_trps.svl 2007.09)
@<TRIPOS>MOLECULE
juglomycin a
20 22 1 0 0 
SMALL
NO_CHARGES


@<TRIPOS>ATOM
  1 O        0.0000     0.0000     0.0000 O.3   1 <1>   0.0000 
  2 C        0.0000     0.0000     0.0000 C.3   1 <1>   0.0000 
  3 C        0.0000     0.0000     0.0000 C.3   1 <1>   0.0000 
  4 C        0.0000     0.0000     0.0000 C.2   1 <1>   0.0000 
  5 O        0.0000     0.0000     0.0000 O.3   1 <1>   0.0000 
  6 O        0.0000     0.0000     0.0000 O.2   1 <1>   0.0000 
  7 C        0.0000     0.0000     0.0000 C.3   1 <1>   0.0000 
  8 C        0.0000     0.0000     0.0000 C.2   1 <1>   0.0000 
  9 C        0.0000     0.0000     0.0000 C.2   1 <1>   0.0000 
 10 C        0.0000     0.0000     0.0000 C.2   1 <1>   0.0000 
 11 C        0.0000     0.0000     0.0000 C.ar  1 <1>   0.0000 
 12 C        0.0000     0.0000     0.0000 C.ar  1 <1>   0.0000 
 13 C        0.0000     0.0000     0.0000 C.ar  1 <1>   0.0000 
 14 C        0.0000     0.0000     0.0000 C.ar  1 <1>   0.0000 
 15 C        0.0000     0.0000     0.0000 C.ar  1 <1>   0.0000 
 16 O        0.0000     0.0000     0.0000 O.3   1 <1>   0.0000 
 17 C        0.0000     0.0000     0.0000 C.ar  1 <1>   0.0000 
 18 O        0.0000     0.0000     0.0000 O.2   1 <1>   0.0000 
 19 C        0.0000     0.0000     0.0000 C.2   1 <1>   0.0000 
 20 O        0.0000     0.0000     0.0000 O.2   1 <1>   0.0000 
@<TRIPOS>BOND
  1   1   2  1   
  2   2   3  1   
  3   2   7  1   
  4   3   4  1   
  5   4   5  1   
  6   4   6  2   
  7   5   7  1   
  8   7   8  1   
  9   8   9  2   
 10   8  19  1   
 11   9  10  1   
 12  10  11  1   
 13  10  18  2   
 14  11  12  ar  
 15  11  17  ar  
 16  12  13  ar  
 17  12  16  1   
 18  13  14  ar  
 19  14  15  ar  
 20  15  17  ar  
 21  17  19  1   
 22  19  20  2   
@<TRIPOS>SUBSTRUCTURE
  1 <1>   0 RESIDUE 1 * * 1
# MOE 2007.09 (io_trps.svl 2007.09)
@<TRIPOS>MOLECULE
juglomycin b
20 22 1 0 0 
SMALL
NO_CHARGES


@<TRIPOS>ATOM
  1 O        0.0000     0.0000     0.0000 O.3   1 <1>   0.0000 
  2 C        0.0000     0.0000     0.0000 C.3   1 <1>   0.0000 
  3 C        0.0000     0.0000     0.0000 C.3   1 <1>   0.0000 
  4 C        0.0000     0.0000     0.0000 C.2   1 <1>   0.0000 
  5 O        0.0000     0.0000     0.0000 O.3   1 <1>   0.0000 
  6 O        0.0000     0.0000     0.0000 O.2   1 <1>   0.0000 
  7 C        0.0000     0.0000     0.0000 C.3   1 <1>   0.0000 
  8 C        0.0000     0.0000     0.0000 C.2   1 <1>   0.0000 
  9 C        0.0000     0.0000     0.0000 C.2   1 <1>   0.0000 
 10 C        0.0000     0.0000     0.0000 C.2   1 <1>   0.0000 
 11 C        0.0000     0.0000     0.0000 C.ar  1 <1>   0.0000 
 12 C        0.0000     0.0000     0.0000 C.ar  1 <1>   0.0000 
 13 C        0.0000     0.0000     0.0000 C.ar  1 <1>   0.0000 
 14 C        0.0000     0.0000     0.0000 C.ar  1 <1>   0.0000 
 15 C        0.0000     0.0000     0.0000 C.ar  1 <1>   0.0000 
 16 O        0.0000     0.0000     0.0000 O.3   1 <1>   0.0000 
 17 C        0.0000     0.0000     0.0000 C.ar  1 <1>   0.0000 
 18 O        0.0000     0.0000     0.0000 O.2   1 <1>   0.0000 
 19 C        0.0000     0.0000     0.0000 C.2   1 <1>   0.0000 
 20 O        0.0000     0.0000     0.0000 O.2   1 <1>   0.0000 
@<TRIPOS>BOND
  1   1   2  1   
  2   2   3  1   
  3   2   7  1   
  4   3   4  1   
  5   4   5  1   
  6   4   6  2   
  7   5   7  1   
  8   7   8  1   
  9   8   9  2   
 10   8  19  1   
 11   9  10  1   
 12  10  11  1   
 13  10  18  2   
 14  11  12  ar  
 15  11  17  ar  
 16  12  13  ar  
 17  12  16  1   
 18  13  14  ar  
 19  14  15  ar  
 20  15  17  ar  
 21  17  19  1   
 22  19  20  2   
@<TRIPOS>SUBSTRUCTURE
  1 <1>   0 RESIDUE 1 * * 1
# MOE 2007.09 (io_trps.svl 2007.09)
@<TRIPOS>MOLECULE
Desferrithiocin
16 17 1 0 0 
SMALL
NO_CHARGES


@<TRIPOS>ATOM
  1 S        5.3500     4.2080     0.0000 S.3   1 <1>   0.0000 
  2 C        4.5410     3.6200     0.0000 C.2   1 <1>   0.0000 
  3 C        4.5410     2.6200     0.0000 C.2   1 <1>   0.0000 
  4 C        3.6750     2.1200     0.0000 C.2   1 <1>   0.0000 
  5 C        3.6750     1.1200     0.0000 C.2   1 <1>   0.0000 
  6 C        4.5410     0.6200     0.0000 C.2   1 <1>   0.0000 
  7 C        5.4070     1.1200     0.0000 C.2   1 <1>   0.0000 
  8 O        2.8090     2.6200     0.0000 O.2   1 <1>   0.0000 
  9 N        5.4070     2.1200     0.0000 N.2   1 <1>   0.0000 
 10 N        3.7320     4.2080     0.0000 N.pl3 1 <1>   0.0000 
 11 C        4.0410     5.1590     0.0000 C.3   1 <1>   0.0000 
 12 C        4.0410     6.1590     0.0000 C.2   1 <1>   0.0000 
 13 O        3.1750     6.6590     0.0000 O.2   1 <1>   0.0000 
 14 O        4.9070     6.6590     0.0000 O.3   1 <1>   0.0000 
 15 C        3.0900     5.4680     0.0000 C.3   1 <1>   0.0000 
 16 C        5.0410     5.1590     0.0000 C.3   1 <1>   0.0000 
@<TRIPOS>BOND
  1   1   2  1   
  2   1  16  1   
  3   2   3  2   
  4   2  10  1   
  5   3   4  1   
  6   3   9  1   
  7   4   5  1   
  8   4   8  2   
  9   5   6  2   
 10   6   7  1   
 11   7   9  2   
 12  10  11  1   
 13  11  12  1   
 14  11  15  1   
 15  11  16  1   
 16  12  13  2   
 17  12  14  1   
@<TRIPOS>SUBSTRUCTURE
  1 <1>   0 RESIDUE 1 * * 1
# MOE 2007.09 (io_trps.svl 2007.09)
@<TRIPOS>MOLECULE
MolPort-004-808-525
13 13 1 0 0 
SMALL
NO_CHARGES


@<TRIPOS>ATOM
  1 O        2.5370    -0.7500     0.0000 O.3   1 <1>   0.0000 
  2 O        6.8670     0.7500     0.0000 O.2   1 <1>   0.0000 
  3 O        3.4030     0.7500     0.0000 O.2   1 <1>   0.0000 
  4 N        5.1350     0.7500     0.0000 N.am  1 <1>   0.0000 
  5 N        6.0010    -0.7500     0.0000 N.ar  1 <1>   0.0000 
  6 N        4.2690    -1.7500     0.0000 N.ar  1 <1>   0.0000 
  7 C        5.1350    -0.2500     0.0000 C.ar  1 <1>   0.0000 
  8 C        4.2690    -0.7500     0.0000 C.ar  1 <1>   0.0000 
  9 C        6.0010     1.2500     0.0000 C.2   1 <1>   0.0000 
 10 C        6.0010    -1.7500     0.0000 C.ar  1 <1>   0.0000 
 11 C        5.1350    -2.2500     0.0000 C.ar  1 <1>   0.0000 
 12 C        6.0010     2.2500     0.0000 C.3   1 <1>   0.0000 
 13 C        3.4030    -0.2500     0.0000 C.2   1 <1>   0.0000 
@<TRIPOS>BOND
  1   1  13  1   
  2   2   9  2   
  3   3  13  2   
  4   4   7  1   
  5   4   9  am  
  6   5   7  ar  
  7   5  10  ar  
  8   6   8  ar  
  9   6  11  ar  
 10   7   8  ar  
 11   8  13  1   
 12   9  12  1   
 13  10  11  ar  
@<TRIPOS>SUBSTRUCTURE
  1 <1>   0 RESIDUE 1 * * 1
# MOE 2007.09 (io_trps.svl 2007.09)
@<TRIPOS>MOLECULE
Chicamycin B
19 21 1 0 0 
SMALL
NO_CHARGES


@<TRIPOS>ATOM
  1 O        2.4220     0.0850     0.0000 O.3   1 <1>   0.0000 
  2 C        3.3970     0.3080     0.0000 C.3   1 <1>   0.0000 
  3 C        4.1450    -0.3470     0.0000 C.3   1 <1>   0.0000 
  4 N        4.9990     0.1610     0.0000 N.am  1 <1>   0.0000 
  5 C        5.9000    -0.2730     0.0000 C.2   1 <1>   0.0000 
  6 C        6.8010     0.1610     0.0000 C.ar  1 <1>   0.0000 
  7 C        7.5540    -0.5600     0.0000 C.ar  1 <1>   0.0000 
  8 C        8.5520    -0.2600     0.0000 C.ar  1 <1>   0.0000 
  9 C        8.7830     0.7550     0.0000 C.ar  1 <1>   0.0000 
 10 C        8.0140     1.4580     0.0000 C.ar  1 <1>   0.0000 
 11 O        9.7380     1.0540     0.0000 O.3   1 <1>   0.0000 
 12 O        9.2820    -0.9430     0.0000 O.3   1 <1>   0.0000 
 13 C        9.0560    -1.9170     0.0000 C.3   1 <1>   0.0000 
 14 C        7.0240     1.1360     0.0000 C.ar  1 <1>   0.0000 
 15 N        6.4000     1.9170     0.0000 N.2   1 <1>   0.0000 
 16 C        5.4000     1.9170     0.0000 C.2   1 <1>   0.0000 
 17 O        5.9000    -1.2730     0.0000 O.2   1 <1>   0.0000 
 18 C        4.7770     1.1360     0.0000 C.3   1 <1>   0.0000 
 19 C        3.7870     1.2220     0.0000 C.3   1 <1>   0.0000 
@<TRIPOS>BOND
  1   1   2  1   
  2   2   3  1   
  3   2  19  1   
  4   3   4  1   
  5   4   5  am  
  6   4  18  1   
  7   5   6  1   
  8   5  17  2   
  9   6   7  ar  
 10   6  14  ar  
 11   7   8  ar  
 12   8   9  ar  
 13   8  12  1   
 14   9  10  ar  
 15   9  11  1   
 16  10  14  ar  
 17  12  13  1   
 18  14  15  1   
 19  15  16  2   
 20  16  18  1   
 21  18  19  1   
@<TRIPOS>SUBSTRUCTURE
  1 <1>   0 RESIDUE 1 * * 1
# MOE 2007.09 (io_trps.svl 2007.09)
@<TRIPOS>MOLECULE
Clavaminic acid
14 15 1 0 0 
SMALL
NO_CHARGES


@<TRIPOS>ATOM
  1 O        4.6650     1.6540     0.0000 O.3   1 <1>   0.0000 
  2 C        5.2530     0.8450     0.0000 C.2   1 <1>   0.0000 
  3 C        6.2530     0.8450     0.0000 C.2   1 <1>   0.0000 
  4 C        6.7530     1.7110     0.0000 C.3   1 <1>   0.0000 
  5 N        7.7530     1.7110     0.0000 N.3   1 <1>   0.0000 
  6 C        4.6650     0.0360     0.0000 C.3   1 <1>   0.0000 
  7 C        4.9740    -0.9150     0.0000 C.2   1 <1>   0.0000 
  8 O        5.9520    -1.1230     0.0000 O.2   1 <1>   0.0000 
  9 O        4.3050    -1.6580     0.0000 O.3   1 <1>   0.0000 
 10 N        3.7140     0.3450     0.0000 N.am  1 <1>   0.0000 
 11 C        2.7060     0.3410     0.0000 C.2   1 <1>   0.0000 
 12 C        2.7060     1.3490     0.0000 C.3   1 <1>   0.0000 
 13 O        2.0000    -0.3680     0.0000 O.2   1 <1>   0.0000 
 14 C        3.7140     1.3450     0.0000 C.3   1 <1>   0.0000 
@<TRIPOS>BOND
  1   1   2  1   
  2   1  14  1   
  3   2   3  2   
  4   2   6  1   
  5   3   4  1   
  6   4   5  1   
  7   6   7  1   
  8   6  10  1   
  9   7   8  2   
 10   7   9  1   
 11  10  11  am  
 12  10  14  1   
 13  11  12  1   
 14  11  13  2   
 15  12  14  1   
@<TRIPOS>SUBSTRUCTURE
  1 <1>   0 RESIDUE 1 * * 1
# MOE 2007.09 (io_trps.svl 2007.09)
@<TRIPOS>MOLECULE
MLS002701852
16 18 1 0 0 
SMALL
NO_CHARGES


@<TRIPOS>ATOM
  1 O        2.5700     0.0840     0.0000 O.3   1 <1>   0.0000 
  2 C        2.8270    -0.8810     0.0000 C.2   1 <1>   0.0000 
  3 C        3.6300    -1.4740     0.0000 C.3   1 <1>   0.0000 
  4 C        2.6410    -1.5770     0.0000 C.2   1 <1>   0.0000 
  5 C        2.2360    -0.6690     0.0000 C.2   1 <1>   0.0000 
  6 C        2.9730    -0.0020     0.0000 C.3   1 <1>   0.0000 
  7 C        3.8390    -0.5020     0.0000 C.3   1 <1>   0.0000 
  8 C        4.7050    -0.0020     0.0000 C.2   1 <1>   0.0000 
  9 C        4.7050     0.9980     0.0000 C.2   1 <1>   0.0000 
 10 C        5.5710     1.4980     0.0000 C.2   1 <1>   0.0000 
 11 N        5.5710     2.4980     0.0000 N.am  1 <1>   0.0000 
 12 O        6.4370     0.9980     0.0000 O.2   1 <1>   0.0000 
 13 O        3.8390     1.4980     0.0000 O.3   1 <1>   0.0000 
 14 O        4.2980    -2.2180     0.0000 O.3   1 <1>   0.0000 
 15 O        2.0000    -1.4430     0.0000 O.2   1 <1>   0.0000 
 16 C        2.9730     0.9980     0.0000 C.3   1 <1>   0.0000 
@<TRIPOS>BOND
  1   1   2  1   
  2   1  16  1   
  3   2   3  1   
  4   2  15  2   
  5   3   4  1   
  6   3   7  1   
  7   3  14  1   
  8   4   5  2   
  9   5   6  1   
 10   6   7  1   
 11   6  16  1   
 12   7   8  1   
 13   8   9  2   
 14   9  10  1   
 15   9  13  1   
 16  10  11  am  
 17  10  12  2   
 18  13  16  1   
@<TRIPOS>SUBSTRUCTURE
  1 <1>   0 RESIDUE 1 * * 1
# MOE 2007.09 (io_trps.svl 2007.09)
@<TRIPOS>MOLECULE
Echinosporin
16 18 1 0 0 
SMALL
NO_CHARGES


@<TRIPOS>ATOM
  1 O        5.0320     0.0840     0.0000 O.3   1 <1>   0.0000 
  2 O        3.7630     1.4980     0.0000 O.3   1 <1>   0.0000 
  3 O        3.3040    -2.2180     0.0000 O.3   1 <1>   0.0000 
  4 O        5.6020    -1.4430     0.0000 O.2   1 <1>   0.0000 
  5 O        1.1650     0.9980     0.0000 O.2   1 <1>   0.0000 
  6 N        2.0310     2.4980     0.0000 N.am  1 <1>   0.0000 
  7 C        3.7630    -0.5020     0.0000 C.3   1 <1>   0.0000 
  8 C        4.6290    -0.0020     0.0000 C.3   1 <1>   0.0000 
  9 C        3.9720    -1.4740     0.0000 C.3   1 <1>   0.0000 
 10 C        4.6290     0.9980     0.0000 C.3   1 <1>   0.0000 
 11 C        5.3660    -0.6690     0.0000 C.2   1 <1>   0.0000 
 12 C        4.9610    -1.5770     0.0000 C.2   1 <1>   0.0000 
 13 C        2.8970    -0.0020     0.0000 C.2   1 <1>   0.0000 
 14 C        4.7750    -0.8810     0.0000 C.2   1 <1>   0.0000 
 15 C        2.8970     0.9980     0.0000 C.2   1 <1>   0.0000 
 16 C        2.0310     1.4980     0.0000 C.2   1 <1>   0.0000 
@<TRIPOS>BOND
  1   1  10  1   
  2   1  14  1   
  3   2  10  1   
  4   2  15  1   
  5   3   9  1   
  6   4  14  2   
  7   5  16  2   
  8   6  16  am  
  9   7   8  1   
 10   7   9  1   
 11   7  13  1   
 12   8  10  1   
 13   8  11  1   
 14   9  12  1   
 15   9  14  1   
 16  11  12  2   
 17  13  15  2   
 18  15  16  1   
@<TRIPOS>SUBSTRUCTURE
  1 <1>   0 RESIDUE 1 * * 1
# MOE 2007.09 (io_trps.svl 2007.09)
@<TRIPOS>MOLECULE
Ro 22-5417
14 15 1 0 0 
SMALL
NO_CHARGES


@<TRIPOS>ATOM
  1 O        4.6650     0.2810     0.0000 O.3   1 <1>   0.0000 
  2 C        5.2530    -0.5280     0.0000 C.3   1 <1>   0.0000 
  3 C        6.2530    -0.5280     0.0000 C.3   1 <1>   0.0000 
  4 C        6.7530     0.3380     0.0000 C.3   1 <1>   0.0000 
  5 C        7.7530     0.3380     0.0000 C.2   1 <1>   0.0000 
  6 O        8.2530    -0.5280     0.0000 O.2   1 <1>   0.0000 
  7 O        8.2530     1.2040     0.0000 O.3   1 <1>   0.0000 
  8 N        6.2530     1.2040     0.0000 N.3   1 <1>   0.0000 
  9 C        4.6650    -1.3370     0.0000 C.3   1 <1>   0.0000 
 10 N        3.7140    -1.0280     0.0000 N.am  1 <1>   0.0000 
 11 C        2.7060    -1.0320     0.0000 C.2   1 <1>   0.0000 
 12 C        2.7060    -0.0240     0.0000 C.3   1 <1>   0.0000 
 13 O        2.0000    -1.7410     0.0000 O.2   1 <1>   0.0000 
 14 C        3.7140    -0.0280     0.0000 C.3   1 <1>   0.0000 
@<TRIPOS>BOND
  1   1   2  1   
  2   1  14  1   
  3   2   3  1   
  4   2   9  1   
  5   3   4  1   
  6   4   5  1   
  7   4   8  1   
  8   5   6  2   
  9   5   7  1   
 10   9  10  1   
 11  10  11  am  
 12  10  14  1   
 13  11  12  1   
 14  11  13  2   
 15  12  14  1   
@<TRIPOS>SUBSTRUCTURE
  1 <1>   0 RESIDUE 1 * * 1
# MOE 2007.09 (io_trps.svl 2007.09)
@<TRIPOS>MOLECULE
Dihydroclavaminic acid
14 15 1 0 0 
SMALL
NO_CHARGES


@<TRIPOS>ATOM
  1 O        4.6650     1.3860     0.0000 O.3   1 <1>   0.0000 
  2 C        5.2530     0.5770     0.0000 C.3   1 <1>   0.0000 
  3 C        6.2530     0.5770     0.0000 C.3   1 <1>   0.0000 
  4 C        6.7530     1.4430     0.0000 C.3   1 <1>   0.0000 
  5 N        7.7530     1.4430     0.0000 N.3   1 <1>   0.0000 
  6 C        4.6650    -0.2320     0.0000 C.3   1 <1>   0.0000 
  7 C        4.9740    -1.1830     0.0000 C.2   1 <1>   0.0000 
  8 O        4.3050    -1.9260     0.0000 O.2   1 <1>   0.0000 
  9 O        5.9520    -1.3910     0.0000 O.3   1 <1>   0.0000 
 10 N        3.7140     0.0770     0.0000 N.am  1 <1>   0.0000 
 11 C        2.7060     0.0730     0.0000 C.2   1 <1>   0.0000 
 12 C        2.7060     1.0820     0.0000 C.3   1 <1>   0.0000 
 13 O        2.0000    -0.6350     0.0000 O.2   1 <1>   0.0000 
 14 C        3.7140     1.0770     0.0000 C.3   1 <1>   0.0000 
@<TRIPOS>BOND
  1   1   2  1   
  2   1  14  1   
  3   2   3  1   
  4   2   6  1   
  5   3   4  1   
  6   4   5  1   
  7   6   7  1   
  8   6  10  1   
  9   7   8  2   
 10   7   9  1   
 11  10  11  am  
 12  10  14  1   
 13  11  12  1   
 14  11  13  2   
 15  12  14  1   
@<TRIPOS>SUBSTRUCTURE
  1 <1>   0 RESIDUE 1 * * 1
# MOE 2007.09 (io_trps.svl 2007.09)
@<TRIPOS>MOLECULE
NIOSH/RN8790000
13 14 1 0 0 
SMALL
NO_CHARGES


@<TRIPOS>ATOM
  1 O        6.3310    -0.1550     0.0000 O.3   1 <1>   0.0000 
  2 C        5.4640    -0.6550     0.0000 C.3   1 <1>   0.0000 
  3 C        4.5980    -1.1550     0.0000 C.2   1 <1>   0.0000 
  4 C        3.7320    -0.6550     0.0000 C.2   1 <1>   0.0000 
  5 C        3.7320     0.3450     0.0000 C.2   1 <1>   0.0000 
  6 C        2.8660     0.8450     0.0000 C.2   1 <1>   0.0000 
  7 N        2.8660     1.8450     0.0000 N.am  1 <1>   0.0000 
  8 O        2.0000     0.3450     0.0000 O.2   1 <1>   0.0000 
  9 C        4.5980     0.8450     0.0000 C.2   1 <1>   0.0000 
 10 O        4.5980     1.8450     0.0000 O.2   1 <1>   0.0000 
 11 N        2.8660    -1.1550     0.0000 N.pl3 1 <1>   0.0000 
 12 O        4.5980    -2.1550     0.0000 O.2   1 <1>   0.0000 
 13 C        5.4640     0.3450     0.0000 C.3   1 <1>   0.0000 
@<TRIPOS>BOND
  1   1   2  1   
  2   1  13  1   
  3   2   3  1   
  4   2  13  1   
  5   3   4  1   
  6   3  12  2   
  7   4   5  2   
  8   4  11  1   
  9   5   6  1   
 10   5   9  1   
 11   6   7  am  
 12   6   8  2   
 13   9  10  2   
 14   9  13  1   
@<TRIPOS>SUBSTRUCTURE
  1 <1>   0 RESIDUE 1 * * 1
# MOE 2007.09 (io_trps.svl 2007.09)
@<TRIPOS>MOLECULE
Enaminomycin A
13 14 1 0 0 
SMALL
NO_CHARGES


@<TRIPOS>ATOM
  1 O        6.8680     0.0000     0.0000 O.3   1 <1>   0.0000 
  2 C        6.0010    -0.5000     0.0000 C.3   1 <1>   0.0000 
  3 C        5.1350    -1.0000     0.0000 C.2   1 <1>   0.0000 
  4 C        4.2690    -0.5000     0.0000 C.2   1 <1>   0.0000 
  5 C        4.2690     0.5000     0.0000 C.2   1 <1>   0.0000 
  6 C        3.4030     1.0000     0.0000 C.2   1 <1>   0.0000 
  7 O        3.4030     2.0000     0.0000 O.2   1 <1>   0.0000 
  8 O        2.5370     0.5000     0.0000 O.3   1 <1>   0.0000 
  9 C        5.1350     1.0000     0.0000 C.2   1 <1>   0.0000 
 10 O        5.1350     2.0000     0.0000 O.2   1 <1>   0.0000 
 11 N        3.4030    -1.0000     0.0000 N.pl3 1 <1>   0.0000 
 12 O        5.1350    -2.0000     0.0000 O.2   1 <1>   0.0000 
 13 C        6.0010     0.5000     0.0000 C.3   1 <1>   0.0000 
@<TRIPOS>BOND
  1   1   2  1   
  2   1  13  1   
  3   2   3  1   
  4   2  13  1   
  5   3   4  1   
  6   3  12  2   
  7   4   5  2   
  8   4  11  1   
  9   5   6  1   
 10   5   9  1   
 11   6   7  2   
 12   6   8  1   
 13   9  10  2   
 14   9  13  1   
@<TRIPOS>SUBSTRUCTURE
  1 <1>   0 RESIDUE 1 * * 1
# MOE 2007.09 (io_trps.svl 2007.09)
@<TRIPOS>MOLECULE
cyclo (l-Pro-l-His)
17 19 1 0 0 
SMALL
NO_CHARGES


@<TRIPOS>ATOM
  1 O        0.8660    -1.5000     0.0000 O.2   1 <1>   0.0000 
  2 C        0.8660    -0.5000     0.0000 C.2   1 <1>   0.0000 
  3 N        1.7320     0.0000     0.0000 N.am  1 <1>   0.0000 
  4 C        1.7320     1.0000     0.0000 C.3   1 <1>   0.0000 
  5 C        0.8660     1.5000     0.0000 C.2   1 <1>   0.0000 
  6 N        0.0000     1.0000     0.0000 N.am  1 <1>   0.0000 
  7 C       -0.9510     1.3090     0.0000 C.3   1 <1>   0.0000 
  8 C       -1.5390     0.5000     0.0000 C.3   1 <1>   0.0000 
  9 C       -0.9510    -0.3090     0.0000 C.3   1 <1>   0.0000 
 10 O        0.8660     2.5000     0.0000 O.2   1 <1>   0.0000 
 11 C        2.6980     0.7410     0.0000 C.3   1 <1>   0.0000 
 12 C        3.4050     1.4480     0.0000 C.3   1 <1>   0.0000 
 13 C        4.3930     1.2920     0.0000 C.3   1 <1>   0.0000 
 14 N        4.8470     2.1830     0.0000 N.2   1 <1>   0.0000 
 15 C        4.1400     2.8900     0.0000 C.2   1 <1>   0.0000 
 16 N        3.2490     2.4360     0.0000 N.pl3 1 <1>   0.0000 
 17 C        0.0000     0.0000     0.0000 C.3   1 <1>   0.0000 
@<TRIPOS>BOND
  1   1   2  2   
  2   2   3  am  
  3   2  17  1   
  4   3   4  1   
  5   4   5  1   
  6   4  11  1   
  7   5   6  am  
  8   5  10  2   
  9   6   7  1   
 10   6  17  1   
 11   7   8  1   
 12   8   9  1   
 13   9  17  1   
 14  11  12  1   
 15  12  13  1   
 16  12  16  1   
 17  13  14  1   
 18  14  15  2   
 19  15  16  1   
@<TRIPOS>SUBSTRUCTURE
  1 <1>   0 RESIDUE 1 * * 1
# MOE 2007.09 (io_trps.svl 2007.09)
@<TRIPOS>MOLECULE
Clavulanate
14 15 1 0 0 
SMALL
NO_CHARGES


@<TRIPOS>ATOM
  1 O        4.6650     1.3860     0.0000 O.3   1 <1>   0.0000 
  2 C        5.2530     0.5770     0.0000 C.2   1 <1>   0.0000 
  3 C        6.2530     0.5770     0.0000 C.2   1 <1>   0.0000 
  4 C        6.7530     1.4430     0.0000 C.3   1 <1>   0.0000 
  5 O        7.7530     1.4430     0.0000 O.3   1 <1>   0.0000 
  6 C        4.6650    -0.2320     0.0000 C.3   1 <1>   0.0000 
  7 C        4.9740    -1.1830     0.0000 C.2   1 <1>   0.0000 
  8 O        4.3050    -1.9260     0.0000 O.2   1 <1>   0.0000 
  9 O        5.9520    -1.3910     0.0000 O.3   1 <1>   0.0000 
 10 N        3.7140     0.0770     0.0000 N.am  1 <1>   0.0000 
 11 C        2.7060     0.0730     0.0000 C.2   1 <1>   0.0000 
 12 C        2.7060     1.0820     0.0000 C.3   1 <1>   0.0000 
 13 O        2.0000    -0.6350     0.0000 O.2   1 <1>   0.0000 
 14 C        3.7140     1.0770     0.0000 C.3   1 <1>   0.0000 
@<TRIPOS>BOND
  1   1   2  1   
  2   1  14  1   
  3   2   3  2   
  4   2   6  1   
  5   3   4  1   
  6   4   5  1   
  7   6   7  1   
  8   6  10  1   
  9   7   8  2   
 10   7   9  1   
 11  10  11  am  
 12  10  14  1   
 13  11  12  1   
 14  11  13  2   
 15  12  14  1   
@<TRIPOS>SUBSTRUCTURE
  1 <1>   0 RESIDUE 1 * * 1
# MOE 2007.09 (io_trps.svl 2007.09)
@<TRIPOS>MOLECULE
Antibiotic WS5995A
25 28 1 0 0 
SMALL
NO_CHARGES


@<TRIPOS>ATOM
  1 O        2.8760     0.0160     0.0000 O.3   1 <1>   0.0000 
  2 C        2.8680    -1.0260     0.0000 C.2   1 <1>   0.0000 
  3 C        3.7700    -1.5470     0.0000 C.ar  1 <1>   0.0000 
  4 C        3.7620    -2.6320     0.0000 C.ar  1 <1>   0.0000 
  5 C        4.7010    -3.1740     0.0000 C.ar  1 <1>   0.0000 
  6 C        4.7050    -4.1740     0.0000 C.3   1 <1>   0.0000 
  7 C        5.6370    -2.6240     0.0000 C.ar  1 <1>   0.0000 
  8 C        5.6200    -1.5400     0.0000 C.ar  1 <1>   0.0000 
  9 O        6.4760    -1.0230     0.0000 O.3   1 <1>   0.0000 
 10 C        7.3520    -1.5060     0.0000 C.3   1 <1>   0.0000 
 11 C        4.6680    -1.0190     0.0000 C.ar  1 <1>   0.0000 
 12 C        4.6520     0.0230     0.0000 C.2   1 <1>   0.0000 
 13 C        5.5180     0.5230     0.0000 C.2   1 <1>   0.0000 
 14 C        5.5180     1.5230     0.0000 C.ar  1 <1>   0.0000 
 15 C        6.4280     2.0300     0.0000 C.ar  1 <1>   0.0000 
 16 C        6.4360     3.0710     0.0000 C.ar  1 <1>   0.0000 
 17 C        5.5340     3.5920     0.0000 C.ar  1 <1>   0.0000 
 18 C        4.6360     3.0640     0.0000 C.ar  1 <1>   0.0000 
 19 O        3.7640     3.5540     0.0000 O.3   1 <1>   0.0000 
 20 C        4.6520     2.0230     0.0000 C.ar  1 <1>   0.0000 
 21 C        3.7860     1.5230     0.0000 C.2   1 <1>   0.0000 
 22 O        2.9200     2.0230     0.0000 O.2   1 <1>   0.0000 
 23 O        6.3840     0.0230     0.0000 O.2   1 <1>   0.0000 
 24 O        2.0000    -1.5220     0.0000 O.2   1 <1>   0.0000 
 25 C        3.7860     0.5230     0.0000 C.2   1 <1>   0.0000 
@<TRIPOS>BOND
  1   1   2  1   
  2   1  25  1   
  3   2   3  1   
  4   2  24  2   
  5   3   4  ar  
  6   3  11  ar  
  7   4   5  ar  
  8   5   6  1   
  9   5   7  ar  
 10   7   8  ar  
 11   8   9  1   
 12   8  11  ar  
 13   9  10  1   
 14  11  12  1   
 15  12  13  1   
 16  12  25  2   
 17  13  14  1   
 18  13  23  2   
 19  14  15  ar  
 20  14  20  ar  
 21  15  16  ar  
 22  16  17  ar  
 23  17  18  ar  
 24  18  19  1   
 25  18  20  ar  
 26  20  21  1   
 27  21  22  2   
 28  21  25  1   
@<TRIPOS>SUBSTRUCTURE
  1 <1>   0 RESIDUE 1 * * 1
# MOE 2007.09 (io_trps.svl 2007.09)
@<TRIPOS>MOLECULE
Aureothricin
15 16 1 0 0 
SMALL
NO_CHARGES


@<TRIPOS>ATOM
  1 S        5.4850    -0.4140     0.0000 S.3   1 <1>   0.0000 
  2 C        4.5390    -0.7190     0.0000 C.2   1 <1>   0.0000 
  3 C        3.5880    -0.4100     0.0000 C.2   1 <1>   0.0000 
  4 C        3.0000    -1.2190     0.0000 C.2   1 <1>   0.0000 
  5 N        3.5880    -2.0280     0.0000 N.am  1 <1>   0.0000 
  6 C        3.2790    -2.9790     0.0000 C.3   1 <1>   0.0000 
  7 O        2.0000    -1.2190     0.0000 O.2   1 <1>   0.0000 
  8 N        3.2790     0.5410     0.0000 N.am  1 <1>   0.0000 
  9 C        3.9480     1.2850     0.0000 C.2   1 <1>   0.0000 
 10 C        3.6390     2.2360     0.0000 C.3   1 <1>   0.0000 
 11 C        4.3080     2.9790     0.0000 C.3   1 <1>   0.0000 
 12 O        4.9260     1.0770     0.0000 O.2   1 <1>   0.0000 
 13 C        4.5390    -1.7190     0.0000 C.2   1 <1>   0.0000 
 14 C        5.4850    -2.0230     0.0000 C.2   1 <1>   0.0000 
 15 S        6.0690    -1.2190     0.0000 S.3   1 <1>   0.0000 
@<TRIPOS>BOND
  1   1   2  1   
  2   1  15  1   
  3   2   3  2   
  4   2  13  1   
  5   3   4  1   
  6   3   8  1   
  7   4   5  am  
  8   4   7  2   
  9   5   6  1   
 10   5  13  1   
 11   8   9  am  
 12   9  10  1   
 13   9  12  2   
 14  10  11  1   
 15  13  14  2   
 16  14  15  1   
@<TRIPOS>SUBSTRUCTURE
  1 <1>   0 RESIDUE 1 * * 1
# MOE 2007.09 (io_trps.svl 2007.09)
@<TRIPOS>MOLECULE
Frenolicin B
24 27 1 0 0 
SMALL
NO_CHARGES


@<TRIPOS>ATOM
  1 O        7.3320    -0.2650     0.0000 O.3   1 <1>   0.0000 
  2 C        6.4260    -0.7790     0.0000 C.3   1 <1>   0.0000 
  3 C        6.4140    -1.7790     0.0000 C.3   1 <1>   0.0000 
  4 C        7.2750    -2.2890     0.0000 C.3   1 <1>   0.0000 
  5 C        7.2630    -3.2890     0.0000 C.3   1 <1>   0.0000 
  6 C        5.5320    -0.2450     0.0000 C.2   1 <1>   0.0000 
  7 C        4.6660    -0.7450     0.0000 C.2   1 <1>   0.0000 
  8 C        3.8000    -0.2450     0.0000 C.ar  1 <1>   0.0000 
  9 C        2.9060    -0.7790     0.0000 C.ar  1 <1>   0.0000 
 10 C        2.0000    -0.2650     0.0000 C.ar  1 <1>   0.0000 
 11 C        2.0000     0.7760     0.0000 C.ar  1 <1>   0.0000 
 12 C        2.9060     1.2900     0.0000 C.ar  1 <1>   0.0000 
 13 O        2.9180    -1.7790     0.0000 O.3   1 <1>   0.0000 
 14 C        3.8000     0.7550     0.0000 C.ar  1 <1>   0.0000 
 15 C        4.6660     1.2550     0.0000 C.2   1 <1>   0.0000 
 16 O        4.6660     2.2550     0.0000 O.2   1 <1>   0.0000 
 17 O        4.6660    -1.7450     0.0000 O.2   1 <1>   0.0000 
 18 C        5.5320     0.7550     0.0000 C.2   1 <1>   0.0000 
 19 C        6.4260     1.2900     0.0000 C.3   1 <1>   0.0000 
 20 O        6.6360     2.3040     0.0000 O.3   1 <1>   0.0000 
 21 C        7.6650     2.4190     0.0000 C.2   1 <1>   0.0000 
 22 C        8.0940     1.4770     0.0000 C.3   1 <1>   0.0000 
 23 O        8.1580     3.2890     0.0000 O.2   1 <1>   0.0000 
 24 C        7.3320     0.7760     0.0000 C.3   1 <1>   0.0000 
@<TRIPOS>BOND
  1   1   2  1   
  2   1  24  1   
  3   2   3  1   
  4   2   6  1   
  5   3   4  1   
  6   4   5  1   
  7   6   7  1   
  8   6  18  2   
  9   7   8  1   
 10   7  17  2   
 11   8   9  ar  
 12   8  14  ar  
 13   9  10  ar  
 14   9  13  1   
 15  10  11  ar  
 16  11  12  ar  
 17  12  14  ar  
 18  14  15  1   
 19  15  16  2   
 20  15  18  1   
 21  18  19  1   
 22  19  20  1   
 23  19  24  1   
 24  20  21  1   
 25  21  22  1   
 26  21  23  2   
 27  22  24  1   
@<TRIPOS>SUBSTRUCTURE
  1 <1>   0 RESIDUE 1 * * 1
# MOE 2007.09 (io_trps.svl 2007.09)
@<TRIPOS>MOLECULE
Thiolutin
14 15 1 0 0 
SMALL
NO_CHARGES


@<TRIPOS>ATOM
  1 S        5.4850    -0.0420     0.0000 S.3   1 <1>   0.0000 
  2 C        4.5390    -0.3470     0.0000 C.2   1 <1>   0.0000 
  3 C        3.5880    -0.0380     0.0000 C.2   1 <1>   0.0000 
  4 C        3.0000    -0.8470     0.0000 C.2   1 <1>   0.0000 
  5 N        3.5880    -1.6560     0.0000 N.am  1 <1>   0.0000 
  6 C        3.2790    -2.6070     0.0000 C.3   1 <1>   0.0000 
  7 O        2.0000    -0.8470     0.0000 O.2   1 <1>   0.0000 
  8 N        3.2790     0.9130     0.0000 N.am  1 <1>   0.0000 
  9 C        3.9480     1.6560     0.0000 C.2   1 <1>   0.0000 
 10 C        3.6390     2.6070     0.0000 C.3   1 <1>   0.0000 
 11 O        4.9260     1.4480     0.0000 O.2   1 <1>   0.0000 
 12 C        4.5390    -1.3470     0.0000 C.2   1 <1>   0.0000 
 13 C        5.4850    -1.6520     0.0000 C.2   1 <1>   0.0000 
 14 S        6.0690    -0.8470     0.0000 S.3   1 <1>   0.0000 
@<TRIPOS>BOND
  1   1   2  1   
  2   1  14  1   
  3   2   3  2   
  4   2  12  1   
  5   3   4  1   
  6   3   8  1   
  7   4   5  am  
  8   4   7  2   
  9   5   6  1   
 10   5  12  1   
 11   8   9  am  
 12   9  10  1   
 13   9  11  2   
 14  12  13  2   
 15  13  14  1   
@<TRIPOS>SUBSTRUCTURE
  1 <1>   0 RESIDUE 1 * * 1
# MOE 2007.09 (io_trps.svl 2007.09)
@<TRIPOS>MOLECULE
KALAFUNGIN
22 25 1 0 0 
SMALL
NO_CHARGES


@<TRIPOS>ATOM
  1 O        7.3320    -0.8620     0.0000 O.3   1 <1>   0.0000 
  2 C        6.4260    -1.3760     0.0000 C.3   1 <1>   0.0000 
  3 C        6.4140    -2.3760     0.0000 C.3   1 <1>   0.0000 
  4 C        5.5320    -0.8420     0.0000 C.2   1 <1>   0.0000 
  5 C        4.6660    -1.3420     0.0000 C.2   1 <1>   0.0000 
  6 C        3.8000    -0.8420     0.0000 C.ar  1 <1>   0.0000 
  7 C        2.9060    -1.3760     0.0000 C.ar  1 <1>   0.0000 
  8 C        2.0000    -0.8620     0.0000 C.ar  1 <1>   0.0000 
  9 C        2.0000     0.1790     0.0000 C.ar  1 <1>   0.0000 
 10 C        2.9060     0.6930     0.0000 C.ar  1 <1>   0.0000 
 11 O        2.9180    -2.3760     0.0000 O.3   1 <1>   0.0000 
 12 C        3.8000     0.1580     0.0000 C.ar  1 <1>   0.0000 
 13 C        4.6660     0.6580     0.0000 C.2   1 <1>   0.0000 
 14 O        4.6660     1.6580     0.0000 O.2   1 <1>   0.0000 
 15 O        4.6660    -2.3420     0.0000 O.2   1 <1>   0.0000 
 16 C        5.5320     0.1580     0.0000 C.2   1 <1>   0.0000 
 17 C        6.4260     0.6930     0.0000 C.3   1 <1>   0.0000 
 18 O        6.6360     1.7070     0.0000 O.3   1 <1>   0.0000 
 19 C        7.6650     1.8220     0.0000 C.2   1 <1>   0.0000 
 20 C        8.0940     0.8800     0.0000 C.3   1 <1>   0.0000 
 21 O        8.1580     2.6920     0.0000 O.2   1 <1>   0.0000 
 22 C        7.3320     0.1790     0.0000 C.3   1 <1>   0.0000 
@<TRIPOS>BOND
  1   1   2  1   
  2   1  22  1   
  3   2   3  1   
  4   2   4  1   
  5   4   5  1   
  6   4  16  2   
  7   5   6  1   
  8   5  15  2   
  9   6   7  ar  
 10   6  12  ar  
 11   7   8  ar  
 12   7  11  1   
 13   8   9  ar  
 14   9  10  ar  
 15  10  12  ar  
 16  12  13  1   
 17  13  14  2   
 18  13  16  1   
 19  16  17  1   
 20  17  18  1   
 21  17  22  1   
 22  18  19  1   
 23  19  20  1   
 24  19  21  2   
 25  20  22  1   
@<TRIPOS>SUBSTRUCTURE
  1 <1>   0 RESIDUE 1 * * 1
# MOE 2007.09 (io_trps.svl 2007.09)
@<TRIPOS>MOLECULE
Quinocarcin
24 28 1 0 0 
SMALL
NO_CHARGES


@<TRIPOS>ATOM
  1 O        4.4660     1.1650     0.0000 O.3   1 <1>   0.0000 
  2 C        3.9470     0.3010     0.0000 C.3   1 <1>   0.0000 
  3 C        4.5110    -0.5340     0.0000 C.3   1 <1>   0.0000 
  4 C        4.6120    -1.5710     0.0000 C.ar  1 <1>   0.0000 
  5 C        3.7240    -2.1950     0.0000 C.ar  1 <1>   0.0000 
  6 C        3.8300    -3.2750     0.0000 C.ar  1 <1>   0.0000 
  7 C        4.8210    -3.7160     0.0000 C.ar  1 <1>   0.0000 
  8 C        5.6940    -3.0720     0.0000 C.ar  1 <1>   0.0000 
  9 O        2.8160    -1.7780     0.0000 O.3   1 <1>   0.0000 
 10 C        2.0000    -2.3560     0.0000 C.3   1 <1>   0.0000 
 11 C        5.5640    -1.9940     0.0000 C.ar  1 <1>   0.0000 
 12 C        6.4020    -1.3760     0.0000 C.3   1 <1>   0.0000 
 13 C        6.2770    -0.3420     0.0000 C.3   1 <1>   0.0000 
 14 C        7.8120     0.9020     0.0000 C.3   1 <1>   0.0000 
 15 C        9.6440     0.1430     0.0000 C.3   1 <1>   0.0000 
 16 C       10.1440    -0.7230     0.0000 C.2   1 <1>   0.0000 
 17 O        9.6440    -1.5890     0.0000 O.2   1 <1>   0.0000 
 18 O       11.1440    -0.7230     0.0000 O.3   1 <1>   0.0000 
 19 C        9.9030     1.1090     0.0000 C.3   1 <1>   0.0000 
 20 C        8.0710     1.8680     0.0000 C.3   1 <1>   0.0000 
 21 N        7.3340     2.8500     0.0000 N.3   1 <1>   0.0000 
 22 C        6.8340     3.7160     0.0000 C.3   1 <1>   0.0000 
 23 N        5.3630     0.0650     0.0000 N.3   1 <1>   0.0000 
 24 C        5.4680     1.0600     0.0000 C.3   1 <1>   0.0000 
@<TRIPOS>BOND
  1   1   2  1   
  2   1  24  1   
  3   2   3  1   
  4   3   4  1   
  5   3  23  1   
  6   4   5  ar  
  7   4  11  ar  
  8   5   6  ar  
  9   5   9  1   
 10   6   7  ar  
 11   7   8  ar  
 12   8  11  ar  
 13   9  10  1   
 14  11  12  1   
 15  12  13  1   
 16  13  14  1   
 17  13  23  1   
 18  14  15  1   
 19  14  21  1   
 20  15  16  1   
 21  15  19  1   
 22  16  17  2   
 23  16  18  1   
 24  19  20  1   
 25  20  21  1   
 26  20  24  1   
 27  21  22  1   
 28  23  24  1   
@<TRIPOS>SUBSTRUCTURE
  1 <1>   0 RESIDUE 1 * * 1
# MOE 2007.09 (io_trps.svl 2007.09)
@<TRIPOS>MOLECULE
Pentalenolactone G
21 24 1 0 0 
SMALL
NO_CHARGES


@<TRIPOS>ATOM
  1 O        2.0000     0.6070     0.0000 O.3   1 <1>   0.0000 
  2 C        2.5000    -0.2590     0.0000 C.3   1 <1>   0.0000 
  3 C        3.0000     0.6070     0.0000 C.3   1 <1>   0.0000 
  4 C        3.0000     1.6070     0.0000 C.2   1 <1>   0.0000 
  5 O        2.1340     2.1070     0.0000 O.2   1 <1>   0.0000 
  6 O        3.8660     2.1070     0.0000 O.3   1 <1>   0.0000 
  7 C        4.7320     1.6070     0.0000 C.3   1 <1>   0.0000 
  8 C        4.7320     0.6070     0.0000 C.3   1 <1>   0.0000 
  9 C        5.4690    -0.0600     0.0000 C.2   1 <1>   0.0000 
 10 C        6.0860     0.7270     0.0000 C.2   1 <1>   0.0000 
 11 O        7.0140     1.1000     0.0000 O.2   1 <1>   0.0000 
 12 O        5.7130     1.6550     0.0000 O.3   1 <1>   0.0000 
 13 C        5.0640    -0.9680     0.0000 C.2   1 <1>   0.0000 
 14 C        4.0750    -0.8650     0.0000 C.3   1 <1>   0.0000 
 15 C        5.5180    -1.2330     0.0000 C.2   1 <1>   0.0000 
 16 C        6.1860     0.0980     0.0000 C.3   1 <1>   0.0000 
 17 C        7.1360     0.4090     0.0000 C.3   1 <1>   0.0000 
 18 C        6.6270    -0.8000     0.0000 C.3   1 <1>   0.0000 
 19 C        5.0300     1.0360     0.0000 C.3   1 <1>   0.0000 
 20 O        5.9330    -2.1420     0.0000 O.2   1 <1>   0.0000 
 21 C        3.8660     0.1070     0.0000 C.3   1 <1>   0.0000 
@<TRIPOS>BOND
  1   1   2  1   
  2   1   3  1   
  3   2   3  1   
  4   3   4  1   
  5   3  21  1   
  6   4   5  2   
  7   4   6  1   
  8   6   7  1   
  9   7   8  1   
 10   8   9  1   
 11   8  21  1   
 12   9  10  1   
 13   9  13  2   
 14  10  11  2   
 15  10  12  1   
 16  13  14  1   
 17  14  15  1   
 18  14  21  1   
 19  15  16  1   
 20  15  20  2   
 21  16  17  1   
 22  16  18  1   
 23  16  19  1   
 24  19  21  1   
@<TRIPOS>SUBSTRUCTURE
  1 <1>   0 RESIDUE 1 * * 1
# MOE 2007.09 (io_trps.svl 2007.09)
@<TRIPOS>MOLECULE
lactone II
17 18 1 0 0 
SMALL
NO_CHARGES


@<TRIPOS>ATOM
  1 C        5.2960    -3.9000     0.0000 C.3   1 <1>   0.0000 
  2 C        5.5540    -2.9340     0.0000 C.3   1 <1>   0.0000 
  3 O        5.5540    -1.9340     0.0000 O.3   1 <1>   0.0000 
  4 C        4.6880    -2.4340     0.0000 C.3   1 <1>   0.0000 
  5 C        3.8220    -1.9340     0.0000 C.2   1 <1>   0.0000 
  6 C        3.8220    -0.9340     0.0000 C.2   1 <1>   0.0000 
  7 C        2.9560    -0.4340     0.0000 C.2   1 <1>   0.0000 
  8 O        2.0900    -0.9340     0.0000 O.3   1 <1>   0.0000 
  9 C        1.2240    -0.4340     0.0000 C.3   1 <1>   0.0000 
 10 C        0.3580    -0.9340     0.0000 C.3   1 <1>   0.0000 
 11 C       -0.4190    -1.5630     0.0000 C.3   1 <1>   0.0000 
 12 O       -1.2570    -1.0180     0.0000 O.3   1 <1>   0.0000 
 13 C       -0.9990    -0.0520     0.0000 C.2   1 <1>   0.0000 
 14 O       -1.6280     0.7250     0.0000 O.2   1 <1>   0.0000 
 15 C        0.0000     0.0000     0.0000 C.3   1 <1>   0.0000 
 16 O        0.0520     0.9990     0.0000 O.3   1 <1>   0.0000 
 17 O        2.9560     0.5660     0.0000 O.2   1 <1>   0.0000 
@<TRIPOS>BOND
  1   1   2  1   
  2   2   3  1   
  3   2   4  1   
  4   3   4  1   
  5   4   5  1   
  6   5   6  2   
  7   6   7  1   
  8   7   8  1   
  9   7  17  2   
 10   8   9  1   
 11   9  10  1   
 12  10  11  1   
 13  10  15  1   
 14  11  12  1   
 15  12  13  1   
 16  13  14  2   
 17  13  15  1   
 18  15  16  1   
@<TRIPOS>SUBSTRUCTURE
  1 <1>   0 RESIDUE 1 * * 1
# MOE 2007.09 (io_trps.svl 2007.09)
@<TRIPOS>MOLECULE
clavaldehyde
14 15 1 0 0 
SMALL
NO_CHARGES


@<TRIPOS>ATOM
  1 O        4.6650     1.3590     0.0000 O.3   1 <1>   0.0000 
  2 C        5.2530     0.5500     0.0000 C.2   1 <1>   0.0000 
  3 C        6.2530     0.5500     0.0000 C.2   1 <1>   0.0000 
  4 C        6.7530     1.4160     0.0000 C.2   1 <1>   0.0000 
  5 O        7.7530     1.4160     0.0000 O.2   1 <1>   0.0000 
  6 C        4.6650    -0.2590     0.0000 C.3   1 <1>   0.0000 
  7 C        4.9740    -1.2100     0.0000 C.2   1 <1>   0.0000 
  8 O        5.9520    -1.4180     0.0000 O.2   1 <1>   0.0000 
  9 O        4.3050    -1.9530     0.0000 O.3   1 <1>   0.0000 
 10 N        3.7140     0.0500     0.0000 N.am  1 <1>   0.0000 
 11 C        2.7060     0.0460     0.0000 C.2   1 <1>   0.0000 
 12 C        2.7060     1.0540     0.0000 C.3   1 <1>   0.0000 
 13 O        2.0000    -0.6630     0.0000 O.2   1 <1>   0.0000 
 14 C        3.7140     1.0500     0.0000 C.3   1 <1>   0.0000 
@<TRIPOS>BOND
  1   1   2  1   
  2   1  14  1   
  3   2   3  2   
  4   2   6  1   
  5   3   4  1   
  6   4   5  2   
  7   6   7  1   
  8   6  10  1   
  9   7   8  2   
 10   7   9  1   
 11  10  11  am  
 12  10  14  1   
 13  11  12  1   
 14  11  13  2   
 15  12  14  1   
@<TRIPOS>SUBSTRUCTURE
  1 <1>   0 RESIDUE 1 * * 1
# MOE 2007.09 (io_trps.svl 2007.09)
@<TRIPOS>MOLECULE
Kobutimycin A
25 27 1 0 0 
SMALL
NO_CHARGES


@<TRIPOS>ATOM
  1 O        5.8640     0.3710     0.0000 O.3   1 <1>   0.0000 
  2 C        5.8640     1.3710     0.0000 C.3   1 <1>   0.0000 
  3 C        5.8640     2.3710     0.0000 C.3   1 <1>   0.0000 
  4 C        6.7300     2.8710     0.0000 C.3   1 <1>   0.0000 
  5 N        7.5960     2.3710     0.0000 N.2   1 <1>   0.0000 
  6 C        7.5960     1.3710     0.0000 C.2   1 <1>   0.0000 
  7 C        8.3330     0.7040     0.0000 C.2   1 <1>   0.0000 
  8 C        9.3110     0.9100     0.0000 C.3   1 <1>   0.0000 
  9 C        7.9280    -0.2040     0.0000 C.2   1 <1>   0.0000 
 10 C        6.9390    -0.1000     0.0000 C.2   1 <1>   0.0000 
 11 C        6.2710    -0.8450     0.0000 C.2   1 <1>   0.0000 
 12 C        5.2930    -0.6380     0.0000 C.3   1 <1>   0.0000 
 13 C        4.6250    -1.3830     0.0000 C.3   1 <1>   0.0000 
 14 C        4.9360    -2.3330     0.0000 C.3   1 <1>   0.0000 
 15 O        3.6460    -1.1770     0.0000 O.3   1 <1>   0.0000 
 16 C        2.9780    -1.9210     0.0000 C.2   1 <1>   0.0000 
 17 C        2.0000    -1.7150     0.0000 C.3   1 <1>   0.0000 
 18 O        3.2890    -2.8710     0.0000 O.2   1 <1>   0.0000 
 19 O        4.9820     0.3120     0.0000 O.3   1 <1>   0.0000 
 20 C        4.0040     0.5180     0.0000 C.2   1 <1>   0.0000 
 21 C        3.6930     1.4690     0.0000 C.3   1 <1>   0.0000 
 22 C        4.3610     2.2130     0.0000 C.3   1 <1>   0.0000 
 23 C        2.7140     1.6750     0.0000 C.3   1 <1>   0.0000 
 24 O        3.3360    -0.2260     0.0000 O.2   1 <1>   0.0000 
 25 C        6.7300     0.8710     0.0000 C.3   1 <1>   0.0000 
@<TRIPOS>BOND
  1   1   2  1   
  2   1  25  1   
  3   2   3  1   
  4   2  25  1   
  5   3   4  1   
  6   4   5  1   
  7   5   6  2   
  8   6   7  1   
  9   6  25  1   
 10   7   8  1   
 11   7   9  2   
 12   9  10  1   
 13  10  11  2   
 14  10  25  1   
 15  11  12  1   
 16  12  13  1   
 17  12  19  1   
 18  13  14  1   
 19  13  15  1   
 20  15  16  1   
 21  16  17  1   
 22  16  18  2   
 23  19  20  1   
 24  20  21  1   
 25  20  24  2   
 26  21  22  1   
 27  21  23  1   
@<TRIPOS>SUBSTRUCTURE
  1 <1>   0 RESIDUE 1 * * 1
# MOE 2007.09 (io_trps.svl 2007.09)
@<TRIPOS>MOLECULE
Cyclophostin
15 16 1 0 0 
SMALL
NO_CHARGES


@<TRIPOS>ATOM
  1 P        2.9690    -0.3350     0.0000 P.3   1 <1>   0.0000 
  2 O        2.0650     0.0940     0.0000 O.2   1 <1>   0.0000 
  3 O        2.0700    -0.7740     0.0000 O.3   1 <1>   0.0000 
  4 C        2.0000    -1.7710     0.0000 C.3   1 <1>   0.0000 
  5 O        3.3980     0.5680     0.0000 O.3   1 <1>   0.0000 
  6 C        4.3720     0.7950     0.0000 C.2   1 <1>   0.0000 
  7 C        4.5890     1.7710     0.0000 C.3   1 <1>   0.0000 
  8 C        5.1570     0.1760     0.0000 C.2   1 <1>   0.0000 
  9 C        6.1010     0.4850     0.0000 C.2   1 <1>   0.0000 
 10 O        6.4070     1.4370     0.0000 O.2   1 <1>   0.0000 
 11 O        6.6890    -0.3170     0.0000 O.3   1 <1>   0.0000 
 12 C        6.1090    -1.1240     0.0000 C.3   1 <1>   0.0000 
 13 C        5.1620    -0.8240     0.0000 C.3   1 <1>   0.0000 
 14 C        4.3830    -1.4520     0.0000 C.3   1 <1>   0.0000 
 15 O        3.4070    -1.2340     0.0000 O.3   1 <1>   0.0000 
@<TRIPOS>BOND
  1   1   2  2   
  2   1   3  1   
  3   1   5  1   
  4   1  15  1   
  5   3   4  1   
  6   5   6  1   
  7   6   7  1   
  8   6   8  2   
  9   8   9  1   
 10   8  13  1   
 11   9  10  2   
 12   9  11  1   
 13  11  12  1   
 14  12  13  1   
 15  13  14  1   
 16  14  15  1   
@<TRIPOS>SUBSTRUCTURE
  1 <1>   0 RESIDUE 1 * * 1
# MOE 2007.09 (io_trps.svl 2007.09)
@<TRIPOS>MOLECULE
Phaeochromycin A
23 25 1 0 0 
SMALL
NO_CHARGES


@<TRIPOS>ATOM
  1 O        6.3300    -1.3650     0.0000 O.3   1 <1>   0.0000 
  2 C        6.3300    -2.3650     0.0000 C.2   1 <1>   0.0000 
  3 C        5.4640    -2.8650     0.0000 C.2   1 <1>   0.0000 
  4 C        4.5980    -2.3650     0.0000 C.2   1 <1>   0.0000 
  5 C        4.5980    -1.3650     0.0000 C.2   1 <1>   0.0000 
  6 O        3.7320    -2.8650     0.0000 O.3   1 <1>   0.0000 
  7 O        7.1960    -2.8650     0.0000 O.2   1 <1>   0.0000 
  8 C        5.4640    -0.8650     0.0000 C.2   1 <1>   0.0000 
  9 C        5.4640     0.1350     0.0000 C.ar  1 <1>   0.0000 
 10 C        6.3300     0.6350     0.0000 C.ar  1 <1>   0.0000 
 11 C        7.2240     0.1000     0.0000 C.ar  1 <1>   0.0000 
 12 C        8.1300     0.6140     0.0000 C.ar  1 <1>   0.0000 
 13 C        8.1300     1.6550     0.0000 C.ar  1 <1>   0.0000 
 14 C        7.2240     2.1690     0.0000 C.ar  1 <1>   0.0000 
 15 O        7.2120     3.1690     0.0000 O.3   1 <1>   0.0000 
 16 C        6.3300     1.6350     0.0000 C.ar  1 <1>   0.0000 
 17 C        5.4640     2.1350     0.0000 C.ar  1 <1>   0.0000 
 18 C        4.5980     1.6350     0.0000 C.ar  1 <1>   0.0000 
 19 O        5.4640     3.1350     0.0000 O.3   1 <1>   0.0000 
 20 C        4.5980     0.6350     0.0000 C.ar  1 <1>   0.0000 
 21 C        3.7320     0.1350     0.0000 C.3   1 <1>   0.0000 
 22 C        2.8660     0.6350     0.0000 C.3   1 <1>   0.0000 
 23 C        2.0000     0.1350     0.0000 C.3   1 <1>   0.0000 
@<TRIPOS>BOND
  1   1   2  1   
  2   1   8  1   
  3   2   3  1   
  4   2   7  2   
  5   3   4  2   
  6   4   5  1   
  7   4   6  1   
  8   5   8  2   
  9   8   9  1   
 10   9  10  ar  
 11   9  20  ar  
 12  10  11  ar  
 13  10  16  ar  
 14  11  12  ar  
 15  12  13  ar  
 16  13  14  ar  
 17  14  15  1   
 18  14  16  ar  
 19  16  17  ar  
 20  17  18  ar  
 21  17  19  1   
 22  18  20  ar  
 23  20  21  1   
 24  21  22  1   
 25  22  23  1   
@<TRIPOS>SUBSTRUCTURE
  1 <1>   0 RESIDUE 1 * * 1
# MOE 2007.09 (io_trps.svl 2007.09)
@<TRIPOS>MOLECULE
BE 14348D
22 24 1 0 0 
SMALL
NO_CHARGES


@<TRIPOS>ATOM
  1 CL       8.0780     1.6500     0.0000 Cl    1 <1>   0.0000 
  2 C        8.0900     0.6500     0.0000 C.ar  1 <1>   0.0000 
  3 C        8.9960     0.1360     0.0000 C.ar  1 <1>   0.0000 
  4 C        8.9960    -0.9050     0.0000 C.ar  1 <1>   0.0000 
  5 C        8.0900    -1.4190     0.0000 C.ar  1 <1>   0.0000 
  6 C        7.1960    -0.8850     0.0000 C.ar  1 <1>   0.0000 
  7 C        6.3300    -1.3850     0.0000 C.2   1 <1>   0.0000 
  8 C        5.4640    -0.8850     0.0000 C.3   1 <1>   0.0000 
  9 C        4.5980    -1.3850     0.0000 C.3   1 <1>   0.0000 
 10 C        5.4640     0.1150     0.0000 C.3   1 <1>   0.0000 
 11 C        4.5980     0.6150     0.0000 C.ar  1 <1>   0.0000 
 12 C        4.5980     1.6150     0.0000 C.ar  1 <1>   0.0000 
 13 C        3.7320     2.1150     0.0000 C.ar  1 <1>   0.0000 
 14 C        2.8660     1.6150     0.0000 C.ar  1 <1>   0.0000 
 15 C        2.8660     0.6150     0.0000 C.ar  1 <1>   0.0000 
 16 O        2.0000     2.1150     0.0000 O.3   1 <1>   0.0000 
 17 C        3.7320     0.1150     0.0000 C.ar  1 <1>   0.0000 
 18 O        6.3300     0.6150     0.0000 O.3   1 <1>   0.0000 
 19 O        6.3300    -2.3850     0.0000 O.2   1 <1>   0.0000 
 20 O        8.0780    -2.4190     0.0000 O.3   1 <1>   0.0000 
 21 O        9.8600     0.6400     0.0000 O.3   1 <1>   0.0000 
 22 C        7.1960     0.1150     0.0000 C.ar  1 <1>   0.0000 
@<TRIPOS>BOND
  1   1   2  1   
  2   2   3  ar  
  3   2  22  ar  
  4   3   4  ar  
  5   3  21  1   
  6   4   5  ar  
  7   5   6  ar  
  8   5  20  1   
  9   6   7  1   
 10   6  22  ar  
 11   7   8  1   
 12   7  19  2   
 13   8   9  1   
 14   8  10  1   
 15  10  11  1   
 16  10  18  1   
 17  11  12  ar  
 18  11  17  ar  
 19  12  13  ar  
 20  13  14  ar  
 21  14  15  ar  
 22  14  16  1   
 23  15  17  ar  
 24  18  22  1   
@<TRIPOS>SUBSTRUCTURE
  1 <1>   0 RESIDUE 1 * * 1
# MOE 2007.09 (io_trps.svl 2007.09)
@<TRIPOS>MOLECULE
R1128C
24 26 1 0 0 
SMALL
NO_CHARGES


@<TRIPOS>ATOM
  1 O        6.0680     0.9730     0.0000 O.2   1 <1>   0.0000 
  2 C        6.0680    -0.0270     0.0000 C.2   1 <1>   0.0000 
  3 C        5.2020    -0.5270     0.0000 C.ar  1 <1>   0.0000 
  4 C        4.3080     0.0070     0.0000 C.ar  1 <1>   0.0000 
  5 C        3.4020    -0.5060     0.0000 C.ar  1 <1>   0.0000 
  6 C        3.4020    -1.5480     0.0000 C.ar  1 <1>   0.0000 
  7 C        4.3080    -2.0620     0.0000 C.ar  1 <1>   0.0000 
  8 O        2.5380    -2.0510     0.0000 O.3   1 <1>   0.0000 
  9 O        4.3200     1.0070     0.0000 O.3   1 <1>   0.0000 
 10 C        5.2020    -1.5270     0.0000 C.ar  1 <1>   0.0000 
 11 C        6.0680    -2.0270     0.0000 C.2   1 <1>   0.0000 
 12 C        6.9340    -1.5270     0.0000 C.ar  1 <1>   0.0000 
 13 C        7.8280    -2.0620     0.0000 C.ar  1 <1>   0.0000 
 14 C        8.7340    -1.5480     0.0000 C.ar  1 <1>   0.0000 
 15 C        8.7340    -0.5060     0.0000 C.ar  1 <1>   0.0000 
 16 C        7.8280     0.0070     0.0000 C.ar  1 <1>   0.0000 
 17 C        7.8170     1.0070     0.0000 C.3   1 <1>   0.0000 
 18 C        8.6770     1.5170     0.0000 C.3   1 <1>   0.0000 
 19 C        8.6650     2.5170     0.0000 C.3   1 <1>   0.0000 
 20 C        7.7940     3.0070     0.0000 C.3   1 <1>   0.0000 
 21 C        9.5260     3.0270     0.0000 C.3   1 <1>   0.0000 
 22 O        9.5980    -2.0510     0.0000 O.3   1 <1>   0.0000 
 23 O        6.0680    -3.0270     0.0000 O.2   1 <1>   0.0000 
 24 C        6.9340    -0.5270     0.0000 C.ar  1 <1>   0.0000 
@<TRIPOS>BOND
  1   1   2  2   
  2   2   3  1   
  3   2  24  1   
  4   3   4  ar  
  5   3  10  ar  
  6   4   5  ar  
  7   4   9  1   
  8   5   6  ar  
  9   6   7  ar  
 10   6   8  1   
 11   7  10  ar  
 12  10  11  1   
 13  11  12  1   
 14  11  23  2   
 15  12  13  ar  
 16  12  24  ar  
 17  13  14  ar  
 18  14  15  ar  
 19  14  22  1   
 20  15  16  ar  
 21  16  17  1   
 22  16  24  ar  
 23  17  18  1   
 24  18  19  1   
 25  19  20  1   
 26  19  21  1   
@<TRIPOS>SUBSTRUCTURE
  1 <1>   0 RESIDUE 1 * * 1
# MOE 2007.09 (io_trps.svl 2007.09)
@<TRIPOS>MOLECULE
Dehydrorabelomycin
24 27 1 0 0 
SMALL
NO_CHARGES


@<TRIPOS>ATOM
  1 O        2.5400     0.5260     0.0000 O.3   1 <1>   0.0000 
  2 C        3.4010     0.0160     0.0000 C.ar  1 <1>   0.0000 
  3 C        3.3930    -1.0260     0.0000 C.ar  1 <1>   0.0000 
  4 C        4.2950    -1.5470     0.0000 C.ar  1 <1>   0.0000 
  5 C        4.2860    -2.6320     0.0000 C.ar  1 <1>   0.0000 
  6 C        5.2260    -3.1740     0.0000 C.ar  1 <1>   0.0000 
  7 C        5.2300    -4.1740     0.0000 C.3   1 <1>   0.0000 
  8 C        6.1610    -2.6240     0.0000 C.ar  1 <1>   0.0000 
  9 C        6.1450    -1.5400     0.0000 C.ar  1 <1>   0.0000 
 10 O        7.0010    -1.0230     0.0000 O.3   1 <1>   0.0000 
 11 C        5.1930    -1.0190     0.0000 C.ar  1 <1>   0.0000 
 12 C        5.1770     0.0230     0.0000 C.ar  1 <1>   0.0000 
 13 C        6.0430     0.5230     0.0000 C.2   1 <1>   0.0000 
 14 C        6.0430     1.5230     0.0000 C.ar  1 <1>   0.0000 
 15 C        6.9530     2.0300     0.0000 C.ar  1 <1>   0.0000 
 16 C        6.9610     3.0710     0.0000 C.ar  1 <1>   0.0000 
 17 C        6.0590     3.5920     0.0000 C.ar  1 <1>   0.0000 
 18 C        5.1610     3.0640     0.0000 C.ar  1 <1>   0.0000 
 19 O        4.2890     3.5540     0.0000 O.3   1 <1>   0.0000 
 20 C        5.1770     2.0230     0.0000 C.ar  1 <1>   0.0000 
 21 C        4.3110     1.5230     0.0000 C.2   1 <1>   0.0000 
 22 O        3.4450     2.0230     0.0000 O.2   1 <1>   0.0000 
 23 O        6.9090     0.0230     0.0000 O.2   1 <1>   0.0000 
 24 C        4.3110     0.5230     0.0000 C.ar  1 <1>   0.0000 
@<TRIPOS>BOND
  1   1   2  1   
  2   2   3  ar  
  3   2  24  ar  
  4   3   4  ar  
  5   4   5  ar  
  6   4  11  ar  
  7   5   6  ar  
  8   6   7  1   
  9   6   8  ar  
 10   8   9  ar  
 11   9  10  1   
 12   9  11  ar  
 13  11  12  ar  
 14  12  13  1   
 15  12  24  ar  
 16  13  14  1   
 17  13  23  2   
 18  14  15  ar  
 19  14  20  ar  
 20  15  16  ar  
 21  16  17  ar  
 22  17  18  ar  
 23  18  19  1   
 24  18  20  ar  
 25  20  21  1   
 26  21  22  2   
 27  21  24  1   
@<TRIPOS>SUBSTRUCTURE
  1 <1>   0 RESIDUE 1 * * 1
# MOE 2007.09 (io_trps.svl 2007.09)
@<TRIPOS>MOLECULE
C12392
23 26 1 0 0 
SMALL
NO_CHARGES


@<TRIPOS>ATOM
  1 O        4.6300    -2.0520     0.0000 O.3   1 <1>   0.0000 
  2 C        4.3110    -1.1040     0.0000 C.ar  1 <1>   0.0000 
  3 C        3.2960    -0.8960     0.0000 C.ar  1 <1>   0.0000 
  4 C        2.9770     0.0890     0.0000 C.ar  1 <1>   0.0000 
  5 C        2.0000     0.3020     0.0000 C.3   1 <1>   0.0000 
  6 C        3.6770     0.8530     0.0000 C.ar  1 <1>   0.0000 
  7 C        4.6860     0.6210     0.0000 C.ar  1 <1>   0.0000 
  8 C        5.4900     1.2060     0.0000 C.3   1 <1>   0.0000 
  9 C        6.2950     0.6240     0.0000 C.2   1 <1>   0.0000 
 10 C        7.2730     0.8320     0.0000 C.2   1 <1>   0.0000 
 11 C        7.9420     0.0890     0.0000 C.ar  1 <1>   0.0000 
 12 C        8.9580     0.3210     0.0000 C.ar  1 <1>   0.0000 
 13 C        9.6610    -0.4480     0.0000 C.ar  1 <1>   0.0000 
 14 C        9.3390    -1.4380     0.0000 C.ar  1 <1>   0.0000 
 15 C        8.3180    -1.6470     0.0000 C.ar  1 <1>   0.0000 
 16 O        9.2560     1.2750     0.0000 O.3   1 <1>   0.0000 
 17 C        7.6340    -0.8620     0.0000 C.ar  1 <1>   0.0000 
 18 C        6.6550    -1.0700     0.0000 C.2   1 <1>   0.0000 
 19 O        6.3460    -2.0210     0.0000 O.2   1 <1>   0.0000 
 20 O        7.5820     1.7830     0.0000 O.2   1 <1>   0.0000 
 21 C        5.9860    -0.3270     0.0000 C.2   1 <1>   0.0000 
 22 N        5.4880     2.2060     0.0000 N.3   1 <1>   0.0000 
 23 C        4.9920    -0.3250     0.0000 C.ar  1 <1>   0.0000 
@<TRIPOS>BOND
  1   1   2  1   
  2   2   3  ar  
  3   2  23  ar  
  4   3   4  ar  
  5   4   5  1   
  6   4   6  ar  
  7   6   7  ar  
  8   7   8  1   
  9   7  23  ar  
 10   8   9  1   
 11   8  22  1   
 12   9  10  1   
 13   9  21  2   
 14  10  11  1   
 15  10  20  2   
 16  11  12  ar  
 17  11  17  ar  
 18  12  13  ar  
 19  12  16  1   
 20  13  14  ar  
 21  14  15  ar  
 22  15  17  ar  
 23  17  18  1   
 24  18  19  2   
 25  18  21  1   
 26  21  23  1   
@<TRIPOS>SUBSTRUCTURE
  1 <1>   0 RESIDUE 1 * * 1
# MOE 2007.09 (io_trps.svl 2007.09)
@<TRIPOS>MOLECULE
Spinamycin
21 21 1 0 0 
SMALL
NO_CHARGES


@<TRIPOS>ATOM
  1 O       10.6600     1.0950     0.0000 O.3   1 <1>   0.0000 
  2 C        9.7940     0.5950     0.0000 C.3   1 <1>   0.0000 
  3 C        9.7940    -0.4050     0.0000 C.3   1 <1>   0.0000 
  4 C       10.6600    -0.9050     0.0000 C.3   1 <1>   0.0000 
  5 O       11.5260    -0.4050     0.0000 O.3   1 <1>   0.0000 
  6 C        8.9280    -0.9050     0.0000 C.ar  1 <1>   0.0000 
  7 C        8.9280    -1.9050     0.0000 C.ar  1 <1>   0.0000 
  8 C        8.0620    -2.4050     0.0000 C.ar  1 <1>   0.0000 
  9 C        7.1960    -1.9050     0.0000 C.ar  1 <1>   0.0000 
 10 C        7.1960    -0.9050     0.0000 C.ar  1 <1>   0.0000 
 11 C        6.3300    -0.4050     0.0000 C.2   1 <1>   0.0000 
 12 C        5.4640    -0.9050     0.0000 C.2   1 <1>   0.0000 
 13 C        4.5980    -0.4050     0.0000 C.2   1 <1>   0.0000 
 14 C        3.7320    -0.9050     0.0000 C.2   1 <1>   0.0000 
 15 C        2.8660    -0.4050     0.0000 C.2   1 <1>   0.0000 
 16 C        2.0000    -0.9050     0.0000 C.2   1 <1>   0.0000 
 17 C        8.0620    -0.4050     0.0000 C.ar  1 <1>   0.0000 
 18 C        8.0620     0.5950     0.0000 C.2   1 <1>   0.0000 
 19 N        7.1960     1.0950     0.0000 N.2   1 <1>   0.0000 
 20 N        7.1960     2.0950     0.0000 N.2   1 <1>   0.0000 
 21 O        8.9280     1.0950     0.0000 O.2   1 <1>   0.0000 
@<TRIPOS>BOND
  1   1   2  1   
  2   2   3  1   
  3   3   4  1   
  4   3   6  1   
  5   4   5  1   
  6   6   7  ar  
  7   6  17  ar  
  8   7   8  ar  
  9   8   9  ar  
 10   9  10  ar  
 11  10  11  1   
 12  10  17  ar  
 13  11  12  2   
 14  12  13  1   
 15  13  14  2   
 16  14  15  1   
 17  15  16  2   
 18  17  18  1   
 19  18  19  1   
 20  18  21  2   
 21  19  20  2   
@<TRIPOS>SUBSTRUCTURE
  1 <1>   0 RESIDUE 1 * * 1
# MOE 2007.09 (io_trps.svl 2007.09)
@<TRIPOS>MOLECULE
BE 14348B
21 23 1 0 0 
SMALL
NO_CHARGES


@<TRIPOS>ATOM
  1 O        6.3300     0.6150     0.0000 O.3   1 <1>   0.0000 
  2 C        7.1960     0.1150     0.0000 C.ar  1 <1>   0.0000 
  3 C        8.0900     0.6500     0.0000 C.ar  1 <1>   0.0000 
  4 C        8.9960     0.1360     0.0000 C.ar  1 <1>   0.0000 
  5 C        8.9960    -0.9050     0.0000 C.ar  1 <1>   0.0000 
  6 C        8.0900    -1.4190     0.0000 C.ar  1 <1>   0.0000 
  7 O        8.0780    -2.4190     0.0000 O.3   1 <1>   0.0000 
  8 O        9.8600     0.6400     0.0000 O.3   1 <1>   0.0000 
  9 C        7.1960    -0.8850     0.0000 C.ar  1 <1>   0.0000 
 10 C        6.3300    -1.3850     0.0000 C.2   1 <1>   0.0000 
 11 C        5.4640    -0.8850     0.0000 C.3   1 <1>   0.0000 
 12 C        4.5980    -1.3850     0.0000 C.3   1 <1>   0.0000 
 13 O        6.3300    -2.3850     0.0000 O.2   1 <1>   0.0000 
 14 C        5.4640     0.1150     0.0000 C.3   1 <1>   0.0000 
 15 C        4.5980     0.6150     0.0000 C.ar  1 <1>   0.0000 
 16 C        4.5980     1.6150     0.0000 C.ar  1 <1>   0.0000 
 17 C        3.7320     2.1150     0.0000 C.ar  1 <1>   0.0000 
 18 C        2.8660     1.6150     0.0000 C.ar  1 <1>   0.0000 
 19 C        2.8660     0.6150     0.0000 C.ar  1 <1>   0.0000 
 20 O        2.0000     2.1150     0.0000 O.3   1 <1>   0.0000 
 21 C        3.7320     0.1150     0.0000 C.ar  1 <1>   0.0000 
@<TRIPOS>BOND
  1   1   2  1   
  2   1  14  1   
  3   2   3  ar  
  4   2   9  ar  
  5   3   4  ar  
  6   4   5  ar  
  7   4   8  1   
  8   5   6  ar  
  9   6   7  1   
 10   6   9  ar  
 11   9  10  1   
 12  10  11  1   
 13  10  13  2   
 14  11  12  1   
 15  11  14  1   
 16  14  15  1   
 17  15  16  ar  
 18  15  21  ar  
 19  16  17  ar  
 20  17  18  ar  
 21  18  19  ar  
 22  18  20  1   
 23  19  21  ar  
@<TRIPOS>SUBSTRUCTURE
  1 <1>   0 RESIDUE 1 * * 1
# MOE 2007.09 (io_trps.svl 2007.09)
@<TRIPOS>MOLECULE
genistein
20 22 1 0 0 
SMALL
NO_CHARGES


@<TRIPOS>ATOM
  1 O        6.8670     1.4280     0.0000 O.3   1 <1>   0.0000 
  2 C        6.0010     0.9280     0.0000 C.2   1 <1>   0.0000 
  3 C        6.0010    -0.0720     0.0000 C.2   1 <1>   0.0000 
  4 C        5.1350    -0.5720     0.0000 C.ar  1 <1>   0.0000 
  5 C        4.2690    -0.0720     0.0000 C.ar  1 <1>   0.0000 
  6 C        3.4030    -0.5720     0.0000 C.ar  1 <1>   0.0000 
  7 C        3.4030    -1.5720     0.0000 C.ar  1 <1>   0.0000 
  8 C        4.2690    -2.0720     0.0000 C.ar  1 <1>   0.0000 
  9 O        2.5370    -2.0720     0.0000 O.3   1 <1>   0.0000 
 10 C        5.1350    -1.5720     0.0000 C.ar  1 <1>   0.0000 
 11 C        6.8670    -0.5720     0.0000 C.2   1 <1>   0.0000 
 12 C        7.7330    -0.0720     0.0000 C.ar  1 <1>   0.0000 
 13 C        8.6270    -0.6070     0.0000 C.ar  1 <1>   0.0000 
 14 C        9.5330    -0.0930     0.0000 C.ar  1 <1>   0.0000 
 15 C        9.5330     0.9490     0.0000 C.ar  1 <1>   0.0000 
 16 C        8.6270     1.4630     0.0000 C.ar  1 <1>   0.0000 
 17 O       10.3970     1.4520     0.0000 O.3   1 <1>   0.0000 
 18 O        8.6160    -1.6070     0.0000 O.3   1 <1>   0.0000 
 19 O        6.8670    -1.5720     0.0000 O.2   1 <1>   0.0000 
 20 C        7.7330     0.9280     0.0000 C.ar  1 <1>   0.0000 
@<TRIPOS>BOND
  1   1   2  1   
  2   1  20  1   
  3   2   3  2   
  4   3   4  1   
  5   3  11  1   
  6   4   5  ar  
  7   4  10  ar  
  8   5   6  ar  
  9   6   7  ar  
 10   7   8  ar  
 11   7   9  1   
 12   8  10  ar  
 13  11  12  1   
 14  11  19  2   
 15  12  13  ar  
 16  12  20  ar  
 17  13  14  ar  
 18  13  18  1   
 19  14  15  ar  
 20  15  16  ar  
 21  15  17  1   
 22  16  20  ar  
@<TRIPOS>SUBSTRUCTURE
  1 <1>   0 RESIDUE 1 * * 1
# MOE 2007.09 (io_trps.svl 2007.09)
@<TRIPOS>MOLECULE
7,8,4'-Trihydroxyisoflavone
20 22 1 0 0 
SMALL
NO_CHARGES


@<TRIPOS>ATOM
  1 O        6.8670    -1.0750     0.0000 O.3   1 <1>   0.0000 
  2 C        6.0010    -0.5750     0.0000 C.2   1 <1>   0.0000 
  3 C        6.0010     0.4250     0.0000 C.2   1 <1>   0.0000 
  4 C        5.1350     0.9250     0.0000 C.ar  1 <1>   0.0000 
  5 C        5.1350     1.9250     0.0000 C.ar  1 <1>   0.0000 
  6 C        4.2690     2.4250     0.0000 C.ar  1 <1>   0.0000 
  7 C        3.4030     1.9250     0.0000 C.ar  1 <1>   0.0000 
  8 C        3.4030     0.9250     0.0000 C.ar  1 <1>   0.0000 
  9 O        2.5370     2.4250     0.0000 O.3   1 <1>   0.0000 
 10 C        4.2690     0.4250     0.0000 C.ar  1 <1>   0.0000 
 11 C        6.8670     0.9250     0.0000 C.2   1 <1>   0.0000 
 12 C        7.7330     0.4250     0.0000 C.ar  1 <1>   0.0000 
 13 C        8.6270     0.9600     0.0000 C.ar  1 <1>   0.0000 
 14 C        9.5330     0.4460     0.0000 C.ar  1 <1>   0.0000 
 15 C        9.5330    -0.5950     0.0000 C.ar  1 <1>   0.0000 
 16 C        8.6270    -1.1090     0.0000 C.ar  1 <1>   0.0000 
 17 O        8.6160    -2.1090     0.0000 O.3   1 <1>   0.0000 
 18 O       10.3970    -1.0990     0.0000 O.3   1 <1>   0.0000 
 19 O        6.8670     1.9250     0.0000 O.2   1 <1>   0.0000 
 20 C        7.7330    -0.5750     0.0000 C.ar  1 <1>   0.0000 
@<TRIPOS>BOND
  1   1   2  1   
  2   1  20  1   
  3   2   3  2   
  4   3   4  1   
  5   3  11  1   
  6   4   5  ar  
  7   4  10  ar  
  8   5   6  ar  
  9   6   7  ar  
 10   7   8  ar  
 11   7   9  1   
 12   8  10  ar  
 13  11  12  1   
 14  11  19  2   
 15  12  13  ar  
 16  12  20  ar  
 17  13  14  ar  
 18  14  15  ar  
 19  15  16  ar  
 20  15  18  1   
 21  16  17  1   
 22  16  20  ar  
@<TRIPOS>SUBSTRUCTURE
  1 <1>   0 RESIDUE 1 * * 1
# MOE 2007.09 (io_trps.svl 2007.09)
@<TRIPOS>MOLECULE
3',4',7-Trihydroxyisoflavone
20 22 1 0 0 
SMALL
NO_CHARGES


@<TRIPOS>ATOM
  1 O        6.3300     2.0430     0.0000 O.3   1 <1>   0.0000 
  2 C        5.4640     1.5430     0.0000 C.2   1 <1>   0.0000 
  3 C        5.4640     0.5430     0.0000 C.2   1 <1>   0.0000 
  4 C        6.3300     0.0430     0.0000 C.2   1 <1>   0.0000 
  5 C        7.1960     0.5430     0.0000 C.ar  1 <1>   0.0000 
  6 C        8.0900     0.0080     0.0000 C.ar  1 <1>   0.0000 
  7 C        8.9960     0.5220     0.0000 C.ar  1 <1>   0.0000 
  8 C        8.9960     1.5640     0.0000 C.ar  1 <1>   0.0000 
  9 C        8.0900     2.0770     0.0000 C.ar  1 <1>   0.0000 
 10 O        9.8600     2.0670     0.0000 O.3   1 <1>   0.0000 
 11 O        6.3300    -0.9570     0.0000 O.2   1 <1>   0.0000 
 12 C        4.5980     0.0430     0.0000 C.ar  1 <1>   0.0000 
 13 C        4.5980    -0.9570     0.0000 C.ar  1 <1>   0.0000 
 14 C        3.7320    -1.4570     0.0000 C.ar  1 <1>   0.0000 
 15 C        2.8660    -0.9570     0.0000 C.ar  1 <1>   0.0000 
 16 C        2.8660     0.0430     0.0000 C.ar  1 <1>   0.0000 
 17 O        2.0000     0.5430     0.0000 O.3   1 <1>   0.0000 
 18 O        2.0000    -1.4570     0.0000 O.3   1 <1>   0.0000 
 19 C        3.7320     0.5430     0.0000 C.ar  1 <1>   0.0000 
 20 C        7.1960     1.5430     0.0000 C.ar  1 <1>   0.0000 
@<TRIPOS>BOND
  1   1   2  1   
  2   1  20  1   
  3   2   3  2   
  4   3   4  1   
  5   3  12  1   
  6   4   5  1   
  7   4  11  2   
  8   5   6  ar  
  9   5  20  ar  
 10   6   7  ar  
 11   7   8  ar  
 12   8   9  ar  
 13   8  10  1   
 14   9  20  ar  
 15  12  13  ar  
 16  12  19  ar  
 17  13  14  ar  
 18  14  15  ar  
 19  15  16  ar  
 20  15  18  1   
 21  16  17  1   
 22  16  19  ar  
@<TRIPOS>SUBSTRUCTURE
  1 <1>   0 RESIDUE 1 * * 1
# MOE 2007.09 (io_trps.svl 2007.09)
@<TRIPOS>MOLECULE
apigenin
20 22 1 0 0 
SMALL
NO_CHARGES


@<TRIPOS>ATOM
  1 O        6.8670     0.9250     0.0000 O.3   1 <1>   0.0000 
  2 C        6.0010     0.4250     0.0000 C.2   1 <1>   0.0000 
  3 C        6.0010    -0.5750     0.0000 C.2   1 <1>   0.0000 
  4 C        6.8670    -1.0750     0.0000 C.2   1 <1>   0.0000 
  5 C        7.7330    -0.5750     0.0000 C.ar  1 <1>   0.0000 
  6 C        8.6270    -1.1090     0.0000 C.ar  1 <1>   0.0000 
  7 C        9.5330    -0.5950     0.0000 C.ar  1 <1>   0.0000 
  8 C        9.5330     0.4460     0.0000 C.ar  1 <1>   0.0000 
  9 C        8.6270     0.9600     0.0000 C.ar  1 <1>   0.0000 
 10 O       10.3970     0.9500     0.0000 O.3   1 <1>   0.0000 
 11 O        8.6160    -2.1090     0.0000 O.3   1 <1>   0.0000 
 12 O        6.8670    -2.0750     0.0000 O.2   1 <1>   0.0000 
 13 C        5.1350     0.9250     0.0000 C.ar  1 <1>   0.0000 
 14 C        5.1350     1.9250     0.0000 C.ar  1 <1>   0.0000 
 15 C        4.2690     2.4250     0.0000 C.ar  1 <1>   0.0000 
 16 C        3.4030     1.9250     0.0000 C.ar  1 <1>   0.0000 
 17 C        3.4030     0.9250     0.0000 C.ar  1 <1>   0.0000 
 18 O        2.5370     2.4250     0.0000 O.3   1 <1>   0.0000 
 19 C        4.2690     0.4250     0.0000 C.ar  1 <1>   0.0000 
 20 C        7.7330     0.4250     0.0000 C.ar  1 <1>   0.0000 
@<TRIPOS>BOND
  1   1   2  1   
  2   1  20  1   
  3   2   3  2   
  4   2  13  1   
  5   3   4  1   
  6   4   5  1   
  7   4  12  2   
  8   5   6  ar  
  9   5  20  ar  
 10   6   7  ar  
 11   6  11  1   
 12   7   8  ar  
 13   8   9  ar  
 14   8  10  1   
 15   9  20  ar  
 16  13  14  ar  
 17  13  19  ar  
 18  14  15  ar  
 19  15  16  ar  
 20  16  17  ar  
 21  16  18  1   
 22  17  19  ar  
@<TRIPOS>SUBSTRUCTURE
  1 <1>   0 RESIDUE 1 * * 1
# MOE 2007.09 (io_trps.svl 2007.09)
@<TRIPOS>MOLECULE
25195328
24 27 1 0 0 
SMALL
NO_CHARGES


@<TRIPOS>ATOM
  1 O        2.8920    -2.0530     0.0000 O.3   1 <1>   0.0000 
  2 C        3.7540    -1.5470     0.0000 C.3   1 <1>   0.0000 
  3 C        3.7460    -2.6320     0.0000 C.3   1 <1>   0.0000 
  4 C        4.6860    -3.1740     0.0000 C.2   1 <1>   0.0000 
  5 C        4.6890    -4.1740     0.0000 C.3   1 <1>   0.0000 
  6 C        5.6210    -2.6240     0.0000 C.2   1 <1>   0.0000 
  7 C        5.6040    -1.5400     0.0000 C.2   1 <1>   0.0000 
  8 O        6.4600    -1.0230     0.0000 O.2   1 <1>   0.0000 
  9 C        2.8520    -1.0260     0.0000 C.3   1 <1>   0.0000 
 10 C        2.8600     0.0160     0.0000 C.2   1 <1>   0.0000 
 11 C        3.7700     0.5230     0.0000 C.ar  1 <1>   0.0000 
 12 C        3.7700     1.5230     0.0000 C.ar  1 <1>   0.0000 
 13 C        4.6360     2.0230     0.0000 C.ar  1 <1>   0.0000 
 14 C        4.6200     3.0640     0.0000 C.ar  1 <1>   0.0000 
 15 C        5.5180     3.5920     0.0000 C.ar  1 <1>   0.0000 
 16 C        6.4200     3.0710     0.0000 C.ar  1 <1>   0.0000 
 17 C        6.4120     2.0300     0.0000 C.ar  1 <1>   0.0000 
 18 O        3.7480     3.5540     0.0000 O.3   1 <1>   0.0000 
 19 C        5.5020     1.5230     0.0000 C.ar  1 <1>   0.0000 
 20 C        5.5020     0.5230     0.0000 C.ar  1 <1>   0.0000 
 21 O        2.9040     2.0230     0.0000 O.3   1 <1>   0.0000 
 22 C        4.6360     0.0230     0.0000 C.ar  1 <1>   0.0000 
 23 O        2.0000     0.5260     0.0000 O.2   1 <1>   0.0000 
 24 C        4.6520    -1.0190     0.0000 C.3   1 <1>   0.0000 
@<TRIPOS>BOND
  1   1   2  1   
  2   2   3  1   
  3   2   9  1   
  4   2  24  1   
  5   3   4  1   
  6   4   5  1   
  7   4   6  2   
  8   6   7  1   
  9   7   8  2   
 10   7  24  1   
 11   9  10  1   
 12  10  11  1   
 13  10  23  2   
 14  11  12  ar  
 15  11  22  ar  
 16  12  13  ar  
 17  12  21  1   
 18  13  14  ar  
 19  13  19  ar  
 20  14  15  ar  
 21  14  18  1   
 22  15  16  ar  
 23  16  17  ar  
 24  17  19  ar  
 25  19  20  ar  
 26  20  22  ar  
 27  22  24  1   
@<TRIPOS>SUBSTRUCTURE
  1 <1>   0 RESIDUE 1 * * 1
# MOE 2007.09 (io_trps.svl 2007.09)
@<TRIPOS>MOLECULE
Resorthiomycin
19 19 1 0 0 
SMALL
NO_CHARGES


@<TRIPOS>ATOM
  1 S        5.1350     2.6550     0.0000 S.3   1 <1>   0.0000 
  2 C        5.1350     3.6550     0.0000 C.3   1 <1>   0.0000 
  3 C        4.2690     2.1550     0.0000 C.2   1 <1>   0.0000 
  4 C        4.2690     1.1550     0.0000 C.ar  1 <1>   0.0000 
  5 C        3.4030     0.6550     0.0000 C.ar  1 <1>   0.0000 
  6 C        3.4030    -0.3450     0.0000 C.ar  1 <1>   0.0000 
  7 C        2.5370    -0.8450     0.0000 C.3   1 <1>   0.0000 
  8 C        4.2690    -0.8450     0.0000 C.ar  1 <1>   0.0000 
  9 C        5.1350    -0.3450     0.0000 C.ar  1 <1>   0.0000 
 10 C        6.0010    -0.8450     0.0000 C.3   1 <1>   0.0000 
 11 C        6.0010    -1.8450     0.0000 C.3   1 <1>   0.0000 
 12 C        6.8670    -2.3450     0.0000 C.3   1 <1>   0.0000 
 13 C        7.7330    -1.8450     0.0000 C.3   1 <1>   0.0000 
 14 O        6.8670    -3.3450     0.0000 O.3   1 <1>   0.0000 
 15 O        4.2690    -1.8450     0.0000 O.3   1 <1>   0.0000 
 16 O        2.5370     1.1550     0.0000 O.3   1 <1>   0.0000 
 17 C        5.1350     0.6550     0.0000 C.ar  1 <1>   0.0000 
 18 C        6.0010     1.1550     0.0000 C.3   1 <1>   0.0000 
 19 O        3.4030     2.6550     0.0000 O.2   1 <1>   0.0000 
@<TRIPOS>BOND
  1   1   2  1   
  2   1   3  1   
  3   3   4  1   
  4   3  19  2   
  5   4   5  ar  
  6   4  17  ar  
  7   5   6  ar  
  8   5  16  1   
  9   6   7  1   
 10   6   8  ar  
 11   8   9  ar  
 12   8  15  1   
 13   9  10  1   
 14   9  17  ar  
 15  10  11  1   
 16  11  12  1   
 17  12  13  1   
 18  12  14  1   
 19  17  18  1   
@<TRIPOS>SUBSTRUCTURE
  1 <1>   0 RESIDUE 1 * * 1
# MOE 2007.09 (io_trps.svl 2007.09)
@<TRIPOS>MOLECULE
flavanone naringenin
20 22 1 0 0 
SMALL
NO_CHARGES


@<TRIPOS>ATOM
  1 O        6.8670     0.7670     0.0000 O.3   1 <1>   0.0000 
  2 C        7.7330     0.2670     0.0000 C.ar  1 <1>   0.0000 
  3 C        8.6270     0.8020     0.0000 C.ar  1 <1>   0.0000 
  4 C        9.5330     0.2880     0.0000 C.ar  1 <1>   0.0000 
  5 C        9.5330    -0.7540     0.0000 C.ar  1 <1>   0.0000 
  6 C        8.6270    -1.2670     0.0000 C.ar  1 <1>   0.0000 
  7 O        8.6160    -2.2670     0.0000 O.3   1 <1>   0.0000 
  8 O       10.3970     0.7910     0.0000 O.3   1 <1>   0.0000 
  9 C        7.7330    -0.7330     0.0000 C.ar  1 <1>   0.0000 
 10 C        6.8670    -1.2330     0.0000 C.2   1 <1>   0.0000 
 11 C        6.0010    -0.7330     0.0000 C.3   1 <1>   0.0000 
 12 O        6.8670    -2.2330     0.0000 O.2   1 <1>   0.0000 
 13 C        6.0010     0.2670     0.0000 C.3   1 <1>   0.0000 
 14 C        5.1350     0.7670     0.0000 C.ar  1 <1>   0.0000 
 15 C        5.1350     1.7670     0.0000 C.ar  1 <1>   0.0000 
 16 C        4.2690     2.2670     0.0000 C.ar  1 <1>   0.0000 
 17 C        3.4030     1.7670     0.0000 C.ar  1 <1>   0.0000 
 18 C        3.4030     0.7670     0.0000 C.ar  1 <1>   0.0000 
 19 O        2.5370     2.2670     0.0000 O.3   1 <1>   0.0000 
 20 C        4.2690     0.2670     0.0000 C.ar  1 <1>   0.0000 
@<TRIPOS>BOND
  1   1   2  1   
  2   1  13  1   
  3   2   3  ar  
  4   2   9  ar  
  5   3   4  ar  
  6   4   5  ar  
  7   4   8  1   
  8   5   6  ar  
  9   6   7  1   
 10   6   9  ar  
 11   9  10  1   
 12  10  11  1   
 13  10  12  2   
 14  11  13  1   
 15  13  14  1   
 16  14  15  ar  
 17  14  20  ar  
 18  15  16  ar  
 19  16  17  ar  
 20  17  18  ar  
 21  17  19  1   
 22  18  20  ar  
@<TRIPOS>SUBSTRUCTURE
  1 <1>   0 RESIDUE 1 * * 1
# MOE 2007.09 (io_trps.svl 2007.09)
@<TRIPOS>MOLECULE
51031024
24 27 1 0 0 
SMALL
NO_CHARGES


@<TRIPOS>ATOM
  1 O        2.5400     0.5260     0.0000 O.3   1 <1>   0.0000 
  2 C        3.4010     0.0160     0.0000 C.3   1 <1>   0.0000 
  3 C        4.3110     0.5230     0.0000 C.2   1 <1>   0.0000 
  4 C        4.3110     1.5230     0.0000 C.2   1 <1>   0.0000 
  5 C        5.1770     2.0230     0.0000 C.ar  1 <1>   0.0000 
  6 C        5.1610     3.0640     0.0000 C.ar  1 <1>   0.0000 
  7 C        6.0590     3.5920     0.0000 C.ar  1 <1>   0.0000 
  8 C        6.9610     3.0710     0.0000 C.ar  1 <1>   0.0000 
  9 C        6.9530     2.0300     0.0000 C.ar  1 <1>   0.0000 
 10 O        4.2890     3.5540     0.0000 O.3   1 <1>   0.0000 
 11 C        6.0430     1.5230     0.0000 C.ar  1 <1>   0.0000 
 12 C        6.0430     0.5230     0.0000 C.2   1 <1>   0.0000 
 13 O        6.9090     0.0230     0.0000 O.2   1 <1>   0.0000 
 14 O        3.4450     2.0230     0.0000 O.2   1 <1>   0.0000 
 15 C        5.1770     0.0230     0.0000 C.2   1 <1>   0.0000 
 16 C        5.1930    -1.0190     0.0000 C.ar  1 <1>   0.0000 
 17 C        6.1450    -1.5400     0.0000 C.ar  1 <1>   0.0000 
 18 C        6.1610    -2.6240     0.0000 C.ar  1 <1>   0.0000 
 19 C        5.2260    -3.1740     0.0000 C.ar  1 <1>   0.0000 
 20 C        5.2300    -4.1740     0.0000 C.3   1 <1>   0.0000 
 21 C        4.2860    -2.6320     0.0000 C.ar  1 <1>   0.0000 
 22 O        7.0010    -1.0230     0.0000 O.3   1 <1>   0.0000 
 23 C        4.2950    -1.5470     0.0000 C.ar  1 <1>   0.0000 
 24 C        3.3930    -1.0260     0.0000 C.3   1 <1>   0.0000 
@<TRIPOS>BOND
  1   1   2  1   
  2   2   3  1   
  3   2  24  1   
  4   3   4  1   
  5   3  15  2   
  6   4   5  1   
  7   4  14  2   
  8   5   6  ar  
  9   5  11  ar  
 10   6   7  ar  
 11   6  10  1   
 12   7   8  ar  
 13   8   9  ar  
 14   9  11  ar  
 15  11  12  1   
 16  12  13  2   
 17  12  15  1   
 18  15  16  1   
 19  16  17  ar  
 20  16  23  ar  
 21  17  18  ar  
 22  17  22  1   
 23  18  19  ar  
 24  19  20  1   
 25  19  21  ar  
 26  21  23  ar  
 27  23  24  1   
@<TRIPOS>SUBSTRUCTURE
  1 <1>   0 RESIDUE 1 * * 1
# MOE 2007.09 (io_trps.svl 2007.09)
@<TRIPOS>MOLECULE
SM 196A
25 28 1 0 0 
SMALL
NO_CHARGES


@<TRIPOS>ATOM
  1 O        4.8220    -4.2940     0.0000 O.3   1 <1>   0.0000 
  2 C        4.3180    -3.4300     0.0000 C.3   1 <1>   0.0000 
  3 C        3.8220    -4.2980     0.0000 C.3   1 <1>   0.0000 
  4 C        3.3790    -2.8880     0.0000 C.3   1 <1>   0.0000 
  5 C        3.3870    -1.8030     0.0000 C.ar  1 <1>   0.0000 
  6 C        2.4850    -1.2820     0.0000 C.ar  1 <1>   0.0000 
  7 C        2.4930    -0.2400     0.0000 C.ar  1 <1>   0.0000 
  8 C        3.4030     0.2670     0.0000 C.ar  1 <1>   0.0000 
  9 C        3.4030     1.2670     0.0000 C.3   1 <1>   0.0000 
 10 C        4.2690     1.7670     0.0000 C.ar  1 <1>   0.0000 
 11 C        4.2530     2.8080     0.0000 C.ar  1 <1>   0.0000 
 12 C        5.1510     3.3360     0.0000 C.ar  1 <1>   0.0000 
 13 C        6.0530     2.8150     0.0000 C.ar  1 <1>   0.0000 
 14 C        6.0450     1.7740     0.0000 C.ar  1 <1>   0.0000 
 15 O        3.3810     3.2980     0.0000 O.3   1 <1>   0.0000 
 16 C        3.3700     4.2980     0.0000 C.3   1 <1>   0.0000 
 17 C        5.1350     1.2670     0.0000 C.ar  1 <1>   0.0000 
 18 C        5.1350     0.2670     0.0000 C.2   1 <1>   0.0000 
 19 O        6.0010    -0.2330     0.0000 O.2   1 <1>   0.0000 
 20 O        2.5370     1.7670     0.0000 O.3   1 <1>   0.0000 
 21 C        4.2690    -0.2330     0.0000 C.ar  1 <1>   0.0000 
 22 C        4.2850    -1.2750     0.0000 C.ar  1 <1>   0.0000 
 23 C        5.2370    -1.7960     0.0000 C.3   1 <1>   0.0000 
 24 O        6.0930    -1.2790     0.0000 O.3   1 <1>   0.0000 
 25 C        5.2540    -2.8800     0.0000 C.3   1 <1>   0.0000 
@<TRIPOS>BOND
  1   1   2  1   
  2   2   3  1   
  3   2   4  1   
  4   2  25  1   
  5   4   5  1   
  6   5   6  ar  
  7   5  22  ar  
  8   6   7  ar  
  9   7   8  ar  
 10   8   9  1   
 11   8  21  ar  
 12   9  10  1   
 13   9  20  1   
 14  10  11  ar  
 15  10  17  ar  
 16  11  12  ar  
 17  11  15  1   
 18  12  13  ar  
 19  13  14  ar  
 20  14  17  ar  
 21  15  16  1   
 22  17  18  1   
 23  18  19  2   
 24  18  21  1   
 25  21  22  ar  
 26  22  23  1   
 27  23  24  1   
 28  23  25  1   
@<TRIPOS>SUBSTRUCTURE
  1 <1>   0 RESIDUE 1 * * 1
# MOE 2007.09 (io_trps.svl 2007.09)
@<TRIPOS>MOLECULE
Islandicin
20 22 1 0 0 
SMALL
NO_CHARGES


@<TRIPOS>ATOM
  1 O        6.4140     2.0350     0.0000 O.3   1 <1>   0.0000 
  2 C        6.4260     1.0350     0.0000 C.ar  1 <1>   0.0000 
  3 C        7.3320     0.5210     0.0000 C.ar  1 <1>   0.0000 
  4 C        8.1960     1.0240     0.0000 C.3   1 <1>   0.0000 
  5 C        7.3320    -0.5210     0.0000 C.ar  1 <1>   0.0000 
  6 C        6.4260    -1.0350     0.0000 C.ar  1 <1>   0.0000 
  7 C        5.5320    -0.5000     0.0000 C.ar  1 <1>   0.0000 
  8 C        4.6660    -1.0000     0.0000 C.2   1 <1>   0.0000 
  9 C        3.8000    -0.5000     0.0000 C.ar  1 <1>   0.0000 
 10 C        2.9060    -1.0350     0.0000 C.ar  1 <1>   0.0000 
 11 C        2.0000    -0.5210     0.0000 C.ar  1 <1>   0.0000 
 12 C        2.0000     0.5210     0.0000 C.ar  1 <1>   0.0000 
 13 C        2.9060     1.0350     0.0000 C.ar  1 <1>   0.0000 
 14 O        2.9180    -2.0350     0.0000 O.3   1 <1>   0.0000 
 15 C        3.8000     0.5000     0.0000 C.ar  1 <1>   0.0000 
 16 C        4.6660     1.0000     0.0000 C.2   1 <1>   0.0000 
 17 O        4.6660     2.0000     0.0000 O.2   1 <1>   0.0000 
 18 O        4.6660    -2.0000     0.0000 O.2   1 <1>   0.0000 
 19 O        6.4140    -2.0350     0.0000 O.3   1 <1>   0.0000 
 20 C        5.5320     0.5000     0.0000 C.ar  1 <1>   0.0000 
@<TRIPOS>BOND
  1   1   2  1   
  2   2   3  ar  
  3   2  20  ar  
  4   3   4  1   
  5   3   5  ar  
  6   5   6  ar  
  7   6   7  ar  
  8   6  19  1   
  9   7   8  1   
 10   7  20  ar  
 11   8   9  1   
 12   8  18  2   
 13   9  10  ar  
 14   9  15  ar  
 15  10  11  ar  
 16  10  14  1   
 17  11  12  ar  
 18  12  13  ar  
 19  13  15  ar  
 20  15  16  1   
 21  16  17  2   
 22  16  20  1   
@<TRIPOS>SUBSTRUCTURE
  1 <1>   0 RESIDUE 1 * * 1
# MOE 2007.09 (io_trps.svl 2007.09)
@<TRIPOS>MOLECULE
oxycineromycin b
22 22 1 0 0 
SMALL
NO_CHARGES


@<TRIPOS>ATOM
  1 C        0.0000     0.0000     0.0000 C.3   1 <1>   0.0000 
  2 C        0.0000     0.0000     0.0000 C.3   1 <1>   0.0000 
  3 C        0.0000     0.0000     0.0000 C.3   1 <1>   0.0000 
  4 C        0.0000     0.0000     0.0000 C.3   1 <1>   0.0000 
  5 C        0.0000     0.0000     0.0000 C.2   1 <1>   0.0000 
  6 C        0.0000     0.0000     0.0000 C.2   1 <1>   0.0000 
  7 C        0.0000     0.0000     0.0000 C.3   1 <1>   0.0000 
  8 C        0.0000     0.0000     0.0000 C.2   1 <1>   0.0000 
  9 C        0.0000     0.0000     0.0000 C.2   1 <1>   0.0000 
 10 C        0.0000     0.0000     0.0000 C.3   1 <1>   0.0000 
 11 C        0.0000     0.0000     0.0000 C.3   1 <1>   0.0000 
 12 C        0.0000     0.0000     0.0000 C.3   1 <1>   0.0000 
 13 C        0.0000     0.0000     0.0000 C.2   1 <1>   0.0000 
 14 O        0.0000     0.0000     0.0000 O.3   1 <1>   0.0000 
 15 O        0.0000     0.0000     0.0000 O.2   1 <1>   0.0000 
 16 O        0.0000     0.0000     0.0000 O.3   1 <1>   0.0000 
 17 C        0.0000     0.0000     0.0000 C.3   1 <1>   0.0000 
 18 O        0.0000     0.0000     0.0000 O.3   1 <1>   0.0000 
 19 C        0.0000     0.0000     0.0000 C.3   1 <1>   0.0000 
 20 O        0.0000     0.0000     0.0000 O.3   1 <1>   0.0000 
 21 C        0.0000     0.0000     0.0000 C.3   1 <1>   0.0000 
 22 C        0.0000     0.0000     0.0000 C.3   1 <1>   0.0000 
@<TRIPOS>BOND
  1   1   2  1   
  2   2   3  1   
  3   2  21  1   
  4   3   4  1   
  5   4   5  1   
  6   5   6  2   
  7   6   7  1   
  8   6  19  1   
  9   7   8  1   
 10   7  18  1   
 11   8   9  2   
 12   9  10  1   
 13  10  11  1   
 14  10  16  1   
 15  10  17  1   
 16  11  12  1   
 17  12  13  1   
 18  13  14  1   
 19  13  15  2   
 20  14  21  1   
 21  19  20  1   
 22  21  22  1   
@<TRIPOS>SUBSTRUCTURE
  1 <1>   0 RESIDUE 1 * * 1
# MOE 2007.09 (io_trps.svl 2007.09)
@<TRIPOS>MOLECULE
AC1NQZIK
15 16 1 0 0 
SMALL
NO_CHARGES


@<TRIPOS>ATOM
  1 C        0.0000     0.0000     0.0000 C.3   1 <1>   0.0000 
  2 C        0.0000     0.0000     0.0000 C.ar  1 <1>   0.0000 
  3 C        0.0000     0.0000     0.0000 C.ar  1 <1>   0.0000 
  4 C        0.0000     0.0000     0.0000 C.ar  1 <1>   0.0000 
  5 C        0.0000     0.0000     0.0000 C.ar  1 <1>   0.0000 
  6 C        0.0000     0.0000     0.0000 C.ar  1 <1>   0.0000 
  7 C        0.0000     0.0000     0.0000 C.ar  1 <1>   0.0000 
  8 O        0.0000     0.0000     0.0000 O.3   1 <1>   0.0000 
  9 C        0.0000     0.0000     0.0000 C.2   1 <1>   0.0000 
 10 O        0.0000     0.0000     0.0000 O.2   1 <1>   0.0000 
 11 C        0.0000     0.0000     0.0000 C.2   1 <1>   0.0000 
 12 C        0.0000     0.0000     0.0000 C.2   1 <1>   0.0000 
 13 O        0.0000     0.0000     0.0000 O.3   1 <1>   0.0000 
 14 N        0.0000     0.0000     0.0000 N.pl3 1 <1>   0.0000 
 15 O        0.0000     0.0000     0.0000 O.3   1 <1>   0.0000 
@<TRIPOS>BOND
  1   1   2  1   
  2   2   3  ar  
  3   2   7  ar  
  4   3   4  ar  
  5   3  15  1   
  6   4   5  ar  
  7   5   6  ar  
  8   6   7  ar  
  9   6  12  1   
 10   7   8  1   
 11   8   9  1   
 12   9  10  2   
 13   9  11  1   
 14  11  12  2   
 15  11  14  1   
 16  12  13  1   
@<TRIPOS>SUBSTRUCTURE
  1 <1>   0 RESIDUE 1 * * 1
# MOE 2007.09 (io_trps.svl 2007.09)
@<TRIPOS>MOLECULE
Arglecin
18 18 1 0 0 
SMALL
NO_CHARGES


@<TRIPOS>ATOM
  1 O        2.8660    -1.0950     0.0000 O.2   1 <1>   0.0000 
  2 C        3.7320    -0.5950     0.0000 C.2   1 <1>   0.0000 
  3 C        3.7320     0.4050     0.0000 C.2   1 <1>   0.0000 
  4 C        2.8660     0.9050     0.0000 C.3   1 <1>   0.0000 
  5 C        2.8660     1.9050     0.0000 C.3   1 <1>   0.0000 
  6 C        3.7320     2.4050     0.0000 C.3   1 <1>   0.0000 
  7 C        2.0000     2.4050     0.0000 C.3   1 <1>   0.0000 
  8 N        4.5980     0.9050     0.0000 N.2   1 <1>   0.0000 
  9 C        5.4640     0.4050     0.0000 C.2   1 <1>   0.0000 
 10 C        5.4640    -0.5950     0.0000 C.2   1 <1>   0.0000 
 11 C        6.3300    -1.0950     0.0000 C.3   1 <1>   0.0000 
 12 C        7.1960    -0.5950     0.0000 C.3   1 <1>   0.0000 
 13 C        8.0620    -1.0950     0.0000 C.3   1 <1>   0.0000 
 14 N        8.9280    -0.5950     0.0000 N.2   1 <1>   0.0000 
 15 C        9.7940    -1.0950     0.0000 C.2   1 <1>   0.0000 
 16 N        9.7940    -2.0950     0.0000 N.pl3 1 <1>   0.0000 
 17 N       10.6600    -0.5950     0.0000 N.pl3 1 <1>   0.0000 
 18 N        4.5980    -1.0950     0.0000 N.am  1 <1>   0.0000 
@<TRIPOS>BOND
  1   1   2  2   
  2   2   3  1   
  3   2  18  am  
  4   3   4  1   
  5   3   8  2   
  6   4   5  1   
  7   5   6  1   
  8   5   7  1   
  9   8   9  1   
 10   9  10  2   
 11  10  11  1   
 12  10  18  1   
 13  11  12  1   
 14  12  13  1   
 15  13  14  1   
 16  14  15  2   
 17  15  16  1   
 18  15  17  1   
@<TRIPOS>SUBSTRUCTURE
  1 <1>   0 RESIDUE 1 * * 1
# MOE 2007.09 (io_trps.svl 2007.09)
@<TRIPOS>MOLECULE
kynurenine
15 15 1 0 0 
SMALL
NO_CHARGES


@<TRIPOS>ATOM
  1 O        3.4030     0.3450     0.0000 O.2   1 <1>   0.0000 
  2 C        4.2690    -0.1550     0.0000 C.2   1 <1>   0.0000 
  3 C        4.2690    -1.1550     0.0000 C.ar  1 <1>   0.0000 
  4 C        5.1350    -1.6550     0.0000 C.ar  1 <1>   0.0000 
  5 C        5.1350    -2.6550     0.0000 C.ar  1 <1>   0.0000 
  6 C        4.2690    -3.1550     0.0000 C.ar  1 <1>   0.0000 
  7 C        3.4030    -2.6550     0.0000 C.ar  1 <1>   0.0000 
  8 C        3.4030    -1.6550     0.0000 C.ar  1 <1>   0.0000 
  9 N        2.5370    -1.1550     0.0000 N.pl3 1 <1>   0.0000 
 10 C        5.1350     0.3450     0.0000 C.3   1 <1>   0.0000 
 11 C        5.1350     1.3450     0.0000 C.3   1 <1>   0.0000 
 12 C        6.0010     1.8450     0.0000 C.2   1 <1>   0.0000 
 13 O        6.8670     1.3450     0.0000 O.2   1 <1>   0.0000 
 14 O        6.0010     2.8450     0.0000 O.3   1 <1>   0.0000 
 15 N        4.2690     1.8450     0.0000 N.3   1 <1>   0.0000 
@<TRIPOS>BOND
  1   1   2  2   
  2   2   3  1   
  3   2  10  1   
  4   3   4  ar  
  5   3   8  ar  
  6   4   5  ar  
  7   5   6  ar  
  8   6   7  ar  
  9   7   8  ar  
 10   8   9  1   
 11  10  11  1   
 12  11  12  1   
 13  11  15  1   
 14  12  13  2   
 15  12  14  1   
@<TRIPOS>SUBSTRUCTURE
  1 <1>   0 RESIDUE 1 * * 1
# MOE 2007.09 (io_trps.svl 2007.09)
@<TRIPOS>MOLECULE
Argvalin
17 17 1 0 0 
SMALL
NO_CHARGES


@<TRIPOS>ATOM
  1 O        2.8660    -0.8450     0.0000 O.2   1 <1>   0.0000 
  2 C        3.7320    -0.3450     0.0000 C.2   1 <1>   0.0000 
  3 C        3.7320     0.6550     0.0000 C.2   1 <1>   0.0000 
  4 C        2.8660     1.1550     0.0000 C.3   1 <1>   0.0000 
  5 C        2.0000     0.6550     0.0000 C.3   1 <1>   0.0000 
  6 C        2.8660     2.1550     0.0000 C.3   1 <1>   0.0000 
  7 N        4.5980     1.1550     0.0000 N.2   1 <1>   0.0000 
  8 C        5.4640     0.6550     0.0000 C.2   1 <1>   0.0000 
  9 C        5.4640    -0.3450     0.0000 C.2   1 <1>   0.0000 
 10 C        6.3300    -0.8450     0.0000 C.3   1 <1>   0.0000 
 11 C        7.1960    -0.3450     0.0000 C.3   1 <1>   0.0000 
 12 C        8.0620    -0.8450     0.0000 C.3   1 <1>   0.0000 
 13 N        8.9280    -0.3450     0.0000 N.2   1 <1>   0.0000 
 14 C        9.7940    -0.8450     0.0000 C.2   1 <1>   0.0000 
 15 N        9.7940    -1.8450     0.0000 N.pl3 1 <1>   0.0000 
 16 N       10.6600    -0.3450     0.0000 N.pl3 1 <1>   0.0000 
 17 N        4.5980    -0.8450     0.0000 N.am  1 <1>   0.0000 
@<TRIPOS>BOND
  1   1   2  2   
  2   2   3  1   
  3   2  17  am  
  4   3   4  1   
  5   3   7  2   
  6   4   5  1   
  7   4   6  1   
  8   7   8  1   
  9   8   9  2   
 10   9  10  1   
 11   9  17  1   
 12  10  11  1   
 13  11  12  1   
 14  12  13  1   
 15  13  14  2   
 16  14  15  1   
 17  14  16  1   
@<TRIPOS>SUBSTRUCTURE
  1 <1>   0 RESIDUE 1 * * 1
# MOE 2007.09 (io_trps.svl 2007.09)
@<TRIPOS>MOLECULE
Phenacein
19 21 1 0 0 
SMALL
NO_CHARGES


@<TRIPOS>ATOM
  1 O        2.9180    -2.4420     0.0000 O.3   1 <1>   0.0000 
  2 C        2.9060    -1.4420     0.0000 C.ar  1 <1>   0.0000 
  3 C        2.0000    -0.9280     0.0000 C.ar  1 <1>   0.0000 
  4 C        2.0000     0.1140     0.0000 C.ar  1 <1>   0.0000 
  5 C        2.9060     0.6280     0.0000 C.ar  1 <1>   0.0000 
  6 C        3.8000     0.0930     0.0000 C.ar  1 <1>   0.0000 
  7 N        4.6660     0.5930     0.0000 N.2   1 <1>   0.0000 
  8 C        5.5320     0.0930     0.0000 C.2   1 <1>   0.0000 
  9 C        6.4260     0.6280     0.0000 C.2   1 <1>   0.0000 
 10 C        6.4140     1.6280     0.0000 C.2   1 <1>   0.0000 
 11 O        5.5430     2.1180     0.0000 O.2   1 <1>   0.0000 
 12 O        7.2750     2.1380     0.0000 O.3   1 <1>   0.0000 
 13 C        7.3320     0.1140     0.0000 C.2   1 <1>   0.0000 
 14 C        7.3320    -0.9280     0.0000 C.2   1 <1>   0.0000 
 15 C        6.4260    -1.4420     0.0000 C.2   1 <1>   0.0000 
 16 O        8.1960    -1.4310     0.0000 O.2   1 <1>   0.0000 
 17 C        5.5320    -0.9070     0.0000 C.2   1 <1>   0.0000 
 18 N        4.6660    -1.4070     0.0000 N.pl3 1 <1>   0.0000 
 19 C        3.8000    -0.9070     0.0000 C.ar  1 <1>   0.0000 
@<TRIPOS>BOND
  1   1   2  1   
  2   2   3  ar  
  3   2  19  ar  
  4   3   4  ar  
  5   4   5  ar  
  6   5   6  ar  
  7   6   7  1   
  8   6  19  ar  
  9   7   8  2   
 10   8   9  1   
 11   8  17  1   
 12   9  10  1   
 13   9  13  2   
 14  10  11  2   
 15  10  12  1   
 16  13  14  1   
 17  14  15  1   
 18  14  16  2   
 19  15  17  2   
 20  17  18  1   
 21  18  19  1   
@<TRIPOS>SUBSTRUCTURE
  1 <1>   0 RESIDUE 1 * * 1
# MOE 2007.09 (io_trps.svl 2007.09)
@<TRIPOS>MOLECULE
Obscurolide A3
20 21 1 0 0 
SMALL
NO_CHARGES


@<TRIPOS>ATOM
  1 O        5.3150     2.0880     0.0000 O.3   1 <1>   0.0000 
  2 C        4.8150     2.9540     0.0000 C.2   1 <1>   0.0000 
  3 C        3.8370     2.7460     0.0000 C.3   1 <1>   0.0000 
  4 C        3.7320     1.7520     0.0000 C.3   1 <1>   0.0000 
  5 N        2.8660     1.2520     0.0000 N.pl3 1 <1>   0.0000 
  6 C        2.8660     0.2520     0.0000 C.ar  1 <1>   0.0000 
  7 C        3.7320    -0.2480     0.0000 C.ar  1 <1>   0.0000 
  8 C        3.7320    -1.2480     0.0000 C.ar  1 <1>   0.0000 
  9 C        2.8660    -1.7480     0.0000 C.ar  1 <1>   0.0000 
 10 C        2.8660    -2.7480     0.0000 C.3   1 <1>   0.0000 
 11 O        2.0000    -3.2480     0.0000 O.3   1 <1>   0.0000 
 12 C        2.0000    -1.2480     0.0000 C.ar  1 <1>   0.0000 
 13 C        2.0000    -0.2480     0.0000 C.ar  1 <1>   0.0000 
 14 O        5.2220     3.8680     0.0000 O.2   1 <1>   0.0000 
 15 C        4.6460     1.3450     0.0000 C.3   1 <1>   0.0000 
 16 C        4.8540     0.3670     0.0000 C.2   1 <1>   0.0000 
 17 C        5.8050     0.0580     0.0000 C.2   1 <1>   0.0000 
 18 C        6.0120    -0.9200     0.0000 C.3   1 <1>   0.0000 
 19 C        5.2690    -1.5890     0.0000 C.3   1 <1>   0.0000 
 20 O        6.9640    -1.2290     0.0000 O.3   1 <1>   0.0000 
@<TRIPOS>BOND
  1   1   2  1   
  2   1  15  1   
  3   2   3  1   
  4   2  14  2   
  5   3   4  1   
  6   4   5  1   
  7   4  15  1   
  8   5   6  1   
  9   6   7  ar  
 10   6  13  ar  
 11   7   8  ar  
 12   8   9  ar  
 13   9  10  1   
 14   9  12  ar  
 15  10  11  1   
 16  12  13  ar  
 17  15  16  1   
 18  16  17  2   
 19  17  18  1   
 20  18  19  1   
 21  18  20  1   
@<TRIPOS>SUBSTRUCTURE
  1 <1>   0 RESIDUE 1 * * 1
# MOE 2007.09 (io_trps.svl 2007.09)
@<TRIPOS>MOLECULE
brevianamide F
22 25 1 0 0 
SMALL
NO_CHARGES


@<TRIPOS>ATOM
  1 C        0.8660     0.5000     0.0000 C.3   1 <1>   0.0000 
  2 C        1.8170     0.1910     0.0000 C.3   1 <1>   0.0000 
  3 C        2.4050     1.0000     0.0000 C.3   1 <1>   0.0000 
  4 C        1.8170     1.8090     0.0000 C.3   1 <1>   0.0000 
  5 C        0.0000     0.0000     0.0000 C.2   1 <1>   0.0000 
  6 O        0.0000    -1.0000     0.0000 O.2   1 <1>   0.0000 
  7 N       -0.8660     0.5000     0.0000 N.am  1 <1>   0.0000 
  8 C       -0.8660     1.5000     0.0000 C.3   1 <1>   0.0000 
  9 C       -1.3660     2.3660     0.0000 C.3   1 <1>   0.0000 
 10 C       -2.3660     2.3660     0.0000 C.2   1 <1>   0.0000 
 11 C       -2.9540     3.1750     0.0000 C.2   1 <1>   0.0000 
 12 N       -3.9050     2.8660     0.0000 N.pl3 1 <1>   0.0000 
 13 C       -3.9050     1.8660     0.0000 C.ar  1 <1>   0.0000 
 14 C       -4.6480     1.1970     0.0000 C.ar  1 <1>   0.0000 
 15 C       -4.4400     0.2190     0.0000 C.ar  1 <1>   0.0000 
 16 C       -3.4890    -0.0900     0.0000 C.ar  1 <1>   0.0000 
 17 C       -2.7460     0.5790     0.0000 C.ar  1 <1>   0.0000 
 18 O       -5.1830    -0.4500     0.0000 O.3   1 <1>   0.0000 
 19 C       -2.9540     1.5570     0.0000 C.ar  1 <1>   0.0000 
 20 C        0.0000     2.0000     0.0000 C.2   1 <1>   0.0000 
 21 O        0.0000     3.0000     0.0000 O.2   1 <1>   0.0000 
 22 N        0.8660     1.5000     0.0000 N.am  1 <1>   0.0000 
@<TRIPOS>BOND
  1   1   2  1   
  2   1   5  1   
  3   1  22  1   
  4   2   3  1   
  5   3   4  1   
  6   4  22  1   
  7   5   6  2   
  8   5   7  am  
  9   7   8  1   
 10   8   9  1   
 11   8  20  1   
 12   9  10  1   
 13  10  11  2   
 14  10  19  1   
 15  11  12  1   
 16  12  13  1   
 17  13  14  ar  
 18  13  19  ar  
 19  14  15  ar  
 20  15  16  ar  
 21  15  18  1   
 22  16  17  ar  
 23  17  19  ar  
 24  20  21  2   
 25  20  22  am  
@<TRIPOS>SUBSTRUCTURE
  1 <1>   0 RESIDUE 1 * * 1
# MOE 2007.09 (io_trps.svl 2007.09)
@<TRIPOS>MOLECULE
Antibiotic XK 90
14 14 1 0 0 
SMALL
NO_CHARGES


@<TRIPOS>ATOM
  1 O        2.5370     1.5000     0.0000 O.3   1 <1>   0.0000 
  2 C        3.4030     1.0000     0.0000 C.ar  1 <1>   0.0000 
  3 C        3.4030     0.0000     0.0000 C.ar  1 <1>   0.0000 
  4 C        4.2690    -0.5000     0.0000 C.ar  1 <1>   0.0000 
  5 C        5.1350     0.0000     0.0000 C.ar  1 <1>   0.0000 
  6 C        5.1350     1.0000     0.0000 C.ar  1 <1>   0.0000 
  7 N        6.0010    -0.5000     0.0000 N.pl3 1 <1>   0.0000 
  8 N        6.0010    -1.5000     0.0000 N.am  1 <1>   0.0000 
  9 C        6.8670    -2.0000     0.0000 C.2   1 <1>   0.0000 
 10 C        6.8670    -3.0000     0.0000 C.3   1 <1>   0.0000 
 11 O        7.7330    -1.5000     0.0000 O.2   1 <1>   0.0000 
 12 C        4.2690     1.5000     0.0000 C.ar  1 <1>   0.0000 
 13 C        4.2690     2.5000     0.0000 C.2   1 <1>   0.0000 
 14 O        5.1350     3.0000     0.0000 O.2   1 <1>   0.0000 
@<TRIPOS>BOND
  1   1   2  1   
  2   2   3  ar  
  3   2  12  ar  
  4   3   4  ar  
  5   4   5  ar  
  6   5   6  ar  
  7   5   7  1   
  8   6  12  ar  
  9   7   8  1   
 10   8   9  am  
 11   9  10  1   
 12   9  11  2   
 13  12  13  1   
 14  13  14  2   
@<TRIPOS>SUBSTRUCTURE
  1 <1>   0 RESIDUE 1 * * 1
# MOE 2007.09 (io_trps.svl 2007.09)
@<TRIPOS>MOLECULE
BANA 101
14 14 1 0 0 
SMALL
NO_CHARGES


@<TRIPOS>ATOM
  1 O        2.5370     0.8100     0.0000 O.3   1 <1>   0.0000 
  2 C        3.4030     0.3100     0.0000 C.ar  1 <1>   0.0000 
  3 C        3.4030    -0.6900     0.0000 C.ar  1 <1>   0.0000 
  4 C        4.2690    -1.1900     0.0000 C.ar  1 <1>   0.0000 
  5 C        4.2690    -2.1900     0.0000 C.2   1 <1>   0.0000 
  6 O        3.4030    -2.6900     0.0000 O.2   1 <1>   0.0000 
  7 O        5.1350    -2.6900     0.0000 O.3   1 <1>   0.0000 
  8 C        5.1350    -0.6900     0.0000 C.ar  1 <1>   0.0000 
  9 C        5.1350     0.3100     0.0000 C.ar  1 <1>   0.0000 
 10 C        4.2690     0.8100     0.0000 C.ar  1 <1>   0.0000 
 11 N        4.2690     1.8100     0.0000 N.am  1 <1>   0.0000 
 12 C        5.1350     2.3100     0.0000 C.2   1 <1>   0.0000 
 13 C        5.1350     3.3100     0.0000 C.3   1 <1>   0.0000 
 14 O        6.0010     1.8100     0.0000 O.2   1 <1>   0.0000 
@<TRIPOS>BOND
  1   1   2  1   
  2   2   3  ar  
  3   2  10  ar  
  4   3   4  ar  
  5   4   5  1   
  6   4   8  ar  
  7   5   6  2   
  8   5   7  1   
  9   8   9  ar  
 10   9  10  ar  
 11  10  11  1   
 12  11  12  am  
 13  12  13  1   
 14  12  14  2   
@<TRIPOS>SUBSTRUCTURE
  1 <1>   0 RESIDUE 1 * * 1
# MOE 2007.09 (io_trps.svl 2007.09)
@<TRIPOS>MOLECULE
NONAME
14 14 1 0 0 
SMALL
NO_CHARGES


@<TRIPOS>ATOM
  1 C        0.0000     0.0000     0.0000 C.3   1 <1>   0.0000 
  2 C        0.0000     0.0000     0.0000 C.2   1 <1>   0.0000 
  3 N        0.0000     0.0000     0.0000 N.am  1 <1>   0.0000 
  4 C        0.0000     0.0000     0.0000 C.ar  1 <1>   0.0000 
  5 C        0.0000     0.0000     0.0000 C.ar  1 <1>   0.0000 
  6 O        0.0000     0.0000     0.0000 O.3   1 <1>   0.0000 
  7 C        0.0000     0.0000     0.0000 C.ar  1 <1>   0.0000 
  8 C        0.0000     0.0000     0.0000 C.ar  1 <1>   0.0000 
  9 C        0.0000     0.0000     0.0000 C.ar  1 <1>   0.0000 
 10 C        0.0000     0.0000     0.0000 C.2   1 <1>   0.0000 
 11 O        0.0000     0.0000     0.0000 O.3   1 <1>   0.0000 
 12 O        0.0000     0.0000     0.0000 O.2   1 <1>   0.0000 
 13 C        0.0000     0.0000     0.0000 C.ar  1 <1>   0.0000 
 14 O        0.0000     0.0000     0.0000 O.2   1 <1>   0.0000 
@<TRIPOS>BOND
  1   1   2  1   
  2   2   3  am  
  3   2  14  2   
  4   3   4  1   
  5   4   5  ar  
  6   4  13  ar  
  7   5   6  1   
  8   5   7  ar  
  9   7   8  ar  
 10   8   9  ar  
 11   9  10  1   
 12   9  13  ar  
 13  10  11  1   
 14  10  12  2   
@<TRIPOS>SUBSTRUCTURE
  1 <1>   0 RESIDUE 1 * * 1
# MOE 2007.09 (io_trps.svl 2007.09)
@<TRIPOS>MOLECULE
6-diazo-5-oxo-L-norleucine
12 11 1 0 0 
SMALL
USER_CHARGES


@<TRIPOS>ATOM
  1 O        7.1960     1.0600     0.0000 O.3   1 <1>   0.0000 
  2 C        6.3300     1.5600     0.0000 C.2   1 <1>   0.0000 
  3 C        5.4640     1.0600     0.0000 C.3   1 <1>   0.0000 
  4 C        5.4640     0.0600     0.0000 C.3   1 <1>   0.0000 
  5 C        4.5980    -0.4400     0.0000 C.3   1 <1>   0.0000 
  6 C        4.5980    -1.4400     0.0000 C.2   1 <1>   0.0000 
  7 C        3.7320    -1.9400     0.0000 C.2   1 <1>   0.0000 
  8 N        2.8660    -1.4400     0.0000 N.2   1 <1>   1.0000 
  9 N        2.0000    -0.9400     0.0000 N.2   1 <1>  -1.0000 
 10 O        5.4640    -1.9400     0.0000 O.3   1 <1>   0.0000 
 11 N        4.5980     1.5600     0.0000 N.3   1 <1>   0.0000 
 12 O        6.3300     2.5600     0.0000 O.2   1 <1>   0.0000 
@<TRIPOS>BOND
  1   1   2  1   
  2   2   3  1   
  3   2  12  2   
  4   3   4  1   
  5   3  11  1   
  6   4   5  1   
  7   5   6  1   
  8   6   7  2   
  9   6  10  1   
 10   7   8  1   
 11   8   9  2   
@<TRIPOS>SUBSTRUCTURE
  1 <1>   0 RESIDUE 1 * * 1
# MOE 2007.09 (io_trps.svl 2007.09)
@<TRIPOS>MOLECULE
Flaviolin
15 16 1 0 0 
SMALL
NO_CHARGES


@<TRIPOS>ATOM
  1 O        5.4800    -1.8590     0.0000 O.3   1 <1>   0.0000 
  2 C        5.4920    -0.8590     0.0000 C.ar  1 <1>   0.0000 
  3 C        6.3980    -0.3450     0.0000 C.ar  1 <1>   0.0000 
  4 C        6.3980     0.6960     0.0000 C.ar  1 <1>   0.0000 
  5 C        5.4920     1.2100     0.0000 C.ar  1 <1>   0.0000 
  6 C        4.5980     0.6750     0.0000 C.ar  1 <1>   0.0000 
  7 C        3.7320     1.1750     0.0000 C.2   1 <1>   0.0000 
  8 C        2.8660     0.6750     0.0000 C.2   1 <1>   0.0000 
  9 C        2.8660    -0.3250     0.0000 C.2   1 <1>   0.0000 
 10 C        3.7320    -0.8250     0.0000 C.2   1 <1>   0.0000 
 11 O        3.7320    -1.8250     0.0000 O.3   1 <1>   0.0000 
 12 O        2.0000     1.1750     0.0000 O.2   1 <1>   0.0000 
 13 O        3.7320     2.1750     0.0000 O.2   1 <1>   0.0000 
 14 O        7.2620     1.2000     0.0000 O.3   1 <1>   0.0000 
 15 C        4.5980    -0.3250     0.0000 C.ar  1 <1>   0.0000 
@<TRIPOS>BOND
  1   1   2  1   
  2   2   3  ar  
  3   2  15  ar  
  4   3   4  ar  
  5   4   5  ar  
  6   4  14  1   
  7   5   6  ar  
  8   6   7  1   
  9   6  15  ar  
 10   7   8  1   
 11   7  13  2   
 12   8   9  1   
 13   8  12  2   
 14   9  10  2   
 15  10  11  1   
 16  10  15  1   
@<TRIPOS>SUBSTRUCTURE
  1 <1>   0 RESIDUE 1 * * 1
# MOE 2007.09 (io_trps.svl 2007.09)
@<TRIPOS>MOLECULE
Nitracidomycin B
20 19 1 0 0 
SMALL
USER_CHARGES


@<TRIPOS>ATOM
  1 O        8.0620     1.3450     0.0000 O.3   1 <1>   0.0000 
  2 C        8.0620     0.3450     0.0000 C.3   1 <1>   0.0000 
  3 C        8.9280    -0.1550     0.0000 C.3   1 <1>   0.0000 
  4 C        9.7940     0.3450     0.0000 C.2   1 <1>   0.0000 
  5 O        9.7940     1.3450     0.0000 O.2   1 <1>   0.0000 
  6 O       10.6600    -0.1550     0.0000 O.3   1 <1>   0.0000 
  7 C        8.9280    -1.1550     0.0000 C.3   1 <1>   0.0000 
  8 C        9.7940    -1.6550     0.0000 C.3   1 <1>   0.0000 
  9 C        7.1960    -0.1550     0.0000 C.3   1 <1>   0.0000 
 10 C        7.1960    -1.1550     0.0000 C.3   1 <1>   0.0000 
 11 C        8.0620    -1.6550     0.0000 C.3   1 <1>   0.0000 
 12 C        6.3300    -1.6550     0.0000 C.3   1 <1>   0.0000 
 13 N        6.3300     0.3450     0.0000 N.am  1 <1>   0.0000 
 14 C        5.4640    -0.1550     0.0000 C.2   1 <1>   0.0000 
 15 C        4.5980     0.3450     0.0000 C.3   1 <1>  -1.0000 
 16 N        3.7320    -0.1550     0.0000 N.2   1 <1>   1.0000 
 17 O        3.7320    -1.1550     0.0000 O.2   1 <1>   0.0000 
 18 O        2.8660     0.3450     0.0000 O.3   1 <1>   0.0000 
 19 C        2.0000    -0.1550     0.0000 C.3   1 <1>   0.0000 
 20 O        5.4640    -1.1550     0.0000 O.2   1 <1>   0.0000 
@<TRIPOS>BOND
  1   1   2  1   
  2   2   3  1   
  3   2   9  1   
  4   3   4  1   
  5   3   7  1   
  6   4   5  2   
  7   4   6  1   
  8   7   8  1   
  9   9  10  1   
 10   9  13  1   
 11  10  11  1   
 12  10  12  1   
 13  13  14  am  
 14  14  15  1   
 15  14  20  2   
 16  15  16  1   
 17  16  17  2   
 18  16  18  1   
 19  18  19  1   
@<TRIPOS>SUBSTRUCTURE
  1 <1>   0 RESIDUE 1 * * 1
# MOE 2007.09 (io_trps.svl 2007.09)
@<TRIPOS>MOLECULE
CID10986910
13 13 1 0 0 
SMALL
NO_CHARGES


@<TRIPOS>ATOM
  1 O        2.5370     0.0000     0.0000 O.3   1 <1>   0.0000 
  2 O        3.4030    -1.5000     0.0000 O.2   1 <1>   0.0000 
  3 O        8.5990     1.5000     0.0000 O.3   1 <1>   0.0000 
  4 N        4.2690     1.0000     0.0000 N.3   1 <1>   0.0000 
  5 N        6.8670    -0.5000     0.0000 N.ar  1 <1>   0.0000 
  6 C        5.1350    -0.5000     0.0000 C.3   1 <1>   0.0000 
  7 C        4.2690     0.0000     0.0000 C.3   1 <1>   0.0000 
  8 C        6.0010     0.0000     0.0000 C.ar  1 <1>   0.0000 
  9 C        6.0010     1.0000     0.0000 C.ar  1 <1>   0.0000 
 10 C        3.4030    -0.5000     0.0000 C.2   1 <1>   0.0000 
 11 C        6.8670     1.5000     0.0000 C.ar  1 <1>   0.0000 
 12 C        7.7330     1.0000     0.0000 C.ar  1 <1>   0.0000 
 13 C        7.7330     0.0000     0.0000 C.ar  1 <1>   0.0000 
@<TRIPOS>BOND
  1   1  10  1   
  2   2  10  2   
  3   3  12  1   
  4   4   7  1   
  5   5   8  ar  
  6   5  13  ar  
  7   6   7  1   
  8   6   8  1   
  9   7  10  1   
 10   8   9  ar  
 11   9  11  ar  
 12  11  12  ar  
 13  12  13  ar  
@<TRIPOS>SUBSTRUCTURE
  1 <1>   0 RESIDUE 1 * * 1
# MOE 2007.09 (io_trps.svl 2007.09)
@<TRIPOS>MOLECULE
phosphinothricin
11 10 1 0 0 
SMALL
NO_CHARGES


@<TRIPOS>ATOM
  1 P        3.4030     0.4050     0.0000 P.3   1 <1>   0.0000 
  2 C        2.9030    -0.4610     0.0000 C.3   1 <1>   0.0000 
  3 C        4.2690    -0.0950     0.0000 C.3   1 <1>   0.0000 
  4 C        5.1350     0.4050     0.0000 C.3   1 <1>   0.0000 
  5 C        6.0010    -0.0950     0.0000 C.3   1 <1>   0.0000 
  6 C        6.8670     0.4050     0.0000 C.2   1 <1>   0.0000 
  7 O        6.8670     1.4050     0.0000 O.2   1 <1>   0.0000 
  8 O        7.7330    -0.0950     0.0000 O.3   1 <1>   0.0000 
  9 N        6.0010    -1.0950     0.0000 N.3   1 <1>   0.0000 
 10 O        3.9030     1.2710     0.0000 O.2   1 <1>   0.0000 
 11 O        2.5370     0.9050     0.0000 O.3   1 <1>   0.0000 
@<TRIPOS>BOND
  1   1   2  1   
  2   1   3  1   
  3   1  10  2   
  4   1  11  1   
  5   3   4  1   
  6   4   5  1   
  7   5   6  1   
  8   5   9  1   
  9   6   7  2   
 10   6   8  1   
@<TRIPOS>SUBSTRUCTURE
  1 <1>   0 RESIDUE 1 * * 1
# MOE 2007.09 (io_trps.svl 2007.09)
@<TRIPOS>MOLECULE
2-Aminoadipate
11 10 1 0 0 
SMALL
NO_CHARGES


@<TRIPOS>ATOM
  1 O        6.3300     1.4050     0.0000 O.3   1 <1>   0.0000 
  2 C        5.4640     1.9050     0.0000 C.2   1 <1>   0.0000 
  3 C        4.5980     1.4050     0.0000 C.3   1 <1>   0.0000 
  4 C        4.5980     0.4050     0.0000 C.3   1 <1>   0.0000 
  5 C        3.7320    -0.0950     0.0000 C.3   1 <1>   0.0000 
  6 C        3.7320    -1.0950     0.0000 C.3   1 <1>   0.0000 
  7 C        2.8660    -1.5950     0.0000 C.2   1 <1>   0.0000 
  8 O        2.0000    -1.0950     0.0000 O.2   1 <1>   0.0000 
  9 O        2.8660    -2.5950     0.0000 O.3   1 <1>   0.0000 
 10 N        3.7320     1.9050     0.0000 N.3   1 <1>   0.0000 
 11 O        5.4640     2.9050     0.0000 O.2   1 <1>   0.0000 
@<TRIPOS>BOND
  1   1   2  1   
  2   2   3  1   
  3   2  11  2   
  4   3   4  1   
  5   3  10  1   
  6   4   5  1   
  7   5   6  1   
  8   6   7  1   
  9   7   8  2   
 10   7   9  1   
@<TRIPOS>SUBSTRUCTURE
  1 <1>   0 RESIDUE 1 * * 1
# MOE 2007.09 (io_trps.svl 2007.09)
@<TRIPOS>MOLECULE
4-Amino-3-chloro-2-pentenedioic acid
11 10 1 0 0 
SMALL
NO_CHARGES


@<TRIPOS>ATOM
  1 CL       5.1350     1.4050     0.0000 Cl    1 <1>   0.0000 
  2 C        5.1350     0.4050     0.0000 C.2   1 <1>   0.0000 
  3 C        6.0010    -0.0950     0.0000 C.2   1 <1>   0.0000 
  4 C        6.8670     0.4050     0.0000 C.2   1 <1>   0.0000 
  5 O        6.8670     1.4050     0.0000 O.2   1 <1>   0.0000 
  6 O        7.7330    -0.0950     0.0000 O.3   1 <1>   0.0000 
  7 C        4.2690    -0.0950     0.0000 C.3   1 <1>   0.0000 
  8 C        3.4030     0.4050     0.0000 C.2   1 <1>   0.0000 
  9 O        3.4030     1.4050     0.0000 O.2   1 <1>   0.0000 
 10 O        2.5370    -0.0950     0.0000 O.3   1 <1>   0.0000 
 11 N        4.2690    -1.0950     0.0000 N.3   1 <1>   0.0000 
@<TRIPOS>BOND
  1   1   2  1   
  2   2   3  2   
  3   2   7  1   
  4   3   4  1   
  5   4   5  2   
  6   4   6  1   
  7   7   8  1   
  8   7  11  1   
  9   8   9  2   
 10   8  10  1   
@<TRIPOS>SUBSTRUCTURE
  1 <1>   0 RESIDUE 1 * * 1
# MOE 2007.09 (io_trps.svl 2007.09)
@<TRIPOS>MOLECULE
Aviglycine
11 10 1 0 0 
SMALL
NO_CHARGES


@<TRIPOS>ATOM
  1 O        6.8670     0.4050     0.0000 O.3   1 <1>   0.0000 
  2 C        6.0010    -0.0950     0.0000 C.2   1 <1>   0.0000 
  3 C        5.1350     0.4050     0.0000 C.2   1 <1>   0.0000 
  4 C        4.2690    -0.0950     0.0000 C.3   1 <1>   0.0000 
  5 C        3.4030     0.4050     0.0000 C.2   1 <1>   0.0000 
  6 O        3.4030     1.4050     0.0000 O.2   1 <1>   0.0000 
  7 O        2.5370    -0.0950     0.0000 O.3   1 <1>   0.0000 
  8 N        4.2690    -1.0950     0.0000 N.3   1 <1>   0.0000 
  9 C        7.7330    -0.0950     0.0000 C.3   1 <1>   0.0000 
 10 C        8.5990     0.4050     0.0000 C.3   1 <1>   0.0000 
 11 N        9.4650    -0.0950     0.0000 N.3   1 <1>   0.0000 
@<TRIPOS>BOND
  1   1   2  1   
  2   1   9  1   
  3   2   3  2   
  4   3   4  1   
  5   4   5  1   
  6   4   8  1   
  7   5   6  2   
  8   5   7  1   
  9   9  10  1   
 10  10  11  1   
@<TRIPOS>SUBSTRUCTURE
  1 <1>   0 RESIDUE 1 * * 1
# MOE 2007.09 (io_trps.svl 2007.09)
@<TRIPOS>MOLECULE
Nitracidomycin A
19 18 1 0 0 
SMALL
USER_CHARGES


@<TRIPOS>ATOM
  1 O        8.0620     1.3450     0.0000 O.3   1 <1>   0.0000 
  2 C        8.0620     0.3450     0.0000 C.3   1 <1>   0.0000 
  3 C        8.9280    -0.1550     0.0000 C.3   1 <1>   0.0000 
  4 C        9.7940     0.3450     0.0000 C.2   1 <1>   0.0000 
  5 O        9.7940     1.3450     0.0000 O.2   1 <1>   0.0000 
  6 O       10.6600    -0.1550     0.0000 O.3   1 <1>   0.0000 
  7 C        8.9280    -1.1550     0.0000 C.3   1 <1>   0.0000 
  8 C        7.1960    -0.1550     0.0000 C.3   1 <1>   0.0000 
  9 C        7.1960    -1.1550     0.0000 C.3   1 <1>   0.0000 
 10 C        8.0620    -1.6550     0.0000 C.3   1 <1>   0.0000 
 11 C        6.3300    -1.6550     0.0000 C.3   1 <1>   0.0000 
 12 N        6.3300     0.3450     0.0000 N.am  1 <1>   0.0000 
 13 C        5.4640    -0.1550     0.0000 C.2   1 <1>   0.0000 
 14 C        4.5980     0.3450     0.0000 C.3   1 <1>  -1.0000 
 15 N        3.7320    -0.1550     0.0000 N.2   1 <1>   1.0000 
 16 O        3.7320    -1.1550     0.0000 O.2   1 <1>   0.0000 
 17 O        2.8660     0.3450     0.0000 O.3   1 <1>   0.0000 
 18 C        2.0000    -0.1550     0.0000 C.3   1 <1>   0.0000 
 19 O        5.4640    -1.1550     0.0000 O.2   1 <1>   0.0000 
@<TRIPOS>BOND
  1   1   2  1   
  2   2   3  1   
  3   2   8  1   
  4   3   4  1   
  5   3   7  1   
  6   4   5  2   
  7   4   6  1   
  8   8   9  1   
  9   8  12  1   
 10   9  10  1   
 11   9  11  1   
 12  12  13  am  
 13  13  14  1   
 14  13  19  2   
 15  14  15  1   
 16  15  16  2   
 17  15  17  1   
 18  17  18  1   
@<TRIPOS>SUBSTRUCTURE
  1 <1>   0 RESIDUE 1 * * 1
# MOE 2007.09 (io_trps.svl 2007.09)
@<TRIPOS>MOLECULE
Xanthocidin
16 16 1 0 0 
SMALL
NO_CHARGES


@<TRIPOS>ATOM
  1 O        3.6330     1.1220     0.0000 O.3   1 <1>   0.0000 
  2 C        4.2210     0.3130     0.0000 C.3   1 <1>   0.0000 
  3 C        4.8090     1.1220     0.0000 C.3   1 <1>   0.0000 
  4 C        5.7220     1.5280     0.0000 C.3   1 <1>   0.0000 
  5 C        4.4020     2.0350     0.0000 C.3   1 <1>   0.0000 
  6 C        5.0300    -0.2750     0.0000 C.3   1 <1>   0.0000 
  7 C        6.0080    -0.4830     0.0000 C.2   1 <1>   0.0000 
  8 O        6.6770     0.2600     0.0000 O.2   1 <1>   0.0000 
  9 O        6.3170    -1.4340     0.0000 O.3   1 <1>   0.0000 
 10 C        4.7210    -1.2260     0.0000 C.2   1 <1>   0.0000 
 11 C        5.3090    -2.0350     0.0000 C.2   1 <1>   0.0000 
 12 C        3.7210    -1.2260     0.0000 C.2   1 <1>   0.0000 
 13 O        3.1330    -2.0350     0.0000 O.2   1 <1>   0.0000 
 14 C        3.4120    -0.2750     0.0000 C.3   1 <1>   0.0000 
 15 C        2.8240     0.5340     0.0000 C.3   1 <1>   0.0000 
 16 O        2.4610    -0.5840     0.0000 O.3   1 <1>   0.0000 
@<TRIPOS>BOND
  1   1   2  1   
  2   2   3  1   
  3   2   6  1   
  4   2  14  1   
  5   3   4  1   
  6   3   5  1   
  7   6   7  1   
  8   6  10  1   
  9   7   8  2   
 10   7   9  1   
 11  10  11  2   
 12  10  12  1   
 13  12  13  2   
 14  12  14  1   
 15  14  15  1   
 16  14  16  1   
@<TRIPOS>SUBSTRUCTURE
  1 <1>   0 RESIDUE 1 * * 1
# MOE 2007.09 (io_trps.svl 2007.09)
@<TRIPOS>MOLECULE
Tan-950A
12 12 1 0 0 
SMALL
NO_CHARGES


@<TRIPOS>ATOM
  1 O        2.0000    -1.8450     0.0000 O.3   1 <1>   0.0000 
  2 C        2.3090    -0.8940     0.0000 C.2   1 <1>   0.0000 
  3 C        3.3090    -0.8940     0.0000 C.2   1 <1>   0.0000 
  4 C        3.6180    -1.8450     0.0000 C.2   1 <1>   0.0000 
  5 O        4.5690    -2.1540     0.0000 O.2   1 <1>   0.0000 
  6 C        3.8970    -0.0850     0.0000 C.3   1 <1>   0.0000 
  7 C        3.4900     0.8290     0.0000 C.3   1 <1>   0.0000 
  8 C        4.0780     1.6380     0.0000 C.2   1 <1>   0.0000 
  9 O        5.0720     1.5330     0.0000 O.2   1 <1>   0.0000 
 10 O        3.6710     2.5510     0.0000 O.3   1 <1>   0.0000 
 11 N        2.4960     0.9330     0.0000 N.3   1 <1>   0.0000 
 12 N        2.8090    -2.4330     0.0000 N.am  1 <1>   0.0000 
@<TRIPOS>BOND
  1   1   2  1   
  2   1  12  1   
  3   2   3  2   
  4   3   4  1   
  5   3   6  1   
  6   4   5  2   
  7   4  12  am  
  8   6   7  1   
  9   7   8  1   
 10   7  11  1   
 11   8   9  2   
 12   8  10  1   
@<TRIPOS>SUBSTRUCTURE
  1 <1>   0 RESIDUE 1 * * 1
# MOE 2007.09 (io_trps.svl 2007.09)
@<TRIPOS>MOLECULE
Triazolealanine
11 11 1 0 0 
SMALL
NO_CHARGES


@<TRIPOS>ATOM
  1 O        7.0060     0.4480     0.0000 O.3   1 <1>   0.0000 
  2 C        6.2630    -0.2220     0.0000 C.2   1 <1>   0.0000 
  3 C        5.3120     0.0870     0.0000 C.3   1 <1>   0.0000 
  4 C        4.5690    -0.5820     0.0000 C.3   1 <1>   0.0000 
  5 C        3.6180    -0.2730     0.0000 C.2   1 <1>   0.0000 
  6 N        3.3090     0.6780     0.0000 N.2   1 <1>   0.0000 
  7 C        2.3090     0.6780     0.0000 C.2   1 <1>   0.0000 
  8 N        2.0000    -0.2730     0.0000 N.2   1 <1>   0.0000 
  9 N        2.8090    -0.8600     0.0000 N.pl3 1 <1>   0.0000 
 10 N        5.1040     1.0660     0.0000 N.3   1 <1>   0.0000 
 11 O        6.4710    -1.2000     0.0000 O.2   1 <1>   0.0000 
@<TRIPOS>BOND
  1   1   2  1   
  2   2   3  1   
  3   2  11  2   
  4   3   4  1   
  5   3  10  1   
  6   4   5  1   
  7   5   6  2   
  8   5   9  1   
  9   6   7  1   
 10   7   8  2   
 11   8   9  1   
@<TRIPOS>SUBSTRUCTURE
  1 <1>   0 RESIDUE 1 * * 1
# MOE 2007.09 (io_trps.svl 2007.09)
@<TRIPOS>MOLECULE
8-AZAGUANINE
11 12 1 0 0 
SMALL
NO_CHARGES


@<TRIPOS>ATOM
  1 O        4.2690    -1.8100     0.0000 O.2   1 <1>   0.0000 
  2 C        4.2690    -0.8100     0.0000 C.2   1 <1>   0.0000 
  3 C        5.1350    -0.3100     0.0000 C.2   1 <1>   0.0000 
  4 C        5.1350     0.6900     0.0000 C.2   1 <1>   0.0000 
  5 N        4.2690     1.1900     0.0000 N.2   1 <1>   0.0000 
  6 C        3.4030     0.6900     0.0000 C.2   1 <1>   0.0000 
  7 N        2.5370     1.1900     0.0000 N.pl3 1 <1>   0.0000 
  8 N        6.0810     0.9950     0.0000 N.pl3 1 <1>   0.0000 
  9 N        6.6650     0.1900     0.0000 N.pl3 1 <1>   0.0000 
 10 N        6.0810    -0.6150     0.0000 N.2   1 <1>   0.0000 
 11 N        3.4030    -0.3100     0.0000 N.2   1 <1>   0.0000 
@<TRIPOS>BOND
  1   1   2  2   
  2   2   3  1   
  3   2  11  1   
  4   3   4  1   
  5   3  10  2   
  6   4   5  2   
  7   4   8  1   
  8   5   6  1   
  9   6   7  1   
 10   6  11  2   
 11   8   9  1   
 12   9  10  1   
@<TRIPOS>SUBSTRUCTURE
  1 <1>   0 RESIDUE 1 * * 1
# MOE 2007.09 (io_trps.svl 2007.09)
@<TRIPOS>MOLECULE
Sphydrofuran
13 14 1 0 0 
SMALL
NO_CHARGES


@<TRIPOS>ATOM
  1 O        2.6420    -0.5550     0.0000 O.3   1 <1>   0.0000 
  2 C        2.9510    -1.5060     0.0000 C.3   1 <1>   0.0000 
  3 C        3.9510    -1.5060     0.0000 C.3   1 <1>   0.0000 
  4 C        4.2600    -0.5550     0.0000 C.3   1 <1>   0.0000 
  5 O        5.2110    -0.2460     0.0000 O.3   1 <1>   0.0000 
  6 O        4.5390    -2.3150     0.0000 O.3   1 <1>   0.0000 
  7 C        3.4510     0.0330     0.0000 C.3   1 <1>   0.0000 
  8 C        4.2600     0.6200     0.0000 C.3   1 <1>   0.0000 
  9 O        3.9510     1.5720     0.0000 O.3   1 <1>   0.0000 
 10 C        2.9510     1.5720     0.0000 C.3   1 <1>   0.0000 
 11 C        2.0000     1.8810     0.0000 C.3   1 <1>   0.0000 
 12 O        2.9510     2.5720     0.0000 O.3   1 <1>   0.0000 
 13 C        2.6420     0.6200     0.0000 C.3   1 <1>   0.0000 
@<TRIPOS>BOND
  1   1   2  1   
  2   1   7  1   
  3   2   3  1   
  4   3   4  1   
  5   3   6  1   
  6   4   5  1   
  7   4   7  1   
  8   7   8  1   
  9   7  13  1   
 10   8   9  1   
 11   9  10  1   
 12  10  11  1   
 13  10  12  1   
 14  10  13  1   
@<TRIPOS>SUBSTRUCTURE
  1 <1>   0 RESIDUE 1 * * 1
# MOE 2007.09 (io_trps.svl 2007.09)
@<TRIPOS>MOLECULE
Hydroxyectoine
11 11 1 0 0 
SMALL
NO_CHARGES


@<TRIPOS>ATOM
  1 O        2.8660     1.3450     0.0000 O.3   1 <1>   0.0000 
  2 C        3.7320     0.8450     0.0000 C.3   1 <1>   0.0000 
  3 C        4.5980     1.3450     0.0000 C.3   1 <1>   0.0000 
  4 N        5.4640     0.8450     0.0000 N.2   1 <1>   0.0000 
  5 C        5.4640    -0.1550     0.0000 C.2   1 <1>   0.0000 
  6 C        6.3300    -0.6550     0.0000 C.3   1 <1>   0.0000 
  7 N        4.5980    -0.6550     0.0000 N.pl3 1 <1>   0.0000 
  8 C        3.7320    -0.1550     0.0000 C.3   1 <1>   0.0000 
  9 C        2.8660    -0.6550     0.0000 C.2   1 <1>   0.0000 
 10 O        2.0000    -0.1550     0.0000 O.2   1 <1>   0.0000 
 11 O        2.8660    -1.6550     0.0000 O.3   1 <1>   0.0000 
@<TRIPOS>BOND
  1   1   2  1   
  2   2   3  1   
  3   2   8  1   
  4   3   4  1   
  5   4   5  2   
  6   5   6  1   
  7   5   7  1   
  8   7   8  1   
  9   8   9  1   
 10   9  10  2   
 11   9  11  1   
@<TRIPOS>SUBSTRUCTURE
  1 <1>   0 RESIDUE 1 * * 1
# MOE 2007.09 (io_trps.svl 2007.09)
@<TRIPOS>MOLECULE
Mycaminose
13 12 1 0 0 
SMALL
NO_CHARGES


@<TRIPOS>ATOM
  1 O        5.4640     1.3450     0.0000 O.3   1 <1>   0.0000 
  2 C        5.4640     0.3450     0.0000 C.3   1 <1>   0.0000 
  3 C        6.3300    -0.1550     0.0000 C.3   1 <1>   0.0000 
  4 C        6.3300    -1.1550     0.0000 C.3   1 <1>   0.0000 
  5 O        7.1960     0.3450     0.0000 O.3   1 <1>   0.0000 
  6 C        4.5980    -0.1550     0.0000 C.3   1 <1>   0.0000 
  7 C        3.7320     0.3450     0.0000 C.3   1 <1>   0.0000 
  8 C        2.8660    -0.1550     0.0000 C.2   1 <1>   0.0000 
  9 O        2.0000     0.3450     0.0000 O.2   1 <1>   0.0000 
 10 O        3.7320     1.3450     0.0000 O.3   1 <1>   0.0000 
 11 N        4.5980    -1.1550     0.0000 N.3   1 <1>   0.0000 
 12 C        5.4640    -1.6550     0.0000 C.3   1 <1>   0.0000 
 13 C        3.7320    -1.6550     0.0000 C.3   1 <1>   0.0000 
@<TRIPOS>BOND
  1   1   2  1   
  2   2   3  1   
  3   2   6  1   
  4   3   4  1   
  5   3   5  1   
  6   6   7  1   
  7   6  11  1   
  8   7   8  1   
  9   7  10  1   
 10   8   9  2   
 11  11  12  1   
 12  11  13  1   
@<TRIPOS>SUBSTRUCTURE
  1 <1>   0 RESIDUE 1 * * 1
# MOE 2007.09 (io_trps.svl 2007.09)
@<TRIPOS>MOLECULE
streptose
11 10 1 0 0 
SMALL
NO_CHARGES


@<TRIPOS>ATOM
  1 O        4.7690    -1.0210     0.0000 O.3   1 <1>   0.0000 
  2 C        4.2690    -0.1550     0.0000 C.3   1 <1>   0.0000 
  3 C        3.7690     0.7110     0.0000 C.2   1 <1>   0.0000 
  4 O        4.2690     1.5770     0.0000 O.2   1 <1>   0.0000 
  5 C        5.1350     0.3450     0.0000 C.3   1 <1>   0.0000 
  6 C        6.0010    -0.1550     0.0000 C.2   1 <1>   0.0000 
  7 O        6.8670     0.3450     0.0000 O.2   1 <1>   0.0000 
  8 O        5.1350     1.3450     0.0000 O.3   1 <1>   0.0000 
  9 C        3.4030    -0.6550     0.0000 C.3   1 <1>   0.0000 
 10 C        3.4030    -1.6550     0.0000 C.3   1 <1>   0.0000 
 11 O        2.5370    -0.1550     0.0000 O.3   1 <1>   0.0000 
@<TRIPOS>BOND
  1   1   2  1   
  2   2   3  1   
  3   2   5  1   
  4   2   9  1   
  5   3   4  2   
  6   5   6  1   
  7   5   8  1   
  8   6   7  2   
  9   9  10  1   
 10   9  11  1   
@<TRIPOS>SUBSTRUCTURE
  1 <1>   0 RESIDUE 1 * * 1
# MOE 2007.09 (io_trps.svl 2007.09)
@<TRIPOS>MOLECULE
Murayalactone
23 25 1 0 0 
SMALL
NO_CHARGES


@<TRIPOS>ATOM
  1 O        7.2640    -1.0880     0.0000 O.3   1 <1>   0.0000 
  2 C        6.3980    -1.5880     0.0000 C.2   1 <1>   0.0000 
  3 C        5.5320    -1.0880     0.0000 C.ar  1 <1>   0.0000 
  4 C        4.6380    -1.6230     0.0000 C.ar  1 <1>   0.0000 
  5 C        3.7320    -1.1090     0.0000 C.ar  1 <1>   0.0000 
  6 C        2.8680    -1.6120     0.0000 C.3   1 <1>   0.0000 
  7 C        3.7320    -0.0680     0.0000 C.ar  1 <1>   0.0000 
  8 C        2.8680     0.4360     0.0000 C.2   1 <1>   0.0000 
  9 C        2.8720     1.4360     0.0000 C.3   1 <1>   0.0000 
 10 C        2.0080     1.9390     0.0000 C.3   1 <1>   0.0000 
 11 C        2.0120     2.9390     0.0000 C.3   1 <1>   0.0000 
 12 O        2.0000    -0.0610     0.0000 O.2   1 <1>   0.0000 
 13 C        4.6380     0.4460     0.0000 C.ar  1 <1>   0.0000 
 14 O        4.6500    -2.6230     0.0000 O.3   1 <1>   0.0000 
 15 C        5.5320    -0.0880     0.0000 C.ar  1 <1>   0.0000 
 16 C        6.3980     0.4120     0.0000 C.ar  1 <1>   0.0000 
 17 C        6.3820     1.4530     0.0000 C.ar  1 <1>   0.0000 
 18 C        7.2800     1.9810     0.0000 C.ar  1 <1>   0.0000 
 19 C        8.1820     1.4600     0.0000 C.ar  1 <1>   0.0000 
 20 C        8.1740     0.4180     0.0000 C.ar  1 <1>   0.0000 
 21 O        9.0340    -0.0920     0.0000 O.3   1 <1>   0.0000 
 22 O        6.3980    -2.5880     0.0000 O.2   1 <1>   0.0000 
 23 C        7.2640    -0.0880     0.0000 C.ar  1 <1>   0.0000 
@<TRIPOS>BOND
  1   1   2  1   
  2   1  23  1   
  3   2   3  1   
  4   2  22  2   
  5   3   4  ar  
  6   3  15  ar  
  7   4   5  ar  
  8   4  14  1   
  9   5   6  1   
 10   5   7  ar  
 11   7   8  1   
 12   7  13  ar  
 13   8   9  1   
 14   8  12  2   
 15   9  10  1   
 16  10  11  1   
 17  13  15  ar  
 18  15  16  1   
 19  16  17  ar  
 20  16  23  ar  
 21  17  18  ar  
 22  18  19  ar  
 23  19  20  ar  
 24  20  21  1   
 25  20  23  ar  
@<TRIPOS>SUBSTRUCTURE
  1 <1>   0 RESIDUE 1 * * 1
# MOE 2007.09 (io_trps.svl 2007.09)
@<TRIPOS>MOLECULE
49777788
23 24 1 0 0 
SMALL
NO_CHARGES


@<TRIPOS>ATOM
  1 O        4.5980     0.8100     0.0000 O.3   1 <1>   0.0000 
  2 C        5.4640     1.3100     0.0000 C.3   1 <1>   0.0000 
  3 C        6.3300     0.8100     0.0000 C.3   1 <1>   0.0000 
  4 C        6.3300    -0.1900     0.0000 C.2   1 <1>   0.0000 
  5 C        7.1960    -0.6900     0.0000 C.ar  1 <1>   0.0000 
  6 C        7.1960    -1.6900     0.0000 C.ar  1 <1>   0.0000 
  7 C        8.0620    -2.1900     0.0000 C.ar  1 <1>   0.0000 
  8 C        8.9280    -1.6900     0.0000 C.ar  1 <1>   0.0000 
  9 C        8.9280    -0.6900     0.0000 C.ar  1 <1>   0.0000 
 10 N        9.7940    -2.1900     0.0000 N.pl3 1 <1>   0.0000 
 11 C        8.0620    -0.1900     0.0000 C.ar  1 <1>   0.0000 
 12 O        5.4640    -0.6900     0.0000 O.2   1 <1>   0.0000 
 13 C        5.4640     2.3100     0.0000 C.3   1 <1>   0.0000 
 14 C        6.3300     2.8100     0.0000 C.3   1 <1>   0.0000 
 15 C        4.5980     2.8100     0.0000 C.3   1 <1>   0.0000 
 16 C        3.7320     2.3100     0.0000 C.3   1 <1>   0.0000 
 17 C        2.8660     2.8100     0.0000 C.3   1 <1>   0.0000 
 18 C        3.7320     1.3100     0.0000 C.3   1 <1>   0.0000 
 19 C        2.8660     0.8100     0.0000 C.3   1 <1>   0.0000 
 20 C        2.8660    -0.1900     0.0000 C.2   1 <1>   0.0000 
 21 O        3.7320    -0.6900     0.0000 O.2   1 <1>   0.0000 
 22 O        2.0000    -0.6900     0.0000 O.3   1 <1>   0.0000 
 23 C        2.0000     1.3100     0.0000 C.3   1 <1>   0.0000 
@<TRIPOS>BOND
  1   1   2  1   
  2   1  18  1   
  3   2   3  1   
  4   2  13  1   
  5   3   4  1   
  6   4   5  1   
  7   4  12  2   
  8   5   6  ar  
  9   5  11  ar  
 10   6   7  ar  
 11   7   8  ar  
 12   8   9  ar  
 13   8  10  1   
 14   9  11  ar  
 15  13  14  1   
 16  13  15  1   
 17  15  16  1   
 18  16  17  1   
 19  16  18  1   
 20  18  19  1   
 21  19  20  1   
 22  19  23  1   
 23  20  21  2   
 24  20  22  1   
@<TRIPOS>SUBSTRUCTURE
  1 <1>   0 RESIDUE 1 * * 1
# MOE 2007.09 (io_trps.svl 2007.09)
@<TRIPOS>MOLECULE
NONAME
22 23 1 0 0 
SMALL
NO_CHARGES


@<TRIPOS>ATOM
  1 O        6.0010    -1.2500     0.0000 O.3   1 <1>   0.0000 
  2 O        2.5370     1.7500     0.0000 O.3   1 <1>   0.0000 
  3 O        6.8670     0.2500     0.0000 O.2   1 <1>   0.0000 
  4 O        6.0010     2.7500     0.0000 O.2   1 <1>   0.0000 
  5 N        4.2690     2.7500     0.0000 N.am  1 <1>   0.0000 
  6 C        4.2690     1.7500     0.0000 C.ar  1 <1>   0.0000 
  7 C        5.1350     0.2500     0.0000 C.ar  1 <1>   0.0000 
  8 C        5.1350     1.2500     0.0000 C.ar  1 <1>   0.0000 
  9 C        3.4030     1.2500     0.0000 C.ar  1 <1>   0.0000 
 10 C        4.2690    -0.2500     0.0000 C.ar  1 <1>   0.0000 
 11 C        3.4030     0.2500     0.0000 C.ar  1 <1>   0.0000 
 12 C        6.0010    -0.2500     0.0000 C.2   1 <1>   0.0000 
 13 C        6.8670    -1.7500     0.0000 C.ar  1 <1>   0.0000 
 14 C        8.5990    -2.7500     0.0000 C.ar  1 <1>   0.0000 
 15 C        7.7330    -1.2500     0.0000 C.ar  1 <1>   0.0000 
 16 C        6.8670    -2.7500     0.0000 C.ar  1 <1>   0.0000 
 17 C        8.5990    -1.7500     0.0000 C.ar  1 <1>   0.0000 
 18 C        7.7330    -3.2500     0.0000 C.ar  1 <1>   0.0000 
 19 C        5.1350     3.2500     0.0000 C.2   1 <1>   0.0000 
 20 C        9.4650    -3.2500     0.0000 C.2   1 <1>   0.0000 
 21 C        5.1350     4.2500     0.0000 C.3   1 <1>   0.0000 
 22 C        9.4650    -4.2500     0.0000 C.2   1 <1>   0.0000 
@<TRIPOS>BOND
  1   1  12  1   
  2   1  13  1   
  3   2   9  1   
  4   3  12  2   
  5   4  19  2   
  6   5   6  1   
  7   5  19  am  
  8   6   8  ar  
  9   6   9  ar  
 10   7   8  ar  
 11   7  10  ar  
 12   7  12  1   
 13   9  11  ar  
 14  10  11  ar  
 15  13  15  ar  
 16  13  16  ar  
 17  14  17  ar  
 18  14  18  ar  
 19  14  20  1   
 20  15  17  ar  
 21  16  18  ar  
 22  19  21  1   
 23  20  22  2   
@<TRIPOS>SUBSTRUCTURE
  1 <1>   0 RESIDUE 1 * * 1
# MOE 2007.09 (io_trps.svl 2007.09)
@<TRIPOS>MOLECULE
Flazin, methyl ester
24 27 1 0 0 
SMALL
NO_CHARGES


@<TRIPOS>ATOM
  1 O        7.5970     1.2570     0.0000 O.3   1 <1>   0.0000 
  2 O        7.0860    -3.4720     0.0000 O.3   1 <1>   0.0000 
  3 O        8.2720     3.8480     0.0000 O.3   1 <1>   0.0000 
  4 O        8.3780    -2.3180     0.0000 O.2   1 <1>   0.0000 
  5 N        4.5270     0.3380     0.0000 N.pl3 1 <1>   0.0000 
  6 N        7.0550    -0.7860     0.0000 N.ar  1 <1>   0.0000 
  7 C        5.3360    -0.2500     0.0000 C.ar  1 <1>   0.0000 
  8 C        5.0270    -1.2000     0.0000 C.ar  1 <1>   0.0000 
  9 C        4.0270    -1.2000     0.0000 C.ar  1 <1>   0.0000 
 10 C        3.7180    -0.2500     0.0000 C.ar  1 <1>   0.0000 
 11 C        6.3520    -0.0170     0.0000 C.ar  1 <1>   0.0000 
 12 C        5.7120    -1.9850     0.0000 C.ar  1 <1>   0.0000 
 13 C        6.6500     0.9370     0.0000 C.2   1 <1>   0.0000 
 14 C        3.3420    -1.9850     0.0000 C.ar  1 <1>   0.0000 
 15 C        2.7030    -0.0170     0.0000 C.ar  1 <1>   0.0000 
 16 C        6.7330    -1.7760     0.0000 C.ar  1 <1>   0.0000 
 17 C        2.3220    -1.7760     0.0000 C.ar  1 <1>   0.0000 
 18 C        2.0000    -0.7860     0.0000 C.ar  1 <1>   0.0000 
 19 C        6.0530     1.7400     0.0000 C.2   1 <1>   0.0000 
 20 C        7.5860     2.2570     0.0000 C.2   1 <1>   0.0000 
 21 C        6.6310     2.5550     0.0000 C.2   1 <1>   0.0000 
 22 C        7.3990    -2.5220     0.0000 C.2   1 <1>   0.0000 
 23 C        8.3880     2.8540     0.0000 C.3   1 <1>   0.0000 
 24 C        7.7530    -4.2180     0.0000 C.3   1 <1>   0.0000 
@<TRIPOS>BOND
  1   1  13  1   
  2   1  20  1   
  3   2  22  1   
  4   2  24  1   
  5   3  23  1   
  6   4  22  2   
  7   5   7  1   
  8   5  10  1   
  9   6  11  ar  
 10   6  16  ar  
 11   7   8  ar  
 12   7  11  ar  
 13   8   9  1   
 14   8  12  ar  
 15   9  10  ar  
 16   9  14  ar  
 17  10  15  ar  
 18  11  13  1   
 19  12  16  ar  
 20  13  19  2   
 21  14  17  ar  
 22  15  18  ar  
 23  16  22  1   
 24  17  18  ar  
 25  19  21  1   
 26  20  21  2   
 27  20  23  1   
@<TRIPOS>SUBSTRUCTURE
  1 <1>   0 RESIDUE 1 * * 1
# MOE 2007.09 (io_trps.svl 2007.09)
@<TRIPOS>MOLECULE
Ricobendazole
19 20 1 0 0 
SMALL
NO_CHARGES


@<TRIPOS>ATOM
  1 S        4.5980     0.8660     0.0000 S.o   1 <1>   0.0000 
  2 C        3.7320     0.3660     0.0000 C.3   1 <1>   0.0000 
  3 C        2.8660     0.8660     0.0000 C.3   1 <1>   0.0000 
  4 C        2.0000     0.3660     0.0000 C.3   1 <1>   0.0000 
  5 C        5.4640     0.3660     0.0000 C.ar  1 <1>   0.0000 
  6 C        5.4640    -0.6340     0.0000 C.ar  1 <1>   0.0000 
  7 C        6.3300    -1.1340     0.0000 C.ar  1 <1>   0.0000 
  8 C        7.1960    -0.6340     0.0000 C.ar  1 <1>   0.0000 
  9 C        7.1960     0.3660     0.0000 C.ar  1 <1>   0.0000 
 10 N        8.1420     0.6710     0.0000 N.pl3 1 <1>   0.0000 
 11 C        8.7260    -0.1340     0.0000 C.2   1 <1>   0.0000 
 12 N        9.7260    -0.1340     0.0000 N.am  1 <1>   0.0000 
 13 C       10.2260    -1.0000     0.0000 C.2   1 <1>   0.0000 
 14 O        9.7260    -1.8660     0.0000 O.2   1 <1>   0.0000 
 15 O       11.2260    -1.0000     0.0000 O.3   1 <1>   0.0000 
 16 C       11.7260    -1.8660     0.0000 C.3   1 <1>   0.0000 
 17 N        8.1420    -0.9390     0.0000 N.2   1 <1>   0.0000 
 18 C        6.3300     0.8660     0.0000 C.ar  1 <1>   0.0000 
 19 O        4.5980     1.8660     0.0000 O.2   1 <1>   0.0000 
@<TRIPOS>BOND
  1   1   2  1   
  2   1   5  1   
  3   1  19  2   
  4   2   3  1   
  5   3   4  1   
  6   5   6  ar  
  7   5  18  ar  
  8   6   7  ar  
  9   7   8  ar  
 10   8   9  ar  
 11   8  17  1   
 12   9  10  1   
 13   9  18  ar  
 14  10  11  1   
 15  11  12  1   
 16  11  17  2   
 17  12  13  am  
 18  13  14  2   
 19  13  15  1   
 20  15  16  1   
@<TRIPOS>SUBSTRUCTURE
  1 <1>   0 RESIDUE 1 * * 1
# MOE 2007.09 (io_trps.svl 2007.09)
@<TRIPOS>MOLECULE
6,7-dihydroxycoumarin catechol
20 22 1 0 0 
SMALL
NO_CHARGES


@<TRIPOS>ATOM
  1 O        5.1960     2.0000     0.0000 O.2   1 <1>   0.0000 
  2 C        4.3300     1.5000     0.0000 C.2   1 <1>   0.0000 
  3 C        3.4640     2.0000     0.0000 C.2   1 <1>   0.0000 
  4 C        2.5980     1.5000     0.0000 C.2   1 <1>   0.0000 
  5 C        2.5980     0.5000     0.0000 C.ar  1 <1>   0.0000 
  6 C        3.4640     0.0000     0.0000 C.ar  1 <1>   0.0000 
  7 C        3.4640    -1.0000     0.0000 C.ar  1 <1>   0.0000 
  8 C        2.5980    -1.5000     0.0000 C.ar  1 <1>   0.0000 
  9 O        2.5980    -2.5000     0.0000 O.3   1 <1>   0.0000 
 10 C        1.7320    -1.0000     0.0000 C.ar  1 <1>   0.0000 
 11 O        0.8660    -1.5000     0.0000 O.3   1 <1>   0.0000 
 12 C        0.0000    -1.0000     0.0000 C.ar  1 <1>   0.0000 
 13 C       -0.8660    -1.5000     0.0000 C.ar  1 <1>   0.0000 
 14 C       -1.7320    -1.0000     0.0000 C.ar  1 <1>   0.0000 
 15 C       -1.7320     0.0000     0.0000 C.ar  1 <1>   0.0000 
 16 C       -0.8660     0.5000     0.0000 C.ar  1 <1>   0.0000 
 17 C        0.0000     0.0000     0.0000 C.ar  1 <1>   0.0000 
 18 O        0.8660     0.5000     0.0000 O.3   1 <1>   0.0000 
 19 C        1.7320     0.0000     0.0000 C.ar  1 <1>   0.0000 
 20 O        4.3300     0.5000     0.0000 O.3   1 <1>   0.0000 
@<TRIPOS>BOND
  1   1   2  2   
  2   2   3  1   
  3   2  20  1   
  4   3   4  2   
  5   4   5  1   
  6   5   6  ar  
  7   5  19  ar  
  8   6   7  ar  
  9   6  20  1   
 10   7   8  ar  
 11   8   9  1   
 12   8  10  ar  
 13  10  11  1   
 14  10  19  ar  
 15  11  12  1   
 16  12  13  ar  
 17  12  17  ar  
 18  13  14  ar  
 19  14  15  ar  
 20  15  16  ar  
 21  16  17  ar  
 22  17  18  1   
@<TRIPOS>SUBSTRUCTURE
  1 <1>   0 RESIDUE 1 * * 1
# MOE 2007.09 (io_trps.svl 2007.09)
@<TRIPOS>MOLECULE
trichostatin A
22 22 1 0 0 
SMALL
NO_CHARGES


@<TRIPOS>ATOM
  1 O        2.0000    -0.4050     0.0000 O.2   1 <1>   0.0000 
  2 C        2.8660    -0.9050     0.0000 C.2   1 <1>   0.0000 
  3 C        2.8660    -1.9050     0.0000 C.ar  1 <1>   0.0000 
  4 C        2.0000    -2.4050     0.0000 C.ar  1 <1>   0.0000 
  5 C        2.0000    -3.4050     0.0000 C.ar  1 <1>   0.0000 
  6 C        2.8660    -3.9050     0.0000 C.ar  1 <1>   0.0000 
  7 C        3.7320    -3.4050     0.0000 C.ar  1 <1>   0.0000 
  8 N        2.8660    -4.9050     0.0000 N.pl3 1 <1>   0.0000 
  9 C        3.7320    -5.4050     0.0000 C.3   1 <1>   0.0000 
 10 C        2.0000    -5.4050     0.0000 C.3   1 <1>   0.0000 
 11 C        3.7320    -2.4050     0.0000 C.ar  1 <1>   0.0000 
 12 C        3.7320    -0.4050     0.0000 C.3   1 <1>   0.0000 
 13 C        4.5980    -0.9050     0.0000 C.3   1 <1>   0.0000 
 14 C        3.7320     0.5950     0.0000 C.2   1 <1>   0.0000 
 15 C        4.5980     1.0950     0.0000 C.2   1 <1>   0.0000 
 16 C        4.5980     2.0950     0.0000 C.2   1 <1>   0.0000 
 17 C        5.4640     2.5950     0.0000 C.2   1 <1>   0.0000 
 18 C        5.4640     3.5950     0.0000 C.2   1 <1>   0.0000 
 19 N        6.3300     4.0950     0.0000 N.am  1 <1>   0.0000 
 20 O        6.3300     5.0950     0.0000 O.3   1 <1>   0.0000 
 21 O        4.5980     4.0950     0.0000 O.2   1 <1>   0.0000 
 22 C        5.4640     0.5950     0.0000 C.3   1 <1>   0.0000 
@<TRIPOS>BOND
  1   1   2  2   
  2   2   3  1   
  3   2  12  1   
  4   3   4  ar  
  5   3  11  ar  
  6   4   5  ar  
  7   5   6  ar  
  8   6   7  ar  
  9   6   8  1   
 10   7  11  ar  
 11   8   9  1   
 12   8  10  1   
 13  12  13  1   
 14  12  14  1   
 15  14  15  2   
 16  15  16  1   
 17  15  22  1   
 18  16  17  2   
 19  17  18  1   
 20  18  19  am  
 21  18  21  2   
 22  19  20  1   
@<TRIPOS>SUBSTRUCTURE
  1 <1>   0 RESIDUE 1 * * 1
# MOE 2007.09 (io_trps.svl 2007.09)
@<TRIPOS>MOLECULE
U 68204
18 18 1 0 0 
SMALL
NO_CHARGES


@<TRIPOS>ATOM
  1 S        4.6940     0.9740     0.0000 S.3   1 <1>   0.0000 
  2 C        4.3850     0.0230     0.0000 C.2   1 <1>   0.0000 
  3 C        3.3850     0.0230     0.0000 C.2   1 <1>   0.0000 
  4 C        2.7980    -0.7860     0.0000 C.3   1 <1>   0.0000 
  5 C        3.2040    -1.7000     0.0000 C.2   1 <1>   0.0000 
  6 N        2.6170    -2.5090     0.0000 N.am  1 <1>   0.0000 
  7 O        4.1990    -1.8040     0.0000 O.2   1 <1>   0.0000 
  8 C        3.0760     0.9740     0.0000 C.2   1 <1>   0.0000 
  9 O        2.1250     1.2830     0.0000 O.2   1 <1>   0.0000 
 10 O        4.9730    -0.7860     0.0000 O.3   1 <1>   0.0000 
 11 C        3.8850     1.5620     0.0000 C.3   1 <1>   0.0000 
 12 C        4.4730     2.3710     0.0000 C.2   1 <1>   0.0000 
 13 C        5.4680     2.2660     0.0000 C.2   1 <1>   0.0000 
 14 C        6.0560     3.0750     0.0000 C.2   1 <1>   0.0000 
 15 C        7.0500     2.9710     0.0000 C.2   1 <1>   0.0000 
 16 C        5.8740     1.3530     0.0000 C.3   1 <1>   0.0000 
 17 C        3.2980     2.3710     0.0000 C.3   1 <1>   0.0000 
 18 C        2.3030     2.2660     0.0000 C.3   1 <1>   0.0000 
@<TRIPOS>BOND
  1   1   2  1   
  2   1  11  1   
  3   2   3  2   
  4   2  10  1   
  5   3   4  1   
  6   3   8  1   
  7   4   5  1   
  8   5   6  am  
  9   5   7  2   
 10   8   9  2   
 11   8  11  1   
 12  11  12  1   
 13  11  17  1   
 14  12  13  2   
 15  13  14  1   
 16  13  16  1   
 17  14  15  2   
 18  17  18  1   
@<TRIPOS>SUBSTRUCTURE
  1 <1>   0 RESIDUE 1 * * 1
# MOE 2007.09 (io_trps.svl 2007.09)
@<TRIPOS>MOLECULE
NONAME
22 23 1 0 0 
SMALL
NO_CHARGES


@<TRIPOS>ATOM
  1 O        6.3300    -1.8620     0.0000 O.3   1 <1>   0.0000 
  2 O        9.8600     1.1620     0.0000 O.3   1 <1>   0.0000 
  3 O        4.5980     1.1380     0.0000 O.3   1 <1>   0.0000 
  4 O        8.0780    -1.8970     0.0000 O.2   1 <1>   0.0000 
  5 O        8.0780     2.1720     0.0000 O.2   1 <1>   0.0000 
  6 C        7.1960    -0.3620     0.0000 C.ar  1 <1>   0.0000 
  7 C        7.1960     0.6380     0.0000 C.ar  1 <1>   0.0000 
  8 C        5.4640    -0.3620     0.0000 C.ar  1 <1>   0.0000 
  9 C        6.3300    -0.8620     0.0000 C.ar  1 <1>   0.0000 
 10 C        4.5980    -0.8620     0.0000 C.3   1 <1>   0.0000 
 11 C        5.4640     0.6380     0.0000 C.ar  1 <1>   0.0000 
 12 C        8.0900    -0.8970     0.0000 C.2   1 <1>   0.0000 
 13 C        6.3300     1.1380     0.0000 C.ar  1 <1>   0.0000 
 14 C        8.9960    -0.3830     0.0000 C.2   1 <1>   0.0000 
 15 C        8.0900     1.1720     0.0000 C.2   1 <1>   0.0000 
 16 C        8.9960     0.6580     0.0000 C.2   1 <1>   0.0000 
 17 C        3.7320    -0.3620     0.0000 C.2   1 <1>   0.0000 
 18 C        9.8600    -0.8860     0.0000 C.3   1 <1>   0.0000 
 19 C        2.8660    -0.8620     0.0000 C.2   1 <1>   0.0000 
 20 C        2.0000    -0.3620     0.0000 C.3   1 <1>   0.0000 
 21 C        2.8660    -1.8620     0.0000 C.3   1 <1>   0.0000 
 22 C       10.7280     0.6650     0.0000 C.3   1 <1>   0.0000 
@<TRIPOS>BOND
  1   1   9  1   
  2   2  16  1   
  3   2  22  1   
  4   3  11  1   
  5   4  12  2   
  6   5  15  2   
  7   6   7  ar  
  8   6   9  ar  
  9   6  12  1   
 10   7  13  ar  
 11   7  15  1   
 12   8   9  ar  
 13   8  10  1   
 14   8  11  ar  
 15  10  17  1   
 16  11  13  ar  
 17  12  14  1   
 18  14  16  2   
 19  14  18  1   
 20  15  16  1   
 21  17  19  2   
 22  19  20  1   
 23  19  21  1   
@<TRIPOS>SUBSTRUCTURE
  1 <1>   0 RESIDUE 1 * * 1
# MOE 2007.09 (io_trps.svl 2007.09)
@<TRIPOS>MOLECULE
caboxamycin
19 21 1 0 0 
SMALL
NO_CHARGES


@<TRIPOS>ATOM
  1 O        0.0000     0.0000     0.0000 O.3   1 <1>   0.0000 
  2 C        0.0000     0.0000     0.0000 C.2   1 <1>   0.0000 
  3 C        0.0000     0.0000     0.0000 C.ar  1 <1>   0.0000 
  4 C        0.0000     0.0000     0.0000 C.ar  1 <1>   0.0000 
  5 C        0.0000     0.0000     0.0000 C.ar  1 <1>   0.0000 
  6 C        0.0000     0.0000     0.0000 C.ar  1 <1>   0.0000 
  7 C        0.0000     0.0000     0.0000 C.ar  1 <1>   0.0000 
  8 O        0.0000     0.0000     0.0000 O.3   1 <1>   0.0000 
  9 C        0.0000     0.0000     0.0000 C.2   1 <1>   0.0000 
 10 C        0.0000     0.0000     0.0000 C.ar  1 <1>   0.0000 
 11 C        0.0000     0.0000     0.0000 C.ar  1 <1>   0.0000 
 12 C        0.0000     0.0000     0.0000 C.ar  1 <1>   0.0000 
 13 C        0.0000     0.0000     0.0000 C.ar  1 <1>   0.0000 
 14 C        0.0000     0.0000     0.0000 C.ar  1 <1>   0.0000 
 15 O        0.0000     0.0000     0.0000 O.3   1 <1>   0.0000 
 16 C        0.0000     0.0000     0.0000 C.ar  1 <1>   0.0000 
 17 N        0.0000     0.0000     0.0000 N.2   1 <1>   0.0000 
 18 C        0.0000     0.0000     0.0000 C.ar  1 <1>   0.0000 
 19 O        0.0000     0.0000     0.0000 O.2   1 <1>   0.0000 
@<TRIPOS>BOND
  1   1   2  1   
  2   2   3  1   
  3   2  19  2   
  4   3   4  ar  
  5   3  18  ar  
  6   4   5  ar  
  7   5   6  ar  
  8   6   7  ar  
  9   7   8  1   
 10   7  18  ar  
 11   8   9  1   
 12   9  10  1   
 13   9  17  2   
 14  10  11  ar  
 15  10  16  ar  
 16  11  12  ar  
 17  11  15  1   
 18  12  13  ar  
 19  13  14  ar  
 20  14  16  ar  
 21  17  18  1   
@<TRIPOS>SUBSTRUCTURE
  1 <1>   0 RESIDUE 1 * * 1
# MOE 2007.09 (io_trps.svl 2007.09)
@<TRIPOS>MOLECULE
Prunetin
21 23 1 0 0 
SMALL
NO_CHARGES


@<TRIPOS>ATOM
  1 O        6.8670     1.2380     0.0000 O.3   1 <1>   0.0000 
  2 C        6.0010     0.7380     0.0000 C.2   1 <1>   0.0000 
  3 C        6.0010    -0.2620     0.0000 C.2   1 <1>   0.0000 
  4 C        5.1350    -0.7620     0.0000 C.ar  1 <1>   0.0000 
  5 C        4.2690    -0.2620     0.0000 C.ar  1 <1>   0.0000 
  6 C        3.4030    -0.7620     0.0000 C.ar  1 <1>   0.0000 
  7 C        3.4030    -1.7620     0.0000 C.ar  1 <1>   0.0000 
  8 C        4.2690    -2.2620     0.0000 C.ar  1 <1>   0.0000 
  9 O        2.5370    -2.2620     0.0000 O.3   1 <1>   0.0000 
 10 C        5.1350    -1.7620     0.0000 C.ar  1 <1>   0.0000 
 11 C        6.8670    -0.7620     0.0000 C.2   1 <1>   0.0000 
 12 C        7.7330    -0.2620     0.0000 C.ar  1 <1>   0.0000 
 13 C        8.6270    -0.7970     0.0000 C.ar  1 <1>   0.0000 
 14 C        9.5330    -0.2830     0.0000 C.ar  1 <1>   0.0000 
 15 C        9.5330     0.7590     0.0000 C.ar  1 <1>   0.0000 
 16 C        8.6270     1.2730     0.0000 C.ar  1 <1>   0.0000 
 17 O       10.3970     1.2620     0.0000 O.3   1 <1>   0.0000 
 18 C       10.3930     2.2620     0.0000 C.3   1 <1>   0.0000 
 19 O        8.6160    -1.7970     0.0000 O.3   1 <1>   0.0000 
 20 O        6.8670    -1.7620     0.0000 O.2   1 <1>   0.0000 
 21 C        7.7330     0.7380     0.0000 C.ar  1 <1>   0.0000 
@<TRIPOS>BOND
  1   1   2  1   
  2   1  21  1   
  3   2   3  2   
  4   3   4  1   
  5   3  11  1   
  6   4   5  ar  
  7   4  10  ar  
  8   5   6  ar  
  9   6   7  ar  
 10   7   8  ar  
 11   7   9  1   
 12   8  10  ar  
 13  11  12  1   
 14  11  20  2   
 15  12  13  ar  
 16  12  21  ar  
 17  13  14  ar  
 18  13  19  1   
 19  14  15  ar  
 20  15  16  ar  
 21  15  17  1   
 22  16  21  ar  
 23  17  18  1   
@<TRIPOS>SUBSTRUCTURE
  1 <1>   0 RESIDUE 1 * * 1
# MOE 2007.09 (io_trps.svl 2007.09)
@<TRIPOS>MOLECULE
LMPK12050103
21 23 1 0 0 
SMALL
NO_CHARGES


@<TRIPOS>ATOM
  1 O        6.8670     1.2380     0.0000 O.3   1 <1>   0.0000 
  2 C        6.0010     0.7380     0.0000 C.2   1 <1>   0.0000 
  3 C        6.0010    -0.2620     0.0000 C.2   1 <1>   0.0000 
  4 C        5.1350    -0.7620     0.0000 C.ar  1 <1>   0.0000 
  5 C        4.2690    -0.2620     0.0000 C.ar  1 <1>   0.0000 
  6 C        3.4030    -0.7620     0.0000 C.ar  1 <1>   0.0000 
  7 C        3.4030    -1.7620     0.0000 C.ar  1 <1>   0.0000 
  8 C        4.2690    -2.2620     0.0000 C.ar  1 <1>   0.0000 
  9 O        2.5370    -2.2620     0.0000 O.3   1 <1>   0.0000 
 10 C        5.1350    -1.7620     0.0000 C.ar  1 <1>   0.0000 
 11 C        6.8670    -0.7620     0.0000 C.2   1 <1>   0.0000 
 12 C        7.7330    -0.2620     0.0000 C.ar  1 <1>   0.0000 
 13 C        8.6270    -0.7970     0.0000 C.ar  1 <1>   0.0000 
 14 C        9.5330    -0.2830     0.0000 C.ar  1 <1>   0.0000 
 15 C        9.5330     0.7590     0.0000 C.ar  1 <1>   0.0000 
 16 C        8.6270     1.2730     0.0000 C.ar  1 <1>   0.0000 
 17 O       10.3970     1.2620     0.0000 O.3   1 <1>   0.0000 
 18 C       10.3930     2.2620     0.0000 C.3   1 <1>   0.0000 
 19 O       10.3970    -0.7860     0.0000 O.3   1 <1>   0.0000 
 20 O        6.8670    -1.7620     0.0000 O.2   1 <1>   0.0000 
 21 C        7.7330     0.7380     0.0000 C.ar  1 <1>   0.0000 
@<TRIPOS>BOND
  1   1   2  1   
  2   1  21  1   
  3   2   3  2   
  4   3   4  1   
  5   3  11  1   
  6   4   5  ar  
  7   4  10  ar  
  8   5   6  ar  
  9   6   7  ar  
 10   7   8  ar  
 11   7   9  1   
 12   8  10  ar  
 13  11  12  1   
 14  11  20  2   
 15  12  13  ar  
 16  12  21  ar  
 17  13  14  ar  
 18  14  15  ar  
 19  14  19  1   
 20  15  16  ar  
 21  15  17  1   
 22  16  21  ar  
 23  17  18  1   
@<TRIPOS>SUBSTRUCTURE
  1 <1>   0 RESIDUE 1 * * 1
# MOE 2007.09 (io_trps.svl 2007.09)
@<TRIPOS>MOLECULE
Phthoxazolin
21 21 1 0 0 
SMALL
NO_CHARGES


@<TRIPOS>ATOM
  1 O        8.0460    -1.8900     0.0000 O.3   1 <1>   0.0000 
  2 C        8.7890    -1.2210     0.0000 C.3   1 <1>   0.0000 
  3 C        8.5810    -0.2420     0.0000 C.2   1 <1>   0.0000 
  4 C        7.6300     0.0660     0.0000 C.2   1 <1>   0.0000 
  5 C        6.8870    -0.6030     0.0000 C.2   1 <1>   0.0000 
  6 C        5.9360    -0.2940     0.0000 C.2   1 <1>   0.0000 
  7 C        5.7280     0.6840     0.0000 C.2   1 <1>   0.0000 
  8 C        4.7770     0.9940     0.0000 C.2   1 <1>   0.0000 
  9 C        4.5690     1.9720     0.0000 C.3   1 <1>   0.0000 
 10 C        3.6180     2.2810     0.0000 C.2   1 <1>   0.0000 
 11 C        3.3090     3.2320     0.0000 C.2   1 <1>   0.0000 
 12 N        2.3090     3.2320     0.0000 N.2   1 <1>   0.0000 
 13 C        2.0000     2.2810     0.0000 C.2   1 <1>   0.0000 
 14 O        2.8090     1.6930     0.0000 O.3   1 <1>   0.0000 
 15 C        9.3240     0.4270     0.0000 C.3   1 <1>   0.0000 
 16 C        9.7400    -1.5300     0.0000 C.3   1 <1>   0.0000 
 17 C       10.6910    -1.8390     0.0000 C.2   1 <1>   0.0000 
 18 N       10.8990    -2.8170     0.0000 N.am  1 <1>   0.0000 
 19 O       11.4340    -1.1700     0.0000 O.2   1 <1>   0.0000 
 20 C       10.0490    -0.5790     0.0000 C.3   1 <1>   0.0000 
 21 C        9.4310    -2.4810     0.0000 C.3   1 <1>   0.0000 
@<TRIPOS>BOND
  1   1   2  1   
  2   2   3  1   
  3   2  16  1   
  4   3   4  2   
  5   3  15  1   
  6   4   5  1   
  7   5   6  2   
  8   6   7  1   
  9   7   8  2   
 10   8   9  1   
 11   9  10  1   
 12  10  11  2   
 13  10  14  1   
 14  11  12  1   
 15  12  13  2   
 16  13  14  1   
 17  16  17  1   
 18  16  20  1   
 19  16  21  1   
 20  17  18  am  
 21  17  19  2   
@<TRIPOS>SUBSTRUCTURE
  1 <1>   0 RESIDUE 1 * * 1
# MOE 2007.09 (io_trps.svl 2007.09)
@<TRIPOS>MOLECULE
Sakuranetin
21 23 1 0 0 
SMALL
NO_CHARGES


@<TRIPOS>ATOM
  1 O        6.8670     0.9250     0.0000 O.3   1 <1>   0.0000 
  2 C        7.7330     0.4250     0.0000 C.ar  1 <1>   0.0000 
  3 C        8.6270     0.9600     0.0000 C.ar  1 <1>   0.0000 
  4 C        9.5330     0.4460     0.0000 C.ar  1 <1>   0.0000 
  5 C        9.5330    -0.5950     0.0000 C.ar  1 <1>   0.0000 
  6 C        8.6270    -1.1090     0.0000 C.ar  1 <1>   0.0000 
  7 O        8.6160    -2.1090     0.0000 O.3   1 <1>   0.0000 
  8 O       10.3970     0.9500     0.0000 O.3   1 <1>   0.0000 
  9 C       11.2650     0.4530     0.0000 C.3   1 <1>   0.0000 
 10 C        7.7330    -0.5750     0.0000 C.ar  1 <1>   0.0000 
 11 C        6.8670    -1.0750     0.0000 C.2   1 <1>   0.0000 
 12 C        6.0010    -0.5750     0.0000 C.3   1 <1>   0.0000 
 13 O        6.8670    -2.0750     0.0000 O.2   1 <1>   0.0000 
 14 C        6.0010     0.4250     0.0000 C.3   1 <1>   0.0000 
 15 C        5.1350     0.9250     0.0000 C.ar  1 <1>   0.0000 
 16 C        5.1350     1.9250     0.0000 C.ar  1 <1>   0.0000 
 17 C        4.2690     2.4250     0.0000 C.ar  1 <1>   0.0000 
 18 C        3.4030     1.9250     0.0000 C.ar  1 <1>   0.0000 
 19 C        3.4030     0.9250     0.0000 C.ar  1 <1>   0.0000 
 20 O        2.5370     2.4250     0.0000 O.3   1 <1>   0.0000 
 21 C        4.2690     0.4250     0.0000 C.ar  1 <1>   0.0000 
@<TRIPOS>BOND
  1   1   2  1   
  2   1  14  1   
  3   2   3  ar  
  4   2  10  ar  
  5   3   4  ar  
  6   4   5  ar  
  7   4   8  1   
  8   5   6  ar  
  9   6   7  1   
 10   6  10  ar  
 11   8   9  1   
 12  10  11  1   
 13  11  12  1   
 14  11  13  2   
 15  12  14  1   
 16  14  15  1   
 17  15  16  ar  
 18  15  21  ar  
 19  16  17  ar  
 20  17  18  ar  
 21  18  19  ar  
 22  18  20  1   
 23  19  21  ar  
@<TRIPOS>SUBSTRUCTURE
  1 <1>   0 RESIDUE 1 * * 1
# MOE 2007.09 (io_trps.svl 2007.09)
@<TRIPOS>MOLECULE
cinnabaramide A
24 26 1 0 0 
SMALL
NO_CHARGES


@<TRIPOS>ATOM
  1 O        2.7060     0.4100     0.0000 O.3   1 <1>   0.0000 
  2 C        2.7060    -0.5980     0.0000 C.2   1 <1>   0.0000 
  3 C        3.7140    -0.5940     0.0000 C.3   1 <1>   0.0000 
  4 C        3.7140    -1.5940     0.0000 C.3   1 <1>   0.0000 
  5 C        4.2140    -2.4600     0.0000 C.3   1 <1>   0.0000 
  6 C        3.7140    -3.3260     0.0000 C.2   1 <1>   0.0000 
  7 C        4.2140    -4.1920     0.0000 C.2   1 <1>   0.0000 
  8 C        5.2140    -4.1920     0.0000 C.3   1 <1>   0.0000 
  9 C        5.7140    -3.3260     0.0000 C.3   1 <1>   0.0000 
 10 C        5.2140    -2.4600     0.0000 C.3   1 <1>   0.0000 
 11 O        2.8480    -2.0940     0.0000 O.3   1 <1>   0.0000 
 12 N        4.6650    -0.9030     0.0000 N.am  1 <1>   0.0000 
 13 C        5.2530    -0.0940     0.0000 C.2   1 <1>   0.0000 
 14 C        4.6650     0.7150     0.0000 C.3   1 <1>   0.0000 
 15 C        4.9740     1.6660     0.0000 C.3   1 <1>   0.0000 
 16 C        5.9520     1.8740     0.0000 C.3   1 <1>   0.0000 
 17 C        6.2610     2.8250     0.0000 C.3   1 <1>   0.0000 
 18 C        7.2390     3.0330     0.0000 C.3   1 <1>   0.0000 
 19 C        7.5480     3.9840     0.0000 C.3   1 <1>   0.0000 
 20 C        8.5260     4.1920     0.0000 C.3   1 <1>   0.0000 
 21 O        6.2530    -0.0940     0.0000 O.2   1 <1>   0.0000 
 22 O        2.0000    -1.3070     0.0000 O.2   1 <1>   0.0000 
 23 C        3.7140     0.4060     0.0000 C.3   1 <1>   0.0000 
 24 C        3.7140     1.4060     0.0000 C.3   1 <1>   0.0000 
@<TRIPOS>BOND
  1   1   2  1   
  2   1  23  1   
  3   2   3  1   
  4   2  22  2   
  5   3   4  1   
  6   3  12  1   
  7   3  23  1   
  8   4   5  1   
  9   4  11  1   
 10   5   6  1   
 11   5  10  1   
 12   6   7  2   
 13   7   8  1   
 14   8   9  1   
 15   9  10  1   
 16  12  13  am  
 17  13  14  1   
 18  13  21  2   
 19  14  15  1   
 20  14  23  1   
 21  15  16  1   
 22  16  17  1   
 23  17  18  1   
 24  18  19  1   
 25  19  20  1   
 26  23  24  1   
@<TRIPOS>SUBSTRUCTURE
  1 <1>   0 RESIDUE 1 * * 1
# MOE 2007.09 (io_trps.svl 2007.09)
@<TRIPOS>MOLECULE
Hatomarubigin C
25 28 1 0 0 
SMALL
NO_CHARGES


@<TRIPOS>ATOM
  1 O        5.6080    -1.2130     0.0000 O.3   1 <1>   0.0000 
  2 C        4.7520    -1.7300     0.0000 C.3   1 <1>   0.0000 
  3 C        3.8000    -1.2090     0.0000 C.ar  1 <1>   0.0000 
  4 C        3.7840    -0.1670     0.0000 C.ar  1 <1>   0.0000 
  5 C        4.6500     0.3330     0.0000 C.2   1 <1>   0.0000 
  6 C        4.6500     1.3330     0.0000 C.ar  1 <1>   0.0000 
  7 C        5.5600     1.8400     0.0000 C.ar  1 <1>   0.0000 
  8 C        5.5680     2.8810     0.0000 C.ar  1 <1>   0.0000 
  9 C        4.6660     3.4020     0.0000 C.ar  1 <1>   0.0000 
 10 C        3.7680     2.8740     0.0000 C.ar  1 <1>   0.0000 
 11 O        2.8960     3.3640     0.0000 O.3   1 <1>   0.0000 
 12 C        2.8850     4.3640     0.0000 C.3   1 <1>   0.0000 
 13 O        6.4200     1.3300     0.0000 O.3   1 <1>   0.0000 
 14 C        3.7840     1.8330     0.0000 C.ar  1 <1>   0.0000 
 15 C        2.9180     1.3330     0.0000 C.2   1 <1>   0.0000 
 16 O        2.0520     1.8330     0.0000 O.2   1 <1>   0.0000 
 17 O        5.5160    -0.1670     0.0000 O.2   1 <1>   0.0000 
 18 C        2.9180     0.3330     0.0000 C.ar  1 <1>   0.0000 
 19 C        2.0080    -0.1740     0.0000 C.ar  1 <1>   0.0000 
 20 C        2.0000    -1.2160     0.0000 C.ar  1 <1>   0.0000 
 21 C        2.9020    -1.7370     0.0000 C.ar  1 <1>   0.0000 
 22 C        2.8940    -2.8220     0.0000 C.3   1 <1>   0.0000 
 23 C        3.8330    -3.3640     0.0000 C.3   1 <1>   0.0000 
 24 C        3.8370    -4.3640     0.0000 C.3   1 <1>   0.0000 
 25 C        4.7690    -2.8140     0.0000 C.3   1 <1>   0.0000 
@<TRIPOS>BOND
  1   1   2  1   
  2   2   3  1   
  3   2  25  1   
  4   3   4  ar  
  5   3  21  ar  
  6   4   5  1   
  7   4  18  ar  
  8   5   6  1   
  9   5  17  2   
 10   6   7  ar  
 11   6  14  ar  
 12   7   8  ar  
 13   7  13  1   
 14   8   9  ar  
 15   9  10  ar  
 16  10  11  1   
 17  10  14  ar  
 18  11  12  1   
 19  14  15  1   
 20  15  16  2   
 21  15  18  1   
 22  18  19  ar  
 23  19  20  ar  
 24  20  21  ar  
 25  21  22  1   
 26  22  23  1   
 27  23  24  1   
 28  23  25  1   
@<TRIPOS>SUBSTRUCTURE
  1 <1>   0 RESIDUE 1 * * 1
# MOE 2007.09 (io_trps.svl 2007.09)
@<TRIPOS>MOLECULE
9,10-Phenanthrenedione, 3-acetyl-1,8-dihydroxy-2-methyl-
22 24 1 0 0 
SMALL
NO_CHARGES


@<TRIPOS>ATOM
  1 O        4.6500    -2.1440     0.0000 O.3   1 <1>   0.0000 
  2 C        4.6380    -1.1440     0.0000 C.ar  1 <1>   0.0000 
  3 C        3.7320    -0.6300     0.0000 C.ar  1 <1>   0.0000 
  4 C        2.8680    -1.1330     0.0000 C.3   1 <1>   0.0000 
  5 C        3.7320     0.4120     0.0000 C.ar  1 <1>   0.0000 
  6 C        2.8680     0.9150     0.0000 C.2   1 <1>   0.0000 
  7 C        2.8720     1.9150     0.0000 C.3   1 <1>   0.0000 
  8 O        2.0000     0.4180     0.0000 O.2   1 <1>   0.0000 
  9 C        4.6380     0.9250     0.0000 C.ar  1 <1>   0.0000 
 10 C        5.5320     0.3910     0.0000 C.ar  1 <1>   0.0000 
 11 C        6.3980     0.8910     0.0000 C.ar  1 <1>   0.0000 
 12 C        6.3820     1.9320     0.0000 C.ar  1 <1>   0.0000 
 13 C        7.2800     2.4600     0.0000 C.ar  1 <1>   0.0000 
 14 C        8.1820     1.9390     0.0000 C.ar  1 <1>   0.0000 
 15 C        8.1740     0.8980     0.0000 C.ar  1 <1>   0.0000 
 16 O        9.0340     0.3880     0.0000 O.3   1 <1>   0.0000 
 17 C        7.2640     0.3910     0.0000 C.ar  1 <1>   0.0000 
 18 C        7.2640    -0.6090     0.0000 C.2   1 <1>   0.0000 
 19 C        6.3980    -1.1090     0.0000 C.2   1 <1>   0.0000 
 20 O        6.3980    -2.1090     0.0000 O.2   1 <1>   0.0000 
 21 O        8.1300    -1.1090     0.0000 O.2   1 <1>   0.0000 
 22 C        5.5320    -0.6090     0.0000 C.ar  1 <1>   0.0000 
@<TRIPOS>BOND
  1   1   2  1   
  2   2   3  ar  
  3   2  22  ar  
  4   3   4  1   
  5   3   5  ar  
  6   5   6  1   
  7   5   9  ar  
  8   6   7  1   
  9   6   8  2   
 10   9  10  ar  
 11  10  11  1   
 12  10  22  ar  
 13  11  12  ar  
 14  11  17  ar  
 15  12  13  ar  
 16  13  14  ar  
 17  14  15  ar  
 18  15  16  1   
 19  15  17  ar  
 20  17  18  1   
 21  18  19  1   
 22  18  21  2   
 23  19  20  2   
 24  19  22  1   
@<TRIPOS>SUBSTRUCTURE
  1 <1>   0 RESIDUE 1 * * 1
# MOE 2007.09 (io_trps.svl 2007.09)
@<TRIPOS>MOLECULE
Saphenic acid
20 22 1 0 0 
SMALL
NO_CHARGES


@<TRIPOS>ATOM
  1 O        7.2750     2.5450     0.0000 O.3   1 <1>   0.0000 
  2 C        6.4140     2.0350     0.0000 C.3   1 <1>   0.0000 
  3 C        5.5430     2.5250     0.0000 C.3   1 <1>   0.0000 
  4 C        6.4260     1.0350     0.0000 C.ar  1 <1>   0.0000 
  5 C        7.3320     0.5210     0.0000 C.ar  1 <1>   0.0000 
  6 C        7.3320    -0.5210     0.0000 C.ar  1 <1>   0.0000 
  7 C        6.4260    -1.0350     0.0000 C.ar  1 <1>   0.0000 
  8 C        5.5320    -0.5000     0.0000 C.ar  1 <1>   0.0000 
  9 N        4.6660    -1.0000     0.0000 N.ar  1 <1>   0.0000 
 10 C        3.8000    -0.5000     0.0000 C.ar  1 <1>   0.0000 
 11 C        2.9060    -1.0350     0.0000 C.ar  1 <1>   0.0000 
 12 C        2.9180    -2.0350     0.0000 C.2   1 <1>   0.0000 
 13 O        3.7890    -2.5250     0.0000 O.2   1 <1>   0.0000 
 14 O        2.0570    -2.5450     0.0000 O.3   1 <1>   0.0000 
 15 C        2.0000    -0.5210     0.0000 C.ar  1 <1>   0.0000 
 16 C        2.0000     0.5210     0.0000 C.ar  1 <1>   0.0000 
 17 C        2.9060     1.0350     0.0000 C.ar  1 <1>   0.0000 
 18 C        3.8000     0.5000     0.0000 C.ar  1 <1>   0.0000 
 19 N        4.6660     1.0000     0.0000 N.ar  1 <1>   0.0000 
 20 C        5.5320     0.5000     0.0000 C.ar  1 <1>   0.0000 
@<TRIPOS>BOND
  1   1   2  1   
  2   2   3  1   
  3   2   4  1   
  4   4   5  ar  
  5   4  20  ar  
  6   5   6  ar  
  7   6   7  ar  
  8   7   8  ar  
  9   8   9  ar  
 10   8  20  ar  
 11   9  10  ar  
 12  10  11  ar  
 13  10  18  ar  
 14  11  12  1   
 15  11  15  ar  
 16  12  13  2   
 17  12  14  1   
 18  15  16  ar  
 19  16  17  ar  
 20  17  18  ar  
 21  18  19  ar  
 22  19  20  ar  
@<TRIPOS>SUBSTRUCTURE
  1 <1>   0 RESIDUE 1 * * 1
# MOE 2007.09 (io_trps.svl 2007.09)
@<TRIPOS>MOLECULE
Fujianmycin A
24 27 1 0 0 
SMALL
NO_CHARGES


@<TRIPOS>ATOM
  1 O        2.0260    -3.1280     0.0000 O.3   1 <1>   0.0000 
  2 C        2.8940    -2.6320     0.0000 C.3   1 <1>   0.0000 
  3 C        2.9020    -1.5470     0.0000 C.ar  1 <1>   0.0000 
  4 C        2.0000    -1.0260     0.0000 C.ar  1 <1>   0.0000 
  5 C        2.0080     0.0160     0.0000 C.ar  1 <1>   0.0000 
  6 C        2.9180     0.5230     0.0000 C.ar  1 <1>   0.0000 
  7 C        2.9180     1.5230     0.0000 C.2   1 <1>   0.0000 
  8 C        3.7840     2.0230     0.0000 C.ar  1 <1>   0.0000 
  9 C        3.7680     3.0640     0.0000 C.ar  1 <1>   0.0000 
 10 C        4.6660     3.5920     0.0000 C.ar  1 <1>   0.0000 
 11 C        5.5680     3.0710     0.0000 C.ar  1 <1>   0.0000 
 12 C        5.5600     2.0300     0.0000 C.ar  1 <1>   0.0000 
 13 O        2.8960     3.5540     0.0000 O.3   1 <1>   0.0000 
 14 C        4.6500     1.5230     0.0000 C.ar  1 <1>   0.0000 
 15 C        4.6500     0.5230     0.0000 C.2   1 <1>   0.0000 
 16 O        5.5160     0.0230     0.0000 O.2   1 <1>   0.0000 
 17 O        2.0520     2.0230     0.0000 O.2   1 <1>   0.0000 
 18 C        3.7840     0.0230     0.0000 C.ar  1 <1>   0.0000 
 19 C        3.8000    -1.0190     0.0000 C.ar  1 <1>   0.0000 
 20 C        4.7520    -1.5400     0.0000 C.2   1 <1>   0.0000 
 21 C        4.7690    -2.6240     0.0000 C.3   1 <1>   0.0000 
 22 O        5.6080    -1.0230     0.0000 O.2   1 <1>   0.0000 
 23 C        3.8330    -3.1740     0.0000 C.3   1 <1>   0.0000 
 24 C        3.8370    -4.1740     0.0000 C.3   1 <1>   0.0000 
@<TRIPOS>BOND
  1   1   2  1   
  2   2   3  1   
  3   2  23  1   
  4   3   4  ar  
  5   3  19  ar  
  6   4   5  ar  
  7   5   6  ar  
  8   6   7  1   
  9   6  18  ar  
 10   7   8  1   
 11   7  17  2   
 12   8   9  ar  
 13   8  14  ar  
 14   9  10  ar  
 15   9  13  1   
 16  10  11  ar  
 17  11  12  ar  
 18  12  14  ar  
 19  14  15  1   
 20  15  16  2   
 21  15  18  1   
 22  18  19  ar  
 23  19  20  1   
 24  20  21  1   
 25  20  22  2   
 26  21  23  1   
 27  23  24  1   
@<TRIPOS>SUBSTRUCTURE
  1 <1>   0 RESIDUE 1 * * 1
# MOE 2007.09 (io_trps.svl 2007.09)
@<TRIPOS>MOLECULE
NONAME
19 20 1 0 0 
SMALL
NO_CHARGES


@<TRIPOS>ATOM
  1 C        0.0000     0.0000     0.0000 C.3   1 <1>   0.0000 
  2 C        0.0000     0.0000     0.0000 C.2   1 <1>   0.0000 
  3 C        0.0000     0.0000     0.0000 C.2   1 <1>   0.0000 
  4 O        0.0000     0.0000     0.0000 O.3   1 <1>   0.0000 
  5 C        0.0000     0.0000     0.0000 C.2   1 <1>   0.0000 
  6 C        0.0000     0.0000     0.0000 C.2   1 <1>   0.0000 
  7 C        0.0000     0.0000     0.0000 C.ar  1 <1>   0.0000 
  8 C        0.0000     0.0000     0.0000 C.ar  1 <1>   0.0000 
  9 C        0.0000     0.0000     0.0000 C.ar  1 <1>   0.0000 
 10 C        0.0000     0.0000     0.0000 C.ar  1 <1>   0.0000 
 11 N        0.0000     0.0000     0.0000 N.am  1 <1>   0.0000 
 12 C        0.0000     0.0000     0.0000 C.2   1 <1>   0.0000 
 13 C        0.0000     0.0000     0.0000 C.3   1 <1>   0.0000 
 14 O        0.0000     0.0000     0.0000 O.2   1 <1>   0.0000 
 15 C        0.0000     0.0000     0.0000 C.ar  1 <1>   0.0000 
 16 C        0.0000     0.0000     0.0000 C.ar  1 <1>   0.0000 
 17 O        0.0000     0.0000     0.0000 O.3   1 <1>   0.0000 
 18 C        0.0000     0.0000     0.0000 C.2   1 <1>   0.0000 
 19 O        0.0000     0.0000     0.0000 O.2   1 <1>   0.0000 
@<TRIPOS>BOND
  1   1   2  1   
  2   2   3  2   
  3   2  18  1   
  4   3   4  1   
  5   3   5  1   
  6   5   6  2   
  7   6   7  1   
  8   6  17  1   
  9   7   8  ar  
 10   7  16  ar  
 11   8   9  ar  
 12   9  10  ar  
 13  10  11  1   
 14  10  15  ar  
 15  11  12  am  
 16  12  13  1   
 17  12  14  2   
 18  15  16  ar  
 19  17  18  1   
 20  18  19  2   
@<TRIPOS>SUBSTRUCTURE
  1 <1>   0 RESIDUE 1 * * 1
# MOE 2007.09 (io_trps.svl 2007.09)
@<TRIPOS>MOLECULE
NSC248958
22 22 1 0 0 
SMALL
NO_CHARGES


@<TRIPOS>ATOM
  1 O        5.4640    -1.4400     0.0000 O.3   1 <1>   0.0000 
  2 C        4.5980    -0.9400     0.0000 C.3   1 <1>   0.0000 
  3 C        4.5980     0.0600     0.0000 C.3   1 <1>   0.0000 
  4 C        5.4640     0.5600     0.0000 C.2   1 <1>   0.0000 
  5 C        5.4640     1.5600     0.0000 C.3   1 <1>   0.0000 
  6 C        6.3300     2.0600     0.0000 C.2   1 <1>   0.0000 
  7 C        6.3300     3.0600     0.0000 C.2   1 <1>   0.0000 
  8 C        7.1960     3.5600     0.0000 C.2   1 <1>   0.0000 
  9 C        7.1960     4.5600     0.0000 C.2   1 <1>   0.0000 
 10 C        6.3300     5.0600     0.0000 C.3   1 <1>   0.0000 
 11 C        5.4640     3.5600     0.0000 C.3   1 <1>   0.0000 
 12 C        4.5980     2.0600     0.0000 C.3   1 <1>   0.0000 
 13 O        6.3300     0.0600     0.0000 O.2   1 <1>   0.0000 
 14 C        3.7320    -1.4400     0.0000 C.3   1 <1>   0.0000 
 15 C        3.7320    -2.4400     0.0000 C.3   1 <1>   0.0000 
 16 C        2.8660    -2.9400     0.0000 C.3   1 <1>   0.0000 
 17 C        2.8660    -3.9400     0.0000 C.2   1 <1>   0.0000 
 18 N        3.7320    -4.4400     0.0000 N.am  1 <1>   0.0000 
 19 C        4.5980    -3.9400     0.0000 C.2   1 <1>   0.0000 
 20 O        5.4640    -4.4400     0.0000 O.2   1 <1>   0.0000 
 21 O        2.0000    -4.4400     0.0000 O.2   1 <1>   0.0000 
 22 C        4.5980    -2.9400     0.0000 C.3   1 <1>   0.0000 
@<TRIPOS>BOND
  1   1   2  1   
  2   2   3  1   
  3   2  14  1   
  4   3   4  1   
  5   4   5  1   
  6   4  13  2   
  7   5   6  1   
  8   5  12  1   
  9   6   7  2   
 10   7   8  1   
 11   7  11  1   
 12   8   9  2   
 13   9  10  1   
 14  14  15  1   
 15  15  16  1   
 16  15  22  1   
 17  16  17  1   
 18  17  18  am  
 19  17  21  2   
 20  18  19  am  
 21  19  20  2   
 22  19  22  1   
@<TRIPOS>SUBSTRUCTURE
  1 <1>   0 RESIDUE 1 * * 1
# MOE 2007.09 (io_trps.svl 2007.09)
@<TRIPOS>MOLECULE
9-Methylstreptimidone
22 22 1 0 0 
SMALL
NO_CHARGES


@<TRIPOS>ATOM
  1 O        5.4640    -1.4400     0.0000 O.3   1 <1>   0.0000 
  2 C        4.5980    -0.9400     0.0000 C.3   1 <1>   0.0000 
  3 C        4.5980     0.0600     0.0000 C.3   1 <1>   0.0000 
  4 C        5.4640     0.5600     0.0000 C.2   1 <1>   0.0000 
  5 C        5.4640     1.5600     0.0000 C.3   1 <1>   0.0000 
  6 C        6.3300     2.0600     0.0000 C.2   1 <1>   0.0000 
  7 C        6.3300     3.0600     0.0000 C.2   1 <1>   0.0000 
  8 C        7.1960     3.5600     0.0000 C.2   1 <1>   0.0000 
  9 C        7.1960     4.5600     0.0000 C.2   1 <1>   0.0000 
 10 C        8.0620     5.0600     0.0000 C.3   1 <1>   0.0000 
 11 C        5.4640     3.5600     0.0000 C.3   1 <1>   0.0000 
 12 C        4.5980     2.0600     0.0000 C.3   1 <1>   0.0000 
 13 O        6.3300     0.0600     0.0000 O.2   1 <1>   0.0000 
 14 C        3.7320    -1.4400     0.0000 C.3   1 <1>   0.0000 
 15 C        3.7320    -2.4400     0.0000 C.3   1 <1>   0.0000 
 16 C        2.8660    -2.9400     0.0000 C.3   1 <1>   0.0000 
 17 C        2.8660    -3.9400     0.0000 C.2   1 <1>   0.0000 
 18 N        3.7320    -4.4400     0.0000 N.am  1 <1>   0.0000 
 19 C        4.5980    -3.9400     0.0000 C.2   1 <1>   0.0000 
 20 O        5.4640    -4.4400     0.0000 O.2   1 <1>   0.0000 
 21 O        2.0000    -4.4400     0.0000 O.2   1 <1>   0.0000 
 22 C        4.5980    -2.9400     0.0000 C.3   1 <1>   0.0000 
@<TRIPOS>BOND
  1   1   2  1   
  2   2   3  1   
  3   2  14  1   
  4   3   4  1   
  5   4   5  1   
  6   4  13  2   
  7   5   6  1   
  8   5  12  1   
  9   6   7  2   
 10   7   8  1   
 11   7  11  1   
 12   8   9  2   
 13   9  10  1   
 14  14  15  1   
 15  15  16  1   
 16  15  22  1   
 17  16  17  1   
 18  17  18  am  
 19  17  21  2   
 20  18  19  am  
 21  19  20  2   
 22  19  22  1   
@<TRIPOS>SUBSTRUCTURE
  1 <1>   0 RESIDUE 1 * * 1
# MOE 2007.09 (io_trps.svl 2007.09)
@<TRIPOS>MOLECULE
Antibiotic A 121
23 23 1 0 0 
SMALL
NO_CHARGES


@<TRIPOS>ATOM
  1 O        7.6850     1.0080     0.0000 O.3   1 <1>   0.0000 
  2 C        7.3760     0.0570     0.0000 C.2   1 <1>   0.0000 
  3 C        6.3760     0.0570     0.0000 C.2   1 <1>   0.0000 
  4 C        6.0670     1.0080     0.0000 C.3   1 <1>   0.0000 
  5 C        5.4790     1.8170     0.0000 C.3   1 <1>   0.0000 
  6 C        5.1160     0.6990     0.0000 C.3   1 <1>   0.0000 
  7 C        4.9080    -0.2790     0.0000 C.2   1 <1>   0.0000 
  8 C        3.9560    -0.5880     0.0000 C.3   1 <1>   0.0000 
  9 C        3.7490    -1.5660     0.0000 C.3   1 <1>   0.0000 
 10 C        2.7980    -1.8750     0.0000 C.3   1 <1>   0.0000 
 11 C        2.0540    -1.2060     0.0000 C.3   1 <1>   0.0000 
 12 O        2.5900    -2.8540     0.0000 O.3   1 <1>   0.0000 
 13 O        4.4920    -2.2360     0.0000 O.3   1 <1>   0.0000 
 14 C        4.2840    -3.2140     0.0000 C.3   1 <1>   0.0000 
 15 O        3.2130     0.0810     0.0000 O.3   1 <1>   0.0000 
 16 O        5.6510    -0.9480     0.0000 O.2   1 <1>   0.0000 
 17 C        6.8760     1.5960     0.0000 C.3   1 <1>   0.0000 
 18 C        6.2880     2.4050     0.0000 C.3   1 <1>   0.0000 
 19 C        7.4630     2.4050     0.0000 C.3   1 <1>   0.0000 
 20 C        8.0510     3.2140     0.0000 C.2   1 <1>   0.0000 
 21 C        9.0460     3.1090     0.0000 C.2   1 <1>   0.0000 
 22 C        6.6540     2.9920     0.0000 C.3   1 <1>   0.0000 
 23 C        8.2720     1.8170     0.0000 C.3   1 <1>   0.0000 
@<TRIPOS>BOND
  1   1   2  1   
  2   1  17  1   
  3   2   3  2   
  4   3   4  1   
  5   4   5  1   
  6   4   6  1   
  7   4  17  1   
  8   6   7  1   
  9   7   8  1   
 10   7  16  2   
 11   8   9  1   
 12   8  15  1   
 13   9  10  1   
 14   9  13  1   
 15  10  11  1   
 16  10  12  1   
 17  13  14  1   
 18  17  18  1   
 19  17  19  1   
 20  19  20  1   
 21  19  22  1   
 22  19  23  1   
 23  20  21  2   
@<TRIPOS>SUBSTRUCTURE
  1 <1>   0 RESIDUE 1 * * 1
# MOE 2007.09 (io_trps.svl 2007.09)
@<TRIPOS>MOLECULE
SM 196B
25 28 1 0 0 
SMALL
NO_CHARGES


@<TRIPOS>ATOM
  1 O        4.3370    -4.2940     0.0000 O.3   1 <1>   0.0000 
  2 C        3.8330    -3.4300     0.0000 C.3   1 <1>   0.0000 
  3 C        3.3370    -4.2980     0.0000 C.3   1 <1>   0.0000 
  4 C        2.8940    -2.8880     0.0000 C.3   1 <1>   0.0000 
  5 C        2.9020    -1.8030     0.0000 C.ar  1 <1>   0.0000 
  6 C        2.0000    -1.2820     0.0000 C.ar  1 <1>   0.0000 
  7 C        2.0080    -0.2400     0.0000 C.ar  1 <1>   0.0000 
  8 C        2.9180     0.2670     0.0000 C.ar  1 <1>   0.0000 
  9 C        2.9180     1.2670     0.0000 C.2   1 <1>   0.0000 
 10 C        3.7840     1.7670     0.0000 C.ar  1 <1>   0.0000 
 11 C        3.7680     2.8080     0.0000 C.ar  1 <1>   0.0000 
 12 C        4.6660     3.3360     0.0000 C.ar  1 <1>   0.0000 
 13 C        5.5680     2.8150     0.0000 C.ar  1 <1>   0.0000 
 14 C        5.5600     1.7740     0.0000 C.ar  1 <1>   0.0000 
 15 O        2.8960     3.2980     0.0000 O.3   1 <1>   0.0000 
 16 C        2.8850     4.2980     0.0000 C.3   1 <1>   0.0000 
 17 C        4.6500     1.2670     0.0000 C.ar  1 <1>   0.0000 
 18 C        4.6500     0.2670     0.0000 C.2   1 <1>   0.0000 
 19 O        5.5160    -0.2330     0.0000 O.2   1 <1>   0.0000 
 20 O        2.0520     1.7670     0.0000 O.2   1 <1>   0.0000 
 21 C        3.7840    -0.2330     0.0000 C.ar  1 <1>   0.0000 
 22 C        3.8000    -1.2750     0.0000 C.ar  1 <1>   0.0000 
 23 C        4.7520    -1.7960     0.0000 C.3   1 <1>   0.0000 
 24 O        5.6080    -1.2790     0.0000 O.3   1 <1>   0.0000 
 25 C        4.7690    -2.8800     0.0000 C.3   1 <1>   0.0000 
@<TRIPOS>BOND
  1   1   2  1   
  2   2   3  1   
  3   2   4  1   
  4   2  25  1   
  5   4   5  1   
  6   5   6  ar  
  7   5  22  ar  
  8   6   7  ar  
  9   7   8  ar  
 10   8   9  1   
 11   8  21  ar  
 12   9  10  1   
 13   9  20  2   
 14  10  11  ar  
 15  10  17  ar  
 16  11  12  ar  
 17  11  15  1   
 18  12  13  ar  
 19  13  14  ar  
 20  14  17  ar  
 21  15  16  1   
 22  17  18  1   
 23  18  19  2   
 24  18  21  1   
 25  21  22  ar  
 26  22  23  1   
 27  23  24  1   
 28  23  25  1   
@<TRIPOS>SUBSTRUCTURE
  1 <1>   0 RESIDUE 1 * * 1
# MOE 2007.09 (io_trps.svl 2007.09)
@<TRIPOS>MOLECULE
Tetrangomycin
24 27 1 0 0 
SMALL
NO_CHARGES


@<TRIPOS>ATOM
  1 O        4.3370    -4.1040     0.0000 O.3   1 <1>   0.0000 
  2 C        3.8330    -3.2400     0.0000 C.3   1 <1>   0.0000 
  3 C        3.3370    -4.1080     0.0000 C.3   1 <1>   0.0000 
  4 C        4.7690    -2.6900     0.0000 C.3   1 <1>   0.0000 
  5 C        4.7520    -1.6060     0.0000 C.2   1 <1>   0.0000 
  6 C        3.8000    -1.0850     0.0000 C.ar  1 <1>   0.0000 
  7 C        3.7840    -0.0430     0.0000 C.ar  1 <1>   0.0000 
  8 C        4.6500     0.4570     0.0000 C.2   1 <1>   0.0000 
  9 C        4.6500     1.4570     0.0000 C.ar  1 <1>   0.0000 
 10 C        5.5600     1.9640     0.0000 C.ar  1 <1>   0.0000 
 11 C        5.5680     3.0050     0.0000 C.ar  1 <1>   0.0000 
 12 C        4.6660     3.5260     0.0000 C.ar  1 <1>   0.0000 
 13 C        3.7680     2.9980     0.0000 C.ar  1 <1>   0.0000 
 14 O        2.8960     3.4880     0.0000 O.3   1 <1>   0.0000 
 15 C        3.7840     1.9570     0.0000 C.ar  1 <1>   0.0000 
 16 C        2.9180     1.4570     0.0000 C.2   1 <1>   0.0000 
 17 O        2.0520     1.9570     0.0000 O.2   1 <1>   0.0000 
 18 O        5.5160    -0.0430     0.0000 O.2   1 <1>   0.0000 
 19 C        2.9180     0.4570     0.0000 C.ar  1 <1>   0.0000 
 20 C        2.0080    -0.0500     0.0000 C.ar  1 <1>   0.0000 
 21 C        2.0000    -1.0920     0.0000 C.ar  1 <1>   0.0000 
 22 C        2.9020    -1.6130     0.0000 C.ar  1 <1>   0.0000 
 23 O        5.6080    -1.0890     0.0000 O.2   1 <1>   0.0000 
 24 C        2.8940    -2.6980     0.0000 C.3   1 <1>   0.0000 
@<TRIPOS>BOND
  1   1   2  1   
  2   2   3  1   
  3   2   4  1   
  4   2  24  1   
  5   4   5  1   
  6   5   6  1   
  7   5  23  2   
  8   6   7  ar  
  9   6  22  ar  
 10   7   8  1   
 11   7  19  ar  
 12   8   9  1   
 13   8  18  2   
 14   9  10  ar  
 15   9  15  ar  
 16  10  11  ar  
 17  11  12  ar  
 18  12  13  ar  
 19  13  14  1   
 20  13  15  ar  
 21  15  16  1   
 22  16  17  2   
 23  16  19  1   
 24  19  20  ar  
 25  20  21  ar  
 26  21  22  ar  
 27  22  24  1   
@<TRIPOS>SUBSTRUCTURE
  1 <1>   0 RESIDUE 1 * * 1
# MOE 2007.09 (io_trps.svl 2007.09)
@<TRIPOS>MOLECULE
Obscurolide A4
21 22 1 0 0 
SMALL
NO_CHARGES


@<TRIPOS>ATOM
  1 O        5.3150     2.2780     0.0000 O.3   1 <1>   0.0000 
  2 C        4.8150     3.1440     0.0000 C.2   1 <1>   0.0000 
  3 C        3.8370     2.9360     0.0000 C.3   1 <1>   0.0000 
  4 C        3.7320     1.9420     0.0000 C.3   1 <1>   0.0000 
  5 N        2.8660     1.4420     0.0000 N.pl3 1 <1>   0.0000 
  6 C        2.8660     0.4420     0.0000 C.ar  1 <1>   0.0000 
  7 C        3.7320    -0.0580     0.0000 C.ar  1 <1>   0.0000 
  8 C        3.7320    -1.0580     0.0000 C.ar  1 <1>   0.0000 
  9 C        2.8660    -1.5580     0.0000 C.ar  1 <1>   0.0000 
 10 C        2.8660    -2.5580     0.0000 C.3   1 <1>   0.0000 
 11 O        2.0000    -3.0580     0.0000 O.3   1 <1>   0.0000 
 12 C        2.0000    -4.0580     0.0000 C.3   1 <1>   0.0000 
 13 C        2.0000    -1.0580     0.0000 C.ar  1 <1>   0.0000 
 14 C        2.0000    -0.0580     0.0000 C.ar  1 <1>   0.0000 
 15 O        5.2220     4.0580     0.0000 O.2   1 <1>   0.0000 
 16 C        4.6460     1.5350     0.0000 C.3   1 <1>   0.0000 
 17 C        4.8540     0.5570     0.0000 C.2   1 <1>   0.0000 
 18 C        5.8050     0.2480     0.0000 C.2   1 <1>   0.0000 
 19 C        6.0120    -0.7300     0.0000 C.3   1 <1>   0.0000 
 20 C        5.2690    -1.3990     0.0000 C.3   1 <1>   0.0000 
 21 O        6.9640    -1.0390     0.0000 O.3   1 <1>   0.0000 
@<TRIPOS>BOND
  1   1   2  1   
  2   1  16  1   
  3   2   3  1   
  4   2  15  2   
  5   3   4  1   
  6   4   5  1   
  7   4  16  1   
  8   5   6  1   
  9   6   7  ar  
 10   6  14  ar  
 11   7   8  ar  
 12   8   9  ar  
 13   9  10  1   
 14   9  13  ar  
 15  10  11  1   
 16  11  12  1   
 17  13  14  ar  
 18  16  17  1   
 19  17  18  2   
 20  18  19  1   
 21  19  20  1   
 22  19  21  1   
@<TRIPOS>SUBSTRUCTURE
  1 <1>   0 RESIDUE 1 * * 1
# MOE 2007.09 (io_trps.svl 2007.09)
@<TRIPOS>MOLECULE
antimycin
18 19 1 0 0 
SMALL
NO_CHARGES


@<TRIPOS>ATOM
  1 O        7.8010     0.5380     0.0000 O.3   1 <1>   0.0000 
  2 C        6.8950     1.0520     0.0000 C.2   1 <1>   0.0000 
  3 C        6.0010     0.5170     0.0000 C.2   1 <1>   0.0000 
  4 C        5.1350     1.0170     0.0000 C.2   1 <1>   0.0000 
  5 C        4.2690     0.5170     0.0000 C.2   1 <1>   0.0000 
  6 C        3.4030     1.0170     0.0000 C.2   1 <1>   0.0000 
  7 O        3.4030     2.0170     0.0000 O.2   1 <1>   0.0000 
  8 O        2.5370     0.5170     0.0000 O.3   1 <1>   0.0000 
  9 C        4.2690    -0.4830     0.0000 C.2   1 <1>   0.0000 
 10 C        5.1350    -0.9830     0.0000 C.2   1 <1>   0.0000 
 11 C        5.1350    -1.9830     0.0000 C.3   1 <1>   0.0000 
 12 O        3.4030    -0.9830     0.0000 O.3   1 <1>   0.0000 
 13 O        5.1350     2.0170     0.0000 O.2   1 <1>   0.0000 
 14 C        6.0010    -0.4830     0.0000 C.2   1 <1>   0.0000 
 15 C        6.8950    -1.0170     0.0000 C.3   1 <1>   0.0000 
 16 C        6.8830    -2.0170     0.0000 C.3   1 <1>   0.0000 
 17 C        7.8010    -0.5030     0.0000 C.3   1 <1>   0.0000 
 18 C        8.6650    -1.0070     0.0000 C.3   1 <1>   0.0000 
@<TRIPOS>BOND
  1   1   2  1   
  2   1  17  1   
  3   2   3  2   
  4   3   4  1   
  5   3  14  1   
  6   4   5  1   
  7   4  13  2   
  8   5   6  1   
  9   5   9  2   
 10   6   7  2   
 11   6   8  1   
 12   9  10  1   
 13   9  12  1   
 14  10  11  1   
 15  10  14  2   
 16  14  15  1   
 17  15  16  1   
 18  15  17  1   
 19  17  18  1   
@<TRIPOS>SUBSTRUCTURE
  1 <1>   0 RESIDUE 1 * * 1
# MOE 2007.09 (io_trps.svl 2007.09)
@<TRIPOS>MOLECULE
HOLOMYCIN
13 14 1 0 0 
SMALL
NO_CHARGES


@<TRIPOS>ATOM
  1 S        5.4850    -0.2230     0.0000 S.3   1 <1>   0.0000 
  2 C        4.5390    -0.5280     0.0000 C.2   1 <1>   0.0000 
  3 C        4.5390    -1.5280     0.0000 C.2   1 <1>   0.0000 
  4 C        5.4850    -1.8320     0.0000 C.2   1 <1>   0.0000 
  5 N        3.5880    -1.8370     0.0000 N.am  1 <1>   0.0000 
  6 C        3.0000    -1.0280     0.0000 C.2   1 <1>   0.0000 
  7 O        2.0000    -1.0280     0.0000 O.2   1 <1>   0.0000 
  8 C        3.5880    -0.2190     0.0000 C.2   1 <1>   0.0000 
  9 N        3.2790     0.7320     0.0000 N.am  1 <1>   0.0000 
 10 C        3.9480     1.4750     0.0000 C.2   1 <1>   0.0000 
 11 C        3.6390     2.4260     0.0000 C.3   1 <1>   0.0000 
 12 O        4.9260     1.2680     0.0000 O.2   1 <1>   0.0000 
 13 S        6.0690    -1.0280     0.0000 S.3   1 <1>   0.0000 
@<TRIPOS>BOND
  1   1   2  1   
  2   1  13  1   
  3   2   3  1   
  4   2   8  2   
  5   3   4  2   
  6   3   5  1   
  7   4  13  1   
  8   5   6  am  
  9   6   7  2   
 10   6   8  1   
 11   8   9  1   
 12   9  10  am  
 13  10  11  1   
 14  10  12  2   
@<TRIPOS>SUBSTRUCTURE
  1 <1>   0 RESIDUE 1 * * 1
# MOE 2007.09 (io_trps.svl 2007.09)
@<TRIPOS>MOLECULE
Obscurolide A2
20 21 1 0 0 
SMALL
NO_CHARGES


@<TRIPOS>ATOM
  1 O        5.3150     1.7780     0.0000 O.3   1 <1>   0.0000 
  2 C        4.8150     2.6440     0.0000 C.2   1 <1>   0.0000 
  3 C        3.8370     2.4360     0.0000 C.3   1 <1>   0.0000 
  4 C        3.7320     1.4420     0.0000 C.3   1 <1>   0.0000 
  5 N        2.8660     0.9420     0.0000 N.pl3 1 <1>   0.0000 
  6 C        2.8660    -0.0580     0.0000 C.ar  1 <1>   0.0000 
  7 C        3.7320    -0.5580     0.0000 C.ar  1 <1>   0.0000 
  8 C        3.7320    -1.5580     0.0000 C.ar  1 <1>   0.0000 
  9 C        2.8660    -2.0580     0.0000 C.ar  1 <1>   0.0000 
 10 C        2.8660    -3.0580     0.0000 C.2   1 <1>   0.0000 
 11 O        2.0000    -3.5580     0.0000 O.2   1 <1>   0.0000 
 12 C        2.0000    -1.5580     0.0000 C.ar  1 <1>   0.0000 
 13 C        2.0000    -0.5580     0.0000 C.ar  1 <1>   0.0000 
 14 O        5.2220     3.5580     0.0000 O.2   1 <1>   0.0000 
 15 C        4.6460     1.0350     0.0000 C.3   1 <1>   0.0000 
 16 C        4.8540     0.0570     0.0000 C.2   1 <1>   0.0000 
 17 C        5.8050    -0.2520     0.0000 C.2   1 <1>   0.0000 
 18 C        6.0120    -1.2300     0.0000 C.3   1 <1>   0.0000 
 19 C        5.2690    -1.8990     0.0000 C.3   1 <1>   0.0000 
 20 O        6.9640    -1.5390     0.0000 O.3   1 <1>   0.0000 
@<TRIPOS>BOND
  1   1   2  1   
  2   1  15  1   
  3   2   3  1   
  4   2  14  2   
  5   3   4  1   
  6   4   5  1   
  7   4  15  1   
  8   5   6  1   
  9   6   7  ar  
 10   6  13  ar  
 11   7   8  ar  
 12   8   9  ar  
 13   9  10  1   
 14   9  12  ar  
 15  10  11  2   
 16  12  13  ar  
 17  15  16  1   
 18  16  17  2   
 19  17  18  1   
 20  18  19  1   
 21  18  20  1   
@<TRIPOS>SUBSTRUCTURE
  1 <1>   0 RESIDUE 1 * * 1
# MOE 2007.09 (io_trps.svl 2007.09)
@<TRIPOS>MOLECULE
Acidomycin
14 14 1 0 0 
SMALL
NO_CHARGES


@<TRIPOS>ATOM
  1 S        4.2600     0.5260     0.0000 S.3   1 <1>   0.0000 
  2 C        3.2600     0.5260     0.0000 C.3   1 <1>   0.0000 
  3 C        2.9510    -0.4250     0.0000 C.2   1 <1>   0.0000 
  4 N        3.7600    -1.0130     0.0000 N.am  1 <1>   0.0000 
  5 O        2.0000    -0.7340     0.0000 O.2   1 <1>   0.0000 
  6 C        4.5690    -0.4250     0.0000 C.3   1 <1>   0.0000 
  7 C        5.5200    -0.7340     0.0000 C.3   1 <1>   0.0000 
  8 C        6.2630    -0.0650     0.0000 C.3   1 <1>   0.0000 
  9 C        7.2140    -0.3740     0.0000 C.3   1 <1>   0.0000 
 10 C        7.9580     0.2950     0.0000 C.3   1 <1>   0.0000 
 11 C        8.9090    -0.0140     0.0000 C.3   1 <1>   0.0000 
 12 C        9.6520     0.6550     0.0000 C.2   1 <1>   0.0000 
 13 O        9.4440     1.6330     0.0000 O.2   1 <1>   0.0000 
 14 O       10.6030     0.3460     0.0000 O.3   1 <1>   0.0000 
@<TRIPOS>BOND
  1   1   2  1   
  2   1   6  1   
  3   2   3  1   
  4   3   4  am  
  5   3   5  2   
  6   4   6  1   
  7   6   7  1   
  8   7   8  1   
  9   8   9  1   
 10   9  10  1   
 11  10  11  1   
 12  11  12  1   
 13  12  13  2   
 14  12  14  1   
@<TRIPOS>SUBSTRUCTURE
  1 <1>   0 RESIDUE 1 * * 1
# MOE 2007.09 (io_trps.svl 2007.09)
@<TRIPOS>MOLECULE
Reticulol
16 17 1 0 0 
SMALL
NO_CHARGES


@<TRIPOS>ATOM
  1 O        7.2640    -0.1760     0.0000 O.3   1 <1>   0.0000 
  2 C        6.3580    -0.6900     0.0000 C.2   1 <1>   0.0000 
  3 C        5.4640    -0.1550     0.0000 C.ar  1 <1>   0.0000 
  4 C        4.5980    -0.6550     0.0000 C.ar  1 <1>   0.0000 
  5 C        3.7320    -0.1550     0.0000 C.ar  1 <1>   0.0000 
  6 C        3.7320     0.8450     0.0000 C.ar  1 <1>   0.0000 
  7 C        4.5980     1.3450     0.0000 C.ar  1 <1>   0.0000 
  8 O        2.8660     1.3450     0.0000 O.3   1 <1>   0.0000 
  9 O        2.8660    -0.6550     0.0000 O.3   1 <1>   0.0000 
 10 C        2.0000    -0.1550     0.0000 C.3   1 <1>   0.0000 
 11 O        4.5980    -1.6550     0.0000 O.3   1 <1>   0.0000 
 12 C        5.4640     0.8450     0.0000 C.ar  1 <1>   0.0000 
 13 C        6.3580     1.3800     0.0000 C.2   1 <1>   0.0000 
 14 O        6.3460    -1.6900     0.0000 O.2   1 <1>   0.0000 
 15 C        7.2640     0.8660     0.0000 C.2   1 <1>   0.0000 
 16 C        8.1280     1.3690     0.0000 C.3   1 <1>   0.0000 
@<TRIPOS>BOND
  1   1   2  1   
  2   1  15  1   
  3   2   3  1   
  4   2  14  2   
  5   3   4  ar  
  6   3  12  ar  
  7   4   5  ar  
  8   4  11  1   
  9   5   6  ar  
 10   5   9  1   
 11   6   7  ar  
 12   6   8  1   
 13   7  12  ar  
 14   9  10  1   
 15  12  13  1   
 16  13  15  2   
 17  15  16  1   
@<TRIPOS>SUBSTRUCTURE
  1 <1>   0 RESIDUE 1 * * 1
# MOE 2007.09 (io_trps.svl 2007.09)
@<TRIPOS>MOLECULE
cycloheximide
20 21 1 0 0 
SMALL
NO_CHARGES


@<TRIPOS>ATOM
  1 O        2.8660    -0.0600     0.0000 O.3   1 <1>   0.0000 
  2 C        3.7320    -0.5600     0.0000 C.3   1 <1>   0.0000 
  3 C        4.5980    -0.0600     0.0000 C.3   1 <1>   0.0000 
  4 C        4.5980     0.9400     0.0000 C.3   1 <1>   0.0000 
  5 C        3.7320     1.4400     0.0000 C.3   1 <1>   0.0000 
  6 C        3.7320     2.4400     0.0000 C.2   1 <1>   0.0000 
  7 N        4.5980     2.9400     0.0000 N.am  1 <1>   0.0000 
  8 C        5.4640     2.4400     0.0000 C.2   1 <1>   0.0000 
  9 O        6.3300     2.9400     0.0000 O.2   1 <1>   0.0000 
 10 O        2.8660     2.9400     0.0000 O.2   1 <1>   0.0000 
 11 C        5.4640     1.4400     0.0000 C.3   1 <1>   0.0000 
 12 C        3.7320    -1.5600     0.0000 C.3   1 <1>   0.0000 
 13 C        2.8660    -2.0600     0.0000 C.2   1 <1>   0.0000 
 14 C        2.8660    -3.0600     0.0000 C.3   1 <1>   0.0000 
 15 C        2.0000    -3.5600     0.0000 C.3   1 <1>   0.0000 
 16 C        3.7320    -3.5600     0.0000 C.3   1 <1>   0.0000 
 17 C        4.5980    -3.0600     0.0000 C.3   1 <1>   0.0000 
 18 C        5.4640    -3.5600     0.0000 C.3   1 <1>   0.0000 
 19 O        2.0000    -1.5600     0.0000 O.2   1 <1>   0.0000 
 20 C        4.5980    -2.0600     0.0000 C.3   1 <1>   0.0000 
@<TRIPOS>BOND
  1   1   2  1   
  2   2   3  1   
  3   2  12  1   
  4   3   4  1   
  5   4   5  1   
  6   4  11  1   
  7   5   6  1   
  8   6   7  am  
  9   6  10  2   
 10   7   8  am  
 11   8   9  2   
 12   8  11  1   
 13  12  13  1   
 14  12  20  1   
 15  13  14  1   
 16  13  19  2   
 17  14  15  1   
 18  14  16  1   
 19  16  17  1   
 20  17  18  1   
 21  17  20  1   
@<TRIPOS>SUBSTRUCTURE
  1 <1>   0 RESIDUE 1 * * 1
# MOE 2007.09 (io_trps.svl 2007.09)
@<TRIPOS>MOLECULE
Naramycin B
20 21 1 0 0 
SMALL
NO_CHARGES


@<TRIPOS>ATOM
  1 O        2.8660    -0.0600     0.0000 O.3   1 <1>   0.0000 
  2 C        3.7320    -0.5600     0.0000 C.3   1 <1>   0.0000 
  3 C        4.5980    -0.0600     0.0000 C.3   1 <1>   0.0000 
  4 C        4.5980     0.9400     0.0000 C.3   1 <1>   0.0000 
  5 C        3.7320     1.4400     0.0000 C.3   1 <1>   0.0000 
  6 C        3.7320     2.4400     0.0000 C.2   1 <1>   0.0000 
  7 N        4.5980     2.9400     0.0000 N.am  1 <1>   0.0000 
  8 C        5.4640     2.4400     0.0000 C.2   1 <1>   0.0000 
  9 O        6.3300     2.9400     0.0000 O.2   1 <1>   0.0000 
 10 O        2.8660     2.9400     0.0000 O.2   1 <1>   0.0000 
 11 C        5.4640     1.4400     0.0000 C.3   1 <1>   0.0000 
 12 C        3.7320    -1.5600     0.0000 C.3   1 <1>   0.0000 
 13 C        2.8660    -2.0600     0.0000 C.2   1 <1>   0.0000 
 14 C        2.8660    -3.0600     0.0000 C.3   1 <1>   0.0000 
 15 C        2.0000    -3.5600     0.0000 C.3   1 <1>   0.0000 
 16 C        3.7320    -3.5600     0.0000 C.3   1 <1>   0.0000 
 17 C        4.5980    -3.0600     0.0000 C.3   1 <1>   0.0000 
 18 C        5.4640    -3.5600     0.0000 C.3   1 <1>   0.0000 
 19 O        2.0000    -1.5600     0.0000 O.2   1 <1>   0.0000 
 20 C        4.5980    -2.0600     0.0000 C.3   1 <1>   0.0000 
@<TRIPOS>BOND
  1   1   2  1   
  2   2   3  1   
  3   2  12  1   
  4   3   4  1   
  5   4   5  1   
  6   4  11  1   
  7   5   6  1   
  8   6   7  am  
  9   6  10  2   
 10   7   8  am  
 11   8   9  2   
 12   8  11  1   
 13  12  13  1   
 14  12  20  1   
 15  13  14  1   
 16  13  19  2   
 17  14  15  1   
 18  14  16  1   
 19  16  17  1   
 20  17  18  1   
 21  17  20  1   
@<TRIPOS>SUBSTRUCTURE
  1 <1>   0 RESIDUE 1 * * 1
# MOE 2007.09 (io_trps.svl 2007.09)
@<TRIPOS>MOLECULE
AA 57
21 23 1 0 0 
SMALL
NO_CHARGES


@<TRIPOS>ATOM
  1 CL       3.4860    -2.9190     0.0000 Cl    1 <1>   0.0000 
  2 C        3.7400    -1.9520     0.0000 C.3   1 <1>   0.0000 
  3 C        4.7040    -1.6870     0.0000 C.3   1 <1>   0.0000 
  4 C        5.6520    -2.1180     0.0000 C.2   1 <1>   0.0000 
  5 O        5.7530    -3.1130     0.0000 O.2   1 <1>   0.0000 
  6 O        6.4950    -1.5060     0.0000 O.3   1 <1>   0.0000 
  7 C        6.3780    -0.4710     0.0000 C.3   1 <1>   0.0000 
  8 C        5.4200    -0.0620     0.0000 C.3   1 <1>   0.0000 
  9 C        5.1110     0.8890     0.0000 C.2   1 <1>   0.0000 
 10 C        5.6990     1.6980     0.0000 C.2   1 <1>   0.0000 
 11 O        6.6930     1.5940     0.0000 O.2   1 <1>   0.0000 
 12 O        5.2920     2.6120     0.0000 O.3   1 <1>   0.0000 
 13 C        4.1110     0.8890     0.0000 C.2   1 <1>   0.0000 
 14 C        3.8020    -0.0620     0.0000 C.3   1 <1>   0.0000 
 15 C        2.8140    -0.1680     0.0000 C.3   1 <1>   0.0000 
 16 C        2.0040     0.4180     0.0000 C.3   1 <1>   0.0000 
 17 C        2.8090    -0.9780     0.0000 C.2   1 <1>   0.0000 
 18 C        2.0000    -1.5660     0.0000 C.3   1 <1>   0.0000 
 19 C        3.8710    -1.3130     0.0000 C.2   1 <1>   0.0000 
 20 C        4.6110    -0.6500     0.0000 C.3   1 <1>   0.0000 
 21 O        4.2870    -2.5960     0.0000 O.3   1 <1>   0.0000 
@<TRIPOS>BOND
  1   1   2  1   
  2   2   3  1   
  3   3   4  1   
  4   3  20  1   
  5   3  21  1   
  6   4   5  2   
  7   4   6  1   
  8   6   7  1   
  9   7   8  1   
 10   8   9  1   
 11   8  20  1   
 12   9  10  1   
 13   9  13  2   
 14  10  11  2   
 15  10  12  1   
 16  13  14  1   
 17  14  15  1   
 18  14  20  1   
 19  15  16  1   
 20  15  17  1   
 21  17  18  1   
 22  17  19  2   
 23  19  20  1   
@<TRIPOS>SUBSTRUCTURE
  1 <1>   0 RESIDUE 1 * * 1
# MOE 2007.09 (io_trps.svl 2007.09)
@<TRIPOS>MOLECULE
Bohemamine B
19 20 1 0 0 
SMALL
NO_CHARGES


@<TRIPOS>ATOM
  1 O        8.7240    -1.1590     0.0000 O.3   1 <1>   0.0000 
  2 C        7.7240    -1.1590     0.0000 C.3   1 <1>   0.0000 
  3 C        7.1410    -1.9640     0.0000 C.3   1 <1>   0.0000 
  4 C        6.1940    -1.6590     0.0000 C.3   1 <1>   0.0000 
  5 C        6.1940    -2.6590     0.0000 C.3   1 <1>   0.0000 
  6 C        5.2440    -1.9680     0.0000 C.2   1 <1>   0.0000 
  7 C        4.6560    -1.1590     0.0000 C.2   1 <1>   0.0000 
  8 C        5.2440    -0.3500     0.0000 C.2   1 <1>   0.0000 
  9 N        4.9340     0.6010     0.0000 N.am  1 <1>   0.0000 
 10 C        3.9560     0.8090     0.0000 C.2   1 <1>   0.0000 
 11 C        3.6470     1.7600     0.0000 C.2   1 <1>   0.0000 
 12 C        2.6690     1.9680     0.0000 C.2   1 <1>   0.0000 
 13 C        2.0000     1.2250     0.0000 C.3   1 <1>   0.0000 
 14 C        2.3600     2.9190     0.0000 C.3   1 <1>   0.0000 
 15 O        3.2870     0.0660     0.0000 O.2   1 <1>   0.0000 
 16 O        4.9340    -2.9190     0.0000 O.2   1 <1>   0.0000 
 17 N        6.1940    -0.6590     0.0000 N.pl3 1 <1>   0.0000 
 18 C        7.1410    -0.3540     0.0000 C.3   1 <1>   0.0000 
 19 C        7.4510     0.5960     0.0000 C.3   1 <1>   0.0000 
@<TRIPOS>BOND
  1   1   2  1   
  2   2   3  1   
  3   2  18  1   
  4   3   4  1   
  5   4   5  1   
  6   4   6  1   
  7   4  17  1   
  8   6   7  1   
  9   6  16  2   
 10   7   8  2   
 11   8   9  1   
 12   8  17  1   
 13   9  10  am  
 14  10  11  1   
 15  10  15  2   
 16  11  12  2   
 17  12  13  1   
 18  12  14  1   
 19  17  18  1   
 20  18  19  1   
@<TRIPOS>SUBSTRUCTURE
  1 <1>   0 RESIDUE 1 * * 1
# MOE 2007.09 (io_trps.svl 2007.09)
@<TRIPOS>MOLECULE
Fumaramidmycin
17 17 1 0 0 
SMALL
NO_CHARGES


@<TRIPOS>ATOM
  1 O        4.5980    -1.3100     0.0000 O.2   1 <1>   0.0000 
  2 C        3.7320    -0.8100     0.0000 C.2   1 <1>   0.0000 
  3 C        2.8660    -1.3100     0.0000 C.3   1 <1>   0.0000 
  4 C        2.8660    -2.3100     0.0000 C.ar  1 <1>   0.0000 
  5 C        2.0000    -2.8100     0.0000 C.ar  1 <1>   0.0000 
  6 C        2.0000    -3.8100     0.0000 C.ar  1 <1>   0.0000 
  7 C        2.8660    -4.3100     0.0000 C.ar  1 <1>   0.0000 
  8 C        3.7320    -3.8100     0.0000 C.ar  1 <1>   0.0000 
  9 C        3.7320    -2.8100     0.0000 C.ar  1 <1>   0.0000 
 10 N        3.7320     0.1900     0.0000 N.am  1 <1>   0.0000 
 11 C        4.5980     0.6900     0.0000 C.2   1 <1>   0.0000 
 12 C        4.5980     1.6900     0.0000 C.2   1 <1>   0.0000 
 13 C        5.4640     2.1900     0.0000 C.2   1 <1>   0.0000 
 14 C        5.4640     3.1900     0.0000 C.2   1 <1>   0.0000 
 15 N        6.3300     3.6900     0.0000 N.am  1 <1>   0.0000 
 16 O        4.5980     3.6900     0.0000 O.2   1 <1>   0.0000 
 17 O        5.4640     0.1900     0.0000 O.2   1 <1>   0.0000 
@<TRIPOS>BOND
  1   1   2  2   
  2   2   3  1   
  3   2  10  am  
  4   3   4  1   
  5   4   5  ar  
  6   4   9  ar  
  7   5   6  ar  
  8   6   7  ar  
  9   7   8  ar  
 10   8   9  ar  
 11  10  11  am  
 12  11  12  1   
 13  11  17  2   
 14  12  13  2   
 15  13  14  1   
 16  14  15  am  
 17  14  16  2   
@<TRIPOS>SUBSTRUCTURE
  1 <1>   0 RESIDUE 1 * * 1
# MOE 2007.09 (io_trps.svl 2007.09)
@<TRIPOS>MOLECULE
Cytogenin
16 17 1 0 0 
SMALL
NO_CHARGES


@<TRIPOS>ATOM
  1 O        6.3980    -0.3660     0.0000 O.3   1 <1>   0.0000 
  2 C        5.4920    -0.8800     0.0000 C.2   1 <1>   0.0000 
  3 C        4.5980    -0.3450     0.0000 C.ar  1 <1>   0.0000 
  4 C        3.7320    -0.8450     0.0000 C.ar  1 <1>   0.0000 
  5 C        2.8660    -0.3450     0.0000 C.ar  1 <1>   0.0000 
  6 C        2.8660     0.6550     0.0000 C.ar  1 <1>   0.0000 
  7 C        3.7320     1.1550     0.0000 C.ar  1 <1>   0.0000 
  8 O        2.0000     1.1550     0.0000 O.3   1 <1>   0.0000 
  9 C        2.0000     2.1550     0.0000 C.3   1 <1>   0.0000 
 10 O        3.7320    -1.8450     0.0000 O.3   1 <1>   0.0000 
 11 C        4.5980     0.6550     0.0000 C.ar  1 <1>   0.0000 
 12 C        5.4920     1.1900     0.0000 C.2   1 <1>   0.0000 
 13 O        5.4800    -1.8800     0.0000 O.2   1 <1>   0.0000 
 14 C        6.3980     0.6760     0.0000 C.2   1 <1>   0.0000 
 15 C        7.2620     1.1790     0.0000 C.3   1 <1>   0.0000 
 16 O        8.1300     0.6820     0.0000 O.3   1 <1>   0.0000 
@<TRIPOS>BOND
  1   1   2  1   
  2   1  14  1   
  3   2   3  1   
  4   2  13  2   
  5   3   4  ar  
  6   3  11  ar  
  7   4   5  ar  
  8   4  10  1   
  9   5   6  ar  
 10   6   7  ar  
 11   6   8  1   
 12   7  11  ar  
 13   8   9  1   
 14  11  12  1   
 15  12  14  2   
 16  14  15  1   
 17  15  16  1   
@<TRIPOS>SUBSTRUCTURE
  1 <1>   0 RESIDUE 1 * * 1
# MOE 2007.09 (io_trps.svl 2007.09)
@<TRIPOS>MOLECULE
TAN 950A
13 12 1 0 0 
SMALL
USER_CHARGES


@<TRIPOS>ATOM
  1 O        8.0620     0.0950     0.0000 O.3   1 <1>   0.0000 
  2 C        8.9280    -0.4050     0.0000 C.3   1 <1>   0.0000 
  3 C        9.7940     0.0950     0.0000 C.3   1 <1>   0.0000 
  4 C        7.1960    -0.4050     0.0000 C.2   1 <1>   0.0000 
  5 C        6.3300     0.0950     0.0000 C.3   1 <1>   0.0000 
  6 C        6.3300     1.0950     0.0000 C.3   1 <1>   0.0000 
  7 N        5.4640    -0.4050     0.0000 N.pl3 1 <1>   0.0000 
  8 C        4.5980     0.0950     0.0000 C.2   1 <1>   0.0000 
  9 C        3.7320    -0.4050     0.0000 C.2   1 <1>   0.0000 
 10 N        2.8660     0.0950     0.0000 N.2   1 <1>   1.0000 
 11 N        2.0000     0.5950     0.0000 N.2   1 <1>  -1.0000 
 12 O        4.5980     1.0950     0.0000 O.3   1 <1>   0.0000 
 13 O        7.1960    -1.4050     0.0000 O.2   1 <1>   0.0000 
@<TRIPOS>BOND
  1   1   2  1   
  2   1   4  1   
  3   2   3  1   
  4   4   5  1   
  5   4  13  2   
  6   5   6  1   
  7   5   7  1   
  8   7   8  1   
  9   8   9  2   
 10   8  12  1   
 11   9  10  1   
 12  10  11  2   
@<TRIPOS>SUBSTRUCTURE
  1 <1>   0 RESIDUE 1 * * 1
# MOE 2007.09 (io_trps.svl 2007.09)
@<TRIPOS>MOLECULE
anisomycin
19 20 1 0 0 
SMALL
NO_CHARGES


@<TRIPOS>ATOM
  1 O        3.0930     2.5080     0.0000 O.3   1 <1>   0.0000 
  2 C        3.3010     3.4860     0.0000 C.2   1 <1>   0.0000 
  3 C        2.5580     4.1560     0.0000 C.3   1 <1>   0.0000 
  4 O        4.2520     3.7950     0.0000 O.2   1 <1>   0.0000 
  5 C        3.8370     1.8390     0.0000 C.3   1 <1>   0.0000 
  6 C        4.8150     2.0470     0.0000 C.3   1 <1>   0.0000 
  7 C        5.3150     1.1810     0.0000 C.3   1 <1>   0.0000 
  8 N        4.6460     0.4380     0.0000 N.3   1 <1>   0.0000 
  9 O        5.2220     2.9600     0.0000 O.3   1 <1>   0.0000 
 10 C        3.7320     0.8440     0.0000 C.3   1 <1>   0.0000 
 11 C        2.8660     0.3440     0.0000 C.3   1 <1>   0.0000 
 12 C        2.8660    -0.6560     0.0000 C.ar  1 <1>   0.0000 
 13 C        3.7320    -1.1560     0.0000 C.ar  1 <1>   0.0000 
 14 C        3.7320    -2.1560     0.0000 C.ar  1 <1>   0.0000 
 15 C        2.8660    -2.6560     0.0000 C.ar  1 <1>   0.0000 
 16 C        2.0000    -2.1560     0.0000 C.ar  1 <1>   0.0000 
 17 O        2.8660    -3.6560     0.0000 O.3   1 <1>   0.0000 
 18 C        2.0000    -4.1560     0.0000 C.3   1 <1>   0.0000 
 19 C        2.0000    -1.1560     0.0000 C.ar  1 <1>   0.0000 
@<TRIPOS>BOND
  1   1   2  1   
  2   1   5  1   
  3   2   3  1   
  4   2   4  2   
  5   5   6  1   
  6   5  10  1   
  7   6   7  1   
  8   6   9  1   
  9   7   8  1   
 10   8  10  1   
 11  10  11  1   
 12  11  12  1   
 13  12  13  ar  
 14  12  19  ar  
 15  13  14  ar  
 16  14  15  ar  
 17  15  16  ar  
 18  15  17  1   
 19  16  19  ar  
 20  17  18  1   
@<TRIPOS>SUBSTRUCTURE
  1 <1>   0 RESIDUE 1 * * 1
# MOE 2007.09 (io_trps.svl 2007.09)
@<TRIPOS>MOLECULE
Abbeymycin
18 20 1 0 0 
SMALL
NO_CHARGES


@<TRIPOS>ATOM
  1 O        4.7280     1.6330     0.0000 O.3   1 <1>   0.0000 
  2 C        5.2910     2.4590     0.0000 C.3   1 <1>   0.0000 
  3 C        5.1610     0.7320     0.0000 C.3   1 <1>   0.0000 
  4 C        4.5380    -0.0500     0.0000 C.3   1 <1>   0.0000 
  5 C        3.5480     0.0360     0.0000 C.3   1 <1>   0.0000 
  6 C        3.1580    -0.8780     0.0000 C.3   1 <1>   0.0000 
  7 C        3.9060    -1.5330     0.0000 C.3   1 <1>   0.0000 
  8 O        2.1830    -1.1000     0.0000 O.3   1 <1>   0.0000 
  9 N        4.7600    -1.0250     0.0000 N.am  1 <1>   0.0000 
 10 C        5.6610    -1.4590     0.0000 C.2   1 <1>   0.0000 
 11 C        6.5620    -1.0250     0.0000 C.ar  1 <1>   0.0000 
 12 C        7.3150    -1.7450     0.0000 C.ar  1 <1>   0.0000 
 13 C        8.3130    -1.4460     0.0000 C.ar  1 <1>   0.0000 
 14 C        8.5440    -0.4300     0.0000 C.ar  1 <1>   0.0000 
 15 C        7.7750     0.2720     0.0000 C.ar  1 <1>   0.0000 
 16 C        6.7850    -0.0500     0.0000 C.ar  1 <1>   0.0000 
 17 O        5.6610    -2.4590     0.0000 O.2   1 <1>   0.0000 
 18 N        6.1610     0.7320     0.0000 N.pl3 1 <1>   0.0000 
@<TRIPOS>BOND
  1   1   2  1   
  2   1   3  1   
  3   3   4  1   
  4   3  18  1   
  5   4   5  1   
  6   4   9  1   
  7   5   6  1   
  8   6   7  1   
  9   6   8  1   
 10   7   9  1   
 11   9  10  am  
 12  10  11  1   
 13  10  17  2   
 14  11  12  ar  
 15  11  16  ar  
 16  12  13  ar  
 17  13  14  ar  
 18  14  15  ar  
 19  15  16  ar  
 20  16  18  1   
@<TRIPOS>SUBSTRUCTURE
  1 <1>   0 RESIDUE 1 * * 1
# MOE 2007.09 (io_trps.svl 2007.09)
@<TRIPOS>MOLECULE
Maculosin
19 21 1 0 0 
SMALL
NO_CHARGES


@<TRIPOS>ATOM
  1 O        7.7330     2.0000     0.0000 O.2   1 <1>   0.0000 
  2 C        7.7330     1.0000     0.0000 C.2   1 <1>   0.0000 
  3 C        6.8670     0.5000     0.0000 C.3   1 <1>   0.0000 
  4 C        6.0010     1.0000     0.0000 C.3   1 <1>   0.0000 
  5 C        5.1350     0.5000     0.0000 C.ar  1 <1>   0.0000 
  6 C        4.2690     1.0000     0.0000 C.ar  1 <1>   0.0000 
  7 C        3.4030     0.5000     0.0000 C.ar  1 <1>   0.0000 
  8 C        3.4030    -0.5000     0.0000 C.ar  1 <1>   0.0000 
  9 C        4.2690    -1.0000     0.0000 C.ar  1 <1>   0.0000 
 10 O        2.5370    -1.0000     0.0000 O.3   1 <1>   0.0000 
 11 C        5.1350    -0.5000     0.0000 C.ar  1 <1>   0.0000 
 12 N        6.8670    -0.5000     0.0000 N.am  1 <1>   0.0000 
 13 C        7.7330    -1.0000     0.0000 C.2   1 <1>   0.0000 
 14 C        8.5990    -0.5000     0.0000 C.3   1 <1>   0.0000 
 15 C        9.5450    -0.8050     0.0000 C.3   1 <1>   0.0000 
 16 C       10.1290     0.0000     0.0000 C.3   1 <1>   0.0000 
 17 C        9.5450     0.8050     0.0000 C.3   1 <1>   0.0000 
 18 O        7.7330    -2.0000     0.0000 O.2   1 <1>   0.0000 
 19 N        8.5990     0.5000     0.0000 N.am  1 <1>   0.0000 
@<TRIPOS>BOND
  1   1   2  2   
  2   2   3  1   
  3   2  19  am  
  4   3   4  1   
  5   3  12  1   
  6   4   5  1   
  7   5   6  ar  
  8   5  11  ar  
  9   6   7  ar  
 10   7   8  ar  
 11   8   9  ar  
 12   8  10  1   
 13   9  11  ar  
 14  12  13  am  
 15  13  14  1   
 16  13  18  2   
 17  14  15  1   
 18  14  19  1   
 19  15  16  1   
 20  16  17  1   
 21  17  19  1   
@<TRIPOS>SUBSTRUCTURE
  1 <1>   0 RESIDUE 1 * * 1
# MOE 2007.09 (io_trps.svl 2007.09)
@<TRIPOS>MOLECULE
(S)-alpha-Benzylmalic acid
16 16 1 0 0 
SMALL
NO_CHARGES


@<TRIPOS>ATOM
  1 O        3.7320    -0.4050     0.0000 O.3   1 <1>   0.0000 
  2 C        3.7320     0.5950     0.0000 C.2   1 <1>   0.0000 
  3 C        4.5980     1.0950     0.0000 C.3   1 <1>   0.0000 
  4 C        4.5980     2.0950     0.0000 C.3   1 <1>   0.0000 
  5 C        5.4640     2.5950     0.0000 C.2   1 <1>   0.0000 
  6 O        6.3300     2.0950     0.0000 O.2   1 <1>   0.0000 
  7 O        5.4640     3.5950     0.0000 O.3   1 <1>   0.0000 
  8 O        3.7320     2.5950     0.0000 O.3   1 <1>   0.0000 
  9 O        2.8660     1.0950     0.0000 O.2   1 <1>   0.0000 
 10 C        2.8660    -0.9050     0.0000 C.3   1 <1>   0.0000 
 11 C        2.8660    -1.9050     0.0000 C.ar  1 <1>   0.0000 
 12 C        3.7320    -2.4050     0.0000 C.ar  1 <1>   0.0000 
 13 C        3.7320    -3.4050     0.0000 C.ar  1 <1>   0.0000 
 14 C        2.8660    -3.9050     0.0000 C.ar  1 <1>   0.0000 
 15 C        2.0000    -3.4050     0.0000 C.ar  1 <1>   0.0000 
 16 C        2.0000    -2.4050     0.0000 C.ar  1 <1>   0.0000 
@<TRIPOS>BOND
  1   1   2  1   
  2   1  10  1   
  3   2   3  1   
  4   2   9  2   
  5   3   4  1   
  6   4   5  1   
  7   4   8  1   
  8   5   6  2   
  9   5   7  1   
 10  10  11  1   
 11  11  12  ar  
 12  11  16  ar  
 13  12  13  ar  
 14  13  14  ar  
 15  14  15  ar  
 16  15  16  ar  
@<TRIPOS>SUBSTRUCTURE
  1 <1>   0 RESIDUE 1 * * 1
# MOE 2007.09 (io_trps.svl 2007.09)
@<TRIPOS>MOLECULE
14-Hydroxycodeine
23 27 1 0 0 
SMALL
NO_CHARGES


@<TRIPOS>ATOM
  1 O        2.2310    -0.1370     0.0000 O.3   1 <1>   0.0000 
  2 C        2.8660     0.7610     0.0000 C.ar  1 <1>   0.0000 
  3 C        2.8660     1.7120     0.0000 C.ar  1 <1>   0.0000 
  4 C        3.6900     2.1880     0.0000 C.ar  1 <1>   0.0000 
  5 C        4.5130     1.7120     0.0000 C.ar  1 <1>   0.0000 
  6 C        4.5130     0.7610     0.0000 C.ar  1 <1>   0.0000 
  7 C        5.3370     0.2860     0.0000 C.3   1 <1>   0.0000 
  8 C        5.3370    -0.6660     0.0000 C.3   1 <1>   0.0000 
  9 C        4.5130    -1.1410     0.0000 C.3   1 <1>   0.0000 
 10 C        4.5130    -2.0920     0.0000 C.2   1 <1>   0.0000 
 11 C        3.6900    -2.5680     0.0000 C.2   1 <1>   0.0000 
 12 C        2.8660    -2.0920     0.0000 C.3   1 <1>   0.0000 
 13 O        2.0000    -2.5920     0.0000 O.3   1 <1>   0.0000 
 14 C        3.6900    -0.6660     0.0000 C.3   1 <1>   0.0000 
 15 C        4.2390     0.0320     0.0000 C.3   1 <1>   0.0000 
 16 C        5.5920     0.0320     0.0000 C.3   1 <1>   0.0000 
 17 O        5.3790    -1.6410     0.0000 O.3   1 <1>   0.0000 
 18 N        6.1610    -1.1410     0.0000 N.3   1 <1>   0.0000 
 19 C        6.8420    -1.8730     0.0000 C.3   1 <1>   0.0000 
 20 O        2.0000     2.2120     0.0000 O.3   1 <1>   0.0000 
 21 C        2.0000     3.2120     0.0000 C.3   1 <1>   0.0000 
 22 C        3.6900     0.2860     0.0000 C.ar  1 <1>   0.0000 
 23 C        2.8660    -1.1410     0.0000 C.3   1 <1>   0.0000 
@<TRIPOS>BOND
  1   1   2  1   
  2   1  23  1   
  3   2   3  ar  
  4   2  22  ar  
  5   3   4  ar  
  6   3  20  1   
  7   4   5  ar  
  8   5   6  ar  
  9   6   7  1   
 10   6  22  ar  
 11   7   8  1   
 12   8   9  1   
 13   8  18  1   
 14   9  10  1   
 15   9  14  1   
 16   9  17  1   
 17  10  11  2   
 18  11  12  1   
 19  12  13  1   
 20  12  23  1   
 21  14  15  1   
 22  14  22  1   
 23  14  23  1   
 24  15  16  1   
 25  16  18  1   
 26  18  19  1   
 27  20  21  1   
@<TRIPOS>SUBSTRUCTURE
  1 <1>   0 RESIDUE 1 * * 1
# MOE 2007.09 (io_trps.svl 2007.09)
@<TRIPOS>MOLECULE
CID11586450
14 14 1 0 0 
SMALL
NO_CHARGES


@<TRIPOS>ATOM
  1 O        4.3480     2.4400     0.0000 O.3   1 <1>   0.0000 
  2 C        3.7600     1.6310     0.0000 C.3   1 <1>   0.0000 
  3 C        3.1720     2.4400     0.0000 C.2   1 <1>   0.0000 
  4 C        3.5790     3.3530     0.0000 C.2   1 <1>   0.0000 
  5 C        2.9510     1.0430     0.0000 C.2   1 <1>   0.0000 
  6 C        3.2600     0.0920     0.0000 C.2   1 <1>   0.0000 
  7 C        4.2600     0.0920     0.0000 C.2   1 <1>   0.0000 
  8 N        4.8480    -0.7170     0.0000 N.am  1 <1>   0.0000 
  9 C        4.4410    -1.6310     0.0000 C.2   1 <1>   0.0000 
 10 O        3.4470    -1.7350     0.0000 O.2   1 <1>   0.0000 
 11 O        5.0290    -2.4400     0.0000 O.3   1 <1>   0.0000 
 12 C        4.6220    -3.3530     0.0000 C.3   1 <1>   0.0000 
 13 O        2.0000     1.3520     0.0000 O.2   1 <1>   0.0000 
 14 C        4.5690     1.0430     0.0000 C.3   1 <1>   0.0000 
@<TRIPOS>BOND
  1   1   2  1   
  2   2   3  1   
  3   2   5  1   
  4   2  14  1   
  5   3   4  2   
  6   5   6  1   
  7   5  13  2   
  8   6   7  2   
  9   7   8  1   
 10   7  14  1   
 11   8   9  am  
 12   9  10  2   
 13   9  11  1   
 14  11  12  1   
@<TRIPOS>SUBSTRUCTURE
  1 <1>   0 RESIDUE 1 * * 1
# MOE 2007.09 (io_trps.svl 2007.09)
@<TRIPOS>MOLECULE
Dipicolinic acid
12 12 1 0 0 
SMALL
NO_CHARGES


@<TRIPOS>ATOM
  1 O        2.5370     0.0000     0.0000 O.3   1 <1>   0.0000 
  2 C        3.4030    -0.5000     0.0000 C.2   1 <1>   0.0000 
  3 C        4.2690     0.0000     0.0000 C.ar  1 <1>   0.0000 
  4 C        4.2690     1.0000     0.0000 C.ar  1 <1>   0.0000 
  5 C        5.1350     1.5000     0.0000 C.ar  1 <1>   0.0000 
  6 C        6.0010     1.0000     0.0000 C.ar  1 <1>   0.0000 
  7 C        6.0010     0.0000     0.0000 C.ar  1 <1>   0.0000 
  8 C        6.8670    -0.5000     0.0000 C.2   1 <1>   0.0000 
  9 O        6.8670    -1.5000     0.0000 O.2   1 <1>   0.0000 
 10 O        7.7330     0.0000     0.0000 O.3   1 <1>   0.0000 
 11 N        5.1350    -0.5000     0.0000 N.ar  1 <1>   0.0000 
 12 O        3.4030    -1.5000     0.0000 O.2   1 <1>   0.0000 
@<TRIPOS>BOND
  1   1   2  1   
  2   2   3  1   
  3   2  12  2   
  4   3   4  ar  
  5   3  11  ar  
  6   4   5  ar  
  7   5   6  ar  
  8   6   7  ar  
  9   7   8  1   
 10   7  11  ar  
 11   8   9  2   
 12   8  10  1   
@<TRIPOS>SUBSTRUCTURE
  1 <1>   0 RESIDUE 1 * * 1
# MOE 2007.09 (io_trps.svl 2007.09)
@<TRIPOS>MOLECULE
C12434
21 23 1 0 0 
SMALL
NO_CHARGES


@<TRIPOS>ATOM
  1 O        7.3320    -0.1170     0.0000 O.3   1 <1>   0.0000 
  2 C        6.4260     0.3970     0.0000 C.2   1 <1>   0.0000 
  3 C        6.4140     1.3970     0.0000 C.3   1 <1>   0.0000 
  4 C        5.5320    -0.1380     0.0000 C.2   1 <1>   0.0000 
  5 C        4.6660     0.3620     0.0000 C.2   1 <1>   0.0000 
  6 C        3.8000    -0.1380     0.0000 C.2   1 <1>   0.0000 
  7 C        2.9060     0.3970     0.0000 C.2   1 <1>   0.0000 
  8 C        2.0000    -0.1170     0.0000 C.2   1 <1>   0.0000 
  9 C        2.0000    -1.1580     0.0000 C.2   1 <1>   0.0000 
 10 C        2.9060    -1.6720     0.0000 C.2   1 <1>   0.0000 
 11 O        2.9180     1.3970     0.0000 O.2   1 <1>   0.0000 
 12 C        3.8000    -1.1380     0.0000 C.2   1 <1>   0.0000 
 13 C        4.6660    -1.6380     0.0000 C.2   1 <1>   0.0000 
 14 O        4.6660     1.3620     0.0000 O.3   1 <1>   0.0000 
 15 C        5.5320    -1.1380     0.0000 C.2   1 <1>   0.0000 
 16 C        6.4260    -1.6720     0.0000 C.3   1 <1>   0.0000 
 17 C        7.3320    -1.1580     0.0000 C.3   1 <1>   0.0000 
 18 C        8.1960    -1.6620     0.0000 C.3   1 <1>   0.0000 
 19 C        9.0640    -1.1650     0.0000 C.2   1 <1>   0.0000 
 20 O        9.0680    -0.1650     0.0000 O.2   1 <1>   0.0000 
 21 O        9.9280    -1.6680     0.0000 O.3   1 <1>   0.0000 
@<TRIPOS>BOND
  1   1   2  1   
  2   1  17  1   
  3   2   3  1   
  4   2   4  2   
  5   4   5  1   
  6   4  15  1   
  7   5   6  2   
  8   5  14  1   
  9   6   7  1   
 10   6  12  1   
 11   7   8  1   
 12   7  11  2   
 13   8   9  2   
 14   9  10  1   
 15  10  12  2   
 16  12  13  1   
 17  13  15  2   
 18  15  16  1   
 19  16  17  1   
 20  17  18  1   
 21  18  19  1   
 22  19  20  2   
 23  19  21  1   
@<TRIPOS>SUBSTRUCTURE
  1 <1>   0 RESIDUE 1 * * 1
# MOE 2007.09 (io_trps.svl 2007.09)
@<TRIPOS>MOLECULE
5-acetamido-4-oxo-hex-5-enoic Acid
13 12 1 0 0 
SMALL
NO_CHARGES


@<TRIPOS>ATOM
  1 O        6.0010     1.2500     0.0000 O.2   1 <1>   0.0000 
  2 C        6.0010     0.2500     0.0000 C.2   1 <1>   0.0000 
  3 C        6.8670    -0.2500     0.0000 C.2   1 <1>   0.0000 
  4 C        6.8670    -1.2500     0.0000 C.2   1 <1>   0.0000 
  5 N        7.7330     0.2500     0.0000 N.am  1 <1>   0.0000 
  6 C        8.5990    -0.2500     0.0000 C.2   1 <1>   0.0000 
  7 C        9.4650     0.2500     0.0000 C.3   1 <1>   0.0000 
  8 O        8.5990    -1.2500     0.0000 O.2   1 <1>   0.0000 
  9 C        5.1350    -0.2500     0.0000 C.3   1 <1>   0.0000 
 10 C        4.2690     0.2500     0.0000 C.3   1 <1>   0.0000 
 11 C        3.4030    -0.2500     0.0000 C.2   1 <1>   0.0000 
 12 O        3.4030    -1.2500     0.0000 O.2   1 <1>   0.0000 
 13 O        2.5370     0.2500     0.0000 O.3   1 <1>   0.0000 
@<TRIPOS>BOND
  1   1   2  2   
  2   2   3  1   
  3   2   9  1   
  4   3   4  2   
  5   3   5  1   
  6   5   6  am  
  7   6   7  1   
  8   6   8  2   
  9   9  10  1   
 10  10  11  1   
 11  11  12  2   
 12  11  13  1   
@<TRIPOS>SUBSTRUCTURE
  1 <1>   0 RESIDUE 1 * * 1
# MOE 2007.09 (io_trps.svl 2007.09)
@<TRIPOS>MOLECULE
Anticapsin
14 15 1 0 0 
SMALL
NO_CHARGES


@<TRIPOS>ATOM
  1 O        6.0020    -1.3100     0.0000 O.3   1 <1>   0.0000 
  2 C        5.1350    -1.8100     0.0000 C.3   1 <1>   0.0000 
  3 C        4.2690    -2.3100     0.0000 C.2   1 <1>   0.0000 
  4 C        3.4030    -1.8100     0.0000 C.3   1 <1>   0.0000 
  5 C        3.4030    -0.8100     0.0000 C.3   1 <1>   0.0000 
  6 C        4.2690    -0.3100     0.0000 C.3   1 <1>   0.0000 
  7 C        4.2690     0.6900     0.0000 C.3   1 <1>   0.0000 
  8 C        3.4030     1.1900     0.0000 C.3   1 <1>   0.0000 
  9 C        3.4030     2.1900     0.0000 C.2   1 <1>   0.0000 
 10 O        4.2690     2.6900     0.0000 O.2   1 <1>   0.0000 
 11 O        2.5370     2.6900     0.0000 O.3   1 <1>   0.0000 
 12 N        2.5370     0.6900     0.0000 N.3   1 <1>   0.0000 
 13 O        4.2690    -3.3100     0.0000 O.2   1 <1>   0.0000 
 14 C        5.1350    -0.8100     0.0000 C.3   1 <1>   0.0000 
@<TRIPOS>BOND
  1   1   2  1   
  2   1  14  1   
  3   2   3  1   
  4   2  14  1   
  5   3   4  1   
  6   3  13  2   
  7   4   5  1   
  8   5   6  1   
  9   6   7  1   
 10   6  14  1   
 11   7   8  1   
 12   8   9  1   
 13   8  12  1   
 14   9  10  2   
 15   9  11  1   
@<TRIPOS>SUBSTRUCTURE
  1 <1>   0 RESIDUE 1 * * 1
# MOE 2007.09 (io_trps.svl 2007.09)
@<TRIPOS>MOLECULE
acivicin
11 11 1 0 0 
SMALL
NO_CHARGES


@<TRIPOS>ATOM
  1 CL       2.3150    -2.5790     0.0000 Cl    1 <1>   0.0000 
  2 C        2.9030    -1.7700     0.0000 C.2   1 <1>   0.0000 
  3 C        2.5940    -0.8190     0.0000 C.3   1 <1>   0.0000 
  4 C        3.4030    -0.2310     0.0000 C.3   1 <1>   0.0000 
  5 C        3.4030     0.7690     0.0000 C.3   1 <1>   0.0000 
  6 C        4.2690     1.2690     0.0000 C.2   1 <1>   0.0000 
  7 O        5.1350     0.7690     0.0000 O.2   1 <1>   0.0000 
  8 O        4.2690     2.2690     0.0000 O.3   1 <1>   0.0000 
  9 N        2.5370     1.2690     0.0000 N.3   1 <1>   0.0000 
 10 O        4.2120    -0.8190     0.0000 O.3   1 <1>   0.0000 
 11 N        3.9030    -1.7700     0.0000 N.2   1 <1>   0.0000 
@<TRIPOS>BOND
  1   1   2  1   
  2   2   3  1   
  3   2  11  2   
  4   3   4  1   
  5   4   5  1   
  6   4  10  1   
  7   5   6  1   
  8   5   9  1   
  9   6   7  2   
 10   6   8  1   
 11  10  11  1   
@<TRIPOS>SUBSTRUCTURE
  1 <1>   0 RESIDUE 1 * * 1
# MOE 2007.09 (io_trps.svl 2007.09)
@<TRIPOS>MOLECULE
dephostatin
12 12 1 0 0 
SMALL
NO_CHARGES


@<TRIPOS>ATOM
  1 O        2.0000    -0.4050     0.0000 O.2   1 <1>   0.0000 
  2 C        2.8660    -0.9050     0.0000 C.2   1 <1>   0.0000 
  3 C        2.8660    -1.9050     0.0000 C.2   1 <1>   0.0000 
  4 C        3.7320    -2.4050     0.0000 C.2   1 <1>   0.0000 
  5 C        4.5980    -1.9050     0.0000 C.2   1 <1>   0.0000 
  6 C        4.5980    -0.9050     0.0000 C.2   1 <1>   0.0000 
  7 O        5.4640    -2.4050     0.0000 O.2   1 <1>   0.0000 
  8 C        3.7320    -0.4050     0.0000 C.2   1 <1>   0.0000 
  9 N        3.7320     0.5950     0.0000 N.pl3 1 <1>   0.0000 
 10 C        2.8660     1.0950     0.0000 C.3   1 <1>   0.0000 
 11 N        4.5980     1.0950     0.0000 N.3   1 <1>   0.0000 
 12 O        4.5980     2.0950     0.0000 O.3   1 <1>   0.0000 
@<TRIPOS>BOND
  1   1   2  2   
  2   2   3  1   
  3   2   8  1   
  4   3   4  2   
  5   4   5  1   
  6   5   6  1   
  7   5   7  2   
  8   6   8  2   
  9   8   9  1   
 10   9  10  1   
 11   9  11  1   
 12  11  12  1   
@<TRIPOS>SUBSTRUCTURE
  1 <1>   0 RESIDUE 1 * * 1
# MOE 2007.09 (io_trps.svl 2007.09)
@<TRIPOS>MOLECULE
LL-c10037alpha
13 14 1 0 0 
SMALL
NO_CHARGES


@<TRIPOS>ATOM
  1 O        7.1970     0.1550     0.0000 O.3   1 <1>   0.0000 
  2 O        5.4640    -1.8450     0.0000 O.3   1 <1>   0.0000 
  3 O        5.4640     2.1550     0.0000 O.2   1 <1>   0.0000 
  4 O        2.8660    -0.3450     0.0000 O.2   1 <1>   0.0000 
  5 N        3.7320     1.1550     0.0000 N.am  1 <1>   0.0000 
  6 C        6.3300    -0.3450     0.0000 C.3   1 <1>   0.0000 
  7 C        6.3300     0.6550     0.0000 C.3   1 <1>   0.0000 
  8 C        5.4640    -0.8450     0.0000 C.3   1 <1>   0.0000 
  9 C        5.4640     1.1550     0.0000 C.2   1 <1>   0.0000 
 10 C        4.5980    -0.3450     0.0000 C.2   1 <1>   0.0000 
 11 C        4.5980     0.6550     0.0000 C.2   1 <1>   0.0000 
 12 C        2.8660     0.6550     0.0000 C.2   1 <1>   0.0000 
 13 C        2.0000     1.1550     0.0000 C.3   1 <1>   0.0000 
@<TRIPOS>BOND
  1   1   6  1   
  2   1   7  1   
  3   2   8  1   
  4   3   9  2   
  5   4  12  2   
  6   5  11  1   
  7   5  12  am  
  8   6   7  1   
  9   6   8  1   
 10   7   9  1   
 11   8  10  1   
 12   9  11  1   
 13  10  11  2   
 14  12  13  1   
@<TRIPOS>SUBSTRUCTURE
  1 <1>   0 RESIDUE 1 * * 1
# MOE 2007.09 (io_trps.svl 2007.09)
@<TRIPOS>MOLECULE
Pentenomycin II
13 13 1 0 0 
SMALL
NO_CHARGES


@<TRIPOS>ATOM
  1 O        3.6940    -0.4280     0.0000 O.3   1 <1>   0.0000 
  2 C        2.9510    -1.0970     0.0000 C.2   1 <1>   0.0000 
  3 C        2.0000    -0.7880     0.0000 C.3   1 <1>   0.0000 
  4 O        3.1590    -2.0750     0.0000 O.2   1 <1>   0.0000 
  5 C        4.6450    -0.7370     0.0000 C.3   1 <1>   0.0000 
  6 C        4.9540    -1.6880     0.0000 C.2   1 <1>   0.0000 
  7 C        5.9540    -1.6880     0.0000 C.2   1 <1>   0.0000 
  8 C        6.2630    -0.7370     0.0000 C.2   1 <1>   0.0000 
  9 O        7.2140    -0.4280     0.0000 O.2   1 <1>   0.0000 
 10 C        5.4540    -0.1490     0.0000 C.3   1 <1>   0.0000 
 11 C        6.0420     0.6600     0.0000 C.3   1 <1>   0.0000 
 12 O        5.6350     1.5740     0.0000 O.3   1 <1>   0.0000 
 13 O        4.8660     0.6600     0.0000 O.3   1 <1>   0.0000 
@<TRIPOS>BOND
  1   1   2  1   
  2   1   5  1   
  3   2   3  1   
  4   2   4  2   
  5   5   6  1   
  6   5  10  1   
  7   6   7  2   
  8   7   8  1   
  9   8   9  2   
 10   8  10  1   
 11  10  11  1   
 12  10  13  1   
 13  11  12  1   
@<TRIPOS>SUBSTRUCTURE
  1 <1>   0 RESIDUE 1 * * 1
# MOE 2007.09 (io_trps.svl 2007.09)
@<TRIPOS>MOLECULE
Ferroverdin
20 21 1 0 0 
SMALL
NO_CHARGES


@<TRIPOS>ATOM
  1 O        3.4640     8.6550     0.0000 O.3   1 <1>   0.0000 
  2 C        2.5980     8.1550     0.0000 C.2   1 <1>   0.0000 
  3 C        2.5980     7.1550     0.0000 C.ar  1 <1>   0.0000 
  4 C        3.4640     6.6550     0.0000 C.ar  1 <1>   0.0000 
  5 C        3.4640     5.6550     0.0000 C.ar  1 <1>   0.0000 
  6 C        2.5980     5.1550     0.0000 C.ar  1 <1>   0.0000 
  7 C        1.7320     5.6550     0.0000 C.ar  1 <1>   0.0000 
  8 N        0.8660     5.1550     0.0000 N.2   1 <1>   0.0000 
  9 O        0.0000     5.6550     0.0000 O.2   1 <1>   0.0000 
 10 O        2.5980     4.1550     0.0000 O.3   1 <1>   0.0000 
 11 C        1.7320     6.6550     0.0000 C.ar  1 <1>   0.0000 
 12 O        1.7320     8.6550     0.0000 O.2   1 <1>   0.0000 
 13 C        3.4640     9.6550     0.0000 C.ar  1 <1>   0.0000 
 14 C        2.5980    10.1550     0.0000 C.ar  1 <1>   0.0000 
 15 C        2.5980    11.1550     0.0000 C.ar  1 <1>   0.0000 
 16 C        3.4640    11.6550     0.0000 C.ar  1 <1>   0.0000 
 17 C        3.4640    12.6550     0.0000 C.2   1 <1>   0.0000 
 18 C        4.3300    13.1550     0.0000 C.2   1 <1>   0.0000 
 19 C        4.3300    11.1550     0.0000 C.ar  1 <1>   0.0000 
 20 C        4.3300    10.1550     0.0000 C.ar  1 <1>   0.0000 
@<TRIPOS>BOND
  1   1   2  1   
  2   1  13  1   
  3   2   3  1   
  4   2  12  2   
  5   3   4  ar  
  6   3  11  ar  
  7   4   5  ar  
  8   5   6  ar  
  9   6   7  ar  
 10   6  10  1   
 11   7   8  1   
 12   7  11  ar  
 13   8   9  2   
 14  13  14  ar  
 15  13  20  ar  
 16  14  15  ar  
 17  15  16  ar  
 18  16  17  1   
 19  16  19  ar  
 20  17  18  2   
 21  19  20  ar  
@<TRIPOS>SUBSTRUCTURE
  1 <1>   0 RESIDUE 1 * * 1
# MOE 2007.09 (io_trps.svl 2007.09)
@<TRIPOS>MOLECULE
Antibiotic S 632-C
22 22 1 0 0 
SMALL
NO_CHARGES


@<TRIPOS>ATOM
  1 O        9.7940    -1.9050     0.0000 O.3   1 <1>   0.0000 
  2 C       10.6600    -1.4050     0.0000 C.2   1 <1>   0.0000 
  3 C       10.6600    -0.4050     0.0000 C.3   1 <1>   0.0000 
  4 C        9.7940     0.0950     0.0000 C.3   1 <1>   0.0000 
  5 C        9.7940     1.0950     0.0000 C.3   1 <1>   0.0000 
  6 C       10.6600     1.5950     0.0000 C.2   1 <1>   0.0000 
  7 N       10.6600     2.5950     0.0000 N.am  1 <1>   0.0000 
  8 O       11.5260     1.0950     0.0000 O.2   1 <1>   0.0000 
  9 C        8.9280    -0.4050     0.0000 C.3   1 <1>   0.0000 
 10 O       11.5260    -1.9050     0.0000 O.2   1 <1>   0.0000 
 11 C        8.9280    -1.4050     0.0000 C.3   1 <1>   0.0000 
 12 C        8.0620    -1.9050     0.0000 C.3   1 <1>   0.0000 
 13 C        7.1960    -1.4050     0.0000 C.2   1 <1>   0.0000 
 14 C        6.3300    -1.9050     0.0000 C.3   1 <1>   0.0000 
 15 C        5.4640    -1.4050     0.0000 C.2   1 <1>   0.0000 
 16 C        4.5980    -1.9050     0.0000 C.2   1 <1>   0.0000 
 17 C        3.7320    -1.4050     0.0000 C.2   1 <1>   0.0000 
 18 C        2.8660    -1.9050     0.0000 C.2   1 <1>   0.0000 
 19 C        2.0000    -1.4050     0.0000 C.3   1 <1>   0.0000 
 20 C        4.5980    -2.9050     0.0000 C.3   1 <1>   0.0000 
 21 C        6.3300    -2.9050     0.0000 C.3   1 <1>   0.0000 
 22 O        7.1960    -0.4050     0.0000 O.2   1 <1>   0.0000 
@<TRIPOS>BOND
  1   1   2  1   
  2   1  11  1   
  3   2   3  1   
  4   2  10  2   
  5   3   4  1   
  6   4   5  1   
  7   4   9  1   
  8   5   6  1   
  9   6   7  am  
 10   6   8  2   
 11   9  11  1   
 12  11  12  1   
 13  12  13  1   
 14  13  14  1   
 15  13  22  2   
 16  14  15  1   
 17  14  21  1   
 18  15  16  2   
 19  16  17  1   
 20  16  20  1   
 21  17  18  2   
 22  18  19  1   
@<TRIPOS>SUBSTRUCTURE
  1 <1>   0 RESIDUE 1 * * 1
# MOE 2007.09 (io_trps.svl 2007.09)
@<TRIPOS>MOLECULE
Hatomarubigin A
25 28 1 0 0 
SMALL
NO_CHARGES


@<TRIPOS>ATOM
  1 O        7.0010    -1.2130     0.0000 O.2   1 <1>   0.0000 
  2 C        6.1450    -1.7300     0.0000 C.2   1 <1>   0.0000 
  3 C        5.1930    -1.2090     0.0000 C.ar  1 <1>   0.0000 
  4 C        5.1770    -0.1670     0.0000 C.ar  1 <1>   0.0000 
  5 C        6.0430     0.3330     0.0000 C.2   1 <1>   0.0000 
  6 C        6.0430     1.3330     0.0000 C.ar  1 <1>   0.0000 
  7 C        6.9530     1.8400     0.0000 C.ar  1 <1>   0.0000 
  8 C        6.9610     2.8810     0.0000 C.ar  1 <1>   0.0000 
  9 C        6.0590     3.4020     0.0000 C.ar  1 <1>   0.0000 
 10 C        5.1610     2.8740     0.0000 C.ar  1 <1>   0.0000 
 11 O        4.2890     3.3640     0.0000 O.3   1 <1>   0.0000 
 12 C        4.2770     4.3640     0.0000 C.3   1 <1>   0.0000 
 13 C        5.1770     1.8330     0.0000 C.ar  1 <1>   0.0000 
 14 C        4.3110     1.3330     0.0000 C.2   1 <1>   0.0000 
 15 O        3.4450     1.8330     0.0000 O.2   1 <1>   0.0000 
 16 O        6.9090    -0.1670     0.0000 O.2   1 <1>   0.0000 
 17 C        4.3110     0.3330     0.0000 C.ar  1 <1>   0.0000 
 18 C        3.4010    -0.1740     0.0000 C.ar  1 <1>   0.0000 
 19 C        3.3930    -1.2160     0.0000 C.ar  1 <1>   0.0000 
 20 O        2.5400     0.3360     0.0000 O.3   1 <1>   0.0000 
 21 C        4.2950    -1.7370     0.0000 C.ar  1 <1>   0.0000 
 22 C        4.2860    -2.8220     0.0000 C.3   1 <1>   0.0000 
 23 C        5.2260    -3.3640     0.0000 C.3   1 <1>   0.0000 
 24 C        5.2300    -4.3640     0.0000 C.3   1 <1>   0.0000 
 25 C        6.1610    -2.8140     0.0000 C.3   1 <1>   0.0000 
@<TRIPOS>BOND
  1   1   2  2   
  2   2   3  1   
  3   2  25  1   
  4   3   4  ar  
  5   3  21  ar  
  6   4   5  1   
  7   4  17  ar  
  8   5   6  1   
  9   5  16  2   
 10   6   7  ar  
 11   6  13  ar  
 12   7   8  ar  
 13   8   9  ar  
 14   9  10  ar  
 15  10  11  1   
 16  10  13  ar  
 17  11  12  1   
 18  13  14  1   
 19  14  15  2   
 20  14  17  1   
 21  17  18  ar  
 22  18  19  ar  
 23  18  20  1   
 24  19  21  ar  
 25  21  22  1   
 26  22  23  1   
 27  23  24  1   
 28  23  25  1   
@<TRIPOS>SUBSTRUCTURE
  1 <1>   0 RESIDUE 1 * * 1
# MOE 2007.09 (io_trps.svl 2007.09)
@<TRIPOS>MOLECULE
Hatomarubigin B
25 28 1 0 0 
SMALL
NO_CHARGES


@<TRIPOS>ATOM
  1 O        5.6080    -1.2130     0.0000 O.2   1 <1>   0.0000 
  2 C        4.7520    -1.7300     0.0000 C.2   1 <1>   0.0000 
  3 C        3.8000    -1.2090     0.0000 C.ar  1 <1>   0.0000 
  4 C        3.7840    -0.1670     0.0000 C.ar  1 <1>   0.0000 
  5 C        4.6500     0.3330     0.0000 C.2   1 <1>   0.0000 
  6 C        4.6500     1.3330     0.0000 C.ar  1 <1>   0.0000 
  7 C        5.5600     1.8400     0.0000 C.ar  1 <1>   0.0000 
  8 C        5.5680     2.8810     0.0000 C.ar  1 <1>   0.0000 
  9 C        4.6660     3.4020     0.0000 C.ar  1 <1>   0.0000 
 10 C        3.7680     2.8740     0.0000 C.ar  1 <1>   0.0000 
 11 O        2.8960     3.3640     0.0000 O.3   1 <1>   0.0000 
 12 C        2.8850     4.3640     0.0000 C.3   1 <1>   0.0000 
 13 O        6.4200     1.3300     0.0000 O.3   1 <1>   0.0000 
 14 C        3.7840     1.8330     0.0000 C.ar  1 <1>   0.0000 
 15 C        2.9180     1.3330     0.0000 C.2   1 <1>   0.0000 
 16 O        2.0520     1.8330     0.0000 O.2   1 <1>   0.0000 
 17 O        5.5160    -0.1670     0.0000 O.2   1 <1>   0.0000 
 18 C        2.9180     0.3330     0.0000 C.ar  1 <1>   0.0000 
 19 C        2.0080    -0.1740     0.0000 C.ar  1 <1>   0.0000 
 20 C        2.0000    -1.2160     0.0000 C.ar  1 <1>   0.0000 
 21 C        2.9020    -1.7370     0.0000 C.ar  1 <1>   0.0000 
 22 C        2.8940    -2.8220     0.0000 C.3   1 <1>   0.0000 
 23 C        3.8330    -3.3640     0.0000 C.3   1 <1>   0.0000 
 24 C        3.8370    -4.3640     0.0000 C.3   1 <1>   0.0000 
 25 C        4.7690    -2.8140     0.0000 C.3   1 <1>   0.0000 
@<TRIPOS>BOND
  1   1   2  2   
  2   2   3  1   
  3   2  25  1   
  4   3   4  ar  
  5   3  21  ar  
  6   4   5  1   
  7   4  18  ar  
  8   5   6  1   
  9   5  17  2   
 10   6   7  ar  
 11   6  14  ar  
 12   7   8  ar  
 13   7  13  1   
 14   8   9  ar  
 15   9  10  ar  
 16  10  11  1   
 17  10  14  ar  
 18  11  12  1   
 19  14  15  1   
 20  15  16  2   
 21  15  18  1   
 22  18  19  ar  
 23  19  20  ar  
 24  20  21  ar  
 25  21  22  1   
 26  22  23  1   
 27  23  24  1   
 28  23  25  1   
@<TRIPOS>SUBSTRUCTURE
  1 <1>   0 RESIDUE 1 * * 1
# MOE 2007.09 (io_trps.svl 2007.09)
@<TRIPOS>MOLECULE
Fenalamide
24 24 1 0 0 
SMALL
NO_CHARGES


@<TRIPOS>ATOM
  1 O        6.0980    -0.3840     0.0000 O.3   1 <1>   0.0000 
  2 C        7.0980    -0.3840     0.0000 C.3   1 <1>   0.0000 
  3 C        7.5980     0.4820     0.0000 C.3   1 <1>   0.0000 
  4 C        5.5980    -1.2500     0.0000 C.2   1 <1>   0.0000 
  5 C        4.5980    -1.2500     0.0000 C.3   1 <1>   0.0000 
  6 C        4.5980    -0.2500     0.0000 C.2   1 <1>   0.0000 
  7 N        3.7320     0.2500     0.0000 N.am  1 <1>   0.0000 
  8 C        3.7320     1.2500     0.0000 C.3   1 <1>   0.0000 
  9 C        2.8660     1.7500     0.0000 C.3   1 <1>   0.0000 
 10 N        2.8660     2.7500     0.0000 N.3   1 <1>   0.0000 
 11 C        3.7320     3.2500     0.0000 C.3   1 <1>   0.0000 
 12 C        3.7320     4.2500     0.0000 C.3   1 <1>   0.0000 
 13 C        2.0000     3.2500     0.0000 C.3   1 <1>   0.0000 
 14 C        2.0000     4.2500     0.0000 C.3   1 <1>   0.0000 
 15 O        5.4640     0.2500     0.0000 O.2   1 <1>   0.0000 
 16 C        4.5980    -2.2500     0.0000 C.ar  1 <1>   0.0000 
 17 C        3.7320    -2.7500     0.0000 C.ar  1 <1>   0.0000 
 18 C        3.7320    -3.7500     0.0000 C.ar  1 <1>   0.0000 
 19 C        4.5980    -4.2500     0.0000 C.ar  1 <1>   0.0000 
 20 C        5.4640    -3.7500     0.0000 C.ar  1 <1>   0.0000 
 21 C        5.4640    -2.7500     0.0000 C.ar  1 <1>   0.0000 
 22 C        3.5980    -1.2500     0.0000 C.3   1 <1>   0.0000 
 23 C        3.0980    -2.1160     0.0000 C.3   1 <1>   0.0000 
 24 O        6.0980    -2.1160     0.0000 O.2   1 <1>   0.0000 
@<TRIPOS>BOND
  1   1   2  1   
  2   1   4  1   
  3   2   3  1   
  4   4   5  1   
  5   4  24  2   
  6   5   6  1   
  7   5  16  1   
  8   5  22  1   
  9   6   7  am  
 10   6  15  2   
 11   7   8  1   
 12   8   9  1   
 13   9  10  1   
 14  10  11  1   
 15  10  13  1   
 16  11  12  1   
 17  13  14  1   
 18  16  17  ar  
 19  16  21  ar  
 20  17  18  ar  
 21  18  19  ar  
 22  19  20  ar  
 23  20  21  ar  
 24  22  23  1   
@<TRIPOS>SUBSTRUCTURE
  1 <1>   0 RESIDUE 1 * * 1
# MOE 2007.09 (io_trps.svl 2007.09)
@<TRIPOS>MOLECULE
Fujianmycin B
25 28 1 0 0 
SMALL
NO_CHARGES


@<TRIPOS>ATOM
  1 O        2.0260    -3.3180     0.0000 O.3   1 <1>   0.0000 
  2 C        2.8940    -2.8220     0.0000 C.3   1 <1>   0.0000 
  3 C        2.9020    -1.7370     0.0000 C.ar  1 <1>   0.0000 
  4 C        2.0000    -1.2160     0.0000 C.ar  1 <1>   0.0000 
  5 C        2.0080    -0.1740     0.0000 C.ar  1 <1>   0.0000 
  6 C        2.9180     0.3330     0.0000 C.ar  1 <1>   0.0000 
  7 C        2.9180     1.3330     0.0000 C.2   1 <1>   0.0000 
  8 C        3.7840     1.8330     0.0000 C.ar  1 <1>   0.0000 
  9 C        3.7680     2.8740     0.0000 C.ar  1 <1>   0.0000 
 10 C        4.6660     3.4020     0.0000 C.ar  1 <1>   0.0000 
 11 C        5.5680     2.8810     0.0000 C.ar  1 <1>   0.0000 
 12 C        5.5600     1.8400     0.0000 C.ar  1 <1>   0.0000 
 13 O        2.8960     3.3640     0.0000 O.3   1 <1>   0.0000 
 14 C        2.8850     4.3640     0.0000 C.3   1 <1>   0.0000 
 15 C        4.6500     1.3330     0.0000 C.ar  1 <1>   0.0000 
 16 C        4.6500     0.3330     0.0000 C.2   1 <1>   0.0000 
 17 O        5.5160    -0.1670     0.0000 O.2   1 <1>   0.0000 
 18 O        2.0520     1.8330     0.0000 O.2   1 <1>   0.0000 
 19 C        3.7840    -0.1670     0.0000 C.ar  1 <1>   0.0000 
 20 C        3.8000    -1.2090     0.0000 C.ar  1 <1>   0.0000 
 21 C        4.7520    -1.7300     0.0000 C.2   1 <1>   0.0000 
 22 C        4.7690    -2.8140     0.0000 C.3   1 <1>   0.0000 
 23 O        5.6080    -1.2130     0.0000 O.2   1 <1>   0.0000 
 24 C        3.8330    -3.3640     0.0000 C.3   1 <1>   0.0000 
 25 C        3.8370    -4.3640     0.0000 C.3   1 <1>   0.0000 
@<TRIPOS>BOND
  1   1   2  1   
  2   2   3  1   
  3   2  24  1   
  4   3   4  ar  
  5   3  20  ar  
  6   4   5  ar  
  7   5   6  ar  
  8   6   7  1   
  9   6  19  ar  
 10   7   8  1   
 11   7  18  2   
 12   8   9  ar  
 13   8  15  ar  
 14   9  10  ar  
 15   9  13  1   
 16  10  11  ar  
 17  11  12  ar  
 18  12  15  ar  
 19  13  14  1   
 20  15  16  1   
 21  16  17  2   
 22  16  19  1   
 23  19  20  ar  
 24  20  21  1   
 25  21  22  1   
 26  21  23  2   
 27  22  24  1   
 28  24  25  1   
@<TRIPOS>SUBSTRUCTURE
  1 <1>   0 RESIDUE 1 * * 1
# MOE 2007.09 (io_trps.svl 2007.09)
@<TRIPOS>MOLECULE
Collismycin A
19 20 1 0 0 
SMALL
NO_CHARGES


@<TRIPOS>ATOM
  1 S        7.1960    -1.0000     0.0000 S.3   1 <1>   0.0000 
  2 C        7.1960    -2.0000     0.0000 C.3   1 <1>   0.0000 
  3 C        6.3300    -0.5000     0.0000 C.2   1 <1>   0.0000 
  4 C        5.4640    -1.0000     0.0000 C.2   1 <1>   0.0000 
  5 C        4.5980    -0.5000     0.0000 C.2   1 <1>   0.0000 
  6 C        4.5980     0.5000     0.0000 C.2   1 <1>   0.0000 
  7 C        3.7320     1.0000     0.0000 C.ar  1 <1>   0.0000 
  8 C        3.7320     2.0000     0.0000 C.ar  1 <1>   0.0000 
  9 C        2.8660     2.5000     0.0000 C.ar  1 <1>   0.0000 
 10 C        2.0000     2.0000     0.0000 C.ar  1 <1>   0.0000 
 11 C        2.0000     1.0000     0.0000 C.ar  1 <1>   0.0000 
 12 N        2.8660     0.5000     0.0000 N.ar  1 <1>   0.0000 
 13 N        5.4640     1.0000     0.0000 N.pl3 1 <1>   0.0000 
 14 O        5.4640    -2.0000     0.0000 O.3   1 <1>   0.0000 
 15 C        4.5980    -2.5000     0.0000 C.3   1 <1>   0.0000 
 16 C        6.3300     0.5000     0.0000 C.2   1 <1>   0.0000 
 17 C        7.1960     1.0000     0.0000 C.2   1 <1>   0.0000 
 18 N        8.0620     0.5000     0.0000 N.2   1 <1>   0.0000 
 19 O        8.9280     1.0000     0.0000 O.2   1 <1>   0.0000 
@<TRIPOS>BOND
  1   1   2  1   
  2   1   3  1   
  3   3   4  2   
  4   3  16  1   
  5   4   5  1   
  6   4  14  1   
  7   5   6  2   
  8   6   7  1   
  9   6  13  1   
 10   7   8  ar  
 11   7  12  ar  
 12   8   9  ar  
 13   9  10  ar  
 14  10  11  ar  
 15  11  12  ar  
 16  13  16  1   
 17  14  15  1   
 18  16  17  2   
 19  17  18  1   
 20  18  19  2   
@<TRIPOS>SUBSTRUCTURE
  1 <1>   0 RESIDUE 1 * * 1
# MOE 2007.09 (io_trps.svl 2007.09)
@<TRIPOS>MOLECULE
Collismycin B
19 20 1 0 0 
SMALL
NO_CHARGES


@<TRIPOS>ATOM
  1 S        7.1960    -1.0000     0.0000 S.3   1 <1>   0.0000 
  2 C        7.1960    -2.0000     0.0000 C.3   1 <1>   0.0000 
  3 C        6.3300    -0.5000     0.0000 C.2   1 <1>   0.0000 
  4 C        5.4640    -1.0000     0.0000 C.2   1 <1>   0.0000 
  5 C        4.5980    -0.5000     0.0000 C.2   1 <1>   0.0000 
  6 C        4.5980     0.5000     0.0000 C.2   1 <1>   0.0000 
  7 C        3.7320     1.0000     0.0000 C.ar  1 <1>   0.0000 
  8 C        3.7320     2.0000     0.0000 C.ar  1 <1>   0.0000 
  9 C        2.8660     2.5000     0.0000 C.ar  1 <1>   0.0000 
 10 C        2.0000     2.0000     0.0000 C.ar  1 <1>   0.0000 
 11 C        2.0000     1.0000     0.0000 C.ar  1 <1>   0.0000 
 12 N        2.8660     0.5000     0.0000 N.ar  1 <1>   0.0000 
 13 N        5.4640     1.0000     0.0000 N.pl3 1 <1>   0.0000 
 14 O        5.4640    -2.0000     0.0000 O.3   1 <1>   0.0000 
 15 C        4.5980    -2.5000     0.0000 C.3   1 <1>   0.0000 
 16 C        6.3300     0.5000     0.0000 C.2   1 <1>   0.0000 
 17 C        7.1960     1.0000     0.0000 C.2   1 <1>   0.0000 
 18 N        7.1960     2.0000     0.0000 N.2   1 <1>   0.0000 
 19 O        8.0620     2.5000     0.0000 O.2   1 <1>   0.0000 
@<TRIPOS>BOND
  1   1   2  1   
  2   1   3  1   
  3   3   4  2   
  4   3  16  1   
  5   4   5  1   
  6   4  14  1   
  7   5   6  2   
  8   6   7  1   
  9   6  13  1   
 10   7   8  ar  
 11   7  12  ar  
 12   8   9  ar  
 13   9  10  ar  
 14  10  11  ar  
 15  11  12  ar  
 16  13  16  1   
 17  14  15  1   
 18  16  17  2   
 19  17  18  1   
 20  18  19  2   
@<TRIPOS>SUBSTRUCTURE
  1 <1>   0 RESIDUE 1 * * 1
# MOE 2007.09 (io_trps.svl 2007.09)
@<TRIPOS>MOLECULE
MM 47755
25 28 1 0 0 
SMALL
NO_CHARGES


@<TRIPOS>ATOM
  1 O        4.3370    -4.2940     0.0000 O.3   1 <1>   0.0000 
  2 C        3.8330    -3.4300     0.0000 C.3   1 <1>   0.0000 
  3 C        3.3370    -4.2980     0.0000 C.3   1 <1>   0.0000 
  4 C        4.7690    -2.8800     0.0000 C.3   1 <1>   0.0000 
  5 C        4.7520    -1.7960     0.0000 C.2   1 <1>   0.0000 
  6 C        3.8000    -1.2750     0.0000 C.ar  1 <1>   0.0000 
  7 C        3.7840    -0.2330     0.0000 C.ar  1 <1>   0.0000 
  8 C        4.6500     0.2670     0.0000 C.2   1 <1>   0.0000 
  9 C        4.6500     1.2670     0.0000 C.ar  1 <1>   0.0000 
 10 C        5.5600     1.7740     0.0000 C.ar  1 <1>   0.0000 
 11 C        5.5680     2.8150     0.0000 C.ar  1 <1>   0.0000 
 12 C        4.6660     3.3360     0.0000 C.ar  1 <1>   0.0000 
 13 C        3.7680     2.8080     0.0000 C.ar  1 <1>   0.0000 
 14 O        2.8960     3.2980     0.0000 O.3   1 <1>   0.0000 
 15 C        2.8850     4.2980     0.0000 C.3   1 <1>   0.0000 
 16 C        3.7840     1.7670     0.0000 C.ar  1 <1>   0.0000 
 17 C        2.9180     1.2670     0.0000 C.2   1 <1>   0.0000 
 18 O        2.0520     1.7670     0.0000 O.2   1 <1>   0.0000 
 19 O        5.5160    -0.2330     0.0000 O.2   1 <1>   0.0000 
 20 C        2.9180     0.2670     0.0000 C.ar  1 <1>   0.0000 
 21 C        2.0080    -0.2400     0.0000 C.ar  1 <1>   0.0000 
 22 C        2.0000    -1.2820     0.0000 C.ar  1 <1>   0.0000 
 23 C        2.9020    -1.8030     0.0000 C.ar  1 <1>   0.0000 
 24 O        5.6080    -1.2790     0.0000 O.2   1 <1>   0.0000 
 25 C        2.8940    -2.8880     0.0000 C.3   1 <1>   0.0000 
@<TRIPOS>BOND
  1   1   2  1   
  2   2   3  1   
  3   2   4  1   
  4   2  25  1   
  5   4   5  1   
  6   5   6  1   
  7   5  24  2   
  8   6   7  ar  
  9   6  23  ar  
 10   7   8  1   
 11   7  20  ar  
 12   8   9  1   
 13   8  19  2   
 14   9  10  ar  
 15   9  16  ar  
 16  10  11  ar  
 17  11  12  ar  
 18  12  13  ar  
 19  13  14  1   
 20  13  16  ar  
 21  14  15  1   
 22  16  17  1   
 23  17  18  2   
 24  17  20  1   
 25  20  21  ar  
 26  21  22  ar  
 27  22  23  ar  
 28  23  25  1   
@<TRIPOS>SUBSTRUCTURE
  1 <1>   0 RESIDUE 1 * * 1
# MOE 2007.09 (io_trps.svl 2007.09)
@<TRIPOS>MOLECULE
physostigmine
20 22 1 0 0 
SMALL
NO_CHARGES


@<TRIPOS>ATOM
  1 O        4.3210     0.0820     0.0000 O.3   1 <1>   0.0000 
  2 C        3.6490     0.8230     0.0000 C.2   1 <1>   0.0000 
  3 N        2.6720     0.6110     0.0000 N.am  1 <1>   0.0000 
  4 C        2.0000     1.3520     0.0000 C.3   1 <1>   0.0000 
  5 O        3.9550     1.7750     0.0000 O.2   1 <1>   0.0000 
  6 C        5.2990     0.2940     0.0000 C.ar  1 <1>   0.0000 
  7 C        5.6200     1.2840     0.0000 C.ar  1 <1>   0.0000 
  8 C        6.6410     1.4930     0.0000 C.ar  1 <1>   0.0000 
  9 C        7.3260     0.7080     0.0000 C.ar  1 <1>   0.0000 
 10 C        7.0170    -0.2430     0.0000 C.ar  1 <1>   0.0000 
 11 C        7.8260    -0.8300     0.0000 C.3   1 <1>   0.0000 
 12 C        7.0170    -1.4180     0.0000 C.3   1 <1>   0.0000 
 13 C        8.1360    -1.7750     0.0000 C.3   1 <1>   0.0000 
 14 C        9.1300    -1.7740     0.0000 C.3   1 <1>   0.0000 
 15 N        9.4380    -0.8290     0.0000 N.3   1 <1>   0.0000 
 16 C       10.3890    -0.5220     0.0000 C.3   1 <1>   0.0000 
 17 C        8.6350    -0.2430     0.0000 C.3   1 <1>   0.0000 
 18 N        8.3260     0.7080     0.0000 N.pl3 1 <1>   0.0000 
 19 C        8.9140     1.5180     0.0000 C.3   1 <1>   0.0000 
 20 C        6.0020    -0.4750     0.0000 C.ar  1 <1>   0.0000 
@<TRIPOS>BOND
  1   1   2  1   
  2   1   6  1   
  3   2   3  am  
  4   2   5  2   
  5   3   4  1   
  6   6   7  ar  
  7   6  20  ar  
  8   7   8  ar  
  9   8   9  ar  
 10   9  10  ar  
 11   9  18  1   
 12  10  11  1   
 13  10  20  ar  
 14  11  12  1   
 15  11  13  1   
 16  11  17  1   
 17  13  14  1   
 18  14  15  1   
 19  15  16  1   
 20  15  17  1   
 21  17  18  1   
 22  18  19  1   
@<TRIPOS>SUBSTRUCTURE
  1 <1>   0 RESIDUE 1 * * 1
# MOE 2007.09 (io_trps.svl 2007.09)
@<TRIPOS>MOLECULE
VD 844
13 14 1 0 0 
SMALL
NO_CHARGES


@<TRIPOS>ATOM
  1 S        5.4850    -0.2230     0.0000 S.3   1 <1>   0.0000 
  2 C        4.5390    -0.5280     0.0000 C.2   1 <1>   0.0000 
  3 C        4.5390    -1.5280     0.0000 C.2   1 <1>   0.0000 
  4 C        5.4850    -1.8320     0.0000 C.2   1 <1>   0.0000 
  5 N        3.5880    -1.8370     0.0000 N.am  1 <1>   0.0000 
  6 C        3.0000    -1.0280     0.0000 C.2   1 <1>   0.0000 
  7 O        2.0000    -1.0280     0.0000 O.2   1 <1>   0.0000 
  8 C        3.5880    -0.2190     0.0000 C.2   1 <1>   0.0000 
  9 N        3.2790     0.7320     0.0000 N.am  1 <1>   0.0000 
 10 C        3.9480     1.4750     0.0000 C.2   1 <1>   0.0000 
 11 O        3.6390     2.4260     0.0000 O.2   1 <1>   0.0000 
 12 C        2.3010     0.9400     0.0000 C.3   1 <1>   0.0000 
 13 S        6.0690    -1.0280     0.0000 S.3   1 <1>   0.0000 
@<TRIPOS>BOND
  1   1   2  1   
  2   1  13  1   
  3   2   3  1   
  4   2   8  2   
  5   3   4  2   
  6   3   5  1   
  7   4  13  1   
  8   5   6  am  
  9   6   7  2   
 10   6   8  1   
 11   8   9  1   
 12   9  10  am  
 13   9  12  1   
 14  10  11  2   
@<TRIPOS>SUBSTRUCTURE
  1 <1>   0 RESIDUE 1 * * 1
# MOE 2007.09 (io_trps.svl 2007.09)
@<TRIPOS>MOLECULE
Misakimycin
18 19 1 0 0 
SMALL
NO_CHARGES


@<TRIPOS>ATOM
  1 O        2.0000     1.1380     0.0000 O.3   1 <1>   0.0000 
  2 C        2.0000     2.1380     0.0000 C.3   1 <1>   0.0000 
  3 C        2.8660     0.6380     0.0000 C.ar  1 <1>   0.0000 
  4 C        3.7320     1.1380     0.0000 C.ar  1 <1>   0.0000 
  5 C        4.5980     0.6380     0.0000 C.ar  1 <1>   0.0000 
  6 C        5.4920     1.1720     0.0000 C.2   1 <1>   0.0000 
  7 C        6.3980     0.6580     0.0000 C.2   1 <1>   0.0000 
  8 C        6.3980    -0.3830     0.0000 C.2   1 <1>   0.0000 
  9 C        5.4920    -0.8970     0.0000 C.2   1 <1>   0.0000 
 10 O        5.4800    -1.8970     0.0000 O.2   1 <1>   0.0000 
 11 O        7.2620     1.1620     0.0000 O.3   1 <1>   0.0000 
 12 C        8.1300     0.6650     0.0000 C.3   1 <1>   0.0000 
 13 O        5.4800     2.1720     0.0000 O.2   1 <1>   0.0000 
 14 C        4.5980    -0.3620     0.0000 C.ar  1 <1>   0.0000 
 15 C        3.7320    -0.8620     0.0000 C.ar  1 <1>   0.0000 
 16 O        3.7320    -1.8620     0.0000 O.3   1 <1>   0.0000 
 17 C        2.8660    -0.3620     0.0000 C.ar  1 <1>   0.0000 
 18 C        2.0000    -0.8620     0.0000 C.3   1 <1>   0.0000 
@<TRIPOS>BOND
  1   1   2  1   
  2   1   3  1   
  3   3   4  ar  
  4   3  17  ar  
  5   4   5  ar  
  6   5   6  1   
  7   5  14  ar  
  8   6   7  1   
  9   6  13  2   
 10   7   8  2   
 11   7  11  1   
 12   8   9  1   
 13   9  10  2   
 14   9  14  1   
 15  11  12  1   
 16  14  15  ar  
 17  15  16  1   
 18  15  17  ar  
 19  17  18  1   
@<TRIPOS>SUBSTRUCTURE
  1 <1>   0 RESIDUE 1 * * 1
# MOE 2007.09 (io_trps.svl 2007.09)
@<TRIPOS>MOLECULE
pentalenolactone F
20 23 1 0 0 
SMALL
NO_CHARGES


@<TRIPOS>ATOM
  1 C        0.3360     1.3800     0.0000 C.3   1 <1>   0.0000 
  2 C        0.8320     0.4800     0.0000 C.3   1 <1>   0.0000 
  3 C        1.6450     0.0100     0.0000 C.3   1 <1>   0.0000 
  4 C        1.6510    -0.9400     0.0000 C.3   1 <1>   0.0000 
  5 C        1.6560    -1.8900     0.0000 C.2   1 <1>   0.0000 
  6 C        0.8240    -2.3700     0.0000 C.2   1 <1>   0.0000 
  7 C        0.8300    -3.3090     0.0000 C.2   1 <1>   0.0000 
  8 O        0.0200    -3.7830     0.0000 O.2   1 <1>   0.0000 
  9 O        1.6460    -3.7730     0.0000 O.3   1 <1>   0.0000 
 10 C        0.0120    -1.9000     0.0000 C.3   1 <1>   0.0000 
 11 C       -0.8080    -2.3800     0.0000 C.3   1 <1>   0.0000 
 12 O       -1.6340    -1.9100     0.0000 O.3   1 <1>   0.0000 
 13 C       -1.6400    -0.9600     0.0000 C.2   1 <1>   0.0000 
 14 C       -0.8200    -0.4800     0.0000 C.3   1 <1>   0.0000 
 15 C       -0.3120     0.4130     0.0000 C.3   1 <1>   0.0000 
 16 O       -1.3390     0.4060     0.0000 O.3   1 <1>   0.0000 
 17 O       -2.5320    -0.4520     0.0000 O.2   1 <1>   0.0000 
 18 C        0.0060    -0.9500     0.0000 C.3   1 <1>   0.0000 
 19 C        1.3630     1.3590     0.0000 C.3   1 <1>   0.0000 
 20 C        0.0000     0.0000     0.0000 C.3   1 <1>   0.0000 
@<TRIPOS>BOND
  1   1   2  1   
  2   2   3  1   
  3   2  19  1   
  4   2  20  1   
  5   3   4  1   
  6   4   5  1   
  7   4  18  1   
  8   5   6  2   
  9   6   7  1   
 10   6  10  1   
 11   7   8  2   
 12   7   9  1   
 13  10  11  1   
 14  10  18  1   
 15  11  12  1   
 16  12  13  1   
 17  13  14  1   
 18  13  17  2   
 19  14  15  1   
 20  14  16  1   
 21  14  18  1   
 22  15  16  1   
 23  18  20  1   
@<TRIPOS>SUBSTRUCTURE
  1 <1>   0 RESIDUE 1 * * 1
# MOE 2007.09 (io_trps.svl 2007.09)
@<TRIPOS>MOLECULE
Pentalenolactone
20 23 1 0 0 
SMALL
NO_CHARGES


@<TRIPOS>ATOM
  1 O        2.0000     0.6250     0.0000 O.3   1 <1>   0.0000 
  2 C        2.5000    -0.2410     0.0000 C.3   1 <1>   0.0000 
  3 C        3.0000     0.6250     0.0000 C.3   1 <1>   0.0000 
  4 C        3.0000     1.6250     0.0000 C.2   1 <1>   0.0000 
  5 O        2.1340     2.1250     0.0000 O.2   1 <1>   0.0000 
  6 O        3.8660     2.1250     0.0000 O.3   1 <1>   0.0000 
  7 C        4.7320     1.6250     0.0000 C.3   1 <1>   0.0000 
  8 C        4.7320     0.6250     0.0000 C.3   1 <1>   0.0000 
  9 C        5.4690    -0.0420     0.0000 C.2   1 <1>   0.0000 
 10 C        5.7800     0.9080     0.0000 C.2   1 <1>   0.0000 
 11 O        5.5740     1.8870     0.0000 O.2   1 <1>   0.0000 
 12 O        6.7580     1.1140     0.0000 O.3   1 <1>   0.0000 
 13 C        5.0640    -0.9500     0.0000 C.2   1 <1>   0.0000 
 14 C        4.0750    -0.8470     0.0000 C.3   1 <1>   0.0000 
 15 C        5.5180    -1.2150     0.0000 C.3   1 <1>   0.0000 
 16 C        5.9330    -2.1250     0.0000 C.3   1 <1>   0.0000 
 17 C        6.1860     0.1160     0.0000 C.2   1 <1>   0.0000 
 18 C        7.1640     0.3260     0.0000 C.3   1 <1>   0.0000 
 19 C        5.0300     1.0540     0.0000 C.2   1 <1>   0.0000 
 20 C        3.8660     0.1250     0.0000 C.3   1 <1>   0.0000 
@<TRIPOS>BOND
  1   1   2  1   
  2   1   3  1   
  3   2   3  1   
  4   3   4  1   
  5   3  20  1   
  6   4   5  2   
  7   4   6  1   
  8   6   7  1   
  9   7   8  1   
 10   8   9  1   
 11   8  20  1   
 12   9  10  1   
 13   9  13  2   
 14  10  11  2   
 15  10  12  1   
 16  13  14  1   
 17  14  15  1   
 18  14  20  1   
 19  15  16  1   
 20  15  17  1   
 21  17  18  1   
 22  17  19  2   
 23  19  20  1   
@<TRIPOS>SUBSTRUCTURE
  1 <1>   0 RESIDUE 1 * * 1
# MOE 2007.09 (io_trps.svl 2007.09)
@<TRIPOS>MOLECULE
24829329
20 22 1 0 0 
SMALL
NO_CHARGES


@<TRIPOS>ATOM
  1 O        3.7320     1.8660     0.0000 O.2   1 <1>   0.0000 
  2 C        3.7320     0.8660     0.0000 C.2   1 <1>   0.0000 
  3 C        2.8660     0.3660     0.0000 C.2   1 <1>   0.0000 
  4 C        2.8660    -0.6340     0.0000 C.2   1 <1>   0.0000 
  5 C        2.0000    -1.1340     0.0000 C.3   1 <1>   0.0000 
  6 N        3.7320    -1.1340     0.0000 N.2   1 <1>   0.0000 
  7 C        4.5980    -0.6340     0.0000 C.2   1 <1>   0.0000 
  8 N        5.5440    -0.9390     0.0000 N.2   1 <1>   0.0000 
  9 C        6.1280    -0.1340     0.0000 C.2   1 <1>   0.0000 
 10 C        7.1280    -0.1340     0.0000 C.3   1 <1>   0.0000 
 11 C        7.6280    -1.0000     0.0000 C.2   1 <1>   0.0000 
 12 C        8.6280    -1.0000     0.0000 C.ar  1 <1>   0.0000 
 13 C        9.1280    -1.8660     0.0000 C.ar  1 <1>   0.0000 
 14 C       10.1280    -1.8660     0.0000 C.ar  1 <1>   0.0000 
 15 C       10.6280    -1.0000     0.0000 C.ar  1 <1>   0.0000 
 16 C       10.1280    -0.1340     0.0000 C.ar  1 <1>   0.0000 
 17 C        9.1280    -0.1340     0.0000 C.ar  1 <1>   0.0000 
 18 O        7.1280    -1.8660     0.0000 O.2   1 <1>   0.0000 
 19 N        5.5440     0.6710     0.0000 N.pl3 1 <1>   0.0000 
 20 N        4.5980     0.3660     0.0000 N.am  1 <1>   0.0000 
@<TRIPOS>BOND
  1   1   2  2   
  2   2   3  1   
  3   2  20  am  
  4   3   4  2   
  5   4   5  1   
  6   4   6  1   
  7   6   7  2   
  8   7   8  1   
  9   7  20  1   
 10   8   9  2   
 11   9  10  1   
 12   9  19  1   
 13  10  11  1   
 14  11  12  1   
 15  11  18  2   
 16  12  13  ar  
 17  12  17  ar  
 18  13  14  ar  
 19  14  15  ar  
 20  15  16  ar  
 21  16  17  ar  
 22  19  20  1   
@<TRIPOS>SUBSTRUCTURE
  1 <1>   0 RESIDUE 1 * * 1
# MOE 2007.09 (io_trps.svl 2007.09)
@<TRIPOS>MOLECULE
DC 81
18 20 1 0 0 
SMALL
NO_CHARGES


@<TRIPOS>ATOM
  1 O        4.5040    -1.2730     0.0000 O.2   1 <1>   0.0000 
  2 O        7.8850    -0.9430     0.0000 O.3   1 <1>   0.0000 
  3 O        8.3410     1.0540     0.0000 O.3   1 <1>   0.0000 
  4 N        3.6030     0.1610     0.0000 N.am  1 <1>   0.0000 
  5 N        5.0040     1.9170     0.0000 N.2   1 <1>   0.0000 
  6 C        3.3800     1.1360     0.0000 C.3   1 <1>   0.0000 
  7 C        2.3900     1.2220     0.0000 C.3   1 <1>   0.0000 
  8 C        2.0000     0.3080     0.0000 C.3   1 <1>   0.0000 
  9 C        2.7480    -0.3470     0.0000 C.3   1 <1>   0.0000 
 10 C        4.5040    -0.2730     0.0000 C.2   1 <1>   0.0000 
 11 C        4.0040     1.9170     0.0000 C.2   1 <1>   0.0000 
 12 C        5.4050     0.1610     0.0000 C.ar  1 <1>   0.0000 
 13 C        5.6270     1.1360     0.0000 C.ar  1 <1>   0.0000 
 14 C        6.1570    -0.5600     0.0000 C.ar  1 <1>   0.0000 
 15 C        6.6180     1.4580     0.0000 C.ar  1 <1>   0.0000 
 16 C        7.1550    -0.2600     0.0000 C.ar  1 <1>   0.0000 
 17 C        7.3870     0.7550     0.0000 C.ar  1 <1>   0.0000 
 18 C        7.6590    -1.9170     0.0000 C.3   1 <1>   0.0000 
@<TRIPOS>BOND
  1   1  10  2   
  2   2  16  1   
  3   2  18  1   
  4   3  17  1   
  5   4   6  1   
  6   4   9  1   
  7   4  10  am  
  8   5  11  2   
  9   5  13  1   
 10   6   7  1   
 11   6  11  1   
 12   7   8  1   
 13   8   9  1   
 14  10  12  1   
 15  12  13  ar  
 16  12  14  ar  
 17  13  15  ar  
 18  14  16  ar  
 19  15  17  ar  
 20  16  17  ar  
@<TRIPOS>SUBSTRUCTURE
  1 <1>   0 RESIDUE 1 * * 1
# MOE 2007.09 (io_trps.svl 2007.09)
@<TRIPOS>MOLECULE
BRN 1124197
16 17 1 0 0 
SMALL
NO_CHARGES


@<TRIPOS>ATOM
  1 O        3.2600     1.9070     0.0000 O.3   1 <1>   0.0000 
  2 C        2.9510     0.9560     0.0000 C.2   1 <1>   0.0000 
  3 N        3.7600     0.3680     0.0000 N.am  1 <1>   0.0000 
  4 C        3.7600    -0.6320     0.0000 C.ar  1 <1>   0.0000 
  5 C        2.8940    -1.1320     0.0000 C.ar  1 <1>   0.0000 
  6 C        2.8940    -2.1320     0.0000 C.ar  1 <1>   0.0000 
  7 C        3.7600    -2.6320     0.0000 C.ar  1 <1>   0.0000 
  8 C        4.6260    -2.1320     0.0000 C.ar  1 <1>   0.0000 
  9 O        3.7600    -3.6320     0.0000 O.3   1 <1>   0.0000 
 10 C        4.6260    -4.1320     0.0000 C.3   1 <1>   0.0000 
 11 C        4.6260    -1.1320     0.0000 C.ar  1 <1>   0.0000 
 12 C        4.5690     0.9560     0.0000 C.3   1 <1>   0.0000 
 13 O        2.0000     0.6470     0.0000 O.2   1 <1>   0.0000 
 14 C        4.2600     1.9070     0.0000 C.3   1 <1>   0.0000 
 15 C        4.8480     2.7160     0.0000 C.3   1 <1>   0.0000 
 16 O        4.4410     3.6300     0.0000 O.3   1 <1>   0.0000 
@<TRIPOS>BOND
  1   1   2  1   
  2   1  14  1   
  3   2   3  am  
  4   2  13  2   
  5   3   4  1   
  6   3  12  1   
  7   4   5  ar  
  8   4  11  ar  
  9   5   6  ar  
 10   6   7  ar  
 11   7   8  ar  
 12   7   9  1   
 13   8  11  ar  
 14   9  10  1   
 15  12  14  1   
 16  14  15  1   
 17  15  16  1   
@<TRIPOS>SUBSTRUCTURE
  1 <1>   0 RESIDUE 1 * * 1
# MOE 2007.09 (io_trps.svl 2007.09)
@<TRIPOS>MOLECULE
Bohemamine
19 21 1 0 0 
SMALL
NO_CHARGES


@<TRIPOS>ATOM
  1 O        2.1740    -3.2630     0.0000 O.3   1 <1>   0.0000 
  2 C        2.2790    -2.2680     0.0000 C.3   1 <1>   0.0000 
  3 C        2.5880    -1.3170     0.0000 C.3   1 <1>   0.0000 
  4 C        2.0000    -0.5080     0.0000 C.3   1 <1>   0.0000 
  5 N        3.5880    -1.3170     0.0000 N.pl3 1 <1>   0.0000 
  6 C        4.3940    -0.7340     0.0000 C.2   1 <1>   0.0000 
  7 C        5.1970    -1.3190     0.0000 C.2   1 <1>   0.0000 
  8 C        4.8910    -2.2650     0.0000 C.2   1 <1>   0.0000 
  9 O        5.4800    -3.0730     0.0000 O.2   1 <1>   0.0000 
 10 N        4.3950     0.2660     0.0000 N.am  1 <1>   0.0000 
 11 C        5.2620     0.7640     0.0000 C.2   1 <1>   0.0000 
 12 C        5.2640     1.7640     0.0000 C.2   1 <1>   0.0000 
 13 C        6.1310     2.2630     0.0000 C.2   1 <1>   0.0000 
 14 C        6.9960     1.7610     0.0000 C.3   1 <1>   0.0000 
 15 C        6.1320     3.2630     0.0000 C.3   1 <1>   0.0000 
 16 O        6.1270     0.2630     0.0000 O.2   1 <1>   0.0000 
 17 C        3.8970    -2.2680     0.0000 C.3   1 <1>   0.0000 
 18 C        4.2060    -3.2190     0.0000 C.3   1 <1>   0.0000 
 19 C        3.0880    -2.8550     0.0000 C.3   1 <1>   0.0000 
@<TRIPOS>BOND
  1   1   2  1   
  2   1  19  1   
  3   2   3  1   
  4   2  19  1   
  5   3   4  1   
  6   3   5  1   
  7   5   6  1   
  8   5  17  1   
  9   6   7  2   
 10   6  10  1   
 11   7   8  1   
 12   8   9  2   
 13   8  17  1   
 14  10  11  am  
 15  11  12  1   
 16  11  16  2   
 17  12  13  2   
 18  13  14  1   
 19  13  15  1   
 20  17  18  1   
 21  17  19  1   
@<TRIPOS>SUBSTRUCTURE
  1 <1>   0 RESIDUE 1 * * 1
# MOE 2007.09 (io_trps.svl 2007.09)
@<TRIPOS>MOLECULE
Pentalenolactone P
20 24 1 0 0 
SMALL
NO_CHARGES


@<TRIPOS>ATOM
  1 O        7.1630     0.2060     0.0000 O.3   1 <1>   0.0000 
  2 C        6.3700     0.8150     0.0000 C.3   1 <1>   0.0000 
  3 C        6.2390    -0.1770     0.0000 C.3   1 <1>   0.0000 
  4 C        6.6030    -1.2820     0.0000 C.2   1 <1>   0.0000 
  5 O        7.5940    -1.4200     0.0000 O.2   1 <1>   0.0000 
  6 O        5.9760    -2.0670     0.0000 O.3   1 <1>   0.0000 
  7 C        5.1380    -1.8310     0.0000 C.3   1 <1>   0.0000 
  8 C        4.9410    -0.8140     0.0000 C.3   1 <1>   0.0000 
  9 C        3.9470    -0.8130     0.0000 C.2   1 <1>   0.0000 
 10 C        3.3590    -1.6220     0.0000 C.2   1 <1>   0.0000 
 11 O        3.7660    -2.5360     0.0000 O.2   1 <1>   0.0000 
 12 O        2.3640    -1.5180     0.0000 O.3   1 <1>   0.0000 
 13 C        3.6390     0.1320     0.0000 C.2   1 <1>   0.0000 
 14 C        4.4410     0.7180     0.0000 C.3   1 <1>   0.0000 
 15 C        4.7500     1.6690     0.0000 C.3   1 <1>   0.0000 
 16 C        5.2500     2.5360     0.0000 C.3   1 <1>   0.0000 
 17 C        5.7500     1.6690     0.0000 C.3   1 <1>   0.0000 
 18 C        6.7500     1.6690     0.0000 C.3   1 <1>   0.0000 
 19 C        6.0600     0.7180     0.0000 C.3   1 <1>   0.0000 
 20 C        5.2500     0.1300     0.0000 C.3   1 <1>   0.0000 
@<TRIPOS>BOND
  1   1   2  1   
  2   1   3  1   
  3   2   3  1   
  4   3   4  1   
  5   3  20  1   
  6   4   5  2   
  7   4   6  1   
  8   6   7  1   
  9   7   8  1   
 10   8   9  1   
 11   8  20  1   
 12   9  10  1   
 13   9  13  2   
 14  10  11  2   
 15  10  12  1   
 16  13  14  1   
 17  14  15  1   
 18  14  20  1   
 19  15  16  1   
 20  15  17  1   
 21  16  17  1   
 22  17  18  1   
 23  17  19  1   
 24  19  20  1   
@<TRIPOS>SUBSTRUCTURE
  1 <1>   0 RESIDUE 1 * * 1
# MOE 2007.09 (io_trps.svl 2007.09)
@<TRIPOS>MOLECULE
Macromomycin B
18 19 1 0 0 
SMALL
NO_CHARGES


@<TRIPOS>ATOM
  1 O        3.7320     1.7600     0.0000 O.3   1 <1>   0.0000 
  2 C        2.8660     1.2600     0.0000 C.2   1 <1>   0.0000 
  3 C        2.0000     1.7600     0.0000 C.2   1 <1>   0.0000 
  4 C        2.8660     0.2600     0.0000 C.2   1 <1>   0.0000 
  5 N        3.7320    -0.2400     0.0000 N.am  1 <1>   0.0000 
  6 C        4.5980     0.2600     0.0000 C.ar  1 <1>   0.0000 
  7 C        5.4920    -0.2740     0.0000 C.ar  1 <1>   0.0000 
  8 C        5.4800    -1.2740     0.0000 C.2   1 <1>   0.0000 
  9 O        4.6090    -1.7640     0.0000 O.2   1 <1>   0.0000 
 10 O        6.3410    -1.7840     0.0000 O.3   1 <1>   0.0000 
 11 C        6.3290    -2.7840     0.0000 C.3   1 <1>   0.0000 
 12 C        6.3980     0.2390     0.0000 C.ar  1 <1>   0.0000 
 13 C        6.3980     1.2810     0.0000 C.ar  1 <1>   0.0000 
 14 C        5.4920     1.7950     0.0000 C.ar  1 <1>   0.0000 
 15 O        7.2620     1.7840     0.0000 O.3   1 <1>   0.0000 
 16 C        7.2580     2.7840     0.0000 C.3   1 <1>   0.0000 
 17 O        2.0000    -0.2400     0.0000 O.2   1 <1>   0.0000 
 18 C        4.5980     1.2600     0.0000 C.ar  1 <1>   0.0000 
@<TRIPOS>BOND
  1   1   2  1   
  2   1  18  1   
  3   2   3  2   
  4   2   4  1   
  5   4   5  am  
  6   4  17  2   
  7   5   6  1   
  8   6   7  ar  
  9   6  18  ar  
 10   7   8  1   
 11   7  12  ar  
 12   8   9  2   
 13   8  10  1   
 14  10  11  1   
 15  12  13  ar  
 16  13  14  ar  
 17  13  15  1   
 18  14  18  ar  
 19  15  16  1   
@<TRIPOS>SUBSTRUCTURE
  1 <1>   0 RESIDUE 1 * * 1
# MOE 2007.09 (io_trps.svl 2007.09)
@<TRIPOS>MOLECULE
7-deoxyechinosporin
15 17 1 0 0 
SMALL
NO_CHARGES


@<TRIPOS>ATOM
  1 C        0.0000     0.0000     0.0000 C.3   1 <1>   0.0000 
  2 C        0.0000     0.0000     0.0000 C.2   1 <1>   0.0000 
  3 C        0.0000     0.0000     0.0000 C.2   1 <1>   0.0000 
  4 C        0.0000     0.0000     0.0000 C.3   1 <1>   0.0000 
  5 C        0.0000     0.0000     0.0000 C.3   1 <1>   0.0000 
  6 O        0.0000     0.0000     0.0000 O.3   1 <1>   0.0000 
  7 O        0.0000     0.0000     0.0000 O.3   1 <1>   0.0000 
  8 C        0.0000     0.0000     0.0000 C.2   1 <1>   0.0000 
  9 C        0.0000     0.0000     0.0000 C.2   1 <1>   0.0000 
 10 O        0.0000     0.0000     0.0000 O.2   1 <1>   0.0000 
 11 N        0.0000     0.0000     0.0000 N.am  1 <1>   0.0000 
 12 C        0.0000     0.0000     0.0000 C.2   1 <1>   0.0000 
 13 C        0.0000     0.0000     0.0000 C.2   1 <1>   0.0000 
 14 O        0.0000     0.0000     0.0000 O.2   1 <1>   0.0000 
 15 C        0.0000     0.0000     0.0000 C.3   1 <1>   0.0000 
@<TRIPOS>BOND
  1   1   2  1   
  2   1  13  1   
  3   1  15  1   
  4   2   3  2   
  5   3   4  1   
  6   4   5  1   
  7   4  15  1   
  8   5   6  1   
  9   5   7  1   
 10   6  13  1   
 11   7   8  1   
 12   8   9  1   
 13   8  12  2   
 14   9  10  2   
 15   9  11  am  
 16  12  15  1   
 17  13  14  2   
@<TRIPOS>SUBSTRUCTURE
  1 <1>   0 RESIDUE 1 * * 1
# MOE 2007.09 (io_trps.svl 2007.09)
@<TRIPOS>MOLECULE
phosphinopyruvate
9 8 1 0 0 
SMALL
NO_CHARGES


@<TRIPOS>ATOM
  1 P        2.8660    -0.2500     0.0000 P.3   1 <1>   0.0000 
  2 C        3.7320     0.2500     0.0000 C.3   1 <1>   0.0000 
  3 C        4.5980    -0.2500     0.0000 C.2   1 <1>   0.0000 
  4 C        5.4640     0.2500     0.0000 C.2   1 <1>   0.0000 
  5 O        5.4640     1.2500     0.0000 O.2   1 <1>   0.0000 
  6 O        6.3300    -0.2500     0.0000 O.3   1 <1>   0.0000 
  7 O        4.5980    -1.2500     0.0000 O.2   1 <1>   0.0000 
  8 O        2.8660    -1.2500     0.0000 O.2   1 <1>   0.0000 
  9 O        2.0000     0.2500     0.0000 O.2   1 <1>   0.0000 
@<TRIPOS>BOND
  1   1   2  1   
  2   1   8  2   
  3   1   9  2   
  4   2   3  1   
  5   3   4  1   
  6   3   7  2   
  7   4   5  2   
  8   4   6  1   
@<TRIPOS>SUBSTRUCTURE
  1 <1>   0 RESIDUE 1 * * 1
# MOE 2007.09 (io_trps.svl 2007.09)
@<TRIPOS>MOLECULE
Butalactin
16 17 1 0 0 
SMALL
NO_CHARGES


@<TRIPOS>ATOM
  1 O        7.3250     2.7020     0.0000 O.3   1 <1>   0.0000 
  2 C        7.8250     1.8360     0.0000 C.3   1 <1>   0.0000 
  3 C        8.6910     1.3360     0.0000 C.3   1 <1>   0.0000 
  4 C        6.8250     1.8360     0.0000 C.3   1 <1>   0.0000 
  5 C        5.9590     1.3360     0.0000 C.2   1 <1>   0.0000 
  6 C        5.9590     0.3360     0.0000 C.2   1 <1>   0.0000 
  7 C        5.0930    -0.1640     0.0000 C.2   1 <1>   0.0000 
  8 C        5.0930    -1.1640     0.0000 C.3   1 <1>   0.0000 
  9 C        5.9020    -1.7510     0.0000 C.2   1 <1>   0.0000 
 10 O        6.8530    -1.4420     0.0000 O.2   1 <1>   0.0000 
 11 O        5.5930    -2.7020     0.0000 O.3   1 <1>   0.0000 
 12 C        4.5930    -2.7020     0.0000 C.3   1 <1>   0.0000 
 13 C        4.2840    -1.7510     0.0000 C.3   1 <1>   0.0000 
 14 C        3.3330    -1.4420     0.0000 C.3   1 <1>   0.0000 
 15 O        2.5900    -2.1120     0.0000 O.3   1 <1>   0.0000 
 16 O        4.2270     0.3360     0.0000 O.2   1 <1>   0.0000 
@<TRIPOS>BOND
  1   1   2  1   
  2   1   4  1   
  3   2   3  1   
  4   2   4  1   
  5   4   5  1   
  6   5   6  2   
  7   6   7  1   
  8   7   8  1   
  9   7  16  2   
 10   8   9  1   
 11   8  13  1   
 12   9  10  2   
 13   9  11  1   
 14  11  12  1   
 15  12  13  1   
 16  13  14  1   
 17  14  15  1   
@<TRIPOS>SUBSTRUCTURE
  1 <1>   0 RESIDUE 1 * * 1
# MOE 2007.09 (io_trps.svl 2007.09)
@<TRIPOS>MOLECULE
Ekatin
12 11 1 0 0 
SMALL
NO_CHARGES


@<TRIPOS>ATOM
  1 S        4.5980     0.0670     0.0000 S.3   1 <1>   0.0000 
  2 C        5.4640    -0.4330     0.0000 C.3   1 <1>   0.0000 
  3 C        6.3300     0.0670     0.0000 C.3   1 <1>   0.0000 
  4 S        7.1960    -0.4330     0.0000 S.3   1 <1>   0.0000 
  5 C        8.0620     0.0670     0.0000 C.3   1 <1>   0.0000 
  6 C        8.9280    -0.4330     0.0000 C.3   1 <1>   0.0000 
  7 P        3.7320    -0.4330     0.0000 P.3   1 <1>   0.0000 
  8 O        3.2320     0.4330     0.0000 O.3   1 <1>   0.0000 
  9 C        3.7320     1.2990     0.0000 C.3   1 <1>   0.0000 
 10 O        2.8660    -0.9330     0.0000 O.3   1 <1>   0.0000 
 11 C        2.0000    -0.4330     0.0000 C.3   1 <1>   0.0000 
 12 S        4.2320    -1.2990     0.0000 S.2   1 <1>   0.0000 
@<TRIPOS>BOND
  1   1   2  1   
  2   1   7  1   
  3   2   3  1   
  4   3   4  1   
  5   4   5  1   
  6   5   6  1   
  7   7   8  1   
  8   7  10  1   
  9   7  12  2   
 10   8   9  1   
 11  10  11  1   
@<TRIPOS>SUBSTRUCTURE
  1 <1>   0 RESIDUE 1 * * 1
# MOE 2007.09 (io_trps.svl 2007.09)
@<TRIPOS>MOLECULE
Deoxynybomycin
21 24 1 0 0 
SMALL
NO_CHARGES


@<TRIPOS>ATOM
  1 O        5.1650    -1.9240     0.0000 O.3   1 <1>   0.0000 
  2 C        4.1710    -1.9440     0.0000 C.3   1 <1>   0.0000 
  3 N        3.7700    -1.0350     0.0000 N.am  1 <1>   0.0000 
  4 C        2.8640    -0.5210     0.0000 C.2   1 <1>   0.0000 
  5 C        2.8640     0.5210     0.0000 C.2   1 <1>   0.0000 
  6 C        3.7700     1.0350     0.0000 C.2   1 <1>   0.0000 
  7 C        3.7820     2.0350     0.0000 C.3   1 <1>   0.0000 
  8 C        4.6640     0.5000     0.0000 C.ar  1 <1>   0.0000 
  9 C        5.5300     1.0000     0.0000 C.ar  1 <1>   0.0000 
 10 C        6.3960     0.5000     0.0000 C.ar  1 <1>   0.0000 
 11 C        7.2900     1.0350     0.0000 C.2   1 <1>   0.0000 
 12 C        7.2780     2.0350     0.0000 C.3   1 <1>   0.0000 
 13 C        8.1960     0.5210     0.0000 C.2   1 <1>   0.0000 
 14 C        8.1960    -0.5210     0.0000 C.2   1 <1>   0.0000 
 15 N        7.2900    -1.0350     0.0000 N.am  1 <1>   0.0000 
 16 C        7.2780    -2.0350     0.0000 C.3   1 <1>   0.0000 
 17 O        9.0600    -1.0240     0.0000 O.2   1 <1>   0.0000 
 18 C        6.3960    -0.5000     0.0000 C.ar  1 <1>   0.0000 
 19 O        2.0000    -1.0240     0.0000 O.2   1 <1>   0.0000 
 20 C        4.6640    -0.5000     0.0000 C.ar  1 <1>   0.0000 
 21 C        5.5300    -1.0000     0.0000 C.ar  1 <1>   0.0000 
@<TRIPOS>BOND
  1   1   2  1   
  2   1  21  1   
  3   2   3  1   
  4   3   4  am  
  5   3  20  1   
  6   4   5  1   
  7   4  19  2   
  8   5   6  2   
  9   6   7  1   
 10   6   8  1   
 11   8   9  ar  
 12   8  20  ar  
 13   9  10  ar  
 14  10  11  1   
 15  10  18  ar  
 16  11  12  1   
 17  11  13  2   
 18  13  14  1   
 19  14  15  am  
 20  14  17  2   
 21  15  16  1   
 22  15  18  1   
 23  18  21  ar  
 24  20  21  ar  
@<TRIPOS>SUBSTRUCTURE
  1 <1>   0 RESIDUE 1 * * 1
# MOE 2007.09 (io_trps.svl 2007.09)
@<TRIPOS>MOLECULE
CHEMBL510422
15 15 1 0 0 
SMALL
NO_CHARGES


@<TRIPOS>ATOM
  1 O        6.1970    -0.6000     0.0000 O.3   1 <1>   0.0000 
  2 C        5.3880    -0.0120     0.0000 C.2   1 <1>   0.0000 
  3 C        4.4370    -0.3210     0.0000 C.3   1 <1>   0.0000 
  4 O        3.6940     0.3480     0.0000 O.3   1 <1>   0.0000 
  5 C        2.7430     0.0390     0.0000 C.2   1 <1>   0.0000 
  6 C        2.0000     0.7080     0.0000 C.3   1 <1>   0.0000 
  7 O        2.5350    -0.9390     0.0000 O.2   1 <1>   0.0000 
  8 C        5.6970     0.9390     0.0000 C.2   1 <1>   0.0000 
  9 C        6.6970     0.9390     0.0000 C.2   1 <1>   0.0000 
 10 C        7.0060    -0.0120     0.0000 C.2   1 <1>   0.0000 
 11 C        7.9580    -0.3210     0.0000 C.3   1 <1>   0.0000 
 12 O        8.7010     0.3480     0.0000 O.3   1 <1>   0.0000 
 13 C        9.6520     0.0390     0.0000 C.2   1 <1>   0.0000 
 14 C       10.3950     0.7080     0.0000 C.3   1 <1>   0.0000 
 15 O        9.8600    -0.9390     0.0000 O.2   1 <1>   0.0000 
@<TRIPOS>BOND
  1   1   2  1   
  2   1  10  1   
  3   2   3  1   
  4   2   8  2   
  5   3   4  1   
  6   4   5  1   
  7   5   6  1   
  8   5   7  2   
  9   8   9  1   
 10   9  10  2   
 11  10  11  1   
 12  11  12  1   
 13  12  13  1   
 14  13  14  1   
 15  13  15  2   
@<TRIPOS>SUBSTRUCTURE
  1 <1>   0 RESIDUE 1 * * 1
# MOE 2007.09 (io_trps.svl 2007.09)
@<TRIPOS>MOLECULE
Piperazinomycin
22 25 1 0 0 
SMALL
NO_CHARGES


@<TRIPOS>ATOM
  1 O        3.7610    -2.1420     0.0000 O.3   1 <1>   0.0000 
  2 C        4.7350    -2.0950     0.0000 C.ar  1 <1>   0.0000 
  3 C        4.8140    -1.0960     0.0000 C.ar  1 <1>   0.0000 
  4 C        5.3910    -0.2770     0.0000 C.ar  1 <1>   0.0000 
  5 C        6.3050     0.1340     0.0000 C.ar  1 <1>   0.0000 
  6 C        6.1510    -0.8290     0.0000 C.ar  1 <1>   0.0000 
  7 C        6.0210     1.0660     0.0000 C.3   1 <1>   0.0000 
  8 C        5.3550     1.7790     0.0000 C.3   1 <1>   0.0000 
  9 C        4.5430     1.1930     0.0000 C.3   1 <1>   0.0000 
 10 N        3.5440     1.1020     0.0000 N.3   1 <1>   0.0000 
 11 C        2.6400     1.5340     0.0000 C.3   1 <1>   0.0000 
 12 C        2.1130     0.7130     0.0000 C.3   1 <1>   0.0000 
 13 C        2.0000    -0.2550     0.0000 C.ar  1 <1>   0.0000 
 14 C        2.8660     0.2450     0.0000 C.ar  1 <1>   0.0000 
 15 C        3.7320    -0.2550     0.0000 C.ar  1 <1>   0.0000 
 16 C        3.7320    -1.2550     0.0000 C.ar  1 <1>   0.0000 
 17 O        4.2320    -2.1210     0.0000 O.3   1 <1>   0.0000 
 18 C        2.0000    -1.2550     0.0000 C.ar  1 <1>   0.0000 
 19 C        3.4740     2.0390     0.0000 C.3   1 <1>   0.0000 
 20 N        4.4450     2.1270     0.0000 N.3   1 <1>   0.0000 
 21 C        5.5900    -1.6260     0.0000 C.ar  1 <1>   0.0000 
 22 C        2.8660    -1.7550     0.0000 C.ar  1 <1>   0.0000 
@<TRIPOS>BOND
  1   1   2  1   
  2   1  22  1   
  3   2   3  ar  
  4   2  21  ar  
  5   3   4  ar  
  6   4   5  ar  
  7   5   6  ar  
  8   5   7  1   
  9   6  21  ar  
 10   7   8  1   
 11   8   9  1   
 12   8  20  1   
 13   9  10  1   
 14  10  11  1   
 15  11  12  1   
 16  11  19  1   
 17  12  13  1   
 18  13  14  ar  
 19  13  18  ar  
 20  14  15  ar  
 21  15  16  ar  
 22  16  17  1   
 23  16  22  ar  
 24  18  22  ar  
 25  19  20  1   
@<TRIPOS>SUBSTRUCTURE
  1 <1>   0 RESIDUE 1 * * 1
# MOE 2007.09 (io_trps.svl 2007.09)
@<TRIPOS>MOLECULE
Pinocembrin chalcone
19 20 1 0 0 
SMALL
NO_CHARGES


@<TRIPOS>ATOM
  1 O        6.0010    -0.5950     0.0000 O.3   1 <1>   0.0000 
  2 C        5.1350    -1.0950     0.0000 C.ar  1 <1>   0.0000 
  3 C        5.1350    -2.0950     0.0000 C.ar  1 <1>   0.0000 
  4 C        4.2690    -2.5950     0.0000 C.ar  1 <1>   0.0000 
  5 C        3.4030    -2.0950     0.0000 C.ar  1 <1>   0.0000 
  6 C        3.4030    -1.0950     0.0000 C.ar  1 <1>   0.0000 
  7 O        2.5370    -0.5950     0.0000 O.3   1 <1>   0.0000 
  8 O        4.2690    -3.5950     0.0000 O.3   1 <1>   0.0000 
  9 C        4.2690    -0.5950     0.0000 C.ar  1 <1>   0.0000 
 10 C        4.2690     0.4050     0.0000 C.2   1 <1>   0.0000 
 11 C        5.1350     0.9050     0.0000 C.2   1 <1>   0.0000 
 12 C        5.1350     1.9050     0.0000 C.2   1 <1>   0.0000 
 13 C        6.0010     2.4050     0.0000 C.ar  1 <1>   0.0000 
 14 C        6.0010     3.4050     0.0000 C.ar  1 <1>   0.0000 
 15 C        6.8670     3.9050     0.0000 C.ar  1 <1>   0.0000 
 16 C        7.7330     3.4050     0.0000 C.ar  1 <1>   0.0000 
 17 C        7.7330     2.4050     0.0000 C.ar  1 <1>   0.0000 
 18 C        6.8670     1.9050     0.0000 C.ar  1 <1>   0.0000 
 19 O        3.4030     0.9050     0.0000 O.2   1 <1>   0.0000 
@<TRIPOS>BOND
  1   1   2  1   
  2   2   3  ar  
  3   2   9  ar  
  4   3   4  ar  
  5   4   5  ar  
  6   4   8  1   
  7   5   6  ar  
  8   6   7  1   
  9   6   9  ar  
 10   9  10  1   
 11  10  11  1   
 12  10  19  2   
 13  11  12  2   
 14  12  13  1   
 15  13  14  ar  
 16  13  18  ar  
 17  14  15  ar  
 18  15  16  ar  
 19  16  17  ar  
 20  17  18  ar  
@<TRIPOS>SUBSTRUCTURE
  1 <1>   0 RESIDUE 1 * * 1
# MOE 2007.09 (io_trps.svl 2007.09)
@<TRIPOS>MOLECULE
Okicenone
19 21 1 0 0 
SMALL
NO_CHARGES


@<TRIPOS>ATOM
  1 O        7.8170    -2.0140     0.0000 O.3   1 <1>   0.0000 
  2 C        7.8280    -1.0140     0.0000 C.3   1 <1>   0.0000 
  3 C        8.7340    -0.5000     0.0000 C.3   1 <1>   0.0000 
  4 C        8.7340     0.5410     0.0000 C.3   1 <1>   0.0000 
  5 C        7.8280     1.0550     0.0000 C.2   1 <1>   0.0000 
  6 C        6.9340     0.5200     0.0000 C.ar  1 <1>   0.0000 
  7 C        6.0680     1.0200     0.0000 C.ar  1 <1>   0.0000 
  8 C        5.2020     0.5200     0.0000 C.ar  1 <1>   0.0000 
  9 C        4.3080     1.0550     0.0000 C.ar  1 <1>   0.0000 
 10 C        4.3200     2.0550     0.0000 C.3   1 <1>   0.0000 
 11 C        3.4020     0.5410     0.0000 C.ar  1 <1>   0.0000 
 12 C        3.4020    -0.5000     0.0000 C.ar  1 <1>   0.0000 
 13 C        4.3080    -1.0140     0.0000 C.ar  1 <1>   0.0000 
 14 O        2.5380    -1.0040     0.0000 O.3   1 <1>   0.0000 
 15 C        5.2020    -0.4800     0.0000 C.ar  1 <1>   0.0000 
 16 C        6.0680    -0.9800     0.0000 C.ar  1 <1>   0.0000 
 17 O        6.0680     2.0200     0.0000 O.3   1 <1>   0.0000 
 18 O        7.8170     2.0550     0.0000 O.2   1 <1>   0.0000 
 19 C        6.9340    -0.4800     0.0000 C.ar  1 <1>   0.0000 
@<TRIPOS>BOND
  1   1   2  1   
  2   2   3  1   
  3   2  19  1   
  4   3   4  1   
  5   4   5  1   
  6   5   6  1   
  7   5  18  2   
  8   6   7  ar  
  9   6  19  ar  
 10   7   8  ar  
 11   7  17  1   
 12   8   9  ar  
 13   8  15  ar  
 14   9  10  1   
 15   9  11  ar  
 16  11  12  ar  
 17  12  13  ar  
 18  12  14  1   
 19  13  15  ar  
 20  15  16  ar  
 21  16  19  ar  
@<TRIPOS>SUBSTRUCTURE
  1 <1>   0 RESIDUE 1 * * 1
# MOE 2007.09 (io_trps.svl 2007.09)
@<TRIPOS>MOLECULE
WS 9761 A
21 23 1 0 0 
SMALL
NO_CHARGES


@<TRIPOS>ATOM
  1 O        6.0300     1.8400     0.0000 O.3   1 <1>   0.0000 
  2 C        5.5300     0.9740     0.0000 C.3   1 <1>   0.0000 
  3 C        5.0300     1.8400     0.0000 C.3   1 <1>   0.0000 
  4 C        4.6640     0.4740     0.0000 C.ar  1 <1>   0.0000 
  5 C        3.7700     1.0090     0.0000 C.ar  1 <1>   0.0000 
  6 C        2.8640     0.4950     0.0000 C.ar  1 <1>   0.0000 
  7 C        2.8640    -0.5470     0.0000 C.ar  1 <1>   0.0000 
  8 C        2.0000    -1.0500     0.0000 C.3   1 <1>   0.0000 
  9 C        3.7700    -1.0610     0.0000 C.ar  1 <1>   0.0000 
 10 O        3.7820    -2.0610     0.0000 O.3   1 <1>   0.0000 
 11 C        4.6640    -0.5260     0.0000 C.ar  1 <1>   0.0000 
 12 C        5.5300    -1.0260     0.0000 C.2   1 <1>   0.0000 
 13 C        6.3960    -0.5260     0.0000 C.ar  1 <1>   0.0000 
 14 C        7.2900    -1.0610     0.0000 C.ar  1 <1>   0.0000 
 15 C        7.2780    -2.0610     0.0000 C.3   1 <1>   0.0000 
 16 C        8.1960    -0.5470     0.0000 C.ar  1 <1>   0.0000 
 17 C        8.1960     0.4950     0.0000 C.ar  1 <1>   0.0000 
 18 C        7.2900     1.0090     0.0000 C.ar  1 <1>   0.0000 
 19 O        9.0600     0.9980     0.0000 O.3   1 <1>   0.0000 
 20 O        5.5300    -2.0260     0.0000 O.2   1 <1>   0.0000 
 21 C        6.3960     0.4740     0.0000 C.ar  1 <1>   0.0000 
@<TRIPOS>BOND
  1   1   2  1   
  2   2   3  1   
  3   2   4  1   
  4   2  21  1   
  5   4   5  ar  
  6   4  11  ar  
  7   5   6  ar  
  8   6   7  ar  
  9   7   8  1   
 10   7   9  ar  
 11   9  10  1   
 12   9  11  ar  
 13  11  12  1   
 14  12  13  1   
 15  12  20  2   
 16  13  14  ar  
 17  13  21  ar  
 18  14  15  1   
 19  14  16  ar  
 20  16  17  ar  
 21  17  18  ar  
 22  17  19  1   
 23  18  21  ar  
@<TRIPOS>SUBSTRUCTURE
  1 <1>   0 RESIDUE 1 * * 1
# MOE 2007.09 (io_trps.svl 2007.09)
@<TRIPOS>MOLECULE
NONAME
21 23 1 0 0 
SMALL
NO_CHARGES


@<TRIPOS>ATOM
  1 O        7.2750     0.6690     0.0000 O.3   1 <1>   0.0000 
  2 O        5.5430     0.6490     0.0000 O.2   1 <1>   0.0000 
  3 O        8.1120     3.1790     0.0000 O.3   1 <1>   0.0000 
  4 O        8.9950     1.6890     0.0000 O.2   1 <1>   0.0000 
  5 N        4.6660    -0.8750     0.0000 N.pl3 1 <1>   0.0000 
  6 N        4.6660    -2.8750     0.0000 N.pl3 1 <1>   0.0000 
  7 C        5.5320    -1.3750     0.0000 C.ar  1 <1>   0.0000 
  8 C        5.5320    -2.3750     0.0000 C.ar  1 <1>   0.0000 
  9 C        3.8000    -1.3750     0.0000 C.ar  1 <1>   0.0000 
 10 C        3.8000    -2.3750     0.0000 C.ar  1 <1>   0.0000 
 11 C        6.4260    -0.8410     0.0000 C.ar  1 <1>   0.0000 
 12 C        6.4260    -2.9100     0.0000 C.ar  1 <1>   0.0000 
 13 C        2.9060    -0.8410     0.0000 C.ar  1 <1>   0.0000 
 14 C        7.3320    -1.3540     0.0000 C.ar  1 <1>   0.0000 
 15 C        2.9060    -2.9100     0.0000 C.ar  1 <1>   0.0000 
 16 C        7.3320    -2.3960     0.0000 C.ar  1 <1>   0.0000 
 17 C        2.0000    -1.3540     0.0000 C.ar  1 <1>   0.0000 
 18 C        2.0000    -2.3960     0.0000 C.ar  1 <1>   0.0000 
 19 C        6.4140     0.1590     0.0000 C.2   1 <1>   0.0000 
 20 C        7.2630     1.6690     0.0000 C.3   1 <1>   0.0000 
 21 C        8.1230     2.1790     0.0000 C.2   1 <1>   0.0000 
@<TRIPOS>BOND
  1   1  19  1   
  2   1  20  1   
  3   2  19  2   
  4   3  21  1   
  5   4  21  2   
  6   5   7  1   
  7   5   9  1   
  8   6   8  1   
  9   6  10  1   
 10   7   8  ar  
 11   7  11  ar  
 12   8  12  ar  
 13   9  10  ar  
 14   9  13  ar  
 15  10  15  ar  
 16  11  14  ar  
 17  11  19  1   
 18  12  16  ar  
 19  13  17  ar  
 20  14  16  ar  
 21  15  18  ar  
 22  17  18  ar  
 23  20  21  1   
@<TRIPOS>SUBSTRUCTURE
  1 <1>   0 RESIDUE 1 * * 1
# MOE 2007.09 (io_trps.svl 2007.09)
@<TRIPOS>MOLECULE
Indolactam V
22 24 1 0 0 
SMALL
NO_CHARGES


@<TRIPOS>ATOM
  1 O        6.3770     2.7930     0.0000 O.2   1 <1>   0.0000 
  2 C        6.0350     1.8530     0.0000 C.2   1 <1>   0.0000 
  3 C        6.8010     1.2100     0.0000 C.3   1 <1>   0.0000 
  4 C        7.6670     1.7100     0.0000 C.3   1 <1>   0.0000 
  5 C        8.5330     1.2100     0.0000 C.3   1 <1>   0.0000 
  6 C        7.6670     2.7100     0.0000 C.3   1 <1>   0.0000 
  7 N        6.9750     0.2250     0.0000 N.pl3 1 <1>   0.0000 
  8 C        7.9600     0.0520     0.0000 C.3   1 <1>   0.0000 
  9 C        6.4750    -0.6410     0.0000 C.ar  1 <1>   0.0000 
 10 C        7.2830    -1.2980     0.0000 C.ar  1 <1>   0.0000 
 11 C        7.1100    -2.3250     0.0000 C.ar  1 <1>   0.0000 
 12 C        6.1310    -2.6810     0.0000 C.ar  1 <1>   0.0000 
 13 C        5.3380    -2.0060     0.0000 C.ar  1 <1>   0.0000 
 14 N        4.3570    -2.2280     0.0000 N.pl3 1 <1>   0.0000 
 15 C        3.8760    -1.3440     0.0000 C.2   1 <1>   0.0000 
 16 C        4.5950    -0.6410     0.0000 C.2   1 <1>   0.0000 
 17 C        4.0950     0.2250     0.0000 C.3   1 <1>   0.0000 
 18 C        4.2690     1.2100     0.0000 C.3   1 <1>   0.0000 
 19 C        3.4030     1.7100     0.0000 C.3   1 <1>   0.0000 
 20 O        2.5370     1.2100     0.0000 O.3   1 <1>   0.0000 
 21 C        5.5350    -0.9830     0.0000 C.ar  1 <1>   0.0000 
 22 N        5.0350     1.8530     0.0000 N.am  1 <1>   0.0000 
@<TRIPOS>BOND
  1   1   2  2   
  2   2   3  1   
  3   2  22  am  
  4   3   4  1   
  5   3   7  1   
  6   4   5  1   
  7   4   6  1   
  8   7   8  1   
  9   7   9  1   
 10   9  10  ar  
 11   9  21  ar  
 12  10  11  ar  
 13  11  12  ar  
 14  12  13  ar  
 15  13  14  1   
 16  13  21  ar  
 17  14  15  1   
 18  15  16  2   
 19  16  17  1   
 20  16  21  1   
 21  17  18  1   
 22  18  19  1   
 23  18  22  1   
 24  19  20  1   
@<TRIPOS>SUBSTRUCTURE
  1 <1>   0 RESIDUE 1 * * 1
# MOE 2007.09 (io_trps.svl 2007.09)
@<TRIPOS>MOLECULE
1,4-dihydroxy-6-naphthoate
15 16 1 0 0 
SMALL
NO_CHARGES


@<TRIPOS>ATOM
  1 O        2.8660    -2.0000     0.0000 O.3   1 <1>   0.0000 
  2 C        2.8660    -1.0000     0.0000 C.ar  1 <1>   0.0000 
  3 C        2.0000    -0.5000     0.0000 C.ar  1 <1>   0.0000 
  4 C        2.0000     0.5000     0.0000 C.ar  1 <1>   0.0000 
  5 C        2.8660     1.0000     0.0000 C.ar  1 <1>   0.0000 
  6 C        3.7320     0.5000     0.0000 C.ar  1 <1>   0.0000 
  7 C        4.6260     1.0350     0.0000 C.ar  1 <1>   0.0000 
  8 C        5.5320     0.5210     0.0000 C.ar  1 <1>   0.0000 
  9 C        5.5320    -0.5210     0.0000 C.ar  1 <1>   0.0000 
 10 C        6.3960    -1.0240     0.0000 C.2   1 <1>   0.0000 
 11 O        6.3920    -2.0240     0.0000 O.2   1 <1>   0.0000 
 12 O        7.2640    -0.5280     0.0000 O.3   1 <1>   0.0000 
 13 C        4.6260    -1.0350     0.0000 C.ar  1 <1>   0.0000 
 14 O        2.8660     2.0000     0.0000 O.3   1 <1>   0.0000 
 15 C        3.7320    -0.5000     0.0000 C.ar  1 <1>   0.0000 
@<TRIPOS>BOND
  1   1   2  1   
  2   2   3  ar  
  3   2  15  ar  
  4   3   4  ar  
  5   4   5  ar  
  6   5   6  ar  
  7   5  14  1   
  8   6   7  ar  
  9   6  15  ar  
 10   7   8  ar  
 11   8   9  ar  
 12   9  10  1   
 13   9  13  ar  
 14  10  11  2   
 15  10  12  1   
 16  13  15  ar  
@<TRIPOS>SUBSTRUCTURE
  1 <1>   0 RESIDUE 1 * * 1
# MOE 2007.09 (io_trps.svl 2007.09)
@<TRIPOS>MOLECULE
Erbstatin
13 13 1 0 0 
SMALL
NO_CHARGES


@<TRIPOS>ATOM
  1 O        2.5370    -0.6900     0.0000 O.3   1 <1>   0.0000 
  2 C        3.4030    -1.1900     0.0000 C.ar  1 <1>   0.0000 
  3 C        3.4030    -2.1900     0.0000 C.ar  1 <1>   0.0000 
  4 C        4.2690    -2.6900     0.0000 C.ar  1 <1>   0.0000 
  5 C        5.1350    -2.1900     0.0000 C.ar  1 <1>   0.0000 
  6 C        5.1350    -1.1900     0.0000 C.ar  1 <1>   0.0000 
  7 O        6.0010    -2.6900     0.0000 O.3   1 <1>   0.0000 
  8 C        4.2690    -0.6900     0.0000 C.ar  1 <1>   0.0000 
  9 C        4.2690     0.3100     0.0000 C.2   1 <1>   0.0000 
 10 C        5.1350     0.8100     0.0000 C.2   1 <1>   0.0000 
 11 N        5.1350     1.8100     0.0000 N.am  1 <1>   0.0000 
 12 C        6.0010     2.3100     0.0000 C.2   1 <1>   0.0000 
 13 O        6.0010     3.3100     0.0000 O.2   1 <1>   0.0000 
@<TRIPOS>BOND
  1   1   2  1   
  2   2   3  ar  
  3   2   8  ar  
  4   3   4  ar  
  5   4   5  ar  
  6   5   6  ar  
  7   5   7  1   
  8   6   8  ar  
  9   8   9  1   
 10   9  10  2   
 11  10  11  1   
 12  11  12  am  
 13  12  13  2   
@<TRIPOS>SUBSTRUCTURE
  1 <1>   0 RESIDUE 1 * * 1
# MOE 2007.09 (io_trps.svl 2007.09)
@<TRIPOS>MOLECULE
chloramphenicol
20 20 1 0 0 
SMALL
NO_CHARGES


@<TRIPOS>ATOM
  1 CL       6.0010     4.0000     0.0000 Cl    1 <1>   0.0000 
  2 C        5.1350     3.5000     0.0000 C.3   1 <1>   0.0000 
  3 C        5.1350     2.5000     0.0000 C.2   1 <1>   0.0000 
  4 N        4.2690     2.0000     0.0000 N.am  1 <1>   0.0000 
  5 C        4.2690     1.0000     0.0000 C.3   1 <1>   0.0000 
  6 C        5.1350     0.5000     0.0000 C.3   1 <1>   0.0000 
  7 O        6.0010     1.0000     0.0000 O.3   1 <1>   0.0000 
  8 C        3.4030     0.5000     0.0000 C.3   1 <1>   0.0000 
  9 C        3.4030    -0.5000     0.0000 C.ar  1 <1>   0.0000 
 10 C        2.5370    -1.0000     0.0000 C.ar  1 <1>   0.0000 
 11 C        2.5370    -2.0000     0.0000 C.ar  1 <1>   0.0000 
 12 C        3.4030    -2.5000     0.0000 C.ar  1 <1>   0.0000 
 13 C        4.2690    -2.0000     0.0000 C.ar  1 <1>   0.0000 
 14 N        3.4030    -3.5000     0.0000 N.pl3 1 <1>   0.0000 
 15 O        4.2690    -4.0000     0.0000 O.2   1 <1>   0.0000 
 16 O        2.5370    -4.0000     0.0000 O.2   1 <1>   0.0000 
 17 C        4.2690    -1.0000     0.0000 C.ar  1 <1>   0.0000 
 18 O        2.5370     1.0000     0.0000 O.3   1 <1>   0.0000 
 19 O        6.0010     2.0000     0.0000 O.2   1 <1>   0.0000 
 20 CL       4.2690     4.0000     0.0000 Cl    1 <1>   0.0000 
@<TRIPOS>BOND
  1   1   2  1   
  2   2   3  1   
  3   2  20  1   
  4   3   4  am  
  5   3  19  2   
  6   4   5  1   
  7   5   6  1   
  8   5   8  1   
  9   6   7  1   
 10   8   9  1   
 11   8  18  1   
 12   9  10  ar  
 13   9  17  ar  
 14  10  11  ar  
 15  11  12  ar  
 16  12  13  ar  
 17  12  14  1   
 18  13  17  ar  
 19  14  15  2   
 20  14  16  2   
@<TRIPOS>SUBSTRUCTURE
  1 <1>   0 RESIDUE 1 * * 1
# MOE 2007.09 (io_trps.svl 2007.09)
@<TRIPOS>MOLECULE
Diaminobenzoic acid
11 11 1 0 0 
SMALL
NO_CHARGES


@<TRIPOS>ATOM
  1 O        2.5370    -0.1550     0.0000 O.3   1 <1>   0.0000 
  2 C        3.4030     0.3450     0.0000 C.2   1 <1>   0.0000 
  3 C        4.2690    -0.1550     0.0000 C.ar  1 <1>   0.0000 
  4 C        4.2690    -1.1550     0.0000 C.ar  1 <1>   0.0000 
  5 C        5.1350    -1.6550     0.0000 C.ar  1 <1>   0.0000 
  6 C        6.0010    -1.1550     0.0000 C.ar  1 <1>   0.0000 
  7 C        6.0010    -0.1550     0.0000 C.ar  1 <1>   0.0000 
  8 N        6.8670     0.3450     0.0000 N.pl3 1 <1>   0.0000 
  9 C        5.1350     0.3450     0.0000 C.ar  1 <1>   0.0000 
 10 N        5.1350     1.3450     0.0000 N.pl3 1 <1>   0.0000 
 11 O        3.4030     1.3450     0.0000 O.2   1 <1>   0.0000 
@<TRIPOS>BOND
  1   1   2  1   
  2   2   3  1   
  3   2  11  2   
  4   3   4  ar  
  5   3   9  ar  
  6   4   5  ar  
  7   5   6  ar  
  8   6   7  ar  
  9   7   8  1   
 10   7   9  ar  
 11   9  10  1   
@<TRIPOS>SUBSTRUCTURE
  1 <1>   0 RESIDUE 1 * * 1
# MOE 2007.09 (io_trps.svl 2007.09)
@<TRIPOS>MOLECULE
4-Aminoanthranilic acid
11 11 1 0 0 
SMALL
NO_CHARGES


@<TRIPOS>ATOM
  1 O        2.5370     0.1550     0.0000 O.3   1 <1>   0.0000 
  2 C        3.4030     0.6550     0.0000 C.2   1 <1>   0.0000 
  3 C        4.2690     0.1550     0.0000 C.ar  1 <1>   0.0000 
  4 C        4.2690    -0.8450     0.0000 C.ar  1 <1>   0.0000 
  5 C        5.1350    -1.3450     0.0000 C.ar  1 <1>   0.0000 
  6 C        6.0010    -0.8450     0.0000 C.ar  1 <1>   0.0000 
  7 C        6.0010     0.1550     0.0000 C.ar  1 <1>   0.0000 
  8 N        6.8670    -1.3450     0.0000 N.pl3 1 <1>   0.0000 
  9 C        5.1350     0.6550     0.0000 C.ar  1 <1>   0.0000 
 10 N        5.1350     1.6550     0.0000 N.pl3 1 <1>   0.0000 
 11 O        3.4030     1.6550     0.0000 O.2   1 <1>   0.0000 
@<TRIPOS>BOND
  1   1   2  1   
  2   2   3  1   
  3   2  11  2   
  4   3   4  ar  
  5   3   9  ar  
  6   4   5  ar  
  7   5   6  ar  
  8   6   7  ar  
  9   6   8  1   
 10   7   9  ar  
 11   9  10  1   
@<TRIPOS>SUBSTRUCTURE
  1 <1>   0 RESIDUE 1 * * 1
# MOE 2007.09 (io_trps.svl 2007.09)
@<TRIPOS>MOLECULE
CID11572453
19 20 1 0 0 
SMALL
NO_CHARGES


@<TRIPOS>ATOM
  1 O        6.5470     3.6130     0.0000 O.3   1 <1>   0.0000 
  2 C        5.6810     3.1130     0.0000 C.3   1 <1>   0.0000 
  3 C        5.4730     4.0910     0.0000 C.2   1 <1>   0.0000 
  4 C        4.5220     4.4000     0.0000 C.2   1 <1>   0.0000 
  5 C        6.1810     2.2470     0.0000 C.2   1 <1>   0.0000 
  6 C        5.5120     1.5040     0.0000 C.2   1 <1>   0.0000 
  7 C        4.5980     1.9100     0.0000 C.2   1 <1>   0.0000 
  8 N        3.7320     1.4100     0.0000 N.pl3 1 <1>   0.0000 
  9 C        3.7320     0.4100     0.0000 C.3   1 <1>   0.0000 
 10 C        2.8660    -0.0900     0.0000 C.3   1 <1>   0.0000 
 11 C        2.8660    -1.0900     0.0000 C.ar  1 <1>   0.0000 
 12 C        2.0000    -1.5900     0.0000 C.ar  1 <1>   0.0000 
 13 C        2.0000    -2.5900     0.0000 C.ar  1 <1>   0.0000 
 14 C        2.8660    -3.0900     0.0000 C.ar  1 <1>   0.0000 
 15 C        3.7320    -2.5900     0.0000 C.ar  1 <1>   0.0000 
 16 O        2.8660    -4.0900     0.0000 O.3   1 <1>   0.0000 
 17 C        3.7320    -1.5900     0.0000 C.ar  1 <1>   0.0000 
 18 O        7.1750     2.1420     0.0000 O.2   1 <1>   0.0000 
 19 C        4.7030     2.9050     0.0000 C.3   1 <1>   0.0000 
@<TRIPOS>BOND
  1   1   2  1   
  2   2   3  1   
  3   2   5  1   
  4   2  19  1   
  5   3   4  2   
  6   5   6  1   
  7   5  18  2   
  8   6   7  2   
  9   7   8  1   
 10   7  19  1   
 11   8   9  1   
 12   9  10  1   
 13  10  11  1   
 14  11  12  ar  
 15  11  17  ar  
 16  12  13  ar  
 17  13  14  ar  
 18  14  15  ar  
 19  14  16  1   
 20  15  17  ar  
@<TRIPOS>SUBSTRUCTURE
  1 <1>   0 RESIDUE 1 * * 1
# MOE 2007.09 (io_trps.svl 2007.09)
@<TRIPOS>MOLECULE
Amyclenomycin
14 14 1 0 0 
SMALL
NO_CHARGES


@<TRIPOS>ATOM
  1 O        2.8660    -3.5000     0.0000 O.3   1 <1>   0.0000 
  2 C        2.8660    -2.5000     0.0000 C.2   1 <1>   0.0000 
  3 C        3.7320    -2.0000     0.0000 C.3   1 <1>   0.0000 
  4 C        3.7320    -1.0000     0.0000 C.3   1 <1>   0.0000 
  5 C        4.5980    -0.5000     0.0000 C.3   1 <1>   0.0000 
  6 C        4.5980     0.5000     0.0000 C.3   1 <1>   0.0000 
  7 C        5.4640     1.0000     0.0000 C.2   1 <1>   0.0000 
  8 C        5.4640     2.0000     0.0000 C.2   1 <1>   0.0000 
  9 C        4.5980     2.5000     0.0000 C.3   1 <1>   0.0000 
 10 C        3.7320     2.0000     0.0000 C.2   1 <1>   0.0000 
 11 N        4.5980     3.5000     0.0000 N.3   1 <1>   0.0000 
 12 C        3.7320     1.0000     0.0000 C.2   1 <1>   0.0000 
 13 N        4.5980    -2.5000     0.0000 N.3   1 <1>   0.0000 
 14 O        2.0000    -2.0000     0.0000 O.2   1 <1>   0.0000 
@<TRIPOS>BOND
  1   1   2  1   
  2   2   3  1   
  3   2  14  2   
  4   3   4  1   
  5   3  13  1   
  6   4   5  1   
  7   5   6  1   
  8   6   7  1   
  9   6  12  1   
 10   7   8  2   
 11   8   9  1   
 12   9  10  1   
 13   9  11  1   
 14  10  12  2   
@<TRIPOS>SUBSTRUCTURE
  1 <1>   0 RESIDUE 1 * * 1
# MOE 2007.09 (io_trps.svl 2007.09)
@<TRIPOS>MOLECULE
4-Methyl-3-hydroxyanthranilic acid
12 12 1 0 0 
SMALL
NO_CHARGES


@<TRIPOS>ATOM
  1 O        6.8670     0.3450     0.0000 O.3   1 <1>   0.0000 
  2 C        6.0010    -0.1550     0.0000 C.ar  1 <1>   0.0000 
  3 C        5.1350     0.3450     0.0000 C.ar  1 <1>   0.0000 
  4 C        4.2690    -0.1550     0.0000 C.ar  1 <1>   0.0000 
  5 C        3.4030     0.3450     0.0000 C.2   1 <1>   0.0000 
  6 O        3.4030     1.3450     0.0000 O.2   1 <1>   0.0000 
  7 O        2.5370    -0.1550     0.0000 O.3   1 <1>   0.0000 
  8 C        4.2690    -1.1550     0.0000 C.ar  1 <1>   0.0000 
  9 C        5.1350    -1.6550     0.0000 C.ar  1 <1>   0.0000 
 10 N        5.1350     1.3450     0.0000 N.pl3 1 <1>   0.0000 
 11 C        6.0010    -1.1550     0.0000 C.ar  1 <1>   0.0000 
 12 C        6.8670    -1.6550     0.0000 C.3   1 <1>   0.0000 
@<TRIPOS>BOND
  1   1   2  1   
  2   2   3  ar  
  3   2  11  ar  
  4   3   4  ar  
  5   3  10  1   
  6   4   5  1   
  7   4   8  ar  
  8   5   6  2   
  9   5   7  1   
 10   8   9  ar  
 11   9  11  ar  
 12  11  12  1   
@<TRIPOS>SUBSTRUCTURE
  1 <1>   0 RESIDUE 1 * * 1
# MOE 2007.09 (io_trps.svl 2007.09)
@<TRIPOS>MOLECULE
Oxopropaline D
20 22 1 0 0 
SMALL
NO_CHARGES


@<TRIPOS>ATOM
  1 O        8.3030     0.4260     0.0000 O.3   1 <1>   0.0000 
  2 C        7.6260     1.1620     0.0000 C.3   1 <1>   0.0000 
  3 C        7.9240     2.1160     0.0000 C.3   1 <1>   0.0000 
  4 O        8.8990     2.3360     0.0000 O.3   1 <1>   0.0000 
  5 C        6.6500     0.9430     0.0000 C.2   1 <1>   0.0000 
  6 C        6.3520    -0.0120     0.0000 C.ar  1 <1>   0.0000 
  7 C        5.3360    -0.2440     0.0000 C.ar  1 <1>   0.0000 
  8 C        5.0270    -1.1950     0.0000 C.ar  1 <1>   0.0000 
  9 C        5.7120    -1.9800     0.0000 C.ar  1 <1>   0.0000 
 10 C        5.3920    -2.9270     0.0000 C.3   1 <1>   0.0000 
 11 C        6.7330    -1.7710     0.0000 C.ar  1 <1>   0.0000 
 12 C        4.0270    -1.1950     0.0000 C.ar  1 <1>   0.0000 
 13 C        3.3420    -1.9800     0.0000 C.ar  1 <1>   0.0000 
 14 C        2.3220    -1.7710     0.0000 C.ar  1 <1>   0.0000 
 15 C        2.0000    -0.7810     0.0000 C.ar  1 <1>   0.0000 
 16 C        2.7030    -0.0120     0.0000 C.ar  1 <1>   0.0000 
 17 C        3.7180    -0.2440     0.0000 C.ar  1 <1>   0.0000 
 18 N        4.5270     0.3440     0.0000 N.pl3 1 <1>   0.0000 
 19 N        7.0550    -0.7810     0.0000 N.ar  1 <1>   0.0000 
 20 O        5.9720     1.6780     0.0000 O.2   1 <1>   0.0000 
@<TRIPOS>BOND
  1   1   2  1   
  2   2   3  1   
  3   2   5  1   
  4   3   4  1   
  5   5   6  1   
  6   5  20  2   
  7   6   7  ar  
  8   6  19  ar  
  9   7   8  ar  
 10   7  18  1   
 11   8   9  ar  
 12   8  12  1   
 13   9  10  1   
 14   9  11  ar  
 15  11  19  ar  
 16  12  13  ar  
 17  12  17  ar  
 18  13  14  ar  
 19  14  15  ar  
 20  15  16  ar  
 21  16  17  ar  
 22  17  18  1   
@<TRIPOS>SUBSTRUCTURE
  1 <1>   0 RESIDUE 1 * * 1
# MOE 2007.09 (io_trps.svl 2007.09)
@<TRIPOS>MOLECULE
p-Amino-dl-phenylalanine
13 13 1 0 0 
SMALL
NO_CHARGES


@<TRIPOS>ATOM
  1 O        4.5980     2.8450     0.0000 O.3   1 <1>   0.0000 
  2 C        3.7320     2.3450     0.0000 C.2   1 <1>   0.0000 
  3 C        3.7320     1.3450     0.0000 C.3   1 <1>   0.0000 
  4 C        2.8660     0.8450     0.0000 C.3   1 <1>   0.0000 
  5 C        2.8660    -0.1550     0.0000 C.ar  1 <1>   0.0000 
  6 C        3.7320    -0.6550     0.0000 C.ar  1 <1>   0.0000 
  7 C        3.7320    -1.6550     0.0000 C.ar  1 <1>   0.0000 
  8 C        2.8660    -2.1550     0.0000 C.ar  1 <1>   0.0000 
  9 C        2.0000    -1.6550     0.0000 C.ar  1 <1>   0.0000 
 10 N        2.8660    -3.1550     0.0000 N.pl3 1 <1>   0.0000 
 11 C        2.0000    -0.6550     0.0000 C.ar  1 <1>   0.0000 
 12 N        4.5980     0.8450     0.0000 N.3   1 <1>   0.0000 
 13 O        2.8660     2.8450     0.0000 O.2   1 <1>   0.0000 
@<TRIPOS>BOND
  1   1   2  1   
  2   2   3  1   
  3   2  13  2   
  4   3   4  1   
  5   3  12  1   
  6   4   5  1   
  7   5   6  ar  
  8   5  11  ar  
  9   6   7  ar  
 10   7   8  ar  
 11   8   9  ar  
 12   8  10  1   
 13   9  11  ar  
@<TRIPOS>SUBSTRUCTURE
  1 <1>   0 RESIDUE 1 * * 1
# MOE 2007.09 (io_trps.svl 2007.09)
@<TRIPOS>MOLECULE
8,12-Dihydroxy-2,4-dodecadienoic acid
16 15 1 0 0 
SMALL
NO_CHARGES


@<TRIPOS>ATOM
  1 O        9.4650     1.0950     0.0000 O.3   1 <1>   0.0000 
  2 C        9.4650     0.0950     0.0000 C.3   1 <1>   0.0000 
  3 C        8.5990    -0.4050     0.0000 C.3   1 <1>   0.0000 
  4 C        7.7330     0.0950     0.0000 C.3   1 <1>   0.0000 
  5 C        6.8670    -0.4050     0.0000 C.2   1 <1>   0.0000 
  6 C        6.0010     0.0950     0.0000 C.2   1 <1>   0.0000 
  7 C        5.1350    -0.4050     0.0000 C.2   1 <1>   0.0000 
  8 C        4.2690     0.0950     0.0000 C.2   1 <1>   0.0000 
  9 C        3.4030    -0.4050     0.0000 C.2   1 <1>   0.0000 
 10 O        3.4030    -1.4050     0.0000 O.2   1 <1>   0.0000 
 11 O        2.5370     0.0950     0.0000 O.3   1 <1>   0.0000 
 12 C       10.3310    -0.4050     0.0000 C.3   1 <1>   0.0000 
 13 C       11.1970     0.0950     0.0000 C.3   1 <1>   0.0000 
 14 C       12.0630    -0.4050     0.0000 C.3   1 <1>   0.0000 
 15 C       12.9290     0.0950     0.0000 C.3   1 <1>   0.0000 
 16 O       13.7950    -0.4050     0.0000 O.3   1 <1>   0.0000 
@<TRIPOS>BOND
  1   1   2  1   
  2   2   3  1   
  3   2  12  1   
  4   3   4  1   
  5   4   5  1   
  6   5   6  2   
  7   6   7  1   
  8   7   8  2   
  9   8   9  1   
 10   9  10  2   
 11   9  11  1   
 12  12  13  1   
 13  13  14  1   
 14  14  15  1   
 15  15  16  1   
@<TRIPOS>SUBSTRUCTURE
  1 <1>   0 RESIDUE 1 * * 1
# MOE 2007.09 (io_trps.svl 2007.09)
@<TRIPOS>MOLECULE
BU 2000
19 19 1 0 0 
SMALL
NO_CHARGES


@<TRIPOS>ATOM
  1 O        2.5370     1.0000     0.0000 O.3   1 <1>   0.0000 
  2 C        3.4030     0.5000     0.0000 C.3   1 <1>   0.0000 
  3 C        3.4030    -0.5000     0.0000 C.ar  1 <1>   0.0000 
  4 C        2.5370    -1.0000     0.0000 C.ar  1 <1>   0.0000 
  5 C        2.5370    -2.0000     0.0000 C.ar  1 <1>   0.0000 
  6 C        3.4030    -2.5000     0.0000 C.ar  1 <1>   0.0000 
  7 C        4.2690    -2.0000     0.0000 C.ar  1 <1>   0.0000 
  8 N        3.4030    -3.5000     0.0000 N.pl3 1 <1>   0.0000 
  9 O        4.2690    -4.0000     0.0000 O.2   1 <1>   0.0000 
 10 O        2.5370    -4.0000     0.0000 O.2   1 <1>   0.0000 
 11 C        4.2690    -1.0000     0.0000 C.ar  1 <1>   0.0000 
 12 C        4.2690     1.0000     0.0000 C.3   1 <1>   0.0000 
 13 C        5.1350     0.5000     0.0000 C.3   1 <1>   0.0000 
 14 O        6.0010     1.0000     0.0000 O.3   1 <1>   0.0000 
 15 N        4.2690     2.0000     0.0000 N.am  1 <1>   0.0000 
 16 C        5.1350     2.5000     0.0000 C.2   1 <1>   0.0000 
 17 C        5.1350     3.5000     0.0000 C.3   1 <1>   0.0000 
 18 C        6.0010     4.0000     0.0000 C.3   1 <1>   0.0000 
 19 O        6.0010     2.0000     0.0000 O.2   1 <1>   0.0000 
@<TRIPOS>BOND
  1   1   2  1   
  2   2   3  1   
  3   2  12  1   
  4   3   4  ar  
  5   3  11  ar  
  6   4   5  ar  
  7   5   6  ar  
  8   6   7  ar  
  9   6   8  1   
 10   7  11  ar  
 11   8   9  2   
 12   8  10  2   
 13  12  13  1   
 14  12  15  1   
 15  13  14  1   
 16  15  16  am  
 17  16  17  1   
 18  16  19  2   
 19  17  18  1   
@<TRIPOS>SUBSTRUCTURE
  1 <1>   0 RESIDUE 1 * * 1
# MOE 2007.09 (io_trps.svl 2007.09)
@<TRIPOS>MOLECULE
nchembio.418-comp2
11 11 1 0 0 
SMALL
NO_CHARGES


@<TRIPOS>ATOM
  1 O        2.5370     1.0000     0.0000 O.3   1 <1>   0.0000 
  2 C        3.4030     0.5000     0.0000 C.ar  1 <1>   0.0000 
  3 C        3.4030    -0.5000     0.0000 C.ar  1 <1>   0.0000 
  4 C        4.2690    -1.0000     0.0000 C.ar  1 <1>   0.0000 
  5 C        5.1350    -0.5000     0.0000 C.ar  1 <1>   0.0000 
  6 C        6.0010    -1.0000     0.0000 C.2   1 <1>   0.0000 
  7 N        6.0010    -2.0000     0.0000 N.am  1 <1>   0.0000 
  8 O        6.8670    -0.5000     0.0000 O.2   1 <1>   0.0000 
  9 C        5.1350     0.5000     0.0000 C.ar  1 <1>   0.0000 
 10 C        4.2690     1.0000     0.0000 C.ar  1 <1>   0.0000 
 11 N        4.2690     2.0000     0.0000 N.pl3 1 <1>   0.0000 
@<TRIPOS>BOND
  1   1   2  1   
  2   2   3  ar  
  3   2  10  ar  
  4   3   4  ar  
  5   4   5  ar  
  6   5   6  1   
  7   5   9  ar  
  8   6   7  am  
  9   6   8  2   
 10   9  10  ar  
 11  10  11  1   
@<TRIPOS>SUBSTRUCTURE
  1 <1>   0 RESIDUE 1 * * 1
# MOE 2007.09 (io_trps.svl 2007.09)
@<TRIPOS>MOLECULE
3-Amino-4-hydroxybenzoic acid
11 11 1 0 0 
SMALL
NO_CHARGES


@<TRIPOS>ATOM
  1 O        2.5370     1.0000     0.0000 O.3   1 <1>   0.0000 
  2 C        3.4030     0.5000     0.0000 C.ar  1 <1>   0.0000 
  3 C        3.4030    -0.5000     0.0000 C.ar  1 <1>   0.0000 
  4 C        4.2690    -1.0000     0.0000 C.ar  1 <1>   0.0000 
  5 C        5.1350    -0.5000     0.0000 C.ar  1 <1>   0.0000 
  6 C        6.0010    -1.0000     0.0000 C.2   1 <1>   0.0000 
  7 O        6.8670    -0.5000     0.0000 O.2   1 <1>   0.0000 
  8 O        6.0010    -2.0000     0.0000 O.3   1 <1>   0.0000 
  9 C        5.1350     0.5000     0.0000 C.ar  1 <1>   0.0000 
 10 C        4.2690     1.0000     0.0000 C.ar  1 <1>   0.0000 
 11 N        4.2690     2.0000     0.0000 N.pl3 1 <1>   0.0000 
@<TRIPOS>BOND
  1   1   2  1   
  2   2   3  ar  
  3   2  10  ar  
  4   3   4  ar  
  5   4   5  ar  
  6   5   6  1   
  7   5   9  ar  
  8   6   7  2   
  9   6   8  1   
 10   9  10  ar  
 11  10  11  1   
@<TRIPOS>SUBSTRUCTURE
  1 <1>   0 RESIDUE 1 * * 1
# MOE 2007.09 (io_trps.svl 2007.09)
@<TRIPOS>MOLECULE
3-Amino-5-hydroxybenzoic acid
11 11 1 0 0 
SMALL
NO_CHARGES


@<TRIPOS>ATOM
  1 O        6.0010    -1.7500     0.0000 O.3   1 <1>   0.0000 
  2 C        5.1350    -1.2500     0.0000 C.ar  1 <1>   0.0000 
  3 C        4.2690    -1.7500     0.0000 C.ar  1 <1>   0.0000 
  4 C        3.4030    -1.2500     0.0000 C.ar  1 <1>   0.0000 
  5 C        3.4030    -0.2500     0.0000 C.ar  1 <1>   0.0000 
  6 C        4.2690     0.2500     0.0000 C.ar  1 <1>   0.0000 
  7 C        4.2690     1.2500     0.0000 C.2   1 <1>   0.0000 
  8 O        3.4030     1.7500     0.0000 O.2   1 <1>   0.0000 
  9 O        5.1350     1.7500     0.0000 O.3   1 <1>   0.0000 
 10 N        2.5370    -1.7500     0.0000 N.pl3 1 <1>   0.0000 
 11 C        5.1350    -0.2500     0.0000 C.ar  1 <1>   0.0000 
@<TRIPOS>BOND
  1   1   2  1   
  2   2   3  ar  
  3   2  11  ar  
  4   3   4  ar  
  5   4   5  ar  
  6   4  10  1   
  7   5   6  ar  
  8   6   7  1   
  9   6  11  ar  
 10   7   8  2   
 11   7   9  1   
@<TRIPOS>SUBSTRUCTURE
  1 <1>   0 RESIDUE 1 * * 1
# MOE 2007.09 (io_trps.svl 2007.09)
@<TRIPOS>MOLECULE
3-Hydroxyanthranilic acid
11 11 1 0 0 
SMALL
NO_CHARGES


@<TRIPOS>ATOM
  1 O        6.8670     0.3450     0.0000 O.3   1 <1>   0.0000 
  2 C        6.0010    -0.1550     0.0000 C.ar  1 <1>   0.0000 
  3 C        6.0010    -1.1550     0.0000 C.ar  1 <1>   0.0000 
  4 C        5.1350    -1.6550     0.0000 C.ar  1 <1>   0.0000 
  5 C        4.2690    -1.1550     0.0000 C.ar  1 <1>   0.0000 
  6 C        4.2690    -0.1550     0.0000 C.ar  1 <1>   0.0000 
  7 C        3.4030     0.3450     0.0000 C.2   1 <1>   0.0000 
  8 O        3.4030     1.3450     0.0000 O.2   1 <1>   0.0000 
  9 O        2.5370    -0.1550     0.0000 O.3   1 <1>   0.0000 
 10 C        5.1350     0.3450     0.0000 C.ar  1 <1>   0.0000 
 11 N        5.1350     1.3450     0.0000 N.pl3 1 <1>   0.0000 
@<TRIPOS>BOND
  1   1   2  1   
  2   2   3  ar  
  3   2  10  ar  
  4   3   4  ar  
  5   4   5  ar  
  6   5   6  ar  
  7   6   7  1   
  8   6  10  ar  
  9   7   8  2   
 10   7   9  1   
 11  10  11  1   
@<TRIPOS>SUBSTRUCTURE
  1 <1>   0 RESIDUE 1 * * 1
# MOE 2007.09 (io_trps.svl 2007.09)
@<TRIPOS>MOLECULE
4-Hydroxyphenylglycine
12 12 1 0 0 
SMALL
NO_CHARGES


@<TRIPOS>ATOM
  1 O        4.2690     2.7500     0.0000 O.3   1 <1>   0.0000 
  2 C        4.2690     1.7500     0.0000 C.2   1 <1>   0.0000 
  3 C        3.4030     1.2500     0.0000 C.3   1 <1>   0.0000 
  4 C        3.4030     0.2500     0.0000 C.ar  1 <1>   0.0000 
  5 C        2.5370    -0.2500     0.0000 C.ar  1 <1>   0.0000 
  6 C        2.5370    -1.2500     0.0000 C.ar  1 <1>   0.0000
[truncated: 336,937 more chars]
