# Supplementary material for: An in silico evaluation of the ADMET profile of the StreptomeDB database
Source: Springerplus. 2013 Jul 30;2:353. doi: 10.1186/2193-1801-2-353 (PMC3736076; doi:10.1186/2193-1801-2-353)
Supplement: Supplementary file 4 — Additional file 4: 3D structures of the “fragment-like” subset derived from the StreptomeDB library. (MOL2 208 KB) [file 40064_2013_430_MOESM4_ESM.mol2]

@<TRIPOS>MOLECULE
Cytogenin
16 17 1 0 0 
SMALL
NO_CHARGES


@<TRIPOS>ATOM
  1 O        6.3980    -0.3660     0.0000 O.3   1 <1>   0.0000 
  2 C        5.4920    -0.8800     0.0000 C.2   1 <1>   0.0000 
  3 C        4.5980    -0.3450     0.0000 C.ar  1 <1>   0.0000 
  4 C        3.7320    -0.8450     0.0000 C.ar  1 <1>   0.0000 
  5 C        2.8660    -0.3450     0.0000 C.ar  1 <1>   0.0000 
  6 C        2.8660     0.6550     0.0000 C.ar  1 <1>   0.0000 
  7 C        3.7320     1.1550     0.0000 C.ar  1 <1>   0.0000 
  8 O        2.0000     1.1550     0.0000 O.3   1 <1>   0.0000 
  9 C        2.0000     2.1550     0.0000 C.3   1 <1>   0.0000 
 10 O        3.7320    -1.8450     0.0000 O.3   1 <1>   0.0000 
 11 C        4.5980     0.6550     0.0000 C.ar  1 <1>   0.0000 
 12 C        5.4920     1.1900     0.0000 C.2   1 <1>   0.0000 
 13 O        5.4800    -1.8800     0.0000 O.2   1 <1>   0.0000 
 14 C        6.3980     0.6760     0.0000 C.2   1 <1>   0.0000 
 15 C        7.2620     1.1790     0.0000 C.3   1 <1>   0.0000 
 16 O        8.1300     0.6820     0.0000 O.3   1 <1>   0.0000 
@<TRIPOS>BOND
  1   1   2  1   
  2   1  14  1   
  3   2   3  1   
  4   2  13  2   
  5   3   4  ar  
  6   3  11  ar  
  7   4   5  ar  
  8   4  10  1   
  9   5   6  ar  
 10   6   7  ar  
 11   6   8  1   
 12   7  11  ar  
 13   8   9  1   
 14  11  12  1   
 15  12  14  2   
 16  14  15  1   
 17  15  16  1   
@<TRIPOS>SUBSTRUCTURE
  1 <1>   0 RESIDUE 1 * * 1
# MOE 2007.09 (io_trps.svl 2007.09)
@<TRIPOS>MOLECULE
CID11586450
14 14 1 0 0 
SMALL
NO_CHARGES


@<TRIPOS>ATOM
  1 O        4.3480     2.4400     0.0000 O.3   1 <1>   0.0000 
  2 C        3.7600     1.6310     0.0000 C.3   1 <1>   0.0000 
  3 C        3.1720     2.4400     0.0000 C.2   1 <1>   0.0000 
  4 C        3.5790     3.3530     0.0000 C.2   1 <1>   0.0000 
  5 C        2.9510     1.0430     0.0000 C.2   1 <1>   0.0000 
  6 C        3.2600     0.0920     0.0000 C.2   1 <1>   0.0000 
  7 C        4.2600     0.0920     0.0000 C.2   1 <1>   0.0000 
  8 N        4.8480    -0.7170     0.0000 N.am  1 <1>   0.0000 
  9 C        4.4410    -1.6310     0.0000 C.2   1 <1>   0.0000 
 10 O        3.4470    -1.7350     0.0000 O.2   1 <1>   0.0000 
 11 O        5.0290    -2.4400     0.0000 O.3   1 <1>   0.0000 
 12 C        4.6220    -3.3530     0.0000 C.3   1 <1>   0.0000 
 13 O        2.0000     1.3520     0.0000 O.2   1 <1>   0.0000 
 14 C        4.5690     1.0430     0.0000 C.3   1 <1>   0.0000 
@<TRIPOS>BOND
  1   1   2  1   
  2   2   3  1   
  3   2   5  1   
  4   2  14  1   
  5   3   4  2   
  6   5   6  1   
  7   5  13  2   
  8   6   7  2   
  9   7   8  1   
 10   7  14  1   
 11   8   9  am  
 12   9  10  2   
 13   9  11  1   
 14  11  12  1   
@<TRIPOS>SUBSTRUCTURE
  1 <1>   0 RESIDUE 1 * * 1
# MOE 2007.09 (io_trps.svl 2007.09)
@<TRIPOS>MOLECULE
Dipicolinic acid
12 12 1 0 0 
SMALL
NO_CHARGES


@<TRIPOS>ATOM
  1 O        2.5370     0.0000     0.0000 O.3   1 <1>   0.0000 
  2 C        3.4030    -0.5000     0.0000 C.2   1 <1>   0.0000 
  3 C        4.2690     0.0000     0.0000 C.ar  1 <1>   0.0000 
  4 C        4.2690     1.0000     0.0000 C.ar  1 <1>   0.0000 
  5 C        5.1350     1.5000     0.0000 C.ar  1 <1>   0.0000 
  6 C        6.0010     1.0000     0.0000 C.ar  1 <1>   0.0000 
  7 C        6.0010     0.0000     0.0000 C.ar  1 <1>   0.0000 
  8 C        6.8670    -0.5000     0.0000 C.2   1 <1>   0.0000 
  9 O        6.8670    -1.5000     0.0000 O.2   1 <1>   0.0000 
 10 O        7.7330     0.0000     0.0000 O.3   1 <1>   0.0000 
 11 N        5.1350    -0.5000     0.0000 N.ar  1 <1>   0.0000 
 12 O        3.4030    -1.5000     0.0000 O.2   1 <1>   0.0000 
@<TRIPOS>BOND
  1   1   2  1   
  2   2   3  1   
  3   2  12  2   
  4   3   4  ar  
  5   3  11  ar  
  6   4   5  ar  
  7   5   6  ar  
  8   6   7  ar  
  9   7   8  1   
 10   7  11  ar  
 11   8   9  2   
 12   8  10  1   
@<TRIPOS>SUBSTRUCTURE
  1 <1>   0 RESIDUE 1 * * 1
# MOE 2007.09 (io_trps.svl 2007.09)
@<TRIPOS>MOLECULE
acivicin
11 11 1 0 0 
SMALL
NO_CHARGES


@<TRIPOS>ATOM
  1 CL       2.3150    -2.5790     0.0000 Cl    1 <1>   0.0000 
  2 C        2.9030    -1.7700     0.0000 C.2   1 <1>   0.0000 
  3 C        2.5940    -0.8190     0.0000 C.3   1 <1>   0.0000 
  4 C        3.4030    -0.2310     0.0000 C.3   1 <1>   0.0000 
  5 C        3.4030     0.7690     0.0000 C.3   1 <1>   0.0000 
  6 C        4.2690     1.2690     0.0000 C.2   1 <1>   0.0000 
  7 O        5.1350     0.7690     0.0000 O.2   1 <1>   0.0000 
  8 O        4.2690     2.2690     0.0000 O.3   1 <1>   0.0000 
  9 N        2.5370     1.2690     0.0000 N.3   1 <1>   0.0000 
 10 O        4.2120    -0.8190     0.0000 O.3   1 <1>   0.0000 
 11 N        3.9030    -1.7700     0.0000 N.2   1 <1>   0.0000 
@<TRIPOS>BOND
  1   1   2  1   
  2   2   3  1   
  3   2  11  2   
  4   3   4  1   
  5   4   5  1   
  6   4  10  1   
  7   5   6  1   
  8   5   9  1   
  9   6   7  2   
 10   6   8  1   
 11  10  11  1   
@<TRIPOS>SUBSTRUCTURE
  1 <1>   0 RESIDUE 1 * * 1
# MOE 2007.09 (io_trps.svl 2007.09)
@<TRIPOS>MOLECULE
dephostatin
12 12 1 0 0 
SMALL
NO_CHARGES


@<TRIPOS>ATOM
  1 O        2.0000    -0.4050     0.0000 O.2   1 <1>   0.0000 
  2 C        2.8660    -0.9050     0.0000 C.2   1 <1>   0.0000 
  3 C        2.8660    -1.9050     0.0000 C.2   1 <1>   0.0000 
  4 C        3.7320    -2.4050     0.0000 C.2   1 <1>   0.0000 
  5 C        4.5980    -1.9050     0.0000 C.2   1 <1>   0.0000 
  6 C        4.5980    -0.9050     0.0000 C.2   1 <1>   0.0000 
  7 O        5.4640    -2.4050     0.0000 O.2   1 <1>   0.0000 
  8 C        3.7320    -0.4050     0.0000 C.2   1 <1>   0.0000 
  9 N        3.7320     0.5950     0.0000 N.pl3 1 <1>   0.0000 
 10 C        2.8660     1.0950     0.0000 C.3   1 <1>   0.0000 
 11 N        4.5980     1.0950     0.0000 N.3   1 <1>   0.0000 
 12 O        4.5980     2.0950     0.0000 O.3   1 <1>   0.0000 
@<TRIPOS>BOND
  1   1   2  2   
  2   2   3  1   
  3   2   8  1   
  4   3   4  2   
  5   4   5  1   
  6   5   6  1   
  7   5   7  2   
  8   6   8  2   
  9   8   9  1   
 10   9  10  1   
 11   9  11  1   
 12  11  12  1   
@<TRIPOS>SUBSTRUCTURE
  1 <1>   0 RESIDUE 1 * * 1
# MOE 2007.09 (io_trps.svl 2007.09)
@<TRIPOS>MOLECULE
Pentenomycin II
13 13 1 0 0 
SMALL
NO_CHARGES


@<TRIPOS>ATOM
  1 O        3.6940    -0.4280     0.0000 O.3   1 <1>   0.0000 
  2 C        2.9510    -1.0970     0.0000 C.2   1 <1>   0.0000 
  3 C        2.0000    -0.7880     0.0000 C.3   1 <1>   0.0000 
  4 O        3.1590    -2.0750     0.0000 O.2   1 <1>   0.0000 
  5 C        4.6450    -0.7370     0.0000 C.3   1 <1>   0.0000 
  6 C        4.9540    -1.6880     0.0000 C.2   1 <1>   0.0000 
  7 C        5.9540    -1.6880     0.0000 C.2   1 <1>   0.0000 
  8 C        6.2630    -0.7370     0.0000 C.2   1 <1>   0.0000 
  9 O        7.2140    -0.4280     0.0000 O.2   1 <1>   0.0000 
 10 C        5.4540    -0.1490     0.0000 C.3   1 <1>   0.0000 
 11 C        6.0420     0.6600     0.0000 C.3   1 <1>   0.0000 
 12 O        5.6350     1.5740     0.0000 O.3   1 <1>   0.0000 
 13 O        4.8660     0.6600     0.0000 O.3   1 <1>   0.0000 
@<TRIPOS>BOND
  1   1   2  1   
  2   1   5  1   
  3   2   3  1   
  4   2   4  2   
  5   5   6  1   
  6   5  10  1   
  7   6   7  2   
  8   7   8  1   
  9   8   9  2   
 10   8  10  1   
 11  10  11  1   
 12  10  13  1   
 13  11  12  1   
@<TRIPOS>SUBSTRUCTURE
  1 <1>   0 RESIDUE 1 * * 1
# MOE 2007.09 (io_trps.svl 2007.09)
@<TRIPOS>MOLECULE
VD 844
13 14 1 0 0 
SMALL
NO_CHARGES


@<TRIPOS>ATOM
  1 S        5.4850    -0.2230     0.0000 S.3   1 <1>   0.0000 
  2 C        4.5390    -0.5280     0.0000 C.2   1 <1>   0.0000 
  3 C        4.5390    -1.5280     0.0000 C.2   1 <1>   0.0000 
  4 C        5.4850    -1.8320     0.0000 C.2   1 <1>   0.0000 
  5 N        3.5880    -1.8370     0.0000 N.am  1 <1>   0.0000 
  6 C        3.0000    -1.0280     0.0000 C.2   1 <1>   0.0000 
  7 O        2.0000    -1.0280     0.0000 O.2   1 <1>   0.0000 
  8 C        3.5880    -0.2190     0.0000 C.2   1 <1>   0.0000 
  9 N        3.2790     0.7320     0.0000 N.am  1 <1>   0.0000 
 10 C        3.9480     1.4750     0.0000 C.2   1 <1>   0.0000 
 11 O        3.6390     2.4260     0.0000 O.2   1 <1>   0.0000 
 12 C        2.3010     0.9400     0.0000 C.3   1 <1>   0.0000 
 13 S        6.0690    -1.0280     0.0000 S.3   1 <1>   0.0000 
@<TRIPOS>BOND
  1   1   2  1   
  2   1  13  1   
  3   2   3  1   
  4   2   8  2   
  5   3   4  2   
  6   3   5  1   
  7   4  13  1   
  8   5   6  am  
  9   6   7  2   
 10   6   8  1   
 11   8   9  1   
 12   9  10  am  
 13   9  12  1   
 14  10  11  2   
@<TRIPOS>SUBSTRUCTURE
  1 <1>   0 RESIDUE 1 * * 1
# MOE 2007.09 (io_trps.svl 2007.09)
@<TRIPOS>MOLECULE
Misakimycin
18 19 1 0 0 
SMALL
NO_CHARGES


@<TRIPOS>ATOM
  1 O        2.0000     1.1380     0.0000 O.3   1 <1>   0.0000 
  2 C        2.0000     2.1380     0.0000 C.3   1 <1>   0.0000 
  3 C        2.8660     0.6380     0.0000 C.ar  1 <1>   0.0000 
  4 C        3.7320     1.1380     0.0000 C.ar  1 <1>   0.0000 
  5 C        4.5980     0.6380     0.0000 C.ar  1 <1>   0.0000 
  6 C        5.4920     1.1720     0.0000 C.2   1 <1>   0.0000 
  7 C        6.3980     0.6580     0.0000 C.2   1 <1>   0.0000 
  8 C        6.3980    -0.3830     0.0000 C.2   1 <1>   0.0000 
  9 C        5.4920    -0.8970     0.0000 C.2   1 <1>   0.0000 
 10 O        5.4800    -1.8970     0.0000 O.2   1 <1>   0.0000 
 11 O        7.2620     1.1620     0.0000 O.3   1 <1>   0.0000 
 12 C        8.1300     0.6650     0.0000 C.3   1 <1>   0.0000 
 13 O        5.4800     2.1720     0.0000 O.2   1 <1>   0.0000 
 14 C        4.5980    -0.3620     0.0000 C.ar  1 <1>   0.0000 
 15 C        3.7320    -0.8620     0.0000 C.ar  1 <1>   0.0000 
 16 O        3.7320    -1.8620     0.0000 O.3   1 <1>   0.0000 
 17 C        2.8660    -0.3620     0.0000 C.ar  1 <1>   0.0000 
 18 C        2.0000    -0.8620     0.0000 C.3   1 <1>   0.0000 
@<TRIPOS>BOND
  1   1   2  1   
  2   1   3  1   
  3   3   4  ar  
  4   3  17  ar  
  5   4   5  ar  
  6   5   6  1   
  7   5  14  ar  
  8   6   7  1   
  9   6  13  2   
 10   7   8  2   
 11   7  11  1   
 12   8   9  1   
 13   9  10  2   
 14   9  14  1   
 15  11  12  1   
 16  14  15  ar  
 17  15  16  1   
 18  15  17  ar  
 19  17  18  1   
@<TRIPOS>SUBSTRUCTURE
  1 <1>   0 RESIDUE 1 * * 1
# MOE 2007.09 (io_trps.svl 2007.09)
@<TRIPOS>MOLECULE
Macromomycin B
18 19 1 0 0 
SMALL
NO_CHARGES


@<TRIPOS>ATOM
  1 O        3.7320     1.7600     0.0000 O.3   1 <1>   0.0000 
  2 C        2.8660     1.2600     0.0000 C.2   1 <1>   0.0000 
  3 C        2.0000     1.7600     0.0000 C.2   1 <1>   0.0000 
  4 C        2.8660     0.2600     0.0000 C.2   1 <1>   0.0000 
  5 N        3.7320    -0.2400     0.0000 N.am  1 <1>   0.0000 
  6 C        4.5980     0.2600     0.0000 C.ar  1 <1>   0.0000 
  7 C        5.4920    -0.2740     0.0000 C.ar  1 <1>   0.0000 
  8 C        5.4800    -1.2740     0.0000 C.2   1 <1>   0.0000 
  9 O        4.6090    -1.7640     0.0000 O.2   1 <1>   0.0000 
 10 O        6.3410    -1.7840     0.0000 O.3   1 <1>   0.0000 
 11 C        6.3290    -2.7840     0.0000 C.3   1 <1>   0.0000 
 12 C        6.3980     0.2390     0.0000 C.ar  1 <1>   0.0000 
 13 C        6.3980     1.2810     0.0000 C.ar  1 <1>   0.0000 
 14 C        5.4920     1.7950     0.0000 C.ar  1 <1>   0.0000 
 15 O        7.2620     1.7840     0.0000 O.3   1 <1>   0.0000 
 16 C        7.2580     2.7840     0.0000 C.3   1 <1>   0.0000 
 17 O        2.0000    -0.2400     0.0000 O.2   1 <1>   0.0000 
 18 C        4.5980     1.2600     0.0000 C.ar  1 <1>   0.0000 
@<TRIPOS>BOND
  1   1   2  1   
  2   1  18  1   
  3   2   3  2   
  4   2   4  1   
  5   4   5  am  
  6   4  17  2   
  7   5   6  1   
  8   6   7  ar  
  9   6  18  ar  
 10   7   8  1   
 11   7  12  ar  
 12   8   9  2   
 13   8  10  1   
 14  10  11  1   
 15  12  13  ar  
 16  13  14  ar  
 17  13  15  1   
 18  14  18  ar  
 19  15  16  1   
@<TRIPOS>SUBSTRUCTURE
  1 <1>   0 RESIDUE 1 * * 1
# MOE 2007.09 (io_trps.svl 2007.09)
@<TRIPOS>MOLECULE
o-Acetamidobenzamide
13 13 1 0 0 
SMALL
NO_CHARGES


@<TRIPOS>ATOM
  1 O        3.4030     0.7500     0.0000 O.2   1 <1>   0.0000 
  2 C        3.4030    -0.2500     0.0000 C.2   1 <1>   0.0000 
  3 C        4.2690    -0.7500     0.0000 C.ar  1 <1>   0.0000 
  4 C        4.2690    -1.7500     0.0000 C.ar  1 <1>   0.0000 
  5 C        5.1350    -2.2500     0.0000 C.ar  1 <1>   0.0000 
  6 C        6.0010    -1.7500     0.0000 C.ar  1 <1>   0.0000 
  7 C        6.0010    -0.7500     0.0000 C.ar  1 <1>   0.0000 
  8 C        5.1350    -0.2500     0.0000 C.ar  1 <1>   0.0000 
  9 N        5.1350     0.7500     0.0000 N.am  1 <1>   0.0000 
 10 C        6.0010     1.2500     0.0000 C.2   1 <1>   0.0000 
 11 C        6.0010     2.2500     0.0000 C.3   1 <1>   0.0000 
 12 O        6.8670     0.7500     0.0000 O.2   1 <1>   0.0000 
 13 N        2.5370    -0.7500     0.0000 N.am  1 <1>   0.0000 
@<TRIPOS>BOND
  1   1   2  2   
  2   2   3  1   
  3   2  13  am  
  4   3   4  ar  
  5   3   8  ar  
  6   4   5  ar  
  7   5   6  ar  
  8   6   7  ar  
  9   7   8  ar  
 10   8   9  1   
 11   9  10  am  
 12  10  11  1   
 13  10  12  2   
@<TRIPOS>SUBSTRUCTURE
  1 <1>   0 RESIDUE 1 * * 1
# MOE 2007.09 (io_trps.svl 2007.09)
@<TRIPOS>MOLECULE
Acedoben
13 13 1 0 0 
SMALL
NO_CHARGES


@<TRIPOS>ATOM
  1 O        2.0000    -2.6900     0.0000 O.3   1 <1>   0.0000 
  2 C        2.8660    -2.1900     0.0000 C.2   1 <1>   0.0000 
  3 C        2.8660    -1.1900     0.0000 C.ar  1 <1>   0.0000 
  4 C        2.0000    -0.6900     0.0000 C.ar  1 <1>   0.0000 
  5 C        2.0000     0.3100     0.0000 C.ar  1 <1>   0.0000 
  6 C        2.8660     0.8100     0.0000 C.ar  1 <1>   0.0000 
  7 C        3.7320     0.3100     0.0000 C.ar  1 <1>   0.0000 
  8 N        2.8660     1.8100     0.0000 N.am  1 <1>   0.0000 
  9 C        3.7320     2.3100     0.0000 C.2   1 <1>   0.0000 
 10 C        3.7320     3.3100     0.0000 C.3   1 <1>   0.0000 
 11 O        4.5980     1.8100     0.0000 O.2   1 <1>   0.0000 
 12 C        3.7320    -0.6900     0.0000 C.ar  1 <1>   0.0000 
 13 O        3.7320    -2.6900     0.0000 O.2   1 <1>   0.0000 
@<TRIPOS>BOND
  1   1   2  1   
  2   2   3  1   
  3   2  13  2   
  4   3   4  ar  
  5   3  12  ar  
  6   4   5  ar  
  7   5   6  ar  
  8   6   7  ar  
  9   6   8  1   
 10   7  12  ar  
 11   8   9  am  
 12   9  10  1   
 13   9  11  2   
@<TRIPOS>SUBSTRUCTURE
  1 <1>   0 RESIDUE 1 * * 1
# MOE 2007.09 (io_trps.svl 2007.09)
@<TRIPOS>MOLECULE
Vanillic acid
12 12 1 0 0 
SMALL
NO_CHARGES


@<TRIPOS>ATOM
  1 O        2.8660    -1.4050     0.0000 O.3   1 <1>   0.0000 
  2 C        2.0000    -0.9050     0.0000 C.3   1 <1>   0.0000 
  3 C        3.7320    -0.9050     0.0000 C.ar  1 <1>   0.0000 
  4 C        4.5980    -1.4050     0.0000 C.ar  1 <1>   0.0000 
  5 C        5.4640    -0.9050     0.0000 C.ar  1 <1>   0.0000 
  6 C        5.4640     0.0950     0.0000 C.ar  1 <1>   0.0000 
  7 C        4.5980     0.5950     0.0000 C.ar  1 <1>   0.0000 
  8 C        4.5980     1.5950     0.0000 C.2   1 <1>   0.0000 
  9 O        3.7320     2.0950     0.0000 O.2   1 <1>   0.0000 
 10 O        5.4640     2.0950     0.0000 O.3   1 <1>   0.0000 
 11 O        4.5980    -2.4050     0.0000 O.3   1 <1>   0.0000 
 12 C        3.7320     0.0950     0.0000 C.ar  1 <1>   0.0000 
@<TRIPOS>BOND
  1   1   2  1   
  2   1   3  1   
  3   3   4  ar  
  4   3  12  ar  
  5   4   5  ar  
  6   4  11  1   
  7   5   6  ar  
  8   6   7  ar  
  9   7   8  1   
 10   7  12  ar  
 11   8   9  2   
 12   8  10  1   
@<TRIPOS>SUBSTRUCTURE
  1 <1>   0 RESIDUE 1 * * 1
# MOE 2007.09 (io_trps.svl 2007.09)
@<TRIPOS>MOLECULE
Cyclo(Leu-Ala)
13 13 1 0 0 
SMALL
NO_CHARGES


@<TRIPOS>ATOM
  1 O        2.8660     1.4400     0.0000 O.2   1 <1>   0.0000 
  2 C        3.7320     0.9400     0.0000 C.2   1 <1>   0.0000 
  3 C        3.7320    -0.0600     0.0000 C.3   1 <1>   0.0000 
  4 C        2.8660    -0.5600     0.0000 C.3   1 <1>   0.0000 
  5 C        2.8660    -1.5600     0.0000 C.3   1 <1>   0.0000 
  6 C        3.7320    -2.0600     0.0000 C.3   1 <1>   0.0000 
  7 C        2.0000    -2.0600     0.0000 C.3   1 <1>   0.0000 
  8 N        4.5980    -0.5600     0.0000 N.am  1 <1>   0.0000 
  9 C        5.4640    -0.0600     0.0000 C.2   1 <1>   0.0000 
 10 C        5.4640     0.9400     0.0000 C.3   1 <1>   0.0000 
 11 C        6.3300     1.4400     0.0000 C.3   1 <1>   0.0000 
 12 O        6.3300    -0.5600     0.0000 O.2   1 <1>   0.0000 
 13 N        4.5980     1.4400     0.0000 N.am  1 <1>   0.0000 
@<TRIPOS>BOND
  1   1   2  2   
  2   2   3  1   
  3   2  13  am  
  4   3   4  1   
  5   3   8  1   
  6   4   5  1   
  7   5   6  1   
  8   5   7  1   
  9   8   9  am  
 10   9  10  1   
 11   9  12  2   
 12  10  11  1   
 13  10  13  1   
@<TRIPOS>SUBSTRUCTURE
  1 <1>   0 RESIDUE 1 * * 1
# MOE 2007.09 (io_trps.svl 2007.09)
@<TRIPOS>MOLECULE
Furanomycin
11 11 1 0 0 
SMALL
NO_CHARGES


@<TRIPOS>ATOM
  1 O        3.7600    -0.4060     0.0000 O.3   1 <1>   0.0000 
  2 C        2.9510     0.1820     0.0000 C.3   1 <1>   0.0000 
  3 C        2.0000    -0.1270     0.0000 C.3   1 <1>   0.0000 
  4 C        3.2600     1.1330     0.0000 C.2   1 <1>   0.0000 
  5 C        4.2600     1.1330     0.0000 C.2   1 <1>   0.0000 
  6 C        4.5690     0.1820     0.0000 C.3   1 <1>   0.0000 
  7 C        5.5200    -0.1270     0.0000 C.3   1 <1>   0.0000 
  8 C        6.2630     0.5420     0.0000 C.2   1 <1>   0.0000 
  9 O        6.0550     1.5200     0.0000 O.2   1 <1>   0.0000 
 10 O        7.2140     0.2330     0.0000 O.3   1 <1>   0.0000 
 11 N        5.7280    -1.1050     0.0000 N.3   1 <1>   0.0000 
@<TRIPOS>BOND
  1   1   2  1   
  2   1   6  1   
  3   2   3  1   
  4   2   4  1   
  5   4   5  2   
  6   5   6  1   
  7   6   7  1   
  8   7   8  1   
  9   7  11  1   
 10   8   9  2   
 11   8  10  1   
@<TRIPOS>SUBSTRUCTURE
  1 <1>   0 RESIDUE 1 * * 1
# MOE 2007.09 (io_trps.svl 2007.09)
@<TRIPOS>MOLECULE
musacin f
12 12 1 0 0 
SMALL
NO_CHARGES


@<TRIPOS>ATOM
  1 C        0.0000     0.0000     0.0000 C.3   1 <1>   0.0000 
  2 C        0.0000     0.0000     0.0000 C.2   1 <1>   0.0000 
  3 C        0.0000     0.0000     0.0000 C.2   1 <1>   0.0000 
  4 C        0.0000     0.0000     0.0000 C.3   1 <1>   0.0000 
  5 C        0.0000     0.0000     0.0000 C.3   1 <1>   0.0000 
  6 O        0.0000     0.0000     0.0000 O.3   1 <1>   0.0000 
  7 C        0.0000     0.0000     0.0000 C.2   1 <1>   0.0000 
  8 C        0.0000     0.0000     0.0000 C.3   1 <1>   0.0000 
  9 O        0.0000     0.0000     0.0000 O.2   1 <1>   0.0000 
 10 C        0.0000     0.0000     0.0000 C.3   1 <1>   0.0000 
 11 O        0.0000     0.0000     0.0000 O.3   1 <1>   0.0000 
 12 O        0.0000     0.0000     0.0000 O.3   1 <1>   0.0000 
@<TRIPOS>BOND
  1   1   2  1   
  2   2   3  2   
  3   3   4  1   
  4   4   5  1   
  5   4  12  1   
  6   5   6  1   
  7   5  10  1   
  8   6   7  1   
  9   7   8  1   
 10   7   9  2   
 11   8  10  1   
 12  10  11  1   
@<TRIPOS>SUBSTRUCTURE
  1 <1>   0 RESIDUE 1 * * 1
# MOE 2007.09 (io_trps.svl 2007.09)
@<TRIPOS>MOLECULE
phosphonoacetaldehyde
7 6 1 0 0 
SMALL
NO_CHARGES


@<TRIPOS>ATOM
  1 P        3.4030    -0.2680     0.0000 P.3   1 <1>   0.0000 
  2 C        4.2690     0.2320     0.0000 C.3   1 <1>   0.0000 
  3 C        5.1350    -0.2680     0.0000 C.2   1 <1>   0.0000 
  4 O        6.0010     0.2320     0.0000 O.2   1 <1>   0.0000 
  5 O        3.9030    -1.1340     0.0000 O.2   1 <1>   0.0000 
  6 O        2.9030     0.5980     0.0000 O.3   1 <1>   0.0000 
  7 O        2.5370    -0.7680     0.0000 O.3   1 <1>   0.0000 
@<TRIPOS>BOND
  1   1   2  1   
  2   1   5  2   
  3   1   6  1   
  4   1   7  1   
  5   2   3  1   
  6   3   4  2   
@<TRIPOS>SUBSTRUCTURE
  1 <1>   0 RESIDUE 1 * * 1
# MOE 2007.09 (io_trps.svl 2007.09)
@<TRIPOS>MOLECULE
Lenamycin
8 7 1 0 0 
SMALL
NO_CHARGES


@<TRIPOS>ATOM
  1 O        6.0010    -1.7500     0.0000 O.2   1 <1>   0.0000 
  2 C        6.0010    -0.7500     0.0000 C.2   1 <1>   0.0000 
  3 C        5.1350    -0.2500     0.0000 C.1   1 <1>   0.0000 
  4 C        4.2690     0.2500     0.0000 C.1   1 <1>   0.0000 
  5 C        3.4030     0.7500     0.0000 C.2   1 <1>   0.0000 
  6 N        2.5370     0.2500     0.0000 N.am  1 <1>   0.0000 
  7 O        3.4030     1.7500     0.0000 O.2   1 <1>   0.0000 
  8 N        6.8670    -0.2500     0.0000 N.am  1 <1>   0.0000 
@<TRIPOS>BOND
  1   1   2  2   
  2   2   3  1   
  3   2   8  am  
  4   3   4  3   
  5   4   5  1   
  6   5   6  am  
  7   5   7  2   
@<TRIPOS>SUBSTRUCTURE
  1 <1>   0 RESIDUE 1 * * 1
# MOE 2007.09 (io_trps.svl 2007.09)
@<TRIPOS>MOLECULE
3-Hydroxypyruvic acid
7 6 1 0 0 
SMALL
NO_CHARGES


@<TRIPOS>ATOM
  1 O        2.5370    -0.2500     0.0000 O.3   1 <1>   0.0000 
  2 C        3.4030     0.2500     0.0000 C.3   1 <1>   0.0000 
  3 C        4.2690    -0.2500     0.0000 C.2   1 <1>   0.0000 
  4 C        5.1350     0.2500     0.0000 C.2   1 <1>   0.0000 
  5 O        5.1350     1.2500     0.0000 O.2   1 <1>   0.0000 
  6 O        6.0010    -0.2500     0.0000 O.3   1 <1>   0.0000 
  7 O        4.2690    -1.2500     0.0000 O.2   1 <1>   0.0000 
@<TRIPOS>BOND
  1   1   2  1   
  2   2   3  1   
  3   3   4  1   
  4   3   7  2   
  5   4   5  2   
  6   4   6  1   
@<TRIPOS>SUBSTRUCTURE
  1 <1>   0 RESIDUE 1 * * 1
# MOE 2007.09 (io_trps.svl 2007.09)
@<TRIPOS>MOLECULE
1-phenazinylacetic acid
18 20 1 0 0 
SMALL
NO_CHARGES


@<TRIPOS>ATOM
  1 O        7.2630     2.1320     0.0000 O.3   1 <1>   0.0000 
  2 C        7.2750     1.1320     0.0000 C.2   1 <1>   0.0000 
  3 C        6.4140     0.6220     0.0000 C.3   1 <1>   0.0000 
  4 C        6.4260    -0.3780     0.0000 C.ar  1 <1>   0.0000 
  5 C        7.3320    -0.8920     0.0000 C.ar  1 <1>   0.0000 
  6 C        7.3320    -1.9340     0.0000 C.ar  1 <1>   0.0000 
  7 C        6.4260    -2.4480     0.0000 C.ar  1 <1>   0.0000 
  8 C        5.5320    -1.9130     0.0000 C.ar  1 <1>   0.0000 
  9 N        4.6660    -2.4130     0.0000 N.ar  1 <1>   0.0000 
 10 C        3.8000    -1.9130     0.0000 C.ar  1 <1>   0.0000 
 11 C        2.9060    -2.4480     0.0000 C.ar  1 <1>   0.0000 
 12 C        2.0000    -1.9340     0.0000 C.ar  1 <1>   0.0000 
 13 C        2.0000    -0.8920     0.0000 C.ar  1 <1>   0.0000 
 14 C        2.9060    -0.3780     0.0000 C.ar  1 <1>   0.0000 
 15 C        3.8000    -0.9130     0.0000 C.ar  1 <1>   0.0000 
 16 N        4.6660    -0.4130     0.0000 N.ar  1 <1>   0.0000 
 17 C        5.5320    -0.9130     0.0000 C.ar  1 <1>   0.0000 
 18 O        8.1460     0.6420     0.0000 O.2   1 <1>   0.0000 
@<TRIPOS>BOND
  1   1   2  1   
  2   2   3  1   
  3   2  18  2   
  4   3   4  1   
  5   4   5  ar  
  6   4  17  ar  
  7   5   6  ar  
  8   6   7  ar  
  9   7   8  ar  
 10   8   9  ar  
 11   8  17  ar  
 12   9  10  ar  
 13  10  11  ar  
 14  10  15  ar  
 15  11  12  ar  
 16  12  13  ar  
 17  13  14  ar  
 18  14  15  ar  
 19  15  16  ar  
 20  16  17  ar  
@<TRIPOS>SUBSTRUCTURE
  1 <1>   0 RESIDUE 1 * * 1
# MOE 2007.09 (io_trps.svl 2007.09)
@<TRIPOS>MOLECULE
Viridomycin C
11 11 1 0 0 
SMALL
NO_CHARGES


@<TRIPOS>ATOM
  1 O        3.4640     6.0000     0.0000 O.3   1 <1>   0.0000 
  2 C        4.3300     6.5000     0.0000 C.ar  1 <1>   0.0000 
  3 C        4.3300     7.5000     0.0000 C.ar  1 <1>   0.0000 
  4 C        5.1960     8.0000     0.0000 C.ar  1 <1>   0.0000 
  5 C        6.0620     7.5000     0.0000 C.ar  1 <1>   0.0000 
  6 C        6.9280     8.0000     0.0000 C.2   1 <1>   0.0000 
  7 O        6.9280     9.0000     0.0000 O.2   1 <1>   0.0000 
  8 C        6.0620     6.5000     0.0000 C.ar  1 <1>   0.0000 
  9 C        5.1960     6.0000     0.0000 C.ar  1 <1>   0.0000 
 10 N        5.1960     5.0000     0.0000 N.2   1 <1>   0.0000 
 11 O        6.0620     4.5000     0.0000 O.2   1 <1>   0.0000 
@<TRIPOS>BOND
  1   1   2  1   
  2   2   3  ar  
  3   2   9  ar  
  4   3   4  ar  
  5   4   5  ar  
  6   5   6  1   
  7   5   8  ar  
  8   6   7  2   
  9   8   9  ar  
 10   9  10  1   
 11  10  11  2   
@<TRIPOS>SUBSTRUCTURE
  1 <1>   0 RESIDUE 1 * * 1
# MOE 2007.09 (io_trps.svl 2007.09)
@<TRIPOS>MOLECULE
Cyclo(L-Phe-L-Pro)
18 20 1 0 0 
SMALL
NO_CHARGES


@<TRIPOS>ATOM
  1 O        6.3300     2.0000     0.0000 O.2   1 <1>   0.0000 
  2 O        6.3300    -2.0000     0.0000 O.2   1 <1>   0.0000 
  3 N        7.1960     0.5000     0.0000 N.am  1 <1>   0.0000 
  4 N        5.4640    -0.5000     0.0000 N.am  1 <1>   0.0000 
  5 C        7.1960    -0.5000     0.0000 C.3   1 <1>   0.0000 
  6 C        8.1420    -0.8050     0.0000 C.3   1 <1>   0.0000 
  7 C        8.1420     0.8050     0.0000 C.3   1 <1>   0.0000 
  8 C        8.7260     0.0000     0.0000 C.3   1 <1>   0.0000 
  9 C        5.4640     0.5000     0.0000 C.3   1 <1>   0.0000 
 10 C        6.3300     1.0000     0.0000 C.2   1 <1>   0.0000 
 11 C        6.3300    -1.0000     0.0000 C.2   1 <1>   0.0000 
 12 C        4.5980     1.0000     0.0000 C.3   1 <1>   0.0000 
 13 C        3.7320     0.5000     0.0000 C.ar  1 <1>   0.0000 
 14 C        2.8660     1.0000     0.0000 C.ar  1 <1>   0.0000 
 15 C        3.7320    -0.5000     0.0000 C.ar  1 <1>   0.0000 
 16 C        2.0000     0.5000     0.0000 C.ar  1 <1>   0.0000 
 17 C        2.8660    -1.0000     0.0000 C.ar  1 <1>   0.0000 
 18 C        2.0000    -0.5000     0.0000 C.ar  1 <1>   0.0000 
@<TRIPOS>BOND
  1   1  10  2   
  2   2  11  2   
  3   3   5  1   
  4   3   7  1   
  5   3  10  am  
  6   4   9  1   
  7   4  11  am  
  8   5   6  1   
  9   5  11  1   
 10   6   8  1   
 11   7   8  1   
 12   9  10  1   
 13   9  12  1   
 14  12  13  1   
 15  13  14  ar  
 16  13  15  ar  
 17  14  16  ar  
 18  15  17  ar  
 19  16  18  ar  
 20  17  18  ar  
@<TRIPOS>SUBSTRUCTURE
  1 <1>   0 RESIDUE 1 * * 1
# MOE 2007.09 (io_trps.svl 2007.09)
@<TRIPOS>MOLECULE
L-Phe-D-Pro lactam
18 20 1 0 0 
SMALL
NO_CHARGES


@<TRIPOS>ATOM
  1 O        6.3300     2.0000     0.0000 O.2   1 <1>   0.0000 
  2 C        6.3300     1.0000     0.0000 C.2   1 <1>   0.0000 
  3 C        5.4640     0.5000     0.0000 C.3   1 <1>   0.0000 
  4 C        4.5980     1.0000     0.0000 C.3   1 <1>   0.0000 
  5 C        3.7320     0.5000     0.0000 C.ar  1 <1>   0.0000 
  6 C        2.8660     1.0000     0.0000 C.ar  1 <1>   0.0000 
  7 C        2.0000     0.5000     0.0000 C.ar  1 <1>   0.0000 
  8 C        2.0000    -0.5000     0.0000 C.ar  1 <1>   0.0000 
  9 C        2.8660    -1.0000     0.0000 C.ar  1 <1>   0.0000 
 10 C        3.7320    -0.5000     0.0000 C.ar  1 <1>   0.0000 
 11 N        5.4640    -0.5000     0.0000 N.am  1 <1>   0.0000 
 12 C        6.3300    -1.0000     0.0000 C.2   1 <1>   0.0000 
 13 C        7.1960    -0.5000     0.0000 C.3   1 <1>   0.0000 
 14 C        8.1420    -0.8050     0.0000 C.3   1 <1>   0.0000 
 15 C        8.7260     0.0000     0.0000 C.3   1 <1>   0.0000 
 16 C        8.1420     0.8050     0.0000 C.3   1 <1>   0.0000 
 17 O        6.3300    -2.0000     0.0000 O.2   1 <1>   0.0000 
 18 N        7.1960     0.5000     0.0000 N.am  1 <1>   0.0000 
@<TRIPOS>BOND
  1   1   2  2   
  2   2   3  1   
  3   2  18  am  
  4   3   4  1   
  5   3  11  1   
  6   4   5  1   
  7   5   6  ar  
  8   5  10  ar  
  9   6   7  ar  
 10   7   8  ar  
 11   8   9  ar  
 12   9  10  ar  
 13  11  12  am  
 14  12  13  1   
 15  12  17  2   
 16  13  14  1   
 17  13  18  1   
 18  14  15  1   
 19  15  16  1   
 20  16  18  1   
@<TRIPOS>SUBSTRUCTURE
  1 <1>   0 RESIDUE 1 * * 1
# MOE 2007.09 (io_trps.svl 2007.09)
@<TRIPOS>MOLECULE
Gancidin W
15 16 1 0 0 
SMALL
NO_CHARGES


@<TRIPOS>ATOM
  1 O        5.4640     2.0000     0.0000 O.2   1 <1>   0.0000 
  2 C        5.4640     1.0000     0.0000 C.2   1 <1>   0.0000 
  3 C        4.5980     0.5000     0.0000 C.3   1 <1>   0.0000 
  4 C        3.7320     1.0000     0.0000 C.3   1 <1>   0.0000 
  5 C        2.8660     0.5000     0.0000 C.3   1 <1>   0.0000 
  6 C        2.8660    -0.5000     0.0000 C.3   1 <1>   0.0000 
  7 C        2.0000     1.0000     0.0000 C.3   1 <1>   0.0000 
  8 N        4.5980    -0.5000     0.0000 N.am  1 <1>   0.0000 
  9 C        5.4640    -1.0000     0.0000 C.2   1 <1>   0.0000 
 10 C        6.3300    -0.5000     0.0000 C.3   1 <1>   0.0000 
 11 C        7.2760    -0.8050     0.0000 C.3   1 <1>   0.0000 
 12 C        7.8600     0.0000     0.0000 C.3   1 <1>   0.0000 
 13 C        7.2760     0.8050     0.0000 C.3   1 <1>   0.0000 
 14 O        5.4640    -2.0000     0.0000 O.2   1 <1>   0.0000 
 15 N        6.3300     0.5000     0.0000 N.am  1 <1>   0.0000 
@<TRIPOS>BOND
  1   1   2  2   
  2   2   3  1   
  3   2  15  am  
  4   3   4  1   
  5   3   8  1   
  6   4   5  1   
  7   5   6  1   
  8   5   7  1   
  9   8   9  am  
 10   9  10  1   
 11   9  14  2   
 12  10  11  1   
 13  10  15  1   
 14  11  12  1   
 15  12  13  1   
 16  13  15  1   
@<TRIPOS>SUBSTRUCTURE
  1 <1>   0 RESIDUE 1 * * 1
# MOE 2007.09 (io_trps.svl 2007.09)
@<TRIPOS>MOLECULE
AC-4437
14 15 1 0 0 
SMALL
NO_CHARGES


@<TRIPOS>ATOM
  1 O        5.9670     0.9020     0.0000 O.3   1 <1>   0.0000 
  2 C        6.2780     1.8530     0.0000 C.3   1 <1>   0.0000 
  3 C        7.2570     2.0590     0.0000 C.3   1 <1>   0.0000 
  4 C        4.9890     0.6960     0.0000 C.2   1 <1>   0.0000 
  5 C        4.6780    -0.2540     0.0000 C.2   1 <1>   0.0000 
  6 C        5.2620    -1.0590     0.0000 C.2   1 <1>   0.0000 
  7 N        4.6780    -1.8640     0.0000 N.2   1 <1>   0.0000 
  8 C        3.7320    -1.5590     0.0000 C.2   1 <1>   0.0000 
  9 C        2.8660    -2.0590     0.0000 C.2   1 <1>   0.0000 
 10 C        2.0000    -1.5590     0.0000 C.2   1 <1>   0.0000 
 11 C        2.0000    -0.5590     0.0000 C.2   1 <1>   0.0000 
 12 C        2.8660    -0.0590     0.0000 C.2   1 <1>   0.0000 
 13 N        3.7320    -0.5590     0.0000 N.pl3 1 <1>   0.0000 
 14 O        4.3210     1.4400     0.0000 O.2   1 <1>   0.0000 
@<TRIPOS>BOND
  1   1   2  1   
  2   1   4  1   
  3   2   3  1   
  4   4   5  1   
  5   4  14  2   
  6   5   6  2   
  7   5  13  1   
  8   6   7  1   
  9   7   8  2   
 10   8   9  1   
 11   8  13  1   
 12   9  10  2   
 13  10  11  1   
 14  11  12  2   
 15  12  13  1   
@<TRIPOS>SUBSTRUCTURE
  1 <1>   0 RESIDUE 1 * * 1
# MOE 2007.09 (io_trps.svl 2007.09)
@<TRIPOS>MOLECULE
p-nitrosobenzoate
11 11 1 0 0 
SMALL
USER_CHARGES


@<TRIPOS>ATOM
  1 C        0.0000     0.0000     0.0000 C.ar  1 <1>   0.0000 
  2 C        0.0000     0.0000     0.0000 C.ar  1 <1>   0.0000 
  3 C        0.0000     0.0000     0.0000 C.ar  1 <1>   0.0000 
  4 C        0.0000     0.0000     0.0000 C.ar  1 <1>   0.0000 
  5 C        0.0000     0.0000     0.0000 C.ar  1 <1>   0.0000 
  6 C        0.0000     0.0000     0.0000 C.ar  1 <1>   0.0000 
  7 C        0.0000     0.0000     0.0000 C.2   1 <1>   0.0000 
  8 O        0.0000     0.0000     0.0000 O.co2 1 <1>  -0.5000 
  9 O        0.0000     0.0000     0.0000 O.co2 1 <1>  -0.5000 
 10 N        0.0000     0.0000     0.0000 N.2   1 <1>   0.0000 
 11 O        0.0000     0.0000     0.0000 O.2   1 <1>   0.0000 
@<TRIPOS>BOND
  1   1   2  ar  
  2   1   6  ar  
  3   2   3  ar  
  4   3   4  ar  
  5   3  10  1   
  6   4   5  ar  
  7   5   6  ar  
  8   6   7  1   
  9   7   8  ar  
 10   7   9  ar  
 11  10  11  2   
@<TRIPOS>SUBSTRUCTURE
  1 <1>   0 RESIDUE 1 * * 1
# MOE 2007.09 (io_trps.svl 2007.09)
@<TRIPOS>MOLECULE
5-Nitroanthranilic acid
13 13 1 0 0 
SMALL
NO_CHARGES


@<TRIPOS>ATOM
  1 O        5.1350     1.9400     0.0000 O.3   1 <1>   0.0000 
  2 C        4.2690     1.4400     0.0000 C.2   1 <1>   0.0000 
  3 C        4.2690     0.4400     0.0000 C.ar  1 <1>   0.0000 
  4 C        5.1350    -0.0600     0.0000 C.ar  1 <1>   0.0000 
  5 C        5.1350    -1.0600     0.0000 C.ar  1 <1>   0.0000 
  6 C        4.2690    -1.5600     0.0000 C.ar  1 <1>   0.0000 
  7 C        3.4030    -1.0600     0.0000 C.ar  1 <1>   0.0000 
  8 N        6.0010    -1.5600     0.0000 N.pl3 1 <1>   0.0000 
  9 O        6.8670    -1.0600     0.0000 O.2   1 <1>   0.0000 
 10 O        6.0010    -2.5600     0.0000 O.2   1 <1>   0.0000 
 11 C        3.4030    -0.0600     0.0000 C.ar  1 <1>   0.0000 
 12 N        2.5370     0.4400     0.0000 N.pl3 1 <1>   0.0000 
 13 O        3.4030     1.9400     0.0000 O.2   1 <1>   0.0000 
@<TRIPOS>BOND
  1   1   2  1   
  2   2   3  1   
  3   2  13  2   
  4   3   4  ar  
  5   3  11  ar  
  6   4   5  ar  
  7   5   6  ar  
  8   5   8  1   
  9   6   7  ar  
 10   7  11  ar  
 11   8   9  2   
 12   8  10  2   
 13  11  12  1   
@<TRIPOS>SUBSTRUCTURE
  1 <1>   0 RESIDUE 1 * * 1
# MOE 2007.09 (io_trps.svl 2007.09)
@<TRIPOS>MOLECULE
2-Phenylglycine
11 11 1 0 0 
SMALL
NO_CHARGES


@<TRIPOS>ATOM
  1 O        4.2690     2.0950     0.0000 O.3   1 <1>   0.0000 
  2 C        4.2690     1.0950     0.0000 C.2   1 <1>   0.0000 
  3 C        3.4030     0.5950     0.0000 C.3   1 <1>   0.0000 
  4 C        3.4030    -0.4050     0.0000 C.ar  1 <1>   0.0000 
  5 C        4.2690    -0.9050     0.0000 C.ar  1 <1>   0.0000 
  6 C        4.2690    -1.9050     0.0000 C.ar  1 <1>   0.0000 
  7 C        3.4030    -2.4050     0.0000 C.ar  1 <1>   0.0000 
  8 C        2.5370    -1.9050     0.0000 C.ar  1 <1>   0.0000 
  9 C        2.5370    -0.9050     0.0000 C.ar  1 <1>   0.0000 
 10 N        2.5370     1.0950     0.0000 N.3   1 <1>   0.0000 
 11 O        5.1350     0.5950     0.0000 O.2   1 <1>   0.0000 
@<TRIPOS>BOND
  1   1   2  1   
  2   2   3  1   
  3   2  11  2   
  4   3   4  1   
  5   3  10  1   
  6   4   5  ar  
  7   4   9  ar  
  8   5   6  ar  
  9   6   7  ar  
 10   7   8  ar  
 11   8   9  ar  
@<TRIPOS>SUBSTRUCTURE
  1 <1>   0 RESIDUE 1 * * 1
# MOE 2007.09 (io_trps.svl 2007.09)
@<TRIPOS>MOLECULE
p-hydroxyphenylacetaldoxime
11 11 1 0 0 
SMALL
NO_CHARGES


@<TRIPOS>ATOM
  1 O        2.8660    -3.1550     0.0000 O.3   1 <1>   0.0000 
  2 C        2.8660    -2.1550     0.0000 C.ar  1 <1>   0.0000 
  3 C        2.0000    -1.6550     0.0000 C.ar  1 <1>   0.0000 
  4 C        2.0000    -0.6550     0.0000 C.ar  1 <1>   0.0000 
  5 C        2.8660    -0.1550     0.0000 C.ar  1 <1>   0.0000 
  6 C        3.7320    -0.6550     0.0000 C.ar  1 <1>   0.0000 
  7 C        2.8660     0.8450     0.0000 C.3   1 <1>   0.0000 
  8 C        3.7320     1.3450     0.0000 C.2   1 <1>   0.0000 
  9 N        3.7320     2.3450     0.0000 N.2   1 <1>   0.0000 
 10 O        2.8660     2.8450     0.0000 O.3   1 <1>   0.0000 
 11 C        3.7320    -1.6550     0.0000 C.ar  1 <1>   0.0000 
@<TRIPOS>BOND
  1   1   2  1   
  2   2   3  ar  
  3   2  11  ar  
  4   3   4  ar  
  5   4   5  ar  
  6   5   6  ar  
  7   5   7  1   
  8   6  11  ar  
  9   7   8  1   
 10   8   9  2   
 11   9  10  1   
@<TRIPOS>SUBSTRUCTURE
  1 <1>   0 RESIDUE 1 * * 1
# MOE 2007.09 (io_trps.svl 2007.09)
@<TRIPOS>MOLECULE
4-Hydroxyphenylacetaldoxime
11 11 1 0 0 
SMALL
NO_CHARGES


@<TRIPOS>ATOM
  1 O        2.8660    -3.1550     0.0000 O.3   1 <1>   0.0000 
  2 C        2.8660    -2.1550     0.0000 C.ar  1 <1>   0.0000 
  3 C        3.7320    -1.6550     0.0000 C.ar  1 <1>   0.0000 
  4 C        3.7320    -0.6550     0.0000 C.ar  1 <1>   0.0000 
  5 C        2.8660    -0.1550     0.0000 C.ar  1 <1>   0.0000 
  6 C        2.0000    -0.6550     0.0000 C.ar  1 <1>   0.0000 
  7 C        2.8660     0.8450     0.0000 C.3   1 <1>   0.0000 
  8 C        3.7320     1.3450     0.0000 C.2   1 <1>   0.0000 
  9 N        3.7320     2.3450     0.0000 N.2   1 <1>   0.0000 
 10 O        4.5980     2.8450     0.0000 O.3   1 <1>   0.0000 
 11 C        2.0000    -1.6550     0.0000 C.ar  1 <1>   0.0000 
@<TRIPOS>BOND
  1   1   2  1   
  2   2   3  ar  
  3   2  11  ar  
  4   3   4  ar  
  5   4   5  ar  
  6   5   6  ar  
  7   5   7  1   
  8   6  11  ar  
  9   7   8  1   
 10   8   9  2   
 11   9  10  1   
@<TRIPOS>SUBSTRUCTURE
  1 <1>   0 RESIDUE 1 * * 1
# MOE 2007.09 (io_trps.svl 2007.09)
@<TRIPOS>MOLECULE
p-Acetaminobenzyl alcohol
12 12 1 0 0 
SMALL
NO_CHARGES


@<TRIPOS>ATOM
  1 O        2.0000    -2.6900     0.0000 O.3   1 <1>   0.0000 
  2 C        2.8660    -2.1900     0.0000 C.3   1 <1>   0.0000 
  3 C        2.8660    -1.1900     0.0000 C.ar  1 <1>   0.0000 
  4 C        3.7320    -0.6900     0.0000 C.ar  1 <1>   0.0000 
  5 C        3.7320     0.3100     0.0000 C.ar  1 <1>   0.0000 
  6 C        2.8660     0.8100     0.0000 C.ar  1 <1>   0.0000 
  7 C        2.0000     0.3100     0.0000 C.ar  1 <1>   0.0000 
  8 N        2.8660     1.8100     0.0000 N.am  1 <1>   0.0000 
  9 C        3.7320     2.3100     0.0000 C.2   1 <1>   0.0000 
 10 C        3.7320     3.3100     0.0000 C.3   1 <1>   0.0000 
 11 O        4.5980     1.8100     0.0000 O.2   1 <1>   0.0000 
 12 C        2.0000    -0.6900     0.0000 C.ar  1 <1>   0.0000 
@<TRIPOS>BOND
  1   1   2  1   
  2   2   3  1   
  3   3   4  ar  
  4   3  12  ar  
  5   4   5  ar  
  6   5   6  ar  
  7   6   7  ar  
  8   6   8  1   
  9   7  12  ar  
 10   8   9  am  
 11   9  10  1   
 12   9  11  2   
@<TRIPOS>SUBSTRUCTURE
  1 <1>   0 RESIDUE 1 * * 1
# MOE 2007.09 (io_trps.svl 2007.09)
@<TRIPOS>MOLECULE
D-Valine
8 7 1 0 0 
SMALL
NO_CHARGES


@<TRIPOS>ATOM
  1 O        5.1350     0.0000     0.0000 O.3   1 <1>   0.0000 
  2 C        4.2690     0.5000     0.0000 C.2   1 <1>   0.0000 
  3 C        3.4030     0.0000     0.0000 C.3   1 <1>   0.0000 
  4 C        3.4030    -1.0000     0.0000 C.3   1 <1>   0.0000 
  5 C        4.2690    -1.5000     0.0000 C.3   1 <1>   0.0000 
  6 C        2.5370    -1.5000     0.0000 C.3   1 <1>   0.0000 
  7 N        2.5370     0.5000     0.0000 N.3   1 <1>   0.0000 
  8 O        4.2690     1.5000     0.0000 O.2   1 <1>   0.0000 
@<TRIPOS>BOND
  1   1   2  1   
  2   2   3  1   
  3   2   8  2   
  4   3   4  1   
  5   3   7  1   
  6   4   5  1   
  7   4   6  1   
@<TRIPOS>SUBSTRUCTURE
  1 <1>   0 RESIDUE 1 * * 1
# MOE 2007.09 (io_trps.svl 2007.09)
@<TRIPOS>MOLECULE
2-Methylene-beta-alanine
7 6 1 0 0 
SMALL
NO_CHARGES


@<TRIPOS>ATOM
  1 O        6.0010     0.4400     0.0000 O.3   1 <1>   0.0000 
  2 C        5.1350    -0.0600     0.0000 C.2   1 <1>   0.0000 
  3 C        4.2690     0.4400     0.0000 C.3   1 <1>   0.0000 
  4 C        3.4030    -0.0600     0.0000 C.2   1 <1>   0.0000 
  5 C        3.4030    -1.0600     0.0000 C.2   1 <1>   0.0000 
  6 N        2.5370     0.4400     0.0000 N.pl3 1 <1>   0.0000 
  7 O        5.1350    -1.0600     0.0000 O.2   1 <1>   0.0000 
@<TRIPOS>BOND
  1   1   2  1   
  2   2   3  1   
  3   2   7  2   
  4   3   4  1   
  5   4   5  2   
  6   4   6  1   
@<TRIPOS>SUBSTRUCTURE
  1 <1>   0 RESIDUE 1 * * 1
# MOE 2007.09 (io_trps.svl 2007.09)
@<TRIPOS>MOLECULE
Propargylglycine
8 7 1 0 0 
SMALL
NO_CHARGES


@<TRIPOS>ATOM
  1 O        6.0010     0.4050     0.0000 O.3   1 <1>   0.0000 
  2 C        5.1350     0.9050     0.0000 C.2   1 <1>   0.0000 
  3 C        4.2690     0.4050     0.0000 C.3   1 <1>   0.0000 
  4 C        4.2690    -0.5950     0.0000 C.3   1 <1>   0.0000 
  5 C        3.4030    -1.0950     0.0000 C.1   1 <1>   0.0000 
  6 C        2.5370    -1.5950     0.0000 C.1   1 <1>   0.0000 
  7 N        3.4030     0.9050     0.0000 N.3   1 <1>   0.0000 
  8 O        5.1350     1.9050     0.0000 O.2   1 <1>   0.0000 
@<TRIPOS>BOND
  1   1   2  1   
  2   2   3  1   
  3   2   8  2   
  4   3   4  1   
  5   3   7  1   
  6   4   5  1   
  7   5   6  3   
@<TRIPOS>SUBSTRUCTURE
  1 <1>   0 RESIDUE 1 * * 1
# MOE 2007.09 (io_trps.svl 2007.09)
@<TRIPOS>MOLECULE
beta-alanine
6 5 1 0 0 
SMALL
NO_CHARGES


@<TRIPOS>ATOM
  1 O        2.5370     0.4400     0.0000 O.3   1 <1>   0.0000 
  2 C        3.4030    -0.0600     0.0000 C.2   1 <1>   0.0000 
  3 C        4.2690     0.4400     0.0000 C.3   1 <1>   0.0000 
  4 C        5.1350    -0.0600     0.0000 C.3   1 <1>   0.0000 
  5 N        6.0010     0.4400     0.0000 N.3   1 <1>   0.0000 
  6 O        3.4030    -1.0600     0.0000 O.2   1 <1>   0.0000 
@<TRIPOS>BOND
  1   1   2  1   
  2   2   3  1   
  3   2   6  2   
  4   3   4  1   
  5   4   5  1   
@<TRIPOS>SUBSTRUCTURE
  1 <1>   0 RESIDUE 1 * * 1
# MOE 2007.09 (io_trps.svl 2007.09)
@<TRIPOS>MOLECULE
(R)-3-Hydroxybutyric acid
7 6 1 0 0 
SMALL
NO_CHARGES


@<TRIPOS>ATOM
  1 O        2.5370     0.7500     0.0000 O.3   1 <1>   0.0000 
  2 C        3.4030     0.2500     0.0000 C.3   1 <1>   0.0000 
  3 C        3.4030    -0.7500     0.0000 C.3   1 <1>   0.0000 
  4 C        4.2690     0.7500     0.0000 C.3   1 <1>   0.0000 
  5 C        5.1350     0.2500     0.0000 C.2   1 <1>   0.0000 
  6 O        5.1350    -0.7500     0.0000 O.2   1 <1>   0.0000 
  7 O        6.0010     0.7500     0.0000 O.3   1 <1>   0.0000 
@<TRIPOS>BOND
  1   1   2  1   
  2   2   3  1   
  3   2   4  1   
  4   4   5  1   
  5   5   6  2   
  6   5   7  1   
@<TRIPOS>SUBSTRUCTURE
  1 <1>   0 RESIDUE 1 * * 1
# MOE 2007.09 (io_trps.svl 2007.09)
@<TRIPOS>MOLECULE
Chlorbupham
15 15 1 0 0 
SMALL
NO_CHARGES


@<TRIPOS>ATOM
  1 CL       2.0000    -3.8100     0.0000 Cl    1 <1>   0.0000 
  2 C        2.8660    -3.3100     0.0000 C.ar  1 <1>   0.0000 
  3 C        3.7320    -3.8100     0.0000 C.ar  1 <1>   0.0000 
  4 C        4.5980    -3.3100     0.0000 C.ar  1 <1>   0.0000 
  5 C        4.5980    -2.3100     0.0000 C.ar  1 <1>   0.0000 
  6 C        3.7320    -1.8100     0.0000 C.ar  1 <1>   0.0000 
  7 N        3.7320    -0.8100     0.0000 N.am  1 <1>   0.0000 
  8 C        4.5980    -0.3100     0.0000 C.2   1 <1>   0.0000 
  9 O        5.4640    -0.8100     0.0000 O.2   1 <1>   0.0000 
 10 O        4.5980     0.6900     0.0000 O.3   1 <1>   0.0000 
 11 C        5.4640     1.1900     0.0000 C.3   1 <1>   0.0000 
 12 C        5.4640     2.1900     0.0000 C.1   1 <1>   0.0000 
 13 C        5.4640     3.1900     0.0000 C.1   1 <1>   0.0000 
 14 C        6.3300     0.6900     0.0000 C.3   1 <1>   0.0000 
 15 C        2.8660    -2.3100     0.0000 C.ar  1 <1>   0.0000 
@<TRIPOS>BOND
  1   1   2  1   
  2   2   3  ar  
  3   2  15  ar  
  4   3   4  ar  
  5   4   5  ar  
  6   5   6  ar  
  7   6   7  1   
  8   6  15  ar  
  9   7   8  am  
 10   8   9  2   
 11   8  10  1   
 12  10  11  1   
 13  11  12  1   
 14  11  14  1   
 15  12  13  3   
@<TRIPOS>SUBSTRUCTURE
  1 <1>   0 RESIDUE 1 * * 1
# MOE 2007.09 (io_trps.svl 2007.09)
@<TRIPOS>MOLECULE
Thiolactomycin
14 14 1 0 0 
SMALL
NO_CHARGES


@<TRIPOS>ATOM
  1 S        4.5690    -0.1710     0.0000 S.3   1 <1>   0.0000 
  2 C        4.2600    -1.1220     0.0000 C.2   1 <1>   0.0000 
  3 C        3.2600    -1.1220     0.0000 C.2   1 <1>   0.0000 
  4 C        2.6720    -1.9310     0.0000 C.3   1 <1>   0.0000 
  5 C        2.9510    -0.1710     0.0000 C.2   1 <1>   0.0000 
  6 O        2.0000     0.1380     0.0000 O.2   1 <1>   0.0000 
  7 O        4.8480    -1.9310     0.0000 O.3   1 <1>   0.0000 
  8 C        3.7600     0.4170     0.0000 C.3   1 <1>   0.0000 
  9 C        4.3480     1.2260     0.0000 C.2   1 <1>   0.0000 
 10 C        5.3420     1.1220     0.0000 C.2   1 <1>   0.0000 
 11 C        5.9300     1.9310     0.0000 C.2   1 <1>   0.0000 
 12 C        6.9250     1.8260     0.0000 C.2   1 <1>   0.0000 
 13 C        5.7490     0.2080     0.0000 C.3   1 <1>   0.0000 
 14 C        3.1720     1.2260     0.0000 C.3   1 <1>   0.0000 
@<TRIPOS>BOND
  1   1   2  1   
  2   1   8  1   
  3   2   3  2   
  4   2   7  1   
  5   3   4  1   
  6   3   5  1   
  7   5   6  2   
  8   5   8  1   
  9   8   9  1   
 10   8  14  1   
 11   9  10  2   
 12  10  11  1   
 13  10  13  1   
 14  11  12  2   
@<TRIPOS>SUBSTRUCTURE
  1 <1>   0 RESIDUE 1 * * 1
# MOE 2007.09 (io_trps.svl 2007.09)
@<TRIPOS>MOLECULE
13818743
16 17 1 0 0 
SMALL
NO_CHARGES


@<TRIPOS>ATOM
  1 O        2.8660     1.5430     0.0000 O.3   1 <1>   0.0000 
  2 C        2.0000     1.0430     0.0000 C.3   1 <1>   0.0000 
  3 C        3.7320     1.0430     0.0000 C.ar  1 <1>   0.0000 
  4 C        3.7320     0.0430     0.0000 C.ar  1 <1>   0.0000 
  5 C        4.5980    -0.4570     0.0000 C.ar  1 <1>   0.0000 
  6 C        4.5980    -1.4570     0.0000 C.2   1 <1>   0.0000 
  7 N        3.7320    -1.9570     0.0000 N.am  1 <1>   0.0000 
  8 O        5.4640    -1.9570     0.0000 O.2   1 <1>   0.0000 
  9 C        5.4640     0.0430     0.0000 C.ar  1 <1>   0.0000 
 10 C        6.3580    -0.4920     0.0000 C.ar  1 <1>   0.0000 
 11 C        7.2640     0.0220     0.0000 C.ar  1 <1>   0.0000 
 12 C        7.2640     1.0640     0.0000 C.ar  1 <1>   0.0000 
 13 C        6.3580     1.5770     0.0000 C.ar  1 <1>   0.0000 
 14 C        6.3460     2.5770     0.0000 C.3   1 <1>   0.0000 
 15 C        5.4640     1.0430     0.0000 C.ar  1 <1>   0.0000 
 16 C        4.5980     1.5430     0.0000 C.ar  1 <1>   0.0000 
@<TRIPOS>BOND
  1   1   2  1   
  2   1   3  1   
  3   3   4  ar  
  4   3  16  ar  
  5   4   5  ar  
  6   5   6  1   
  7   5   9  ar  
  8   6   7  am  
  9   6   8  2   
 10   9  10  ar  
 11   9  15  ar  
 12  10  11  ar  
 13  11  12  ar  
 14  12  13  ar  
 15  13  14  1   
 16  13  15  ar  
 17  15  16  ar  
@<TRIPOS>SUBSTRUCTURE
  1 <1>   0 RESIDUE 1 * * 1
# MOE 2007.09 (io_trps.svl 2007.09)
@<TRIPOS>MOLECULE
auxofuran
14 15 1 0 0 
SMALL
NO_CHARGES


@<TRIPOS>ATOM
  1 C        0.0000     0.0000     0.0000 C.3   1 <1>   0.0000 
  2 C        0.0000     0.0000     0.0000 C.3   1 <1>   0.0000 
  3 C        0.0000     0.0000     0.0000 C.3   1 <1>   0.0000 
  4 C        0.0000     0.0000     0.0000 C.2   1 <1>   0.0000 
  5 C        0.0000     0.0000     0.0000 C.2   1 <1>   0.0000 
  6 O        0.0000     0.0000     0.0000 O.3   1 <1>   0.0000 
  7 C        0.0000     0.0000     0.0000 C.2   1 <1>   0.0000 
  8 C        0.0000     0.0000     0.0000 C.3   1 <1>   0.0000 
  9 O        0.0000     0.0000     0.0000 O.3   1 <1>   0.0000 
 10 C        0.0000     0.0000     0.0000 C.3   1 <1>   0.0000 
 11 C        0.0000     0.0000     0.0000 C.3   1 <1>   0.0000 
 12 C        0.0000     0.0000     0.0000 C.2   1 <1>   0.0000 
 13 O        0.0000     0.0000     0.0000 O.2   1 <1>   0.0000 
 14 C        0.0000     0.0000     0.0000 C.2   1 <1>   0.0000 
@<TRIPOS>BOND
  1   1   2  1   
  2   2   3  1   
  3   3   4  1   
  4   4   5  2   
  5   4  14  1   
  6   5   6  1   
  7   6   7  1   
  8   7   8  1   
  9   7  14  2   
 10   8   9  1   
 11   8  10  1   
 12  10  11  1   
 13  11  12  1   
 14  12  13  2   
 15  12  14  1   
@<TRIPOS>SUBSTRUCTURE
  1 <1>   0 RESIDUE 1 * * 1
# MOE 2007.09 (io_trps.svl 2007.09)
@<TRIPOS>MOLECULE
vanillin
11 11 1 0 0 
SMALL
NO_CHARGES


@<TRIPOS>ATOM
  1 O        4.2690     1.7500     0.0000 O.3   1 <1>   0.0000 
  2 C        5.1350     2.2500     0.0000 C.3   1 <1>   0.0000 
  3 C        4.2690     0.7500     0.0000 C.ar  1 <1>   0.0000 
  4 C        3.4030     0.2500     0.0000 C.ar  1 <1>   0.0000 
  5 C        3.4030    -0.7500     0.0000 C.ar  1 <1>   0.0000 
  6 C        4.2690    -1.2500     0.0000 C.ar  1 <1>   0.0000 
  7 C        5.1350    -0.7500     0.0000 C.ar  1 <1>   0.0000 
  8 C        6.0010    -1.2500     0.0000 C.2   1 <1>   0.0000 
  9 O        6.0010    -2.2500     0.0000 O.2   1 <1>   0.0000 
 10 O        2.5370     0.7500     0.0000 O.3   1 <1>   0.0000 
 11 C        5.1350     0.2500     0.0000 C.ar  1 <1>   0.0000 
@<TRIPOS>BOND
  1   1   2  1   
  2   1   3  1   
  3   3   4  ar  
  4   3  11  ar  
  5   4   5  ar  
  6   4  10  1   
  7   5   6  ar  
  8   6   7  ar  
  9   7   8  1   
 10   7  11  ar  
 11   8   9  2   
@<TRIPOS>SUBSTRUCTURE
  1 <1>   0 RESIDUE 1 * * 1
# MOE 2007.09 (io_trps.svl 2007.09)
@<TRIPOS>MOLECULE
Ketomycin
11 11 1 0 0 
SMALL
NO_CHARGES


@<TRIPOS>ATOM
  1 O        2.0000     1.0950     0.0000 O.2   1 <1>   0.0000 
  2 C        2.8660     0.5950     0.0000 C.2   1 <1>   0.0000 
  3 C        3.7320     1.0950     0.0000 C.2   1 <1>   0.0000 
  4 O        4.5980     0.5950     0.0000 O.2   1 <1>   0.0000 
  5 O        3.7320     2.0950     0.0000 O.3   1 <1>   0.0000 
  6 C        2.8660    -0.4050     0.0000 C.3   1 <1>   0.0000 
  7 C        3.7320    -0.9050     0.0000 C.3   1 <1>   0.0000 
  8 C        3.7320    -1.9050     0.0000 C.2   1 <1>   0.0000 
  9 C        2.8660    -2.4050     0.0000 C.2   1 <1>   0.0000 
 10 C        2.0000    -1.9050     0.0000 C.3   1 <1>   0.0000 
 11 C        2.0000    -0.9050     0.0000 C.3   1 <1>   0.0000 
@<TRIPOS>BOND
  1   1   2  2   
  2   2   3  1   
  3   2   6  1   
  4   3   4  2   
  5   3   5  1   
  6   6   7  1   
  7   6  11  1   
  8   7   8  1   
  9   8   9  2   
 10   9  10  1   
 11  10  11  1   
@<TRIPOS>SUBSTRUCTURE
  1 <1>   0 RESIDUE 1 * * 1
# MOE 2007.09 (io_trps.svl 2007.09)
@<TRIPOS>MOLECULE
3-Methylthioacrylic acid
7 6 1 0 0 
SMALL
NO_CHARGES


@<TRIPOS>ATOM
  1 S        2.8660    -0.4400     0.0000 S.3   1 <1>   0.0000 
  2 C        2.0000     0.0600     0.0000 C.3   1 <1>   0.0000 
  3 C        3.7320     0.0600     0.0000 C.2   1 <1>   0.0000 
  4 C        4.5980    -0.4400     0.0000 C.2   1 <1>   0.0000 
  5 C        5.4640     0.0600     0.0000 C.2   1 <1>   0.0000 
  6 O        5.4640     1.0600     0.0000 O.2   1 <1>   0.0000 
  7 O        6.3300    -0.4400     0.0000 O.3   1 <1>   0.0000 
@<TRIPOS>BOND
  1   1   2  1   
  2   1   3  1   
  3   3   4  2   
  4   4   5  1   
  5   5   6  2   
  6   5   7  1   
@<TRIPOS>SUBSTRUCTURE
  1 <1>   0 RESIDUE 1 * * 1
# MOE 2007.09 (io_trps.svl 2007.09)
@<TRIPOS>MOLECULE
AG-D-91316
11 11 1 0 0 
SMALL
NO_CHARGES


@<TRIPOS>ATOM
  1 C        0.0000     0.0000     0.0000 C.3   1 <1>   0.0000 
  2 C        0.0000     0.0000     0.0000 C.3   1 <1>   0.0000 
  3 C        0.0000     0.0000     0.0000 C.2   1 <1>   0.0000 
  4 C        0.0000     0.0000     0.0000 C.2   1 <1>   0.0000 
  5 C        0.0000     0.0000     0.0000 C.3   1 <1>   0.0000 
  6 C        0.0000     0.0000     0.0000 C.3   1 <1>   0.0000 
  7 N        0.0000     0.0000     0.0000 N.2   1 <1>   0.0000 
  8 C        0.0000     0.0000     0.0000 C.2   1 <1>   0.0000 
  9 C        0.0000     0.0000     0.0000 C.2   1 <1>   0.0000 
 10 O        0.0000     0.0000     0.0000 O.2   1 <1>   0.0000 
 11 O        0.0000     0.0000     0.0000 O.3   1 <1>   0.0000 
@<TRIPOS>BOND
  1   1   2  1   
  2   2   3  1   
  3   3   4  2   
  4   4   5  1   
  5   4   8  1   
  6   5   6  1   
  7   6   7  1   
  8   6   9  1   
  9   7   8  2   
 10   9  10  2   
 11   9  11  1   
@<TRIPOS>SUBSTRUCTURE
  1 <1>   0 RESIDUE 1 * * 1
# MOE 2007.09 (io_trps.svl 2007.09)
@<TRIPOS>MOLECULE
musacin e
11 11 1 0 0 
SMALL
NO_CHARGES


@<TRIPOS>ATOM
  1 C        0.0000     0.0000     0.0000 C.3   1 <1>   0.0000 
  2 C        0.0000     0.0000     0.0000 C.2   1 <1>   0.0000 
  3 C        0.0000     0.0000     0.0000 C.2   1 <1>   0.0000 
  4 C        0.0000     0.0000     0.0000 C.3   1 <1>   0.0000 
  5 C        0.0000     0.0000     0.0000 C.3   1 <1>   0.0000 
  6 C        0.0000     0.0000     0.0000 C.3   1 <1>   0.0000 
  7 C        0.0000     0.0000     0.0000 C.3   1 <1>   0.0000 
  8 C        0.0000     0.0000     0.0000 C.2   1 <1>   0.0000 
  9 O        0.0000     0.0000     0.0000 O.2   1 <1>   0.0000 
 10 O        0.0000     0.0000     0.0000 O.3   1 <1>   0.0000 
 11 O        0.0000     0.0000     0.0000 O.3   1 <1>   0.0000 
@<TRIPOS>BOND
  1   1   2  1   
  2   2   3  2   
  3   3   4  1   
  4   4   5  1   
  5   4  11  1   
  6   5   6  1   
  7   5  10  1   
  8   6   7  1   
  9   7   8  1   
 10   8   9  2   
 11   8  10  1   
@<TRIPOS>SUBSTRUCTURE
  1 <1>   0 RESIDUE 1 * * 1
# MOE 2007.09 (io_trps.svl 2007.09)
@<TRIPOS>MOLECULE
musacin d
11 11 1 0 0 
SMALL
NO_CHARGES


@<TRIPOS>ATOM
  1 C        0.0000     0.0000     0.0000 C.3   1 <1>   0.0000 
  2 C        0.0000     0.0000     0.0000 C.2   1 <1>   0.0000 
  3 C        0.0000     0.0000     0.0000 C.2   1 <1>   0.0000 
  4 C        0.0000     0.0000     0.0000 C.3   1 <1>   0.0000 
  5 C        0.0000     0.0000     0.0000 C.3   1 <1>   0.0000 
  6 O        0.0000     0.0000     0.0000 O.3   1 <1>   0.0000 
  7 C        0.0000     0.0000     0.0000 C.2   1 <1>   0.0000 
  8 C        0.0000     0.0000     0.0000 C.2   1 <1>   0.0000 
  9 O        0.0000     0.0000     0.0000 O.2   1 <1>   0.0000 
 10 C        0.0000     0.0000     0.0000 C.2   1 <1>   0.0000 
 11 O        0.0000     0.0000     0.0000 O.3   1 <1>   0.0000 
@<TRIPOS>BOND
  1   1   2  1   
  2   2   3  2   
  3   3   4  1   
  4   4   5  1   
  5   4  11  1   
  6   5   6  1   
  7   5  10  1   
  8   6   7  1   
  9   7   8  1   
 10   7   9  2   
 11   8  10  2   
@<TRIPOS>SUBSTRUCTURE
  1 <1>   0 RESIDUE 1 * * 1
# MOE 2007.09 (io_trps.svl 2007.09)
@<TRIPOS>MOLECULE
Cyclamidomycin
10 10 1 0 0 
SMALL
NO_CHARGES


@<TRIPOS>ATOM
  1 O        6.4710     0.0920     0.0000 O.2   1 <1>   0.0000 
  2 C        5.7280    -0.5770     0.0000 C.2   1 <1>   0.0000 
  3 C        4.7770    -0.2680     0.0000 C.2   1 <1>   0.0000 
  4 C        4.5690     0.7100     0.0000 C.2   1 <1>   0.0000 
  5 C        3.6180     1.0190     0.0000 C.2   1 <1>   0.0000 
  6 C        3.3090     1.9700     0.0000 C.3   1 <1>   0.0000 
  7 C        2.3090     1.9700     0.0000 C.3   1 <1>   0.0000 
  8 C        2.0000     1.0190     0.0000 C.3   1 <1>   0.0000 
  9 N        2.8090     0.4310     0.0000 N.2   1 <1>   0.0000 
 10 N        5.9360    -1.5550     0.0000 N.am  1 <1>   0.0000 
@<TRIPOS>BOND
  1   1   2  2   
  2   2   3  1   
  3   2  10  am  
  4   3   4  2   
  5   4   5  1   
  6   5   6  1   
  7   5   9  2   
  8   6   7  1   
  9   7   8  1   
 10   8   9  1   
@<TRIPOS>SUBSTRUCTURE
  1 <1>   0 RESIDUE 1 * * 1
# MOE 2007.09 (io_trps.svl 2007.09)
@<TRIPOS>MOLECULE
Methoxyacetate anion
6 5 1 0 0 
SMALL
NO_CHARGES


@<TRIPOS>ATOM
  1 O        4.5980     0.2500     0.0000 O.3   1 <1>   0.0000 
  2 C        5.4640     0.7500     0.0000 C.3   1 <1>   0.0000 
  3 C        3.7320     0.7500     0.0000 C.3   1 <1>   0.0000 
  4 C        2.8660     0.2500     0.0000 C.2   1 <1>   0.0000 
  5 O        2.8660    -0.7500     0.0000 O.2   1 <1>   0.0000 
  6 O        2.0000     0.7500     0.0000 O.3   1 <1>   0.0000 
@<TRIPOS>BOND
  1   1   2  1   
  2   1   3  1   
  3   3   4  1   
  4   4   5  2   
  5   4   6  1   
@<TRIPOS>SUBSTRUCTURE
  1 <1>   0 RESIDUE 1 * * 1
# MOE 2007.09 (io_trps.svl 2007.09)
@<TRIPOS>MOLECULE
13818742
17 18 1 0 0 
SMALL
NO_CHARGES


@<TRIPOS>ATOM
  1 O        2.8660     1.7330     0.0000 O.3   1 <1>   0.0000 
  2 C        2.0000     1.2330     0.0000 C.3   1 <1>   0.0000 
  3 C        3.7320     1.2330     0.0000 C.ar  1 <1>   0.0000 
  4 C        3.7320     0.2330     0.0000 C.ar  1 <1>   0.0000 
  5 C        4.5980    -0.2670     0.0000 C.ar  1 <1>   0.0000 
  6 C        4.5980    -1.2670     0.0000 C.2   1 <1>   0.0000 
  7 O        5.4640    -1.7670     0.0000 O.2   1 <1>   0.0000 
  8 O        3.7320    -1.7670     0.0000 O.3   1 <1>   0.0000 
  9 C        3.7320    -2.7670     0.0000 C.3   1 <1>   0.0000 
 10 C        5.4640     0.2330     0.0000 C.ar  1 <1>   0.0000 
 11 C        6.3580    -0.3020     0.0000 C.ar  1 <1>   0.0000 
 12 C        7.2640     0.2120     0.0000 C.ar  1 <1>   0.0000 
 13 C        7.2640     1.2540     0.0000 C.ar  1 <1>   0.0000 
 14 C        6.3580     1.7670     0.0000 C.ar  1 <1>   0.0000 
 15 C        6.3460     2.7670     0.0000 C.3   1 <1>   0.0000 
 16 C        5.4640     1.2330     0.0000 C.ar  1 <1>   0.0000 
 17 C        4.5980     1.7330     0.0000 C.ar  1 <1>   0.0000 
@<TRIPOS>BOND
  1   1   2  1   
  2   1   3  1   
  3   3   4  ar  
  4   3  17  ar  
  5   4   5  ar  
  6   5   6  1   
  7   5  10  ar  
  8   6   7  2   
  9   6   8  1   
 10   8   9  1   
 11  10  11  ar  
 12  10  16  ar  
 13  11  12  ar  
 14  12  13  ar  
 15  13  14  ar  
 16  14  15  1   
 17  14  16  ar  
 18  16  17  ar  
@<TRIPOS>SUBSTRUCTURE
  1 <1>   0 RESIDUE 1 * * 1
# MOE 2007.09 (io_trps.svl 2007.09)
@<TRIPOS>MOLECULE
2-ISOPROPYL-3-METHOXYPYRAZINE
11 11 1 0 0 
SMALL
NO_CHARGES


@<TRIPOS>ATOM
  1 O        2.8660     1.0000     0.0000 O.3   1 <1>   0.0000 
  2 N        4.5980    -1.0000     0.0000 N.ar  1 <1>   0.0000 
  3 N        4.5980     1.0000     0.0000 N.ar  1 <1>   0.0000 
  4 C        2.8660    -1.0000     0.0000 C.3   1 <1>   0.0000 
  5 C        3.7320    -0.5000     0.0000 C.ar  1 <1>   0.0000 
  6 C        2.8660    -2.0000     0.0000 C.3   1 <1>   0.0000 
  7 C        2.0000    -0.5000     0.0000 C.3   1 <1>   0.0000 
  8 C        3.7320     0.5000     0.0000 C.ar  1 <1>   0.0000 
  9 C        5.4640    -0.5000     0.0000 C.ar  1 <1>   0.0000 
 10 C        5.4640     0.5000     0.0000 C.ar  1 <1>   0.0000 
 11 C        2.8660     2.0000     0.0000 C.3   1 <1>   0.0000 
@<TRIPOS>BOND
  1   1   8  1   
  2   1  11  1   
  3   2   5  ar  
  4   2   9  ar  
  5   3   8  ar  
  6   3  10  ar  
  7   4   5  1   
  8   4   6  1   
  9   4   7  1   
 10   5   8  ar  
 11   9  10  ar  
@<TRIPOS>SUBSTRUCTURE
  1 <1>   0 RESIDUE 1 * * 1
# MOE 2007.09 (io_trps.svl 2007.09)
@<TRIPOS>MOLECULE
indole-3-acetamide
13 14 1 0 0 
SMALL
NO_CHARGES


@<TRIPOS>ATOM
  1 O        6.6350     0.2280     0.0000 O.2   1 <1>   0.0000 
  2 C        5.9670     0.9720     0.0000 C.2   1 <1>   0.0000 
  3 C        4.9890     0.7660     0.0000 C.3   1 <1>   0.0000 
  4 C        4.6780    -0.1850     0.0000 C.2   1 <1>   0.0000 
  5 C        5.2620    -0.9900     0.0000 C.2   1 <1>   0.0000 
  6 N        4.6780    -1.7940     0.0000 N.pl3 1 <1>   0.0000 
  7 C        3.7320    -1.4900     0.0000 C.ar  1 <1>   0.0000 
  8 C        2.8660    -1.9900     0.0000 C.ar  1 <1>   0.0000 
  9 C        2.0000    -1.4900     0.0000 C.ar  1 <1>   0.0000 
 10 C        2.0000    -0.4900     0.0000 C.ar  1 <1>   0.0000 
 11 C        2.8660     0.0100     0.0000 C.ar  1 <1>   0.0000 
 12 C        3.7320    -0.4900     0.0000 C.ar  1 <1>   0.0000 
 13 N        6.2780     1.9220     0.0000 N.am  1 <1>   0.0000 
@<TRIPOS>BOND
  1   1   2  2   
  2   2   3  1   
  3   2  13  am  
  4   3   4  1   
  5   4   5  2   
  6   4  12  1   
  7   5   6  1   
  8   6   7  1   
  9   7   8  ar  
 10   7  12  ar  
 11   8   9  ar  
 12   9  10  ar  
 13  10  11  ar  
 14  11  12  ar  
@<TRIPOS>SUBSTRUCTURE
  1 <1>   0 RESIDUE 1 * * 1
# MOE 2007.09 (io_trps.svl 2007.09)
@<TRIPOS>MOLECULE
SL-1
13 13 1 0 0 
SMALL
NO_CHARGES


@<TRIPOS>ATOM
  1 O        2.5370    -1.8450     0.0000 O.3   1 <1>   0.0000 
  2 C        3.4030    -1.3450     0.0000 C.ar  1 <1>   0.0000 
  3 C        4.2690    -1.8450     0.0000 C.ar  1 <1>   0.0000 
  4 C        5.1350    -1.3450     0.0000 C.ar  1 <1>   0.0000 
  5 C        5.1350    -0.3450     0.0000 C.ar  1 <1>   0.0000 
  6 C        4.2690     0.1550     0.0000 C.ar  1 <1>   0.0000 
  7 C        4.2690     1.1550     0.0000 C.2   1 <1>   0.0000 
  8 C        5.1350     1.6550     0.0000 C.2   1 <1>   0.0000 
  9 N        5.1350     2.6550     0.0000 N.pl3 1 <1>   0.0000 
 10 O        4.2690     3.1550     0.0000 O.2   1 <1>   0.0000 
 11 O        6.0010     3.1550     0.0000 O.2   1 <1>   0.0000 
 12 O        4.2690    -2.8450     0.0000 O.3   1 <1>   0.0000 
 13 C        3.4030    -0.3450     0.0000 C.ar  1 <1>   0.0000 
@<TRIPOS>BOND
  1   1   2  1   
  2   2   3  ar  
  3   2  13  ar  
  4   3   4  ar  
  5   3  12  1   
  6   4   5  ar  
  7   5   6  ar  
  8   6   7  1   
  9   6  13  ar  
 10   7   8  2   
 11   8   9  1   
 12   9  10  2   
 13   9  11  2   
@<TRIPOS>SUBSTRUCTURE
  1 <1>   0 RESIDUE 1 * * 1
# MOE 2007.09 (io_trps.svl 2007.09)
@<TRIPOS>MOLECULE
indoleacetic acid
13 14 1 0 0 
SMALL
NO_CHARGES


@<TRIPOS>ATOM
  1 O        6.2780     2.0890     0.0000 O.3   1 <1>   0.0000 
  2 C        5.9670     1.1390     0.0000 C.2   1 <1>   0.0000 
  3 C        4.9890     0.9320     0.0000 C.3   1 <1>   0.0000 
  4 C        4.6780    -0.0180     0.0000 C.2   1 <1>   0.0000 
  5 C        5.2620    -0.8230     0.0000 C.2   1 <1>   0.0000 
  6 N        4.6780    -1.6280     0.0000 N.pl3 1 <1>   0.0000 
  7 C        3.7320    -1.3230     0.0000 C.ar  1 <1>   0.0000 
  8 C        2.8660    -1.8230     0.0000 C.ar  1 <1>   0.0000 
  9 C        2.0000    -1.3230     0.0000 C.ar  1 <1>   0.0000 
 10 C        2.0000    -0.3230     0.0000 C.ar  1 <1>   0.0000 
 11 C        2.8660     0.1770     0.0000 C.ar  1 <1>   0.0000 
 12 C        3.7320    -0.3230     0.0000 C.ar  1 <1>   0.0000 
 13 O        6.6350     0.3940     0.0000 O.2   1 <1>   0.0000 
@<TRIPOS>BOND
  1   1   2  1   
  2   2   3  1   
  3   2  13  2   
  4   3   4  1   
  5   4   5  2   
  6   4  12  1   
  7   5   6  1   
  8   6   7  1   
  9   7   8  ar  
 10   7  12  ar  
 11   8   9  ar  
 12   9  10  ar  
 13  10  11  ar  
 14  11  12  ar  
@<TRIPOS>SUBSTRUCTURE
  1 <1>   0 RESIDUE 1 * * 1
# MOE 2007.09 (io_trps.svl 2007.09)
@<TRIPOS>MOLECULE
c0935
6 5 1 0 0 
SMALL
NO_CHARGES


@<TRIPOS>ATOM
  1 O        2.5370     0.7500     0.0000 O.3   1 <1>   0.0000 
  2 N        3.4030     0.2500     0.0000 N.3   1 <1>   0.0000 
  3 C        4.2690     0.7500     0.0000 C.3   1 <1>   0.0000 
  4 C        5.1350     0.2500     0.0000 C.3   1 <1>   0.0000 
  5 C        5.1350    -0.7500     0.0000 C.3   1 <1>   0.0000 
  6 C        6.0010     0.7500     0.0000 C.3   1 <1>   0.0000 
@<TRIPOS>BOND
  1   1   2  1   
  2   2   3  1   
  3   3   4  1   
  4   4   5  1   
  5   4   6  1   
@<TRIPOS>SUBSTRUCTURE
  1 <1>   0 RESIDUE 1 * * 1
# MOE 2007.09 (io_trps.svl 2007.09)
@<TRIPOS>MOLECULE
Tyrosol
10 10 1 0 0 
SMALL
NO_CHARGES


@<TRIPOS>ATOM
  1 O        3.7320     2.7500     0.0000 O.3   1 <1>   0.0000 
  2 C        3.7320     1.7500     0.0000 C.3   1 <1>   0.0000 
  3 C        2.8660     1.2500     0.0000 C.3   1 <1>   0.0000 
  4 C        2.8660     0.2500     0.0000 C.ar  1 <1>   0.0000 
  5 C        2.0000    -0.2500     0.0000 C.ar  1 <1>   0.0000 
  6 C        2.0000    -1.2500     0.0000 C.ar  1 <1>   0.0000 
  7 C        2.8660    -1.7500     0.0000 C.ar  1 <1>   0.0000 
  8 C        3.7320    -1.2500     0.0000 C.ar  1 <1>   0.0000 
  9 O        2.8660    -2.7500     0.0000 O.3   1 <1>   0.0000 
 10 C        3.7320    -0.2500     0.0000 C.ar  1 <1>   0.0000 
@<TRIPOS>BOND
  1   1   2  1   
  2   2   3  1   
  3   3   4  1   
  4   4   5  ar  
  5   4  10  ar  
  6   5   6  ar  
  7   6   7  ar  
  8   7   8  ar  
  9   7   9  1   
 10   8  10  ar  
@<TRIPOS>SUBSTRUCTURE
  1 <1>   0 RESIDUE 1 * * 1
# MOE 2007.09 (io_trps.svl 2007.09)
@<TRIPOS>MOLECULE
BRN 2435036
12 12 1 0 0 
SMALL
NO_CHARGES


@<TRIPOS>ATOM
  1 O        3.7320     2.1900     0.0000 O.2   1 <1>   0.0000 
  2 N        5.4640     2.1900     0.0000 N.am  1 <1>   0.0000 
  3 C        2.8660    -1.3100     0.0000 C.ar  1 <1>   0.0000 
  4 C        3.7320    -0.8100     0.0000 C.ar  1 <1>   0.0000 
  5 C        2.8660    -2.3100     0.0000 C.ar  1 <1>   0.0000 
  6 C        4.5980    -1.3100     0.0000 C.ar  1 <1>   0.0000 
  7 C        2.0000    -0.8100     0.0000 C.3   1 <1>   0.0000 
  8 C        3.7320     0.1900     0.0000 C.2   1 <1>   0.0000 
  9 C        3.7320    -2.8100     0.0000 C.ar  1 <1>   0.0000 
 10 C        4.5980    -2.3100     0.0000 C.ar  1 <1>   0.0000 
 11 C        4.5980     0.6900     0.0000 C.2   1 <1>   0.0000 
 12 C        4.5980     1.6900     0.0000 C.2   1 <1>   0.0000 
@<TRIPOS>BOND
  1   1  12  2   
  2   2  12  am  
  3   3   4  ar  
  4   3   5  ar  
  5   3   7  1   
  6   4   6  ar  
  7   4   8  1   
  8   5   9  ar  
  9   6  10  ar  
 10   8  11  2   
 11   9  10  ar  
 12  11  12  1   
@<TRIPOS>SUBSTRUCTURE
  1 <1>   0 RESIDUE 1 * * 1
# MOE 2007.09 (io_trps.svl 2007.09)
@<TRIPOS>MOLECULE
CHEMBL485987
12 12 1 0 0 
SMALL
NO_CHARGES


@<TRIPOS>ATOM
  1 O        7.1960     1.8100     0.0000 O.2   1 <1>   0.0000 
  2 C        7.1960     0.8100     0.0000 C.2   1 <1>   0.0000 
  3 C        6.3300     0.3100     0.0000 C.2   1 <1>   0.0000 
  4 C        6.3300    -0.6900     0.0000 C.2   1 <1>   0.0000 
  5 C        5.4640    -1.1900     0.0000 C.2   1 <1>   0.0000 
  6 C        4.5980    -0.6900     0.0000 C.2   1 <1>   0.0000 
  7 C        3.7320    -1.1900     0.0000 C.2   1 <1>   0.0000 
  8 C        2.8660    -0.6900     0.0000 C.2   1 <1>   0.0000 
  9 C        2.0000    -1.1900     0.0000 C.3   1 <1>   0.0000 
 10 N        7.1960    -1.1900     0.0000 N.pl3 1 <1>   0.0000 
 11 C        8.0620    -0.6900     0.0000 C.3   1 <1>   0.0000 
 12 C        8.0620     0.3100     0.0000 C.3   1 <1>   0.0000 
@<TRIPOS>BOND
  1   1   2  2   
  2   2   3  1   
  3   2  12  1   
  4   3   4  2   
  5   4   5  1   
  6   4  10  1   
  7   5   6  2   
  8   6   7  1   
  9   7   8  2   
 10   8   9  1   
 11  10  11  1   
 12  11  12  1   
@<TRIPOS>SUBSTRUCTURE
  1 <1>   0 RESIDUE 1 * * 1
# MOE 2007.09 (io_trps.svl 2007.09)
@<TRIPOS>MOLECULE
CINNAMAMIDE
11 11 1 0 0 
SMALL
NO_CHARGES


@<TRIPOS>ATOM
  1 O        2.8660     2.1900     0.0000 O.2   1 <1>   0.0000 
  2 C        3.7320     1.6900     0.0000 C.2   1 <1>   0.0000 
  3 C        3.7320     0.6900     0.0000 C.2   1 <1>   0.0000 
  4 C        2.8660     0.1900     0.0000 C.2   1 <1>   0.0000 
  5 C        2.8660    -0.8100     0.0000 C.ar  1 <1>   0.0000 
  6 C        2.0000    -1.3100     0.0000 C.ar  1 <1>   0.0000 
  7 C        2.0000    -2.3100     0.0000 C.ar  1 <1>   0.0000 
  8 C        2.8660    -2.8100     0.0000 C.ar  1 <1>   0.0000 
  9 C        3.7320    -2.3100     0.0000 C.ar  1 <1>   0.0000 
 10 C        3.7320    -1.3100     0.0000 C.ar  1 <1>   0.0000 
 11 N        4.5980     2.1900     0.0000 N.am  1 <1>   0.0000 
@<TRIPOS>BOND
  1   1   2  2   
  2   2   3  1   
  3   2  11  am  
  4   3   4  2   
  5   4   5  1   
  6   5   6  ar  
  7   5  10  ar  
  8   6   7  ar  
  9   7   8  ar  
 10   8   9  ar  
 11   9  10  ar  
@<TRIPOS>SUBSTRUCTURE
  1 <1>   0 RESIDUE 1 * * 1
# MOE 2007.09 (io_trps.svl 2007.09)
@<TRIPOS>MOLECULE
5-benzylpyrrolidin-2-one
13 14 1 0 0 
SMALL
NO_CHARGES


@<TRIPOS>ATOM
  1 O        6.3090     1.3810     0.0000 O.2   1 <1>   0.0000 
  2 C        5.3150     1.4850     0.0000 C.2   1 <1>   0.0000 
  3 C        4.8150     2.3510     0.0000 C.3   1 <1>   0.0000 
  4 C        3.8370     2.1430     0.0000 C.3   1 <1>   0.0000 
  5 C        3.7320     1.1490     0.0000 C.3   1 <1>   0.0000 
  6 C        2.8660     0.6490     0.0000 C.3   1 <1>   0.0000 
  7 C        2.8660    -0.3510     0.0000 C.ar  1 <1>   0.0000 
  8 C        3.7320    -0.8510     0.0000 C.ar  1 <1>   0.0000 
  9 C        3.7320    -1.8510     0.0000 C.ar  1 <1>   0.0000 
 10 C        2.8660    -2.3510     0.0000 C.ar  1 <1>   0.0000 
 11 C        2.0000    -1.8510     0.0000 C.ar  1 <1>   0.0000 
 12 C        2.0000    -0.8510     0.0000 C.ar  1 <1>   0.0000 
 13 N        4.6460     0.7420     0.0000 N.am  1 <1>   0.0000 
@<TRIPOS>BOND
  1   1   2  2   
  2   2   3  1   
  3   2  13  am  
  4   3   4  1   
  5   4   5  1   
  6   5   6  1   
  7   5  13  1   
  8   6   7  1   
  9   7   8  ar  
 10   7  12  ar  
 11   8   9  ar  
 12   9  10  ar  
 13  10  11  ar  
 14  11  12  ar  
@<TRIPOS>SUBSTRUCTURE
  1 <1>   0 RESIDUE 1 * * 1
# MOE 2007.09 (io_trps.svl 2007.09)
@<TRIPOS>MOLECULE
p-Nitrobenzoic acid
12 12 1 0 0 
SMALL
NO_CHARGES


@<TRIPOS>ATOM
  1 O        3.7320     2.1900     0.0000 O.3   1 <1>   0.0000 
  2 C        2.8660     1.6900     0.0000 C.2   1 <1>   0.0000 
  3 C        2.8660     0.6900     0.0000 C.ar  1 <1>   0.0000 
  4 C        3.7320     0.1900     0.0000 C.ar  1 <1>   0.0000 
  5 C        3.7320    -0.8100     0.0000 C.ar  1 <1>   0.0000 
  6 C        2.8660    -1.3100     0.0000 C.ar  1 <1>   0.0000 
  7 C        2.0000    -0.8100     0.0000 C.ar  1 <1>   0.0000 
  8 N        2.8660    -2.3100     0.0000 N.pl3 1 <1>   0.0000 
  9 O        3.7320    -2.8100     0.0000 O.2   1 <1>   0.0000 
 10 O        2.0000    -2.8100     0.0000 O.2   1 <1>   0.0000 
 11 C        2.0000     0.1900     0.0000 C.ar  1 <1>   0.0000 
 12 O        2.0000     2.1900     0.0000 O.2   1 <1>   0.0000 
@<TRIPOS>BOND
  1   1   2  1   
  2   2   3  1   
  3   2  12  2   
  4   3   4  ar  
  5   3  11  ar  
  6   4   5  ar  
  7   5   6  ar  
  8   6   7  ar  
  9   6   8  1   
 10   7  11  ar  
 11   8   9  2   
 12   8  10  2   
@<TRIPOS>SUBSTRUCTURE
  1 <1>   0 RESIDUE 1 * * 1
# MOE 2007.09 (io_trps.svl 2007.09)
@<TRIPOS>MOLECULE
CINNAMIC ACID
11 11 1 0 0 
SMALL
NO_CHARGES


@<TRIPOS>ATOM
  1 O        4.5980     2.1900     0.0000 O.3   1 <1>   0.0000 
  2 C        3.7320     1.6900     0.0000 C.2   1 <1>   0.0000 
  3 C        3.7320     0.6900     0.0000 C.2   1 <1>   0.0000 
  4 C        2.8660     0.1900     0.0000 C.2   1 <1>   0.0000 
  5 C        2.8660    -0.8100     0.0000 C.ar  1 <1>   0.0000 
  6 C        3.7320    -1.3100     0.0000 C.ar  1 <1>   0.0000 
  7 C        3.7320    -2.3100     0.0000 C.ar  1 <1>   0.0000 
  8 C        2.8660    -2.8100     0.0000 C.ar  1 <1>   0.0000 
  9 C        2.0000    -2.3100     0.0000 C.ar  1 <1>   0.0000 
 10 C        2.0000    -1.3100     0.0000 C.ar  1 <1>   0.0000 
 11 O        2.8660     2.1900     0.0000 O.2   1 <1>   0.0000 
@<TRIPOS>BOND
  1   1   2  1   
  2   2   3  1   
  3   2  11  2   
  4   3   4  2   
  5   4   5  1   
  6   5   6  ar  
  7   5  10  ar  
  8   6   7  ar  
  9   7   8  ar  
 10   8   9  ar  
 11   9  10  ar  
@<TRIPOS>SUBSTRUCTURE
  1 <1>   0 RESIDUE 1 * * 1
# MOE 2007.09 (io_trps.svl 2007.09)
@<TRIPOS>MOLECULE
Benzeneacetamide
10 10 1 0 0 
SMALL
NO_CHARGES


@<TRIPOS>ATOM
  1 O        4.5980     0.5950     0.0000 O.2   1 <1>   0.0000 
  2 C        3.7320     1.0950     0.0000 C.2   1 <1>   0.0000 
  3 C        2.8660     0.5950     0.0000 C.3   1 <1>   0.0000 
  4 C        2.8660    -0.4050     0.0000 C.ar  1 <1>   0.0000 
  5 C        3.7320    -0.9050     0.0000 C.ar  1 <1>   0.0000 
  6 C        3.7320    -1.9050     0.0000 C.ar  1 <1>   0.0000 
  7 C        2.8660    -2.4050     0.0000 C.ar  1 <1>   0.0000 
  8 C        2.0000    -1.9050     0.0000 C.ar  1 <1>   0.0000 
  9 C        2.0000    -0.9050     0.0000 C.ar  1 <1>   0.0000 
 10 N        3.7320     2.0950     0.0000 N.am  1 <1>   0.0000 
@<TRIPOS>BOND
  1   1   2  2   
  2   2   3  1   
  3   2  10  am  
  4   3   4  1   
  5   4   5  ar  
  6   4   9  ar  
  7   5   6  ar  
  8   6   7  ar  
  9   7   8  ar  
 10   8   9  ar  
@<TRIPOS>SUBSTRUCTURE
  1 <1>   0 RESIDUE 1 * * 1
# MOE 2007.09 (io_trps.svl 2007.09)
@<TRIPOS>MOLECULE
PHENYLACETIC ACID
10 10 1 0 0 
SMALL
NO_CHARGES


@<TRIPOS>ATOM
  1 O        3.7320     2.0950     0.0000 O.3   1 <1>   0.0000 
  2 C        3.7320     1.0950     0.0000 C.2   1 <1>   0.0000 
  3 C        2.8660     0.5950     0.0000 C.3   1 <1>   0.0000 
  4 C        2.8660    -0.4050     0.0000 C.ar  1 <1>   0.0000 
  5 C        3.7320    -0.9050     0.0000 C.ar  1 <1>   0.0000 
  6 C        3.7320    -1.9050     0.0000 C.ar  1 <1>   0.0000 
  7 C        2.8660    -2.4050     0.0000 C.ar  1 <1>   0.0000 
  8 C        2.0000    -1.9050     0.0000 C.ar  1 <1>   0.0000 
  9 C        2.0000    -0.9050     0.0000 C.ar  1 <1>   0.0000 
 10 O        4.5980     0.5950     0.0000 O.2   1 <1>   0.0000 
@<TRIPOS>BOND
  1   1   2  1   
  2   2   3  1   
  3   2  10  2   
  4   3   4  1   
  5   4   5  ar  
  6   4   9  ar  
  7   5   6  ar  
  8   6   7  ar  
  9   7   8  ar  
 10   8   9  ar  
@<TRIPOS>SUBSTRUCTURE
  1 <1>   0 RESIDUE 1 * * 1
# MOE 2007.09 (io_trps.svl 2007.09)
@<TRIPOS>MOLECULE
2-Methylbutyramide
7 6 1 0 0 
SMALL
NO_CHARGES


@<TRIPOS>ATOM
  1 O        3.4030    -1.2500     0.0000 O.2   1 <1>   0.0000 
  2 C        3.4030    -0.2500     0.0000 C.2   1 <1>   0.0000 
  3 C        4.2690     0.2500     0.0000 C.3   1 <1>   0.0000 
  4 C        4.2690     1.2500     0.0000 C.3   1 <1>   0.0000 
  5 C        5.1350    -0.2500     0.0000 C.3   1 <1>   0.0000 
  6 C        6.0010     0.2500     0.0000 C.3   1 <1>   0.0000 
  7 N        2.5370     0.2500     0.0000 N.am  1 <1>   0.0000 
@<TRIPOS>BOND
  1   1   2  2   
  2   2   3  1   
  3   2   7  am  
  4   3   4  1   
  5   3   5  1   
  6   5   6  1   
@<TRIPOS>SUBSTRUCTURE
  1 <1>   0 RESIDUE 1 * * 1
# MOE 2007.09 (io_trps.svl 2007.09)
@<TRIPOS>MOLECULE
2-METHYLBUTYRIC ACID
7 6 1 0 0 
SMALL
NO_CHARGES


@<TRIPOS>ATOM
  1 O        5.4640    -0.2500     0.0000 O.3   1 <1>   0.0000 
  2 C        4.5980     0.2500     0.0000 C.2   1 <1>   0.0000 
  3 C        3.7320    -0.2500     0.0000 C.3   1 <1>   0.0000 
  4 C        3.7320    -1.2500     0.0000 C.3   1 <1>   0.0000 
  5 C        2.8660     0.2500     0.0000 C.3   1 <1>   0.0000 
  6 C        2.0000    -0.2500     0.0000 C.3   1 <1>   0.0000 
  7 O        4.5980     1.2500     0.0000 O.2   1 <1>   0.0000 
@<TRIPOS>BOND
  1   1   2  1   
  2   2   3  1   
  3   2   7  2   
  4   3   4  1   
  5   3   5  1   
  6   5   6  1   
@<TRIPOS>SUBSTRUCTURE
  1 <1>   0 RESIDUE 1 * * 1
# MOE 2007.09 (io_trps.svl 2007.09)
@<TRIPOS>MOLECULE
butyrate
6 5 1 0 0 
SMALL
NO_CHARGES


@<TRIPOS>ATOM
  1 O        2.0000     0.7500     0.0000 O.3   1 <1>   0.0000 
  2 C        2.8660     0.2500     0.0000 C.2   1 <1>   0.0000 
  3 C        3.7320     0.7500     0.0000 C.3   1 <1>   0.0000 
  4 C        4.5980     0.2500     0.0000 C.3   1 <1>   0.0000 
  5 C        5.4640     0.7500     0.0000 C.3   1 <1>   0.0000 
  6 O        2.8660    -0.7500     0.0000 O.2   1 <1>   0.0000 
@<TRIPOS>BOND
  1   1   2  1   
  2   2   3  1   
  3   2   6  2   
  4   3   4  1   
  5   4   5  1   
@<TRIPOS>SUBSTRUCTURE
  1 <1>   0 RESIDUE 1 * * 1
# MOE 2007.09 (io_trps.svl 2007.09)
@<TRIPOS>MOLECULE
polyhydroxybutyrate monomer
6 5 1 0 0 
SMALL
NO_CHARGES


@<TRIPOS>ATOM
  1 O        2.5370     0.7500     0.0000 O.3   1 <1>   0.0000 
  2 O        6.0010     0.7500     0.0000 O.2   1 <1>   0.0000 
  3 C        3.4030     0.2500     0.0000 C.3   1 <1>   0.0000 
  4 C        4.2690     0.7500     0.0000 C.3   1 <1>   0.0000 
  5 C        3.4030    -0.7500     0.0000 C.3   1 <1>   0.0000 
  6 C        5.1350     0.2500     0.0000 C.2   1 <1>   0.0000 
@<TRIPOS>BOND
  1   1   3  1   
  2   2   6  2   
  3   3   4  1   
  4   3   5  1   
  5   4   6  1   
@<TRIPOS>SUBSTRUCTURE
  1 <1>   0 RESIDUE 1 * * 1
# MOE 2007.09 (io_trps.svl 2007.09)
@<TRIPOS>MOLECULE
4-Methoxybenzaldehyde
10 10 1 0 0 
SMALL
NO_CHARGES


@<TRIPOS>ATOM
  1 O        2.8660    -2.0000     0.0000 O.3   1 <1>   0.0000 
  2 O        3.7320     2.5000     0.0000 O.2   1 <1>   0.0000 
  3 C        2.8660    -1.0000     0.0000 C.ar  1 <1>   0.0000 
  4 C        2.8660     1.0000     0.0000 C.ar  1 <1>   0.0000 
  5 C        3.7320    -0.5000     0.0000 C.ar  1 <1>   0.0000 
  6 C        2.0000    -0.5000     0.0000 C.ar  1 <1>   0.0000 
  7 C        3.7320     0.5000     0.0000 C.ar  1 <1>   0.0000 
  8 C        2.0000     0.5000     0.0000 C.ar  1 <1>   0.0000 
  9 C        2.8660     2.0000     0.0000 C.2   1 <1>   0.0000 
 10 C        2.0000    -2.5000     0.0000 C.3   1 <1>   0.0000 
@<TRIPOS>BOND
  1   1   3  1   
  2   1  10  1   
  3   2   9  2   
  4   3   5  ar  
  5   3   6  ar  
  6   4   7  ar  
  7   4   8  ar  
  8   4   9  1   
  9   5   7  ar  
 10   6   8  ar  
@<TRIPOS>SUBSTRUCTURE
  1 <1>   0 RESIDUE 1 * * 1
# MOE 2007.09 (io_trps.svl 2007.09)
@<TRIPOS>MOLECULE
o-Anisaldehyde
10 10 1 0 0 
SMALL
NO_CHARGES


@<TRIPOS>ATOM
  1 O        2.8660     0.2500     0.0000 O.3   1 <1>   0.0000 
  2 O        5.4640     1.7500     0.0000 O.2   1 <1>   0.0000 
  3 C        3.7320    -0.2500     0.0000 C.ar  1 <1>   0.0000 
  4 C        4.5980     0.2500     0.0000 C.ar  1 <1>   0.0000 
  5 C        3.7320    -1.2500     0.0000 C.ar  1 <1>   0.0000 
  6 C        5.4640    -0.2500     0.0000 C.ar  1 <1>   0.0000 
  7 C        4.5980    -1.7500     0.0000 C.ar  1 <1>   0.0000 
  8 C        5.4640    -1.2500     0.0000 C.ar  1 <1>   0.0000 
  9 C        4.5980     1.2500     0.0000 C.2   1 <1>   0.0000 
 10 C        2.0000    -0.2500     0.0000 C.3   1 <1>   0.0000 
@<TRIPOS>BOND
  1   1   3  1   
  2   1  10  1   
  3   2   9  2   
  4   3   4  ar  
  5   3   5  ar  
  6   4   6  ar  
  7   4   9  1   
  8   5   7  ar  
  9   6   8  ar  
 10   7   8  ar  
@<TRIPOS>SUBSTRUCTURE
  1 <1>   0 RESIDUE 1 * * 1
# MOE 2007.09 (io_trps.svl 2007.09)
@<TRIPOS>MOLECULE
3-Methoxybenzaldehyde
10 10 1 0 0 
SMALL
NO_CHARGES


@<TRIPOS>ATOM
  1 O        2.0000    -1.2500     0.0000 O.3   1 <1>   0.0000 
  2 O        4.5980     2.2500     0.0000 O.2   1 <1>   0.0000 
  3 C        2.8660    -0.7500     0.0000 C.ar  1 <1>   0.0000 
  4 C        3.7320     0.7500     0.0000 C.ar  1 <1>   0.0000 
  5 C        2.8660     0.2500     0.0000 C.ar  1 <1>   0.0000 
  6 C        3.7320    -1.2500     0.0000 C.ar  1 <1>   0.0000 
  7 C        4.5980     0.2500     0.0000 C.ar  1 <1>   0.0000 
  8 C        4.5980    -0.7500     0.0000 C.ar  1 <1>   0.0000 
  9 C        3.7320     1.7500     0.0000 C.2   1 <1>   0.0000 
 10 C        2.0000    -2.2500     0.0000 C.3   1 <1>   0.0000 
@<TRIPOS>BOND
  1   1   3  1   
  2   1  10  1   
  3   2   9  2   
  4   3   5  ar  
  5   3   6  ar  
  6   4   5  ar  
  7   4   7  ar  
  8   4   9  1   
  9   6   8  ar  
 10   7   8  ar  
@<TRIPOS>SUBSTRUCTURE
  1 <1>   0 RESIDUE 1 * * 1
# MOE 2007.09 (io_trps.svl 2007.09)
@<TRIPOS>MOLECULE
Tryptophol
12 13 1 0 0 
SMALL
NO_CHARGES


@<TRIPOS>ATOM
  1 O        6.2780     2.0890     0.0000 O.3   1 <1>   0.0000 
  2 C        5.9670     1.1390     0.0000 C.3   1 <1>   0.0000 
  3 C        4.9890     0.9320     0.0000 C.3   1 <1>   0.0000 
  4 C        4.6780    -0.0180     0.0000 C.2   1 <1>   0.0000 
  5 C        5.2620    -0.8230     0.0000 C.2   1 <1>   0.0000 
  6 N        4.6780    -1.6280     0.0000 N.pl3 1 <1>   0.0000 
  7 C        3.7320    -1.3230     0.0000 C.ar  1 <1>   0.0000 
  8 C        2.8660    -1.8230     0.0000 C.ar  1 <1>   0.0000 
  9 C        2.0000    -1.3230     0.0000 C.ar  1 <1>   0.0000 
 10 C        2.0000    -0.3230     0.0000 C.ar  1 <1>   0.0000 
 11 C        2.8660     0.1770     0.0000 C.ar  1 <1>   0.0000 
 12 C        3.7320    -0.3230     0.0000 C.ar  1 <1>   0.0000 
@<TRIPOS>BOND
  1   1   2  1   
  2   2   3  1   
  3   3   4  1   
  4   4   5  2   
  5   4  12  1   
  6   5   6  1   
  7   6   7  1   
  8   7   8  ar  
  9   7  12  ar  
 10   8   9  ar  
 11   9  10  ar  
 12  10  11  ar  
 13  11  12  ar  
@<TRIPOS>SUBSTRUCTURE
  1 <1>   0 RESIDUE 1 * * 1
# MOE 2007.09 (io_trps.svl 2007.09)
@<TRIPOS>MOLECULE
indole-3-acetaldehyde
12 13 1 0 0 
SMALL
NO_CHARGES


@<TRIPOS>ATOM
  1 O        6.2780     2.1530     0.0000 O.2   1 <1>   0.0000 
  2 C        5.9670     1.2020     0.0000 C.2   1 <1>   0.0000 
  3 C        4.9890     0.9960     0.0000 C.3   1 <1>   0.0000 
  4 C        4.6780     0.0460     0.0000 C.2   1 <1>   0.0000 
  5 C        5.2620    -0.7590     0.0000 C.2   1 <1>   0.0000 
  6 N        4.6780    -1.5640     0.0000 N.pl3 1 <1>   0.0000 
  7 C        3.7320    -1.2590     0.0000 C.ar  1 <1>   0.0000 
  8 C        2.8660    -1.7590     0.0000 C.ar  1 <1>   0.0000 
  9 C        2.0000    -1.2590     0.0000 C.ar  1 <1>   0.0000 
 10 C        2.0000    -0.2590     0.0000 C.ar  1 <1>   0.0000 
 11 C        2.8660     0.2410     0.0000 C.ar  1 <1>   0.0000 
 12 C        3.7320    -0.2590     0.0000 C.ar  1 <1>   0.0000 
@<TRIPOS>BOND
  1   1   2  2   
  2   2   3  1   
  3   3   4  1   
  4   4   5  2   
  5   4  12  1   
  6   5   6  1   
  7   6   7  1   
  8   7   8  ar  
  9   7  12  ar  
 10   8   9  ar  
 11   9  10  ar  
 12  10  11  ar  
 13  11  12  ar  
@<TRIPOS>SUBSTRUCTURE
  1 <1>   0 RESIDUE 1 * * 1
# MOE 2007.09 (io_trps.svl 2007.09)
@<TRIPOS>MOLECULE
2-PHENYLETHANOL
9 9 1 0 0 
SMALL
NO_CHARGES


@<TRIPOS>ATOM
  1 O        3.7320     2.0950     0.0000 O.3   1 <1>   0.0000 
  2 C        3.7320     1.0950     0.0000 C.3   1 <1>   0.0000 
  3 C        2.8660     0.5950     0.0000 C.3   1 <1>   0.0000 
  4 C        2.8660    -0.4050     0.0000 C.ar  1 <1>   0.0000 
  5 C        3.7320    -0.9050     0.0000 C.ar  1 <1>   0.0000 
  6 C        3.7320    -1.9050     0.0000 C.ar  1 <1>   0.0000 
  7 C        2.8660    -2.4050     0.0000 C.ar  1 <1>   0.0000 
  8 C        2.0000    -1.9050     0.0000 C.ar  1 <1>   0.0000 
  9 C        2.0000    -0.9050     0.0000 C.ar  1 <1>   0.0000 
@<TRIPOS>BOND
  1   1   2  1   
  2   2   3  1   
  3   3   4  1   
  4   4   5  ar  
  5   4   9  ar  
  6   5   6  ar  
  7   6   7  ar  
  8   7   8  ar  
  9   8   9  ar  
@<TRIPOS>SUBSTRUCTURE
  1 <1>   0 RESIDUE 1 * * 1
# MOE 2007.09 (io_trps.svl 2007.09)
@<TRIPOS>MOLECULE
choline
7 6 1 0 0 
SMALL
NO_CHARGES


@<TRIPOS>ATOM
  1 O        5.4640     0.5000     0.0000 O.3   1 <1>   0.0000 
  2 C        4.5980     0.0000     0.0000 C.3   1 <1>   0.0000 
  3 C        3.7320     0.5000     0.0000 C.3   1 <1>   0.0000 
  4 N        2.8660     0.0000     0.0000 N.4   1 <1>   0.0000 
  5 C        3.3660    -0.8660     0.0000 C.3   1 <1>   0.0000 
  6 C        2.3660     0.8660     0.0000 C.3   1 <1>   0.0000 
  7 C        2.0000    -0.5000     0.0000 C.3   1 <1>   0.0000 
@<TRIPOS>BOND
  1   1   2  1   
  2   2   3  1   
  3   3   4  1   
  4   4   5  1   
  5   4   6  1   
  6   4   7  1   
@<TRIPOS>SUBSTRUCTURE
  1 <1>   0 RESIDUE 1 * * 1
# MOE 2007.09 (io_trps.svl 2007.09)
@<TRIPOS>MOLECULE
BENZOPHENONE
14 15 1 0 0 
SMALL
NO_CHARGES


@<TRIPOS>ATOM
  1 O        2.0000     1.0000     0.0000 O.2   1 <1>   0.0000 
  2 C        2.8660     0.5000     0.0000 C.2   1 <1>   0.0000 
  3 C        3.7320     1.0000     0.0000 C.ar  1 <1>   0.0000 
  4 C        3.7320     2.0000     0.0000 C.ar  1 <1>   0.0000 
  5 C        4.5980     2.5000     0.0000 C.ar  1 <1>   0.0000 
  6 C        5.4640     2.0000     0.0000 C.ar  1 <1>   0.0000 
  7 C        5.4640     1.0000     0.0000 C.ar  1 <1>   0.0000 
  8 C        4.5980     0.5000     0.0000 C.ar  1 <1>   0.0000 
  9 C        2.8660    -0.5000     0.0000 C.ar  1 <1>   0.0000 
 10 C        3.7320    -1.0000     0.0000 C.ar  1 <1>   0.0000 
 11 C        3.7320    -2.0000     0.0000 C.ar  1 <1>   0.0000 
 12 C        2.8660    -2.5000     0.0000 C.ar  1 <1>   0.0000 
 13 C        2.0000    -2.0000     0.0000 C.ar  1 <1>   0.0000 
 14 C        2.0000    -1.0000     0.0000 C.ar  1 <1>   0.0000 
@<TRIPOS>BOND
  1   1   2  2   
  2   2   3  1   
  3   2   9  1   
  4   3   4  ar  
  5   3   8  ar  
  6   4   5  ar  
  7   5   6  ar  
  8   6   7  ar  
  9   7   8  ar  
 10   9  10  ar  
 11   9  14  ar  
 12  10  11  ar  
 13  11  12  ar  
 14  12  13  ar  
 15  13  14  ar  
@<TRIPOS>SUBSTRUCTURE
  1 <1>   0 RESIDUE 1 * * 1
# MOE 2007.09 (io_trps.svl 2007.09)
@<TRIPOS>MOLECULE
HOLOMYCIN
13 14 1 0 0 
SMALL
NO_CHARGES


@<TRIPOS>ATOM
  1 S        5.4850    -0.2230     0.0000 S.3   1 <1>   0.0000 
  2 C        4.5390    -0.5280     0.0000 C.2   1 <1>   0.0000 
  3 C        4.5390    -1.5280     0.0000 C.2   1 <1>   0.0000 
  4 C        5.4850    -1.8320     0.0000 C.2   1 <1>   0.0000 
  5 N        3.5880    -1.8370     0.0000 N.am  1 <1>   0.0000 
  6 C        3.0000    -1.0280     0.0000 C.2   1 <1>   0.0000 
  7 O        2.0000    -1.0280     0.0000 O.2   1 <1>   0.0000 
  8 C        3.5880    -0.2190     0.0000 C.2   1 <1>   0.0000 
  9 N        3.2790     0.7320     0.0000 N.am  1 <1>   0.0000 
 10 C        3.9480     1.4750     0.0000 C.2   1 <1>   0.0000 
 11 C        3.6390     2.4260     0.0000 C.3   1 <1>   0.0000 
 12 O        4.9260     1.2680     0.0000 O.2   1 <1>   0.0000 
 13 S        6.0690    -1.0280     0.0000 S.3   1 <1>   0.0000 
@<TRIPOS>BOND
  1   1   2  1   
  2   1  13  1   
  3   2   3  1   
  4   2   8  2   
  5   3   4  2   
  6   3   5  1   
  7   4  13  1   
  8   5   6  am  
  9   6   7  2   
 10   6   8  1   
 11   8   9  1   
 12   9  10  am  
 13  10  11  1   
 14  10  12  2   
@<TRIPOS>SUBSTRUCTURE
  1 <1>   0 RESIDUE 1 * * 1
# MOE 2007.09 (io_trps.svl 2007.09)
@<TRIPOS>MOLECULE
Reticulol
16 17 1 0 0 
SMALL
NO_CHARGES


@<TRIPOS>ATOM
  1 O        7.2640    -0.1760     0.0000 O.3   1 <1>   0.0000 
  2 C        6.3580    -0.6900     0.0000 C.2   1 <1>   0.0000 
  3 C        5.4640    -0.1550     0.0000 C.ar  1 <1>   0.0000 
  4 C        4.5980    -0.6550     0.0000 C.ar  1 <1>   0.0000 
  5 C        3.7320    -0.1550     0.0000 C.ar  1 <1>   0.0000 
  6 C        3.7320     0.8450     0.0000 C.ar  1 <1>   0.0000 
  7 C        4.5980     1.3450     0.0000 C.ar  1 <1>   0.0000 
  8 O        2.8660     1.3450     0.0000 O.3   1 <1>   0.0000 
  9 O        2.8660    -0.6550     0.0000 O.3   1 <1>   0.0000 
 10 C        2.0000    -0.1550     0.0000 C.3   1 <1>   0.0000 
 11 O        4.5980    -1.6550     0.0000 O.3   1 <1>   0.0000 
 12 C        5.4640     0.8450     0.0000 C.ar  1 <1>   0.0000 
 13 C        6.3580     1.3800     0.0000 C.2   1 <1>   0.0000 
 14 O        6.3460    -1.6900     0.0000 O.2   1 <1>   0.0000 
 15 C        7.2640     0.8660     0.0000 C.2   1 <1>   0.0000 
 16 C        8.1280     1.3690     0.0000 C.3   1 <1>   0.0000 
@<TRIPOS>BOND
  1   1   2  1   
  2   1  15  1   
  3   2   3  1   
  4   2  14  2   
  5   3   4  ar  
  6   3  12  ar  
  7   4   5  ar  
  8   4  11  1   
  9   5   6  ar  
 10   5   9  1   
 11   6   7  ar  
 12   6   8  1   
 13   7  12  ar  
 14   9  10  1   
 15  12  13  1   
 16  13  15  2   
 17  15  16  1   
@<TRIPOS>SUBSTRUCTURE
  1 <1>   0 RESIDUE 1 * * 1
# MOE 2007.09 (io_trps.svl 2007.09)
@<TRIPOS>MOLECULE
Abbeymycin
18 20 1 0 0 
SMALL
NO_CHARGES


@<TRIPOS>ATOM
  1 O        4.7280     1.6330     0.0000 O.3   1 <1>   0.0000 
  2 C        5.2910     2.4590     0.0000 C.3   1 <1>   0.0000 
  3 C        5.1610     0.7320     0.0000 C.3   1 <1>   0.0000 
  4 C        4.5380    -0.0500     0.0000 C.3   1 <1>   0.0000 
  5 C        3.5480     0.0360     0.0000 C.3   1 <1>   0.0000 
  6 C        3.1580    -0.8780     0.0000 C.3   1 <1>   0.0000 
  7 C        3.9060    -1.5330     0.0000 C.3   1 <1>   0.0000 
  8 O        2.1830    -1.1000     0.0000 O.3   1 <1>   0.0000 
  9 N        4.7600    -1.0250     0.0000 N.am  1 <1>   0.0000 
 10 C        5.6610    -1.4590     0.0000 C.2   1 <1>   0.0000 
 11 C        6.5620    -1.0250     0.0000 C.ar  1 <1>   0.0000 
 12 C        7.3150    -1.7450     0.0000 C.ar  1 <1>   0.0000 
 13 C        8.3130    -1.4460     0.0000 C.ar  1 <1>   0.0000 
 14 C        8.5440    -0.4300     0.0000 C.ar  1 <1>   0.0000 
 15 C        7.7750     0.2720     0.0000 C.ar  1 <1>   0.0000 
 16 C        6.7850    -0.0500     0.0000 C.ar  1 <1>   0.0000 
 17 O        5.6610    -2.4590     0.0000 O.2   1 <1>   0.0000 
 18 N        6.1610     0.7320     0.0000 N.pl3 1 <1>   0.0000 
@<TRIPOS>BOND
  1   1   2  1   
  2   1   3  1   
  3   3   4  1   
  4   3  18  1   
  5   4   5  1   
  6   4   9  1   
  7   5   6  1   
  8   6   7  1   
  9   6   8  1   
 10   7   9  1   
 11   9  10  am  
 12  10  11  1   
 13  10  17  2   
 14  11  12  ar  
 15  11  16  ar  
 16  12  13  ar  
 17  13  14  ar  
 18  14  15  ar  
 19  15  16  ar  
 20  16  18  1   
@<TRIPOS>SUBSTRUCTURE
  1 <1>   0 RESIDUE 1 * * 1
# MOE 2007.09 (io_trps.svl 2007.09)
@<TRIPOS>MOLECULE
LL-c10037alpha
13 14 1 0 0 
SMALL
NO_CHARGES


@<TRIPOS>ATOM
  1 O        7.1970     0.1550     0.0000 O.3   1 <1>   0.0000 
  2 O        5.4640    -1.8450     0.0000 O.3   1 <1>   0.0000 
  3 O        5.4640     2.1550     0.0000 O.2   1 <1>   0.0000 
  4 O        2.8660    -0.3450     0.0000 O.2   1 <1>   0.0000 
  5 N        3.7320     1.1550     0.0000 N.am  1 <1>   0.0000 
  6 C        6.3300    -0.3450     0.0000 C.3   1 <1>   0.0000 
  7 C        6.3300     0.6550     0.0000 C.3   1 <1>   0.0000 
  8 C        5.4640    -0.8450     0.0000 C.3   1 <1>   0.0000 
  9 C        5.4640     1.1550     0.0000 C.2   1 <1>   0.0000 
 10 C        4.5980    -0.3450     0.0000 C.2   1 <1>   0.0000 
 11 C        4.5980     0.6550     0.0000 C.2   1 <1>   0.0000 
 12 C        2.8660     0.6550     0.0000 C.2   1 <1>   0.0000 
 13 C        2.0000     1.1550     0.0000 C.3   1 <1>   0.0000 
@<TRIPOS>BOND
  1   1   6  1   
  2   1   7  1   
  3   2   8  1   
  4   3   9  2   
  5   4  12  2   
  6   5  11  1   
  7   5  12  am  
  8   6   7  1   
  9   6   8  1   
 10   7   9  1   
 11   8  10  1   
 12   9  11  1   
 13  10  11  2   
 14  12  13  1   
@<TRIPOS>SUBSTRUCTURE
  1 <1>   0 RESIDUE 1 * * 1
# MOE 2007.09 (io_trps.svl 2007.09)
@<TRIPOS>MOLECULE
DC 81
18 20 1 0 0 
SMALL
NO_CHARGES


@<TRIPOS>ATOM
  1 O        4.5040    -1.2730     0.0000 O.2   1 <1>   0.0000 
  2 O        7.8850    -0.9430     0.0000 O.3   1 <1>   0.0000 
  3 O        8.3410     1.0540     0.0000 O.3   1 <1>   0.0000 
  4 N        3.6030     0.1610     0.0000 N.am  1 <1>   0.0000 
  5 N        5.0040     1.9170     0.0000 N.2   1 <1>   0.0000 
  6 C        3.3800     1.1360     0.0000 C.3   1 <1>   0.0000 
  7 C        2.3900     1.2220     0.0000 C.3   1 <1>   0.0000 
  8 C        2.0000     0.3080     0.0000 C.3   1 <1>   0.0000 
  9 C        2.7480    -0.3470     0.0000 C.3   1 <1>   0.0000 
 10 C        4.5040    -0.2730     0.0000 C.2   1 <1>   0.0000 
 11 C        4.0040     1.9170     0.0000 C.2   1 <1>   0.0000 
 12 C        5.4050     0.1610     0.0000 C.ar  1 <1>   0.0000 
 13 C        5.6270     1.1360     0.0000 C.ar  1 <1>   0.0000 
 14 C        6.1570    -0.5600     0.0000 C.ar  1 <1>   0.0000 
 15 C        6.6180     1.4580     0.0000 C.ar  1 <1>   0.0000 
 16 C        7.1550    -0.2600     0.0000 C.ar  1 <1>   0.0000 
 17 C        7.3870     0.7550     0.0000 C.ar  1 <1>   0.0000 
 18 C        7.6590    -1.9170     0.0000 C.3   1 <1>   0.0000 
@<TRIPOS>BOND
  1   1  10  2   
  2   2  16  1   
  3   2  18  1   
  4   3  17  1   
  5   4   6  1   
  6   4   9  1   
  7   4  10  am  
  8   5  11  2   
  9   5  13  1   
 10   6   7  1   
 11   6  11  1   
 12   7   8  1   
 13   8   9  1   
 14  10  12  1   
 15  12  13  ar  
 16  12  14  ar  
 17  13  15  ar  
 18  14  16  ar  
 19  15  17  ar  
 20  16  17  ar  
@<TRIPOS>SUBSTRUCTURE
  1 <1>   0 RESIDUE 1 * * 1
# MOE 2007.09 (io_trps.svl 2007.09)
@<TRIPOS>MOLECULE
7-deoxyechinosporin
15 17 1 0 0 
SMALL
NO_CHARGES


@<TRIPOS>ATOM
  1 C        0.0000     0.0000     0.0000 C.3   1 <1>   0.0000 
  2 C        0.0000     0.0000     0.0000 C.2   1 <1>   0.0000 
  3 C        0.0000     0.0000     0.0000 C.2   1 <1>   0.0000 
  4 C        0.0000     0.0000     0.0000 C.3   1 <1>   0.0000 
  5 C        0.0000     0.0000     0.0000 C.3   1 <1>   0.0000 
  6 O        0.0000     0.0000     0.0000 O.3   1 <1>   0.0000 
  7 O        0.0000     0.0000     0.0000 O.3   1 <1>   0.0000 
  8 C        0.0000     0.0000     0.0000 C.2   1 <1>   0.0000 
  9 C        0.0000     0.0000     0.0000 C.2   1 <1>   0.0000 
 10 O        0.0000     0.0000     0.0000 O.2   1 <1>   0.0000 
 11 N        0.0000     0.0000     0.0000 N.am  1 <1>   0.0000 
 12 C        0.0000     0.0000     0.0000 C.2   1 <1>   0.0000 
 13 C        0.0000     0.0000     0.0000 C.2   1 <1>   0.0000 
 14 O        0.0000     0.0000     0.0000 O.2   1 <1>   0.0000 
 15 C        0.0000     0.0000     0.0000 C.3   1 <1>   0.0000 
@<TRIPOS>BOND
  1   1   2  1   
  2   1  13  1   
  3   1  15  1   
  4   2   3  2   
  5   3   4  1   
  6   4   5  1   
  7   4  15  1   
  8   5   6  1   
  9   5   7  1   
 10   6  13  1   
 11   7   8  1   
 12   8   9  1   
 13   8  12  2   
 14   9  10  2   
 15   9  11  am  
 16  12  15  1   
 17  13  14  2   
@<TRIPOS>SUBSTRUCTURE
  1 <1>   0 RESIDUE 1 * * 1
# MOE 2007.09 (io_trps.svl 2007.09)
@<TRIPOS>MOLECULE
sulfanilamide
11 11 1 0 0 
SMALL
NO_CHARGES


@<TRIPOS>ATOM
  1 S        3.0000     1.5000     0.0000 S.o2  1 <1>   0.0000 
  2 C        3.0000     0.5000     0.0000 C.ar  1 <1>   0.0000 
  3 C        2.1340     0.0000     0.0000 C.ar  1 <1>   0.0000 
  4 C        2.1340    -1.0000     0.0000 C.ar  1 <1>   0.0000 
  5 C        3.0000    -1.5000     0.0000 C.ar  1 <1>   0.0000 
  6 C        3.8660    -1.0000     0.0000 C.ar  1 <1>   0.0000 
  7 N        3.0000    -2.5000     0.0000 N.pl3 1 <1>   0.0000 
  8 C        3.8660     0.0000     0.0000 C.ar  1 <1>   0.0000 
  9 N        3.0000     2.5000     0.0000 N.am  1 <1>   0.0000 
 10 O        2.0000     1.5000     0.0000 O.2   1 <1>   0.0000 
 11 O        4.0000     1.5000     0.0000 O.2   1 <1>   0.0000 
@<TRIPOS>BOND
  1   1   2  1   
  2   1   9  am  
  3   1  10  2   
  4   1  11  2   
  5   2   3  ar  
  6   2   8  ar  
  7   3   4  ar  
  8   4   5  ar  
  9   5   6  ar  
 10   5   7  1   
 11   6   8  ar  
@<TRIPOS>SUBSTRUCTURE
  1 <1>   0 RESIDUE 1 * * 1
# MOE 2007.09 (io_trps.svl 2007.09)
@<TRIPOS>MOLECULE
3-hydroxyquinoline-2-carboxylic acid
14 15 1 0 0 
SMALL
NO_CHARGES


@<TRIPOS>ATOM
  1 O        2.8660     1.1550     0.0000 O.3   1 <1>   0.0000 
  2 C        3.7320     0.6550     0.0000 C.ar  1 <1>   0.0000 
  3 C        3.7320    -0.3450     0.0000 C.ar  1 <1>   0.0000 
  4 C        2.8660    -0.8450     0.0000 C.2   1 <1>   0.0000 
  5 O        2.0000    -0.3450     0.0000 O.2   1 <1>   0.0000 
  6 O        2.8660    -1.8450     0.0000 O.3   1 <1>   0.0000 
  7 N        4.5980    -0.8450     0.0000 N.ar  1 <1>   0.0000 
  8 C        5.4640    -0.3450     0.0000 C.ar  1 <1>   0.0000 
  9 C        6.3580    -0.8800     0.0000 C.ar  1 <1>   0.0000 
 10 C        7.2640    -0.3660     0.0000 C.ar  1 <1>   0.0000 
 11 C        7.2640     0.6760     0.0000 C.ar  1 <1>   0.0000 
 12 C        6.3580     1.1900     0.0000 C.ar  1 <1>   0.0000 
 13 C        5.4640     0.6550     0.0000 C.ar  1 <1>   0.0000 
 14 C        4.5980     1.1550     0.0000 C.ar  1 <1>   0.0000 
@<TRIPOS>BOND
  1   1   2  1   
  2   2   3  ar  
  3   2  14  ar  
  4   3   4  1   
  5   3   7  ar  
  6   4   5  2   
  7   4   6  1   
  8   7   8  ar  
  9   8   9  ar  
 10   8  13  ar  
 11   9  10  ar  
 12  10  11  ar  
 13  11  12  ar  
 14  12  13  ar  
 15  13  14  ar  
@<TRIPOS>SUBSTRUCTURE
  1 <1>   0 RESIDUE 1 * * 1
# MOE 2007.09 (io_trps.svl 2007.09)
@<TRIPOS>MOLECULE
50900674
15 16 1 0 0 
SMALL
NO_CHARGES


@<TRIPOS>ATOM
  1 S        2.9230     0.2060     0.0000 S.3   1 <1>   0.0000 
  2 C        3.7320    -0.3820     0.0000 C.2   1 <1>   0.0000 
  3 C        3.7320    -1.3820     0.0000 C.2   1 <1>   0.0000 
  4 C        4.5980    -1.8820     0.0000 C.2   1 <1>   0.0000 
  5 C        4.5980    -2.8820     0.0000 C.2   1 <1>   0.0000 
  6 C        3.7320    -3.3820     0.0000 C.2   1 <1>   0.0000 
  7 C        2.8660    -2.8820     0.0000 C.2   1 <1>   0.0000 
  8 C        2.8660    -1.8820     0.0000 C.2   1 <1>   0.0000 
  9 O        2.0000    -1.3820     0.0000 O.2   1 <1>   0.0000 
 10 N        4.5410     0.2060     0.0000 N.pl3 1 <1>   0.0000 
 11 C        4.2320     1.1570     0.0000 C.3   1 <1>   0.0000 
 12 C        4.8200     1.9660     0.0000 C.3   1 <1>   0.0000 
 13 O        4.4130     2.8800     0.0000 O.3   1 <1>   0.0000 
 14 C        3.2320     1.1570     0.0000 C.3   1 <1>   0.0000 
 15 C        2.6440     1.9660     0.0000 C.3   1 <1>   0.0000 
@<TRIPOS>BOND
  1   1   2  1   
  2   1  14  1   
  3   2   3  2   
  4   2  10  1   
  5   3   4  1   
  6   3   8  1   
  7   4   5  2   
  8   5   6  1   
  9   6   7  2   
 10   7   8  1   
 11   8   9  2   
 12  10  11  1   
 13  11  12  1   
 14  11  14  1   
 15  12  13  1   
 16  14  15  1   
@<TRIPOS>SUBSTRUCTURE
  1 <1>   0 RESIDUE 1 * * 1
# MOE 2007.09 (io_trps.svl 2007.09)
@<TRIPOS>MOLECULE
50908671
14 15 1 0 0 
SMALL
NO_CHARGES


@<TRIPOS>ATOM
  1 S        2.9230     0.2060     0.0000 S.3   1 <1>   0.0000 
  2 C        3.7320    -0.3820     0.0000 C.2   1 <1>   0.0000 
  3 C        3.7320    -1.3820     0.0000 C.2   1 <1>   0.0000 
  4 C        4.5980    -1.8820     0.0000 C.2   1 <1>   0.0000 
  5 C        4.5980    -2.8820     0.0000 C.2   1 <1>   0.0000 
  6 C        3.7320    -3.3820     0.0000 C.2   1 <1>   0.0000 
  7 C        2.8660    -2.8820     0.0000 C.2   1 <1>   0.0000 
  8 C        2.8660    -1.8820     0.0000 C.2   1 <1>   0.0000 
  9 O        2.0000    -1.3820     0.0000 O.2   1 <1>   0.0000 
 10 N        4.5410     0.2060     0.0000 N.pl3 1 <1>   0.0000 
 11 C        4.2320     1.1570     0.0000 C.3   1 <1>   0.0000 
 12 C        4.8200     1.9660     0.0000 C.3   1 <1>   0.0000 
 13 O        4.4130     2.8800     0.0000 O.3   1 <1>   0.0000 
 14 C        3.2320     1.1570     0.0000 C.3   1 <1>   0.0000 
@<TRIPOS>BOND
  1   1   2  1   
  2   1  14  1   
  3   2   3  2   
  4   2  10  1   
  5   3   4  1   
  6   3   8  1   
  7   4   5  2   
  8   5   6  1   
  9   6   7  2   
 10   7   8  1   
 11   8   9  2   
 12  10  11  1   
 13  11  12  1   
 14  11  14  1   
 15  12  13  1   
@<TRIPOS>SUBSTRUCTURE
  1 <1>   0 RESIDUE 1 * * 1
# MOE 2007.09 (io_trps.svl 2007.09)
@<TRIPOS>MOLECULE
FOSFOMYCIN
8 8 1 0 0 
SMALL
NO_CHARGES


@<TRIPOS>ATOM
  1 P        4.3660     0.0280     0.0000 P.3   1 <1>   0.0000 
  2 C        3.3660     0.0280     0.0000 C.3   1 <1>   0.0000 
  3 C        2.5000    -0.4720     0.0000 C.3   1 <1>   0.0000 
  4 C        2.0000    -1.3380     0.0000 C.3   1 <1>   0.0000 
  5 O        2.5000     0.5280     0.0000 O.3   1 <1>   0.0000 
  6 O        4.3660    -0.9720     0.0000 O.2   1 <1>   0.0000 
  7 O        4.3660     1.0280     0.0000 O.3   1 <1>   0.0000 
  8 O        5.3660     0.0280     0.0000 O.3   1 <1>   0.0000 
@<TRIPOS>BOND
  1   1   2  1   
  2   1   6  2   
  3   1   7  1   
  4   1   8  1   
  5   2   3  1   
  6   2   5  1   
  7   3   4  1   
  8   3   5  1   
@<TRIPOS>SUBSTRUCTURE
  1 <1>   0 RESIDUE 1 * * 1
# MOE 2007.09 (io_trps.svl 2007.09)
@<TRIPOS>MOLECULE
NSC614616
10 10 1 0 0 
SMALL
NO_CHARGES


@<TRIPOS>ATOM
  1 O        2.5370     0.0000     0.0000 O.3   1 <1>   0.0000 
  2 C        3.4030    -0.5000     0.0000 C.2   1 <1>   0.0000 
  3 C        4.2690     0.0000     0.0000 C.3   1 <1>   0.0000 
  4 C        4.2690     1.0000     0.0000 C.3   1 <1>   0.0000 
  5 C        5.1350     1.5000     0.0000 C.3   1 <1>   0.0000 
  6 N        6.0010     1.0000     0.0000 N.2   1 <1>   0.0000 
  7 C        6.0010     0.0000     0.0000 C.2   1 <1>   0.0000 
  8 C        6.8670    -0.5000     0.0000 C.3   1 <1>   0.0000 
  9 N        5.1350    -0.5000     0.0000 N.pl3 1 <1>   0.0000 
 10 O        3.4030    -1.5000     0.0000 O.2   1 <1>   0.0000 
@<TRIPOS>BOND
  1   1   2  1   
  2   2   3  1   
  3   2  10  2   
  4   3   4  1   
  5   3   9  1   
  6   4   5  1   
  7   5   6  1   
  8   6   7  2   
  9   7   8  1   
 10   7   9  1   
@<TRIPOS>SUBSTRUCTURE
  1 <1>   0 RESIDUE 1 * * 1
# MOE 2007.09 (io_trps.svl 2007.09)
@<TRIPOS>MOLECULE
Oxetin
8 8 1 0 0 
SMALL
NO_CHARGES


@<TRIPOS>ATOM
  1 O        4.3060     1.3360     0.0000 O.3   1 <1>   0.0000 
  2 C        3.3060     1.3360     0.0000 C.3   1 <1>   0.0000 
  3 C        3.3060     0.3360     0.0000 C.3   1 <1>   0.0000 
  4 N        2.5990    -0.3710     0.0000 N.3   1 <1>   0.0000 
  5 C        4.3060     0.3360     0.0000 C.3   1 <1>   0.0000 
  6 C        5.0130    -0.3710     0.0000 C.2   1 <1>   0.0000 
  7 O        4.7540    -1.3360     0.0000 O.2   1 <1>   0.0000 
  8 O        5.9790    -0.1120     0.0000 O.3   1 <1>   0.0000 
@<TRIPOS>BOND
  1   1   2  1   
  2   1   5  1   
  3   2   3  1   
  4   3   4  1   
  5   3   5  1   
  6   5   6  1   
  7   6   7  2   
  8   6   8  1   
@<TRIPOS>SUBSTRUCTURE
  1 <1>   0 RESIDUE 1 * * 1
# MOE 2007.09 (io_trps.svl 2007.09)
@<TRIPOS>MOLECULE
oxalic acid
6 5 1 0 0 
SMALL
NO_CHARGES


@<TRIPOS>ATOM
  1 O        2.5370     0.2500     0.0000 O.3   1 <1>   0.0000 
  2 C        3.4030    -0.2500     0.0000 C.2   1 <1>   0.0000 
  3 C        4.2690     0.2500     0.0000 C.2   1 <1>   0.0000 
  4 O        4.2690     1.2500     0.0000 O.2   1 <1>   0.0000 
  5 O        5.1350    -0.2500     0.0000 O.3   1 <1>   0.0000 
  6 O        3.4030    -1.2500     0.0000 O.2   1 <1>   0.0000 
@<TRIPOS>BOND
  1   1   2  1   
  2   2   3  1   
  3   2   6  2   
  4   3   4  2   
  5   3   5  1   
@<TRIPOS>SUBSTRUCTURE
  1 <1>   0 RESIDUE 1 * * 1
# MOE 2007.09 (io_trps.svl 2007.09)
@<TRIPOS>MOLECULE
Antibiotic G2201-C
10 10 1 0 0 
SMALL
NO_CHARGES


@<TRIPOS>ATOM
  1 O        3.1720     0.4660     0.0000 O.3   1 <1>   0.0000 
  2 C        3.7600    -0.3430     0.0000 C.3   1 <1>   0.0000 
  3 C        4.5690    -0.9300     0.0000 C.2   1 <1>   0.0000 
  4 C        4.2600    -1.8820     0.0000 C.2   1 <1>   0.0000 
  5 C        3.2600    -1.8820     0.0000 C.2   1 <1>   0.0000 
  6 O        5.5200    -0.6210     0.0000 O.2   1 <1>   0.0000 
  7 C        2.9510    -0.9300     0.0000 C.2   1 <1>   0.0000 
  8 O        2.0000    -0.6210     0.0000 O.2   1 <1>   0.0000 
  9 C        4.3480     0.4660     0.0000 C.3   1 <1>   0.0000 
 10 O        3.9410     1.3800     0.0000 O.3   1 <1>   0.0000 
@<TRIPOS>BOND
  1   1   2  1   
  2   2   3  1   
  3   2   7  1   
  4   2   9  1   
  5   3   4  1   
  6   3   6  2   
  7   4   5  2   
  8   5   7  1   
  9   7   8  2   
 10   9  10  1   
@<TRIPOS>SUBSTRUCTURE
  1 <1>   0 RESIDUE 1 * * 1
# MOE 2007.09 (io_trps.svl 2007.09)
@<TRIPOS>MOLECULE
Oxychloraphin
17 19 1 0 0 
SMALL
NO_CHARGES


@<TRIPOS>ATOM
  1 O        5.5430     1.4600     0.0000 O.2   1 <1>   0.0000 
  2 C        6.4140     0.9700     0.0000 C.2   1 <1>   0.0000 
  3 C        6.4260    -0.0300     0.0000 C.ar  1 <1>   0.0000 
  4 C        7.3320    -0.5440     0.0000 C.ar  1 <1>   0.0000 
  5 C        7.3320    -1.5860     0.0000 C.ar  1 <1>   0.0000 
  6 C        6.4260    -2.1000     0.0000 C.ar  1 <1>   0.0000 
  7 C        5.5320    -1.5650     0.0000 C.ar  1 <1>   0.0000 
  8 N        4.6660    -2.0650     0.0000 N.ar  1 <1>   0.0000 
  9 C        3.8000    -1.5650     0.0000 C.ar  1 <1>   0.0000 
 10 C        2.9060    -2.1000     0.0000 C.ar  1 <1>   0.0000 
 11 C        2.0000    -1.5860     0.0000 C.ar  1 <1>   0.0000 
 12 C        2.0000    -0.5440     0.0000 C.ar  1 <1>   0.0000 
 13 C        2.9060    -0.0300     0.0000 C.ar  1 <1>   0.0000 
 14 C        3.8000    -0.5650     0.0000 C.ar  1 <1>   0.0000 
 15 N        4.6660    -0.0650     0.0000 N.ar  1 <1>   0.0000 
 16 C        5.5320    -0.5650     0.0000 C.ar  1 <1>   0.0000 
 17 N        7.2750     1.4800     0.0000 N.am  1 <1>   0.0000 
@<TRIPOS>BOND
  1   1   2  2   
  2   2   3  1   
  3   2  17  am  
  4   3   4  ar  
  5   3  16  ar  
  6   4   5  ar  
  7   5   6  ar  
  8   6   7  ar  
  9   7   8  ar  
 10   7  16  ar  
 11   8   9  ar  
 12   9  10  ar  
 13   9  14  ar  
 14  10  11  ar  
 15  11  12  ar  
 16  12  13  ar  
 17  13  14  ar  
 18  14  15  ar  
 19  15  16  ar  
@<TRIPOS>SUBSTRUCTURE
  1 <1>   0 RESIDUE 1 * * 1
# MOE 2007.09 (io_trps.svl 2007.09)
@<TRIPOS>MOLECULE
1-Phenazinecarboxylic acid
17 19 1 0 0 
SMALL
NO_CHARGES


@<TRIPOS>ATOM
  1 O        7.2750     1.4800     0.0000 O.3   1 <1>   0.0000 
  2 C        6.4140     0.9700     0.0000 C.2   1 <1>   0.0000 
  3 C        6.4260    -0.0300     0.0000 C.ar  1 <1>   0.0000 
  4 C        7.3320    -0.5440     0.0000 C.ar  1 <1>   0.0000 
  5 C        7.3320    -1.5860     0.0000 C.ar  1 <1>   0.0000 
  6 C        6.4260    -2.1000     0.0000 C.ar  1 <1>   0.0000 
  7 C        5.5320    -1.5650     0.0000 C.ar  1 <1>   0.0000 
  8 N        4.6660    -2.0650     0.0000 N.ar  1 <1>   0.0000 
  9 C        3.8000    -1.5650     0.0000 C.ar  1 <1>   0.0000 
 10 C        2.9060    -2.1000     0.0000 C.ar  1 <1>   0.0000 
 11 C        2.0000    -1.5860     0.0000 C.ar  1 <1>   0.0000 
 12 C        2.0000    -0.5440     0.0000 C.ar  1 <1>   0.0000 
 13 C        2.9060    -0.0300     0.0000 C.ar  1 <1>   0.0000 
 14 C        3.8000    -0.5650     0.0000 C.ar  1 <1>   0.0000 
 15 N        4.6660    -0.0650     0.0000 N.ar  1 <1>   0.0000 
 16 C        5.5320    -0.5650     0.0000 C.ar  1 <1>   0.0000 
 17 O        5.5430     1.4600     0.0000 O.2   1 <1>   0.0000 
@<TRIPOS>BOND
  1   1   2  1   
  2   2   3  1   
  3   2  17  2   
  4   3   4  ar  
  5   3  16  ar  
  6   4   5  ar  
  7   5   6  ar  
  8   6   7  ar  
  9   7   8  ar  
 10   7  16  ar  
 11   8   9  ar  
 12   9  10  ar  
 13   9  14  ar  
 14  10  11  ar  
 15  11  12  ar  
 16  12  13  ar  
 17  13  14  ar  
 18  14  15  ar  
 19  15  16  ar  
@<TRIPOS>SUBSTRUCTURE
  1 <1>   0 RESIDUE 1 * * 1
# MOE 2007.09 (io_trps.svl 2007.09)
@<TRIPOS>MOLECULE
Mansouramycin B
15 16 1 0 0 
SMALL
NO_CHARGES


@<TRIPOS>ATOM
  1 CL       2.0000    -0.5000     0.0000 Cl    1 <1>   0.0000 
  2 N        2.8660    -1.0000     0.0000 N.pl3 1 <1>   0.0000 
  3 C        3.7320    -0.5000     0.0000 C.2   1 <1>   0.0000 
  4 C        3.7320     0.5000     0.0000 C.2   1 <1>   0.0000 
  5 C        4.5980     1.0000     0.0000 C.2   1 <1>   0.0000 
  6 C        5.4640     0.5000     0.0000 C.ar  1 <1>   0.0000 
  7 C        6.3580     1.0350     0.0000 C.ar  1 <1>   0.0000 
  8 C        7.2640     0.5210     0.0000 C.ar  1 <1>   0.0000 
  9 C        8.1280     1.0240     0.0000 C.3   1 <1>   0.0000 
 10 N        7.2640    -0.5210     0.0000 N.ar  1 <1>   0.0000 
 11 C        6.3580    -1.0350     0.0000 C.ar  1 <1>   0.0000 
 12 C        5.4640    -0.5000     0.0000 C.ar  1 <1>   0.0000 
 13 O        4.5980     2.0000     0.0000 O.2   1 <1>   0.0000 
 14 C        4.5980    -1.0000     0.0000 C.2   1 <1>   0.0000 
 15 O        4.5980    -2.0000     0.0000 O.2   1 <1>   0.0000 
@<TRIPOS>BOND
  1   1   2  1   
  2   2   3  1   
  3   3   4  2   
  4   3  14  1   
  5   4   5  1   
  6   5   6  1   
  7   5  13  2   
  8   6   7  ar  
  9   6  12  ar  
 10   7   8  ar  
 11   8   9  1   
 12   8  10  ar  
 13  10  11  ar  
 14  11  12  ar  
 15  12  14  1   
 16  14  15  2   
@<TRIPOS>SUBSTRUCTURE
  1 <1>   0 RESIDUE 1 * * 1
# MOE 2007.09 (io_trps.svl 2007.09)
@<TRIPOS>MOLECULE
Mansouramycin A
16 17 1 0 0 
SMALL
NO_CHARGES


@<TRIPOS>ATOM
  1 O        4.5980    -1.9830     0.0000 O.2   1 <1>   0.0000 
  2 C        4.5980    -0.9830     0.0000 C.2   1 <1>   0.0000 
  3 C        3.7320    -0.4830     0.0000 C.2   1 <1>   0.0000 
  4 C        3.7320     0.5170     0.0000 C.2   1 <1>   0.0000 
  5 C        4.5980     1.0170     0.0000 C.2   1 <1>   0.0000 
  6 C        5.4640     0.5170     0.0000 C.ar  1 <1>   0.0000 
  7 C        6.3580     1.0520     0.0000 C.ar  1 <1>   0.0000 
  8 N        7.2640     0.5380     0.0000 N.ar  1 <1>   0.0000 
  9 C        7.2640    -0.5030     0.0000 C.ar  1 <1>   0.0000 
 10 C        8.1280    -1.0070     0.0000 C.3   1 <1>   0.0000 
 11 C        6.3580    -1.0170     0.0000 C.ar  1 <1>   0.0000 
 12 C        6.3460    -2.0170     0.0000 C.3   1 <1>   0.0000 
 13 O        4.5980     2.0170     0.0000 O.2   1 <1>   0.0000 
 14 N        2.8660     1.0170     0.0000 N.pl3 1 <1>   0.0000 
 15 C        2.0000     0.5170     0.0000 C.3   1 <1>   0.0000 
 16 C        5.4640    -0.4830     0.0000 C.ar  1 <1>   0.0000 
@<TRIPOS>BOND
  1   1   2  2   
  2   2   3  1   
  3   2  16  1   
  4   3   4  2   
  5   4   5  1   
  6   4  14  1   
  7   5   6  1   
  8   5  13  2   
  9   6   7  ar  
 10   6  16  ar  
 11   7   8  ar  
 12   8   9  ar  
 13   9  10  1   
 14   9  11  ar  
 15  11  12  1   
 16  11  16  ar  
 17  14  15  1   
@<TRIPOS>SUBSTRUCTURE
  1 <1>   0 RESIDUE 1 * * 1
# MOE 2007.09 (io_trps.svl 2007.09)
@<TRIPOS>MOLECULE
scopoletin
14 15 1 0 0 
SMALL
NO_CHARGES


@<TRIPOS>ATOM
  1 O        5.4920    -1.2250     0.0000 O.3   1 <1>   0.0000 
  2 C        6.3980    -0.7110     0.0000 C.2   1 <1>   0.0000 
  3 C        6.3980     0.3310     0.0000 C.2   1 <1>   0.0000 
  4 C        5.4920     0.8450     0.0000 C.2   1 <1>   0.0000 
  5 C        4.5980     0.3100     0.0000 C.ar  1 <1>   0.0000 
  6 C        3.7320     0.8100     0.0000 C.ar  1 <1>   0.0000 
  7 C        2.8660     0.3100     0.0000 C.ar  1 <1>   0.0000 
  8 C        2.8660    -0.6900     0.0000 C.ar  1 <1>   0.0000 
  9 C        3.7320    -1.1900     0.0000 C.ar  1 <1>   0.0000 
 10 O        2.0000    -1.1900     0.0000 O.3   1 <1>   0.0000 
 11 O        2.0000     0.8100     0.0000 O.3   1 <1>   0.0000 
 12 C        2.0000     1.8100     0.0000 C.3   1 <1>   0.0000 
 13 O        7.2620    -1.2140     0.0000 O.2   1 <1>   0.0000 
 14 C        4.5980    -0.6900     0.0000 C.ar  1 <1>   0.0000 
@<TRIPOS>BOND
  1   1   2  1   
  2   1  14  1   
  3   2   3  1   
  4   2  13  2   
  5   3   4  2   
  6   4   5  1   
  7   5   6  ar  
  8   5  14  ar  
  9   6   7  ar  
 10   7   8  ar  
 11   7  11  1   
 12   8   9  ar  
 13   8  10  1   
 14   9  14  ar  
 15  11  12  1   
@<TRIPOS>SUBSTRUCTURE
  1 <1>   0 RESIDUE 1 * * 1
# MOE 2007.09 (io_trps.svl 2007.09)
@<TRIPOS>MOLECULE
Isoscopoletin
14 15 1 0 0 
SMALL
NO_CHARGES


@<TRIPOS>ATOM
  1 O        5.4920    -0.8450     0.0000 O.3   1 <1>   0.0000 
  2 C        6.3980    -0.3310     0.0000 C.2   1 <1>   0.0000 
  3 C        6.3980     0.7110     0.0000 C.2   1 <1>   0.0000 
  4 C        5.4920     1.2250     0.0000 C.2   1 <1>   0.0000 
  5 C        4.5980     0.6900     0.0000 C.ar  1 <1>   0.0000 
  6 C        3.7320     1.1900     0.0000 C.ar  1 <1>   0.0000 
  7 C        2.8660     0.6900     0.0000 C.ar  1 <1>   0.0000 
  8 C        2.8660    -0.3100     0.0000 C.ar  1 <1>   0.0000 
  9 C        3.7320    -0.8100     0.0000 C.ar  1 <1>   0.0000 
 10 O        2.0000    -0.8100     0.0000 O.3   1 <1>   0.0000 
 11 C        2.0000    -1.8100     0.0000 C.3   1 <1>   0.0000 
 12 O        2.0000     1.1900     0.0000 O.3   1 <1>   0.0000 
 13 O        7.2620    -0.8340     0.0000 O.2   1 <1>   0.0000 
 14 C        4.5980    -0.3100     0.0000 C.ar  1 <1>   0.0000 
@<TRIPOS>BOND
  1   1   2  1   
  2   1  14  1   
  3   2   3  1   
  4   2  13  2   
  5   3   4  2   
  6   4   5  1   
  7   5   6  ar  
  8   5  14  ar  
  9   6   7  ar  
 10   7   8  ar  
 11   7  12  1   
 12   8   9  ar  
 13   8  10  1   
 14   9  14  ar  
 15  10  11  1   
@<TRIPOS>SUBSTRUCTURE
  1 <1>   0 RESIDUE 1 * * 1
# MOE 2007.09 (io_trps.svl 2007.09)
@<TRIPOS>MOLECULE
Cyclo-Val-Pro-diketopiperazine
14 15 1 0 0 
SMALL
NO_CHARGES


@<TRIPOS>ATOM
  1 O        4.5980     2.0000     0.0000 O.2   1 <1>   0.0000 
  2 O        4.5980    -2.0000     0.0000 O.2   1 <1>   0.0000 
  3 N        5.4640     0.5000     0.0000 N.am  1 <1>   0.0000 
  4 N        3.7320    -0.5000     0.0000 N.am  1 <1>   0.0000 
  5 C        5.4640    -0.5000     0.0000 C.3   1 <1>   0.0000 
  6 C        6.4100    -0.8050     0.0000 C.3   1 <1>   0.0000 
  7 C        6.4100     0.8050     0.0000 C.3   1 <1>   0.0000 
  8 C        3.7320     0.5000     0.0000 C.3   1 <1>   0.0000 
  9 C        6.9940     0.0000     0.0000 C.3   1 <1>   0.0000 
 10 C        4.5980     1.0000     0.0000 C.2   1 <1>   0.0000 
 11 C        4.5980    -1.0000     0.0000 C.2   1 <1>   0.0000 
 12 C        2.8660     1.0000     0.0000 C.3   1 <1>   0.0000 
 13 C        2.0000     0.5000     0.0000 C.3   1 <1>   0.0000 
 14 C        2.8660     2.0000     0.0000 C.3   1 <1>   0.0000 
@<TRIPOS>BOND
  1   1  10  2   
  2   2  11  2   
  3   3   5  1   
  4   3   7  1   
  5   3  10  am  
  6   4   8  1   
  7   4  11  am  
  8   5   6  1   
  9   5  11  1   
 10   6   9  1   
 11   7   9  1   
 12   8  10  1   
 13   8  12  1   
 14  12  13  1   
 15  12  14  1   
@<TRIPOS>SUBSTRUCTURE
  1 <1>   0 RESIDUE 1 * * 1
# MOE 2007.09 (io_trps.svl 2007.09)
@<TRIPOS>MOLECULE
Methylenomycin A
13 14 1 0 0 
SMALL
NO_CHARGES


@<TRIPOS>ATOM
  1 O        5.4050    -0.3990     0.0000 O.3   1 <1>   0.0000 
  2 C        4.5390    -0.8990     0.0000 C.3   1 <1>   0.0000 
  3 C        4.5390    -1.8990     0.0000 C.3   1 <1>   0.0000 
  4 C        3.5880    -1.2080     0.0000 C.2   1 <1>   0.0000 
  5 C        3.0000    -0.3990     0.0000 C.2   1 <1>   0.0000 
  6 C        2.0000    -0.3990     0.0000 C.2   1 <1>   0.0000 
  7 C        3.5880     0.4100     0.0000 C.3   1 <1>   0.0000 
  8 C        3.2790     1.3610     0.0000 C.2   1 <1>   0.0000 
  9 O        3.9480     2.1040     0.0000 O.2   1 <1>   0.0000 
 10 O        2.3010     1.5690     0.0000 O.3   1 <1>   0.0000 
 11 O        3.2790    -2.1590     0.0000 O.2   1 <1>   0.0000 
 12 C        4.5390     0.1010     0.0000 C.3   1 <1>   0.0000 
 13 C        4.5390     1.1010     0.0000 C.3   1 <1>   0.0000 
@<TRIPOS>BOND
  1   1   2  1   
  2   1  12  1   
  3   2   3  1   
  4   2   4  1   
  5   2  12  1   
  6   4   5  1   
  7   4  11  2   
  8   5   6  2   
  9   5   7  1   
 10   7   8  1   
 11   7  12  1   
 12   8   9  2   
 13   8  10  1   
 14  12  13  1   
@<TRIPOS>SUBSTRUCTURE
  1 <1>   0 RESIDUE 1 * * 1
# MOE 2007.09 (io_trps.svl 2007.09)
@<TRIPOS>MOLECULE
(5R)-carbapenem
11 12 1 0 0 
SMALL
NO_CHARGES


@<TRIPOS>ATOM
  1 O        2.0000    -0.3660     0.0000 O.2   1 <1>   0.0000 
  2 C        2.7060     0.3430     0.0000 C.2   1 <1>   0.0000 
  3 C        2.7060     1.3510     0.0000 C.3   1 <1>   0.0000 
  4 C        3.7140     1.3470     0.0000 C.3   1 <1>   0.0000 
  5 C        4.6650     1.6560     0.0000 C.3   1 <1>   0.0000 
  6 C        5.2530     0.8470     0.0000 C.2   1 <1>   0.0000 
  7 C        4.6650     0.0380     0.0000 C.2   1 <1>   0.0000 
  8 C        4.9740    -0.9130     0.0000 C.2   1 <1>   0.0000 
  9 O        4.3050    -1.6560     0.0000 O.2   1 <1>   0.0000 
 10 O        5.9520    -1.1210     0.0000 O.3   1 <1>   0.0000 
 11 N        3.7140     0.3470     0.0000 N.am  1 <1>   0.0000 
@<TRIPOS>BOND
  1   1   2  2   
  2   2   3  1   
  3   2  11  am  
  4   3   4  1   
  5   4   5  1   
  6   4  11  1   
  7   5   6  1   
  8   6   7  2   
  9   7   8  1   
 10   7  11  1   
 11   8   9  2   
 12   8  10  1   
@<TRIPOS>SUBSTRUCTURE
  1 <1>   0 RESIDUE 1 * * 1
# MOE 2007.09 (io_trps.svl 2007.09)
@<TRIPOS>MOLECULE
Carbapenam-3-carboxylic acid
11 12 1 0 0 
SMALL
NO_CHARGES


@<TRIPOS>ATOM
  1 O        2.0000    -0.1580     0.0000 O.2   1 <1>   0.0000 
  2 C        2.7060     0.5510     0.0000 C.2   1 <1>   0.0000 
  3 C        2.7060     1.5590     0.0000 C.3   1 <1>   0.0000 
  4 C        3.7140     1.5550     0.0000 C.3   1 <1>   0.0000 
  5 C        4.6650     1.8640     0.0000 C.3   1 <1>   0.0000 
  6 C        5.2530     1.0550     0.0000 C.3   1 <1>   0.0000 
  7 C        4.6650     0.2460     0.0000 C.3   1 <1>   0.0000 
  8 C        4.9740    -0.7050     0.0000 C.2   1 <1>   0.0000 
  9 O        4.3050    -1.4480     0.0000 O.2   1 <1>   0.0000 
 10 O        5.9520    -0.9130     0.0000 O.3   1 <1>   0.0000 
 11 N        3.7140     0.5550     0.0000 N.am  1 <1>   0.0000 
@<TRIPOS>BOND
  1   1   2  2   
  2   2   3  1   
  3   2  11  am  
  4   3   4  1   
  5   4   5  1   
  6   4  11  1   
  7   5   6  1   
  8   6   7  1   
  9   7   8  1   
 10   7  11  1   
 11   8   9  2   
 12   8  10  1   
@<TRIPOS>SUBSTRUCTURE
  1 <1>   0 RESIDUE 1 * * 1
# MOE 2007.09 (io_trps.svl 2007.09)
@<TRIPOS>MOLECULE
Anthranilamide
10 10 1 0 0 
SMALL
NO_CHARGES


@<TRIPOS>ATOM
  1 O        3.4030     1.4400     0.0000 O.2   1 <1>   0.0000 
  2 C        4.2690     0.9400     0.0000 C.2   1 <1>   0.0000 
  3 C        4.2690    -0.0600     0.0000 C.ar  1 <1>   0.0000 
  4 C        5.1350    -0.5600     0.0000 C.ar  1 <1>   0.0000 
  5 C        5.1350    -1.5600     0.0000 C.ar  1 <1>   0.0000 
  6 C        4.2690    -2.0600     0.0000 C.ar  1 <1>   0.0000 
  7 C        3.4030    -1.5600     0.0000 C.ar  1 <1>   0.0000 
  8 C        3.4030    -0.5600     0.0000 C.ar  1 <1>   0.0000 
  9 N        2.5370    -0.0600     0.0000 N.pl3 1 <1>   0.0000 
 10 N        5.1350     1.4400     0.0000 N.am  1 <1>   0.0000 
@<TRIPOS>BOND
  1   1   2  2   
  2   2   3  1   
  3   2  10  am  
  4   3   4  ar  
  5   3   8  ar  
  6   4   5  ar  
  7   5   6  ar  
  8   6   7  ar  
  9   7   8  ar  
 10   8   9  1   
@<TRIPOS>SUBSTRUCTURE
  1 <1>   0 RESIDUE 1 * * 1
# MOE 2007.09 (io_trps.svl 2007.09)
@<TRIPOS>MOLECULE
4-aminobenzoic acid
10 10 1 0 0 
SMALL
NO_CHARGES


@<TRIPOS>ATOM
  1 O        3.7320     2.0950     0.0000 O.3   1 <1>   0.0000 
  2 C        2.8660     1.5950     0.0000 C.2   1 <1>   0.0000 
  3 C        2.8660     0.5950     0.0000 C.ar  1 <1>   0.0000 
  4 C        3.7320     0.0950     0.0000 C.ar  1 <1>   0.0000 
  5 C        3.7320    -0.9050     0.0000 C.ar  1 <1>   0.0000 
  6 C        2.8660    -1.4050     0.0000 C.ar  1 <1>   0.0000 
  7 C        2.0000    -0.9050     0.0000 C.ar  1 <1>   0.0000 
  8 N        2.8660    -2.4050     0.0000 N.pl3 1 <1>   0.0000 
  9 C        2.0000     0.0950     0.0000 C.ar  1 <1>   0.0000 
 10 O        2.0000     2.0950     0.0000 O.2   1 <1>   0.0000 
@<TRIPOS>BOND
  1   1   2  1   
  2   2   3  1   
  3   2  10  2   
  4   3   4  ar  
  5   3   9  ar  
  6   4   5  ar  
  7   5   6  ar  
  8   6   7  ar  
  9   6   8  1   
 10   7   9  ar  
@<TRIPOS>SUBSTRUCTURE
  1 <1>   0 RESIDUE 1 * * 1
# MOE 2007.09 (io_trps.svl 2007.09)
@<TRIPOS>MOLECULE
2-aminobenzoic acid
10 10 1 0 0 
SMALL
NO_CHARGES


@<TRIPOS>ATOM
  1 O        5.1350     1.4400     0.0000 O.3   1 <1>   0.0000 
  2 C        4.2690     0.9400     0.0000 C.2   1 <1>   0.0000 
  3 C        4.2690    -0.0600     0.0000 C.ar  1 <1>   0.0000 
  4 C        5.1350    -0.5600     0.0000 C.ar  1 <1>   0.0000 
  5 C        5.1350    -1.5600     0.0000 C.ar  1 <1>   0.0000 
  6 C        4.2690    -2.0600     0.0000 C.ar  1 <1>   0.0000 
  7 C        3.4030    -1.5600     0.0000 C.ar  1 <1>   0.0000 
  8 C        3.4030    -0.5600     0.0000 C.ar  1 <1>   0.0000 
  9 N        2.5370    -0.0600     0.0000 N.pl3 1 <1>   0.0000 
 10 O        3.4030     1.4400     0.0000 O.2   1 <1>   0.0000 
@<TRIPOS>BOND
  1   1   2  1   
  2   2   3  1   
  3   2  10  2   
  4   3   4  ar  
  5   3   8  ar  
  6   4   5  ar  
  7   5   6  ar  
  8   6   7  ar  
  9   7   8  ar  
 10   8   9  1   
@<TRIPOS>SUBSTRUCTURE
  1 <1>   0 RESIDUE 1 * * 1
# MOE 2007.09 (io_trps.svl 2007.09)
@<TRIPOS>MOLECULE
acetaminophen
11 11 1 0 0 
SMALL
NO_CHARGES


@<TRIPOS>ATOM
  1 O        2.8660    -2.5950     0.0000 O.3   1 <1>   0.0000 
  2 C        2.8660    -1.5950     0.0000 C.ar  1 <1>   0.0000 
  3 C        3.7320    -1.0950     0.0000 C.ar  1 <1>   0.0000 
  4 C        3.7320    -0.0950     0.0000 C.ar  1 <1>   0.0000 
  5 C        2.8660     0.4050     0.0000 C.ar  1 <1>   0.0000 
  6 C        2.0000    -0.0950     0.0000 C.ar  1 <1>   0.0000 
  7 N        2.8660     1.4050     0.0000 N.am  1 <1>   0.0000 
  8 C        3.7320     1.9050     0.0000 C.2   1 <1>   0.0000 
  9 C        3.7320     2.9050     0.0000 C.3   1 <1>   0.0000 
 10 O        4.5980     1.4050     0.0000 O.2   1 <1>   0.0000 
 11 C        2.0000    -1.0950     0.0000 C.ar  1 <1>   0.0000 
@<TRIPOS>BOND
  1   1   2  1   
  2   2   3  ar  
  3   2  11  ar  
  4   3   4  ar  
  5   4   5  ar  
  6   5   6  ar  
  7   5   7  1   
  8   6  11  ar  
  9   7   8  am  
 10   8   9  1   
 11   8  10  2   
@<TRIPOS>SUBSTRUCTURE
  1 <1>   0 RESIDUE 1 * * 1
# MOE 2007.09 (io_trps.svl 2007.09)
@<TRIPOS>MOLECULE
6-Methylsalicylic acid
11 11 1 0 0 
SMALL
NO_CHARGES


@<TRIPOS>ATOM
  1 O        2.5370    -0.0600     0.0000 O.3   1 <1>   0.0000 
  2 C        3.4030    -0.5600     0.0000 C.ar  1 <1>   0.0000 
  3 C        3.4030    -1.5600     0.0000 C.ar  1 <1>   0.0000 
  4 C        4.2690    -2.0600     0.0000 C.ar  1 <1>   0.0000 
  5 C        5.1350    -1.5600     0.0000 C.ar  1 <1>   0.0000 
  6 C        5.1350    -0.5600     0.0000 C.ar  1 <1>   0.0000 
  7 C        6.0010    -0.0600     0.0000 C.3   1 <1>   0.0000 
  8 C        4.2690    -0.0600     0.0000 C.ar  1 <1>   0.0000 
  9 C        4.2690     0.9400     0.0000 C.2   1 <1>   0.0000 
 10 O        3.4030     1.4400     0.0000 O.2   1 <1>   0.0000 
 11 O        5.1350     1.4400     0.0000 O.3   1 <1>   0.0000 
@<TRIPOS>BOND
  1   1   2  1   
  2   2   3  ar  
  3   2   8  ar  
  4   3   4  ar  
  5   4   5  ar  
  6   5   6  ar  
  7   6   7  1   
  8   6   8  ar  
  9   8   9  1   
 10   9  10  2   
 11   9  11  1   
@<TRIPOS>SUBSTRUCTURE
  1 <1>   0 RESIDUE 1 * * 1
# MOE 2007.09 (io_trps.svl 2007.09)
@<TRIPOS>MOLECULE
3-amino-4-hydroxybenzaldehyde
10 10 1 0 0 
SMALL
NO_CHARGES


@<TRIPOS>ATOM
  1 O        2.5370     0.8450     0.0000 O.3   1 <1>   0.0000 
  2 O        6.0010    -2.1550     0.0000 O.2   1 <1>   0.0000 
  3 N        4.2690     1.8450     0.0000 N.pl3 1 <1>   0.0000 
  4 C        4.2690     0.8450     0.0000 C.ar  1 <1>   0.0000 
  5 C        5.1350    -0.6550     0.0000 C.ar  1 <1>   0.0000 
  6 C        5.1350     0.3450     0.0000 C.ar  1 <1>   0.0000 
  7 C        3.4030     0.3450     0.0000 C.ar  1 <1>   0.0000 
  8 C        4.2690    -1.1550     0.0000 C.ar  1 <1>   0.0000 
  9 C        3.4030    -0.6550     0.0000 C.ar  1 <1>   0.0000 
 10 C        6.0010    -1.1550     0.0000 C.2   1 <1>   0.0000 
@<TRIPOS>BOND
  1   1   7  1   
  2   2  10  2   
  3   3   4  1   
  4   4   6  ar  
  5   4   7  ar  
  6   5   6  ar  
  7   5   8  ar  
  8   5  10  1   
  9   7   9  ar  
 10   8   9  ar  
@<TRIPOS>SUBSTRUCTURE
  1 <1>   0 RESIDUE 1 * * 1
# MOE 2007.09 (io_trps.svl 2007.09)
@<TRIPOS>MOLECULE
salicylamide
10 10 1 0 0 
SMALL
NO_CHARGES


@<TRIPOS>ATOM
  1 O        2.5370    -0.0600     0.0000 O.3   1 <1>   0.0000 
  2 C        3.4030    -0.5600     0.0000 C.ar  1 <1>   0.0000 
  3 C        3.4030    -1.5600     0.0000 C.ar  1 <1>   0.0000 
  4 C        4.2690    -2.0600     0.0000 C.ar  1 <1>   0.0000 
  5 C        5.1350    -1.5600     0.0000 C.ar  1 <1>   0.0000 
  6 C        5.1350    -0.5600     0.0000 C.ar  1 <1>   0.0000 
  7 C        4.2690    -0.0600     0.0000 C.ar  1 <1>   0.0000 
  8 C        4.2690     0.9400     0.0000 C.2   1 <1>   0.0000 
  9 N        5.1350     1.4400     0.0000 N.am  1 <1>   0.0000 
 10 O        3.4030     1.4400     0.0000 O.2   1 <1>   0.0000 
@<TRIPOS>BOND
  1   1   2  1   
  2   2   3  ar  
  3   2   7  ar  
  4   3   4  ar  
  5   4   5  ar  
  6   5   6  ar  
  7   6   7  ar  
  8   7   8  1   
  9   8   9  am  
 10   8  10  2   
@<TRIPOS>SUBSTRUCTURE
  1 <1>   0 RESIDUE 1 * * 1
# MOE 2007.09 (io_trps.svl 2007.09)
@<TRIPOS>MOLECULE
3-Hydroxybenzoate
10 10 1 0 0 
SMALL
NO_CHARGES


@<TRIPOS>ATOM
  1 O        2.0000    -2.0600     0.0000 O.3   1 <1>   0.0000 
  2 C        2.8660    -1.5600     0.0000 C.ar  1 <1>   0.0000 
  3 C        3.7320    -2.0600     0.0000 C.ar  1 <1>   0.0000 
  4 C        4.5980    -1.5600     0.0000 C.ar  1 <1>   0.0000 
  5 C        4.5980    -0.5600     0.0000 C.ar  1 <1>   0.0000 
  6 C        3.7320    -0.0600     0.0000 C.ar  1 <1>   0.0000 
  7 C        3.7320     0.9400     0.0000 C.2   1 <1>   0.0000 
  8 O        2.8660     1.4400     0.0000 O.2   1 <1>   0.0000 
  9 O        4.5980     1.4400     0.0000 O.3   1 <1>   0.0000 
 10 C        2.8660    -0.5600     0.0000 C.ar  1 <1>   0.0000 
@<TRIPOS>BOND
  1   1   2  1   
  2   2   3  ar  
  3   2  10  ar  
  4   3   4  ar  
  5   4   5  ar  
  6   5   6  ar  
  7   6   7  1   
  8   6  10  ar  
  9   7   8  2   
 10   7   9  1   
@<TRIPOS>SUBSTRUCTURE
  1 <1>   0 RESIDUE 1 * * 1
# MOE 2007.09 (io_trps.svl 2007.09)
@<TRIPOS>MOLECULE
cycloleucine
9 9 1 0 0 
SMALL
NO_CHARGES


@<TRIPOS>ATOM
  1 O        4.7870     0.6130     0.0000 O.3   1 <1>   0.0000 
  2 C        3.7920     0.7170     0.0000 C.2   1 <1>   0.0000 
  3 C        3.2040    -0.0920     0.0000 C.3   1 <1>   0.0000 
  4 C        4.0130    -0.6800     0.0000 C.3   1 <1>   0.0000 
  5 C        3.7040    -1.6310     0.0000 C.3   1 <1>   0.0000 
  6 C        2.7040    -1.6310     0.0000 C.3   1 <1>   0.0000 
  7 C        2.3950    -0.6800     0.0000 C.3   1 <1>   0.0000 
  8 N        2.6170     0.7170     0.0000 N.3   1 <1>   0.0000 
  9 O        3.3850     1.6310     0.0000 O.2   1 <1>   0.0000 
@<TRIPOS>BOND
  1   1   2  1   
  2   2   3  1   
  3   2   9  2   
  4   3   4  1   
  5   3   7  1   
  6   3   8  1   
  7   4   5  1   
  8   5   6  1   
  9   6   7  1   
@<TRIPOS>SUBSTRUCTURE
  1 <1>   0 RESIDUE 1 * * 1
# MOE 2007.09 (io_trps.svl 2007.09)
@<TRIPOS>MOLECULE
Gabaculin
10 10 1 0 0 
SMALL
NO_CHARGES


@<TRIPOS>ATOM
  1 O        5.1350     1.7500     0.0000 O.3   1 <1>   0.0000 
  2 C        4.2690     1.2500     0.0000 C.2   1 <1>   0.0000 
  3 C        4.2690     0.2500     0.0000 C.2   1 <1>   0.0000 
  4 C        5.1350    -0.2500     0.0000 C.2   1 <1>   0.0000 
  5 C        5.1350    -1.2500     0.0000 C.2   1 <1>   0.0000 
  6 C        4.2690    -1.7500     0.0000 C.2   1 <1>   0.0000 
  7 C        3.4030    -1.2500     0.0000 C.3   1 <1>   0.0000 
  8 N        2.5370    -1.7500     0.0000 N.3   1 <1>   0.0000 
  9 C        3.4030    -0.2500     0.0000 C.3   1 <1>   0.0000 
 10 O        3.4030     1.7500     0.0000 O.2   1 <1>   0.0000 
@<TRIPOS>BOND
  1   1   2  1   
  2   2   3  1   
  3   2  10  2   
  4   3   4  2   
  5   3   9  1   
  6   4   5  1   
  7   5   6  2   
  8   6   7  1   
  9   7   8  1   
 10   7   9  1   
@<TRIPOS>SUBSTRUCTURE
  1 <1>   0 RESIDUE 1 * * 1
# MOE 2007.09 (io_trps.svl 2007.09)
@<TRIPOS>MOLECULE
Protocatechualdehyde
10 10 1 0 0 
SMALL
NO_CHARGES


@<TRIPOS>ATOM
  1 O        4.2690     1.8450     0.0000 O.3   1 <1>   0.0000 
  2 C        4.2690     0.8450     0.0000 C.ar  1 <1>   0.0000 
  3 C        3.4030     0.3450     0.0000 C.ar  1 <1>   0.0000 
  4 C        3.4030    -0.6550     0.0000 C.ar  1 <1>   0.0000 
  5 C        4.2690    -1.1550     0.0000 C.ar  1 <1>   0.0000 
  6 C        5.1350    -0.6550     0.0000 C.ar  1 <1>   0.0000 
  7 C        6.0010    -1.1550     0.0000 C.2   1 <1>   0.0000 
  8 O        6.0010    -2.1550     0.0000 O.2   1 <1>   0.0000 
  9 O        2.5370     0.8450     0.0000 O.3   1 <1>   0.0000 
 10 C        5.1350     0.3450     0.0000 C.ar  1 <1>   0.0000 
@<TRIPOS>BOND
  1   1   2  1   
  2   2   3  ar  
  3   2  10  ar  
  4   3   4  ar  
  5   3   9  1   
  6   4   5  ar  
  7   5   6  ar  
  8   6   7  1   
  9   6  10  ar  
 10   7   8  2   
@<TRIPOS>SUBSTRUCTURE
  1 <1>   0 RESIDUE 1 * * 1
# MOE 2007.09 (io_trps.svl 2007.09)
@<TRIPOS>MOLECULE
Pipecolic acid
9 9 1 0 0 
SMALL
NO_CHARGES


@<TRIPOS>ATOM
  1 O        2.5370     0.0000     0.0000 O.3   1 <1>   0.0000 
  2 C        3.4030    -0.5000     0.0000 C.2   1 <1>   0.0000 
  3 C        4.2690     0.0000     0.0000 C.3   1 <1>   0.0000 
  4 C        4.2690     1.0000     0.0000 C.3   1 <1>   0.0000 
  5 C        5.1350     1.5000     0.0000 C.3   1 <1>   0.0000 
  6 C        6.0010     1.0000     0.0000 C.3   1 <1>   0.0000 
  7 C        6.0010     0.0000     0.0000 C.3   1 <1>   0.0000 
  8 N        5.1350    -0.5000     0.0000 N.3   1 <1>   0.0000 
  9 O        3.4030    -1.5000     0.0000 O.2   1 <1>   0.0000 
@<TRIPOS>BOND
  1   1   2  1   
  2   2   3  1   
  3   2   9  2   
  4   3   4  1   
  5   3   8  1   
  6   4   5  1   
  7   5   6  1   
  8   6   7  1   
  9   7   8  1   
@<TRIPOS>SUBSTRUCTURE
  1 <1>   0 RESIDUE 1 * * 1
# MOE 2007.09 (io_trps.svl 2007.09)
@<TRIPOS>MOLECULE
CID11298006
10 10 1 0 0 
SMALL
NO_CHARGES


@<TRIPOS>ATOM
  1 O        4.3480     1.4050     0.0000 O.3   1 <1>   0.0000 
  2 C        3.7600     0.5960     0.0000 C.3   1 <1>   0.0000 
  3 C        3.1720     1.4050     0.0000 C.2   1 <1>   0.0000 
  4 C        3.5790     2.3180     0.0000 C.2   1 <1>   0.0000 
  5 C        2.9510     0.0080     0.0000 C.2   1 <1>   0.0000 
  6 C        3.2600    -0.9430     0.0000 C.2   1 <1>   0.0000 
  7 C        4.2600    -0.9430     0.0000 C.2   1 <1>   0.0000 
  8 N        4.8480    -1.7520     0.0000 N.pl3 1 <1>   0.0000 
  9 O        2.0000     0.3170     0.0000 O.2   1 <1>   0.0000 
 10 C        4.5690     0.0080     0.0000 C.3   1 <1>   0.0000 
@<TRIPOS>BOND
  1   1   2  1   
  2   2   3  1   
  3   2   5  1   
  4   2  10  1   
  5   3   4  2   
  6   5   6  1   
  7   5   9  2   
  8   6   7  2   
  9   7   8  1   
 10   7  10  1   
@<TRIPOS>SUBSTRUCTURE
  1 <1>   0 RESIDUE 1 * * 1
# MOE 2007.09 (io_trps.svl 2007.09)
@<TRIPOS>MOLECULE
Polyoximic acid
9 9 1 0 0 
SMALL
NO_CHARGES


@<TRIPOS>ATOM
  1 O        4.7540    -1.3360     0.0000 O.3   1 <1>   0.0000 
  2 C        5.0130    -0.3710     0.0000 C.2   1 <1>   0.0000 
  3 C        4.3060     0.3360     0.0000 C.3   1 <1>   0.0000 
  4 C        3.3060     0.3360     0.0000 C.2   1 <1>   0.0000 
  5 C        2.5990    -0.3710     0.0000 C.2   1 <1>   0.0000 
  6 C        2.8580    -1.3360     0.0000 C.3   1 <1>   0.0000 
  7 C        3.3060     1.3360     0.0000 C.3   1 <1>   0.0000 
  8 N        4.3060     1.3360     0.0000 N.3   1 <1>   0.0000 
  9 O        5.9790    -0.1120     0.0000 O.2   1 <1>   0.0000 
@<TRIPOS>BOND
  1   1   2  1   
  2   2   3  1   
  3   2   9  2   
  4   3   4  1   
  5   3   8  1   
  6   4   5  2   
  7   4   7  1   
  8   5   6  1   
  9   7   8  1   
@<TRIPOS>SUBSTRUCTURE
  1 <1>   0 RESIDUE 1 * * 1
# MOE 2007.09 (io_trps.svl 2007.09)
@<TRIPOS>MOLECULE
proline
8 8 1 0 0 
SMALL
NO_CHARGES


@<TRIPOS>ATOM
  1 O        5.3120     0.5280     0.0000 O.3   1 <1>   0.0000 
  2 C        4.5690    -0.1410     0.0000 C.2   1 <1>   0.0000 
  3 C        3.6180     0.1680     0.0000 C.3   1 <1>   0.0000 
  4 C        3.3090     1.1190     0.0000 C.3   1 <1>   0.0000 
  5 C        2.3090     1.1190     0.0000 C.3   1 <1>   0.0000 
  6 C        2.0000     0.1680     0.0000 C.3   1 <1>   0.0000 
  7 N        2.8090    -0.4200     0.0000 N.3   1 <1>   0.0000 
  8 O        4.7770    -1.1190     0.0000 O.2   1 <1>   0.0000 
@<TRIPOS>BOND
  1   1   2  1   
  2   2   3  1   
  3   2   8  2   
  4   3   4  1   
  5   3   7  1   
  6   4   5  1   
  7   5   6  1   
  8   6   7  1   
@<TRIPOS>SUBSTRUCTURE
  1 <1>   0 RESIDUE 1 * * 1
# MOE 2007.09 (io_trps.svl 2007.09)
@<TRIPOS>MOLECULE
L-alanine
6 5 1 0 0 
SMALL
NO_CHARGES


@<TRIPOS>ATOM
  1 O        5.1350    -0.2500     0.0000 O.3   1 <1>   0.0000 
  2 C        4.2690     0.2500     0.0000 C.2   1 <1>   0.0000 
  3 C        3.4030    -0.2500     0.0000 C.3   1 <1>   0.0000 
  4 C        3.4030    -1.2500     0.0000 C.3   1 <1>   0.0000 
  5 N        2.5370     0.2500     0.0000 N.3   1 <1>   0.0000 
  6 O        4.2690     1.2500     0.0000 O.2   1 <1>   0.0000 
@<TRIPOS>BOND
  1   1   2  1   
  2   2   3  1   
  3   2   6  2   
  4   3   4  1   
  5   3   5  1   
@<TRIPOS>SUBSTRUCTURE
  1 <1>   0 RESIDUE 1 * * 1
# MOE 2007.09 (io_trps.svl 2007.09)
@<TRIPOS>MOLECULE
Antibiotic P 3355
10 10 1 0 0 
SMALL
NO_CHARGES


@<TRIPOS>ATOM
  1 O        6.3300     0.3450     0.0000 O.3   1 <1>   0.0000 
  2 C        5.4640    -0.1550     0.0000 C.3   1 <1>   0.0000 
  3 C        5.4640    -1.1550     0.0000 C.2   1 <1>   0.0000 
  4 C        4.5980    -1.6550     0.0000 C.2   1 <1>   0.0000 
  5 C        3.7320    -1.1550     0.0000 C.2   1 <1>   0.0000 
  6 C        3.7320    -0.1550     0.0000 C.2   1 <1>   0.0000 
  7 C        2.8660     0.3450     0.0000 C.2   1 <1>   0.0000 
  8 O        2.0000    -0.1550     0.0000 O.2   1 <1>   0.0000 
  9 C        4.5980     0.3450     0.0000 C.3   1 <1>   0.0000 
 10 N        4.5980     1.3450     0.0000 N.3   1 <1>   0.0000 
@<TRIPOS>BOND
  1   1   2  1   
  2   2   3  1   
  3   2   9  1   
  4   3   4  2   
  5   4   5  1   
  6   5   6  2   
  7   6   7  1   
  8   6   9  1   
  9   7   8  2   
 10   9  10  1   
@<TRIPOS>SUBSTRUCTURE
  1 <1>   0 RESIDUE 1 * * 1
# MOE 2007.09 (io_trps.svl 2007.09)
@<TRIPOS>MOLECULE
Antibiotic FR 900130
7 6 1 0 0 
SMALL
NO_CHARGES


@<TRIPOS>ATOM
  1 O        5.1350     0.5600     0.0000 O.3   1 <1>   0.0000 
  2 C        4.2690     1.0600     0.0000 C.2   1 <1>   0.0000 
  3 C        3.4030     0.5600     0.0000 C.3   1 <1>   0.0000 
  4 C        3.4030    -0.4400     0.0000 C.1   1 <1>   0.0000 
  5 C        3.4030    -1.4400     0.0000 C.1   1 <1>   0.0000 
  6 N        2.5370     1.0600     0.0000 N.3   1 <1>   0.0000 
  7 O        4.2690     2.0600     0.0000 O.2   1 <1>   0.0000 
@<TRIPOS>BOND
  1   1   2  1   
  2   2   3  1   
  3   2   7  2   
  4   3   4  1   
  5   3   6  1   
  6   4   5  3   
@<TRIPOS>SUBSTRUCTURE
  1 <1>   0 RESIDUE 1 * * 1
# MOE 2007.09 (io_trps.svl 2007.09)
@<TRIPOS>MOLECULE
glycine
5 4 1 0 0 
SMALL
NO_CHARGES


@<TRIPOS>ATOM
  1 O        2.5370     0.7500     0.0000 O.3   1 <1>   0.0000 
  2 C        3.4030     0.2500     0.0000 C.2   1 <1>   0.0000 
  3 C        4.2690     0.7500     0.0000 C.3   1 <1>   0.0000 
  4 N        5.1350     0.2500     0.0000 N.3   1 <1>   0.0000 
  5 O        3.4030    -0.7500     0.0000 O.2   1 <1>   0.0000 
@<TRIPOS>BOND
  1   1   2  1   
  2   2   3  1   
  3   2   5  2   
  4   3   4  1   
@<TRIPOS>SUBSTRUCTURE
  1 <1>   0 RESIDUE 1 * * 1
# MOE 2007.09 (io_trps.svl 2007.09)
@<TRIPOS>MOLECULE
L-Lactic acid
6 5 1 0 0 
SMALL
NO_CHARGES


@<TRIPOS>ATOM
  1 O        2.5370     0.2500     0.0000 O.3   1 <1>   0.0000 
  2 C        3.4030    -0.2500     0.0000 C.3   1 <1>   0.0000 
  3 C        4.2690     0.2500     0.0000 C.2   1 <1>   0.0000 
  4 O        4.2690     1.2500     0.0000 O.2   1 <1>   0.0000 
  5 O        5.1350    -0.2500     0.0000 O.3   1 <1>   0.0000 
  6 C        3.4030    -1.2500     0.0000 C.3   1 <1>   0.0000 
@<TRIPOS>BOND
  1   1   2  1   
  2   2   3  1   
  3   2   6  1   
  4   3   4  2   
  5   3   5  1   
@<TRIPOS>SUBSTRUCTURE
  1 <1>   0 RESIDUE 1 * * 1
# MOE 2007.09 (io_trps.svl 2007.09)
@<TRIPOS>MOLECULE
50900677
15 16 1 0 0 
SMALL
NO_CHARGES


@<TRIPOS>ATOM
  1 S        2.9230     0.4570     0.0000 S.3   1 <1>   0.0000 
  2 C        3.2320     1.4080     0.0000 C.2   1 <1>   0.0000 
  3 C        2.6440     2.2170     0.0000 C.3   1 <1>   0.0000 
  4 C        4.2320     1.4080     0.0000 C.2   1 <1>   0.0000 
  5 C        4.8200     2.2170     0.0000 C.2   1 <1>   0.0000 
  6 O        4.4130     3.1310     0.0000 O.2   1 <1>   0.0000 
  7 N        4.5410     0.4570     0.0000 N.pl3 1 <1>   0.0000 
  8 C        3.7320    -0.1310     0.0000 C.2   1 <1>   0.0000 
  9 C        3.7320    -1.1310     0.0000 C.2   1 <1>   0.0000 
 10 C        4.5980    -1.6310     0.0000 C.2   1 <1>   0.0000 
 11 C        4.5980    -2.6310     0.0000 C.2   1 <1>   0.0000 
 12 C        3.7320    -3.1310     0.0000 C.2   1 <1>   0.0000 
 13 C        2.8660    -2.6310     0.0000 C.2   1 <1>   0.0000 
 14 C        2.8660    -1.6310     0.0000 C.2   1 <1>   0.0000 
 15 O        2.0000    -1.1310     0.0000 O.2   1 <1>   0.0000 
@<TRIPOS>BOND
  1   1   2  1   
  2   1   8  1   
  3   2   3  1   
  4   2   4  2   
  5   4   5  1   
  6   4   7  1   
  7   5   6  2   
  8   7   8  1   
  9   8   9  2   
 10   9  10  1   
 11   9  14  1   
 12  10  11  2   
 13  11  12  1   
 14  12  13  2   
 15  13  14  1   
 16  14  15  2   
@<TRIPOS>SUBSTRUCTURE
  1 <1>   0 RESIDUE 1 * * 1
# MOE 2007.09 (io_trps.svl 2007.09)
@<TRIPOS>MOLECULE
2-methyl-3-furoic acid
9 9 1 0 0 
SMALL
NO_CHARGES


@<TRIPOS>ATOM
  1 O        3.2600    -1.8290     0.0000 O.3   1 <1>   0.0000 
  2 C        4.2600    -1.8290     0.0000 C.2   1 <1>   0.0000 
  3 C        4.5690    -0.8780     0.0000 C.2   1 <1>   0.0000 
  4 C        3.7600    -0.2910     0.0000 C.2   1 <1>   0.0000 
  5 C        3.7600     0.7090     0.0000 C.2   1 <1>   0.0000 
  6 O        2.8940     1.2090     0.0000 O.2   1 <1>   0.0000 
  7 O        4.6260     1.2090     0.0000 O.3   1 <1>   0.0000 
  8 C        2.9510    -0.8780     0.0000 C.2   1 <1>   0.0000 
  9 C        2.0000    -0.5690     0.0000 C.3   1 <1>   0.0000 
@<TRIPOS>BOND
  1   1   2  1   
  2   1   8  1   
  3   2   3  2   
  4   3   4  1   
  5   4   5  1   
  6   4   8  2   
  7   5   6  2   
  8   5   7  1   
  9   8   9  1   
@<TRIPOS>SUBSTRUCTURE
  1 <1>   0 RESIDUE 1 * * 1
# MOE 2007.09 (io_trps.svl 2007.09)
@<TRIPOS>MOLECULE
2-FUROIC ACID
8 8 1 0 0 
SMALL
NO_CHARGES


@<TRIPOS>ATOM
  1 O        2.8090    -0.3240     0.0000 O.3   1 <1>   0.0000 
  2 C        2.0000     0.2640     0.0000 C.2   1 <1>   0.0000 
  3 C        2.3090     1.2150     0.0000 C.2   1 <1>   0.0000 
  4 C        3.3090     1.2150     0.0000 C.2   1 <1>   0.0000 
  5 C        3.6180     0.2640     0.0000 C.2   1 <1>   0.0000 
  6 C        4.5690    -0.0450     0.0000 C.2   1 <1>   0.0000 
  7 O        5.3120     0.6240     0.0000 O.2   1 <1>   0.0000 
  8 O        4.7770    -1.0230     0.0000 O.3   1 <1>   0.0000 
@<TRIPOS>BOND
  1   1   2  1   
  2   1   5  1   
  3   2   3  2   
  4   3   4  1   
  5   4   5  2   
  6   5   6  1   
  7   6   7  2   
  8   6   8  1   
@<TRIPOS>SUBSTRUCTURE
  1 <1>   0 RESIDUE 1 * * 1
# MOE 2007.09 (io_trps.svl 2007.09)
@<TRIPOS>MOLECULE
nicotinic acid
9 9 1 0 0 
SMALL
NO_CHARGES


@<TRIPOS>ATOM
  1 O        3.7320     1.4400     0.0000 O.3   1 <1>   0.0000 
  2 C        2.8660     0.9400     0.0000 C.2   1 <1>   0.0000 
  3 C        2.8660    -0.0600     0.0000 C.ar  1 <1>   0.0000 
  4 C        3.7320    -0.5600     0.0000 C.ar  1 <1>   0.0000 
  5 N        3.7320    -1.5600     0.0000 N.ar  1 <1>   0.0000 
  6 C        2.8660    -2.0600     0.0000 C.ar  1 <1>   0.0000 
  7 C        2.0000    -1.5600     0.0000 C.ar  1 <1>   0.0000 
  8 C        2.0000    -0.5600     0.0000 C.ar  1 <1>   0.0000 
  9 O        2.0000     1.4400     0.0000 O.2   1 <1>   0.0000 
@<TRIPOS>BOND
  1   1   2  1   
  2   2   3  1   
  3   2   9  2   
  4   3   4  ar  
  5   3   8  ar  
  6   4   5  ar  
  7   5   6  ar  
  8   6   7  ar  
  9   7   8  ar  
@<TRIPOS>SUBSTRUCTURE
  1 <1>   0 RESIDUE 1 * * 1
# MOE 2007.09 (io_trps.svl 2007.09)
@<TRIPOS>MOLECULE
NSC409561
10 10 1 0 0 
SMALL
NO_CHARGES


@<TRIPOS>ATOM
  1 O        2.6720    -2.2340     0.0000 O.2   1 <1>   0.0000 
  2 C        3.2600    -1.4250     0.0000 C.2   1 <1>   0.0000 
  3 C        4.2600    -1.4250     0.0000 C.3   1 <1>   0.0000 
  4 C        4.5690    -0.4740     0.0000 C.3   1 <1>   0.0000 
  5 C        3.7600     0.1140     0.0000 C.3   1 <1>   0.0000 
  6 C        3.7600     1.1140     0.0000 C.2   1 <1>   0.0000 
  7 O        2.8940     1.6140     0.0000 O.2   1 <1>   0.0000 
  8 O        4.6260     1.6140     0.0000 O.3   1 <1>   0.0000 
  9 C        2.9510    -0.4740     0.0000 C.3   1 <1>   0.0000 
 10 C        2.0000    -0.1650     0.0000 C.3   1 <1>   0.0000 
@<TRIPOS>BOND
  1   1   2  2   
  2   2   3  1   
  3   2   9  1   
  4   3   4  1   
  5   4   5  1   
  6   5   6  1   
  7   5   9  1   
  8   6   7  2   
  9   6   8  1   
 10   9  10  1   
@<TRIPOS>SUBSTRUCTURE
  1 <1>   0 RESIDUE 1 * * 1
# MOE 2007.09 (io_trps.svl 2007.09)
@<TRIPOS>MOLECULE
Sarkomycin
10 10 1 0 0 
SMALL
NO_CHARGES


@<TRIPOS>ATOM
  1 O        2.6720    -2.2340     0.0000 O.2   1 <1>   0.0000 
  2 C        3.2600    -1.4250     0.0000 C.2   1 <1>   0.0000 
  3 C        2.9510    -0.4740     0.0000 C.2   1 <1>   0.0000 
  4 C        2.0000    -0.1650     0.0000 C.2   1 <1>   0.0000 
  5 C        3.7600     0.1140     0.0000 C.3   1 <1>   0.0000 
  6 C        3.7600     1.1140     0.0000 C.2   1 <1>   0.0000 
  7 O        2.8940     1.6140     0.0000 O.2   1 <1>   0.0000 
  8 O        4.6260     1.6140     0.0000 O.3   1 <1>   0.0000 
  9 C        4.5690    -0.4740     0.0000 C.3   1 <1>   0.0000 
 10 C        4.2600    -1.4250     0.0000 C.3   1 <1>   0.0000 
@<TRIPOS>BOND
  1   1   2  2   
  2   2   3  1   
  3   2  10  1   
  4   3   4  2   
  5   3   5  1   
  6   5   6  1   
  7   5   9  1   
  8   6   7  2   
  9   6   8  1   
 10   9  10  1   
@<TRIPOS>SUBSTRUCTURE
  1 <1>   0 RESIDUE 1 * * 1
# MOE 2007.09 (io_trps.svl 2007.09)
@<TRIPOS>MOLECULE
Solketal
9 9 1 0 0 
SMALL
NO_CHARGES


@<TRIPOS>ATOM
  1 O        5.0930    -0.6590     0.0000 O.3   1 <1>   0.0000 
  2 C        4.2840    -0.0710     0.0000 C.3   1 <1>   0.0000 
  3 C        3.3330    -0.3800     0.0000 C.3   1 <1>   0.0000 
  4 O        2.5900     0.2890     0.0000 O.3   1 <1>   0.0000 
  5 C        4.5930     0.8800     0.0000 C.3   1 <1>   0.0000 
  6 O        5.5930     0.8800     0.0000 O.3   1 <1>   0.0000 
  7 C        5.9020    -0.0710     0.0000 C.3   1 <1>   0.0000 
  8 C        6.8530     0.2380     0.0000 C.3   1 <1>   0.0000 
  9 C        6.4900    -0.8800     0.0000 C.3   1 <1>   0.0000 
@<TRIPOS>BOND
  1   1   2  1   
  2   1   7  1   
  3   2   3  1   
  4   2   5  1   
  5   3   4  1   
  6   5   6  1   
  7   6   7  1   
  8   7   8  1   
  9   7   9  1   
@<TRIPOS>SUBSTRUCTURE
  1 <1>   0 RESIDUE 1 * * 1
# MOE 2007.09 (io_trps.svl 2007.09)
@<TRIPOS>MOLECULE
Pyruvic acid
6 5 1 0 0 
SMALL
NO_CHARGES


@<TRIPOS>ATOM
  1 O        2.5370     0.2500     0.0000 O.3   1 <1>   0.0000 
  2 C        3.4030    -0.2500     0.0000 C.2   1 <1>   0.0000 
  3 C        4.2690     0.2500     0.0000 C.2   1 <1>   0.0000 
  4 C        5.1350    -0.2500     0.0000 C.3   1 <1>   0.0000 
  5 O        4.2690     1.2500     0.0000 O.2   1 <1>   0.0000 
  6 O        3.4030    -1.2500     0.0000 O.2   1 <1>   0.0000 
@<TRIPOS>BOND
  1   1   2  1   
  2   2   3  1   
  3   2   6  2   
  4   3   4  1   
  5   3   5  2   
@<TRIPOS>SUBSTRUCTURE
  1 <1>   0 RESIDUE 1 * * 1
# MOE 2007.09 (io_trps.svl 2007.09)
@<TRIPOS>MOLECULE
Azirinomycin
7 7 1 0 0 
SMALL
NO_CHARGES


@<TRIPOS>ATOM
  1 O        2.5370     0.3170     0.0000 O.3   1 <1>   0.0000 
  2 C        3.4030    -0.1830     0.0000 C.2   1 <1>   0.0000 
  3 C        4.2690     0.3170     0.0000 C.3   1 <1>   0.0000 
  4 C        5.2690     0.3170     0.0000 C.2   1 <1>   0.0000 
  5 C        6.1350    -0.1830     0.0000 C.3   1 <1>   0.0000 
  6 N        4.7690     1.1830     0.0000 N.2   1 <1>   0.0000 
  7 O        3.4030    -1.1830     0.0000 O.2   1 <1>   0.0000 
@<TRIPOS>BOND
  1   1   2  1   
  2   2   3  1   
  3   2   7  2   
  4   3   4  1   
  5   3   6  1   
  6   4   5  1   
  7   4   6  2   
@<TRIPOS>SUBSTRUCTURE
  1 <1>   0 RESIDUE 1 * * 1
# MOE 2007.09 (io_trps.svl 2007.09)
@<TRIPOS>MOLECULE
2-furyl acetate
9 9 1 0 0 
SMALL
NO_CHARGES


@<TRIPOS>ATOM
  1 O        2.8090    -0.0850     0.0000 O.3   1 <1>   0.0000 
  2 C        2.0000     0.5030     0.0000 C.2   1 <1>   0.0000 
  3 C        2.3090     1.4540     0.0000 C.2   1 <1>   0.0000 
  4 C        3.3090     1.4540     0.0000 C.2   1 <1>   0.0000 
  5 C        3.6180     0.5030     0.0000 C.2   1 <1>   0.0000 
  6 O        4.5690     0.1940     0.0000 O.3   1 <1>   0.0000 
  7 C        4.7770    -0.7840     0.0000 C.2   1 <1>   0.0000 
  8 C        5.7280    -1.0940     0.0000 C.3   1 <1>   0.0000 
  9 O        4.0340    -1.4540     0.0000 O.2   1 <1>   0.0000 
@<TRIPOS>BOND
  1   1   2  1   
  2   1   5  1   
  3   2   3  2   
  4   3   4  1   
  5   4   5  2   
  6   5   6  1   
  7   6   7  1   
  8   7   8  1   
  9   7   9  2   
@<TRIPOS>SUBSTRUCTURE
  1 <1>   0 RESIDUE 1 * * 1
# MOE 2007.09 (io_trps.svl 2007.09)
@<TRIPOS>MOLECULE
Indole-3-carboxylic acid
12 13 1 0 0 
SMALL
NO_CHARGES


@<TRIPOS>ATOM
  1 O        5.9670     1.3830     0.0000 O.3   1 <1>   0.0000 
  2 C        4.9890     1.1770     0.0000 C.2   1 <1>   0.0000 
  3 C        4.6780     0.2260     0.0000 C.2   1 <1>   0.0000 
  4 C        5.2620    -0.5780     0.0000 C.2   1 <1>   0.0000 
  5 N        4.6780    -1.3830     0.0000 N.pl3 1 <1>   0.0000 
  6 C        3.7320    -1.0780     0.0000 C.ar  1 <1>   0.0000 
  7 C        2.8660    -1.5780     0.0000 C.ar  1 <1>   0.0000 
  8 C        2.0000    -1.0780     0.0000 C.ar  1 <1>   0.0000 
  9 C        2.0000    -0.0780     0.0000 C.ar  1 <1>   0.0000 
 10 C        2.8660     0.4220     0.0000 C.ar  1 <1>   0.0000 
 11 C        3.7320    -0.0780     0.0000 C.ar  1 <1>   0.0000 
 12 O        4.3210     1.9210     0.0000 O.2   1 <1>   0.0000 
@<TRIPOS>BOND
  1   1   2  1   
  2   2   3  1   
  3   2  12  2   
  4   3   4  2   
  5   3  11  1   
  6   4   5  1   
  7   5   6  1   
  8   6   7  ar  
  9   6  11  ar  
 10   7   8  ar  
 11   8   9  ar  
 12   9  10  ar  
 13  10  11  ar  
@<TRIPOS>SUBSTRUCTURE
  1 <1>   0 RESIDUE 1 * * 1
# MOE 2007.09 (io_trps.svl 2007.09)
@<TRIPOS>MOLECULE
Prop-2-enimidamide
5 4 1 0 0 
SMALL
NO_CHARGES


@<TRIPOS>ATOM
  1 N        4.5980     0.5950     0.0000 N.pl3 1 <1>   0.0000 
  2 C        3.7320     0.0950     0.0000 C.2   1 <1>   0.0000 
  3 C        2.8660     0.5950     0.0000 C.2   1 <1>   0.0000 
  4 C        2.0000     0.0950     0.0000 C.2   1 <1>   0.0000 
  5 N        3.7320    -0.9050     0.0000 N.2   1 <1>   0.0000 
@<TRIPOS>BOND
  1   1   2  1   
  2   2   3  1   
  3   2   5  2   
  4   3   4  2   
@<TRIPOS>SUBSTRUCTURE
  1 <1>   0 RESIDUE 1 * * 1
# MOE 2007.09 (io_trps.svl 2007.09)
@<TRIPOS>MOLECULE
PYRROLE-2-CARBOXYLIC ACID
8 8 1 0 0 
SMALL
NO_CHARGES


@<TRIPOS>ATOM
  1 O        5.3120     0.5280     0.0000 O.3   1 <1>   0.0000 
  2 C        4.5690    -0.1410     0.0000 C.2   1 <1>   0.0000 
  3 C        3.6180     0.1680     0.0000 C.2   1 <1>   0.0000 
  4 C        3.3090     1.1190     0.0000 C.2   1 <1>   0.0000 
  5 C        2.3090     1.1190     0.0000 C.2   1 <1>   0.0000 
  6 C        2.0000     0.1680     0.0000 C.2   1 <1>   0.0000 
  7 N        2.8090    -0.4200     0.0000 N.pl3 1 <1>   0.0000 
  8 O        4.7770    -1.1190     0.0000 O.2   1 <1>   0.0000 
@<TRIPOS>BOND
  1   1   2  1   
  2   2   3  1   
  3   2   8  2   
  4   3   4  2   
  5   3   7  1   
  6   4   5  1   
  7   5   6  2   
  8   6   7  1   
@<TRIPOS>SUBSTRUCTURE
  1 <1>   0 RESIDUE 1 * * 1
# MOE 2007.09 (io_trps.svl 2007.09)
@<TRIPOS>MOLECULE
CYCLOHEXANECARBOXYLIC ACID
9 9 1 0 0 
SMALL
NO_CHARGES


@<TRIPOS>ATOM
  1 O        3.7320     1.4400     0.0000 O.3   1 <1>   0.0000 
  2 C        2.8660     0.9400     0.0000 C.2   1 <1>   0.0000 
  3 C        2.8660    -0.0600     0.0000 C.3   1 <1>   0.0000 
  4 C        3.7320    -0.5600     0.0000 C.3   1 <1>   0.0000 
  5 C        3.7320    -1.5600     0.0000 C.3   1 <1>   0.0000 
  6 C        2.8660    -2.0600     0.0000 C.3   1 <1>   0.0000 
  7 C        2.0000    -1.5600     0.0000 C.3   1 <1>   0.0000 
  8 C        2.0000    -0.5600     0.0000 C.3   1 <1>   0.0000 
  9 O        2.0000     1.4400     0.0000 O.2   1 <1>   0.0000 
@<TRIPOS>BOND
  1   1   2  1   
  2   2   3  1   
  3   2   9  2   
  4   3   4  1   
  5   3   8  1   
  6   4   5  1   
  7   5   6  1   
  8   6   7  1   
  9   7   8  1   
@<TRIPOS>SUBSTRUCTURE
  1 <1>   0 RESIDUE 1 * * 1
# MOE 2007.09 (io_trps.svl 2007.09)
@<TRIPOS>MOLECULE
3-Cyclohexene-1-carboxylic acid
9 9 1 0 0 
SMALL
NO_CHARGES


@<TRIPOS>ATOM
  1 O        3.7320     1.4400     0.0000 O.3   1 <1>   0.0000 
  2 C        2.8660     0.9400     0.0000 C.2   1 <1>   0.0000 
  3 C        2.8660    -0.0600     0.0000 C.3   1 <1>   0.0000 
  4 C        3.7320    -0.5600     0.0000 C.3   1 <1>   0.0000 
  5 C        3.7320    -1.5600     0.0000 C.2   1 <1>   0.0000 
  6 C        2.8660    -2.0600     0.0000 C.2   1 <1>   0.0000 
  7 C        2.0000    -1.5600     0.0000 C.3   1 <1>   0.0000 
  8 C        2.0000    -0.5600     0.0000 C.3   1 <1>   0.0000 
  9 O        2.0000     1.4400     0.0000 O.2   1 <1>   0.0000 
@<TRIPOS>BOND
  1   1   2  1   
  2   2   3  1   
  3   2   9  2   
  4   3   4  1   
  5   3   8  1   
  6   4   5  1   
  7   5   6  2   
  8   6   7  1   
  9   7   8  1   
@<TRIPOS>SUBSTRUCTURE
  1 <1>   0 RESIDUE 1 * * 1
# MOE 2007.09 (io_trps.svl 2007.09)
@<TRIPOS>MOLECULE
guaiacol
9 9 1 0 0 
SMALL
NO_CHARGES


@<TRIPOS>ATOM
  1 O        4.2690     1.2500     0.0000 O.3   1 <1>   0.0000 
  2 C        5.1350     1.7500     0.0000 C.3   1 <1>   0.0000 
  3 C        4.2690     0.2500     0.0000 C.ar  1 <1>   0.0000 
  4 C        5.1350    -0.2500     0.0000 C.ar  1 <1>   0.0000 
  5 C        5.1350    -1.2500     0.0000 C.ar  1 <1>   0.0000 
  6 C        4.2690    -1.7500     0.0000 C.ar  1 <1>   0.0000 
  7 C        3.4030    -1.2500     0.0000 C.ar  1 <1>   0.0000 
  8 C        3.4030    -0.2500     0.0000 C.ar  1 <1>   0.0000 
  9 O        2.5370     0.2500     0.0000 O.3   1 <1>   0.0000 
@<TRIPOS>BOND
  1   1   2  1   
  2   1   3  1   
  3   3   4  ar  
  4   3   8  ar  
  5   4   5  ar  
  6   5   6  ar  
  7   6   7  ar  
  8   7   8  ar  
  9   8   9  1   
@<TRIPOS>SUBSTRUCTURE
  1 <1>   0 RESIDUE 1 * * 1
# MOE 2007.09 (io_trps.svl 2007.09)
@<TRIPOS>MOLECULE
Isobutyramide
6 5 1 0 0 
SMALL
NO_CHARGES


@<TRIPOS>ATOM
  1 O        3.7320    -1.2500     0.0000 O.2   1 <1>   0.0000 
  2 C        3.7320    -0.2500     0.0000 C.2   1 <1>   0.0000 
  3 C        2.8660     0.2500     0.0000 C.3   1 <1>   0.0000 
  4 C        2.8660     1.2500     0.0000 C.3   1 <1>   0.0000 
  5 C        2.0000    -0.2500     0.0000 C.3   1 <1>   0.0000 
  6 N        4.5980     0.2500     0.0000 N.am  1 <1>   0.0000 
@<TRIPOS>BOND
  1   1   2  2   
  2   2   3  1   
  3   2   6  am  
  4   3   4  1   
  5   3   5  1   
@<TRIPOS>SUBSTRUCTURE
  1 <1>   0 RESIDUE 1 * * 1
# MOE 2007.09 (io_trps.svl 2007.09)
@<TRIPOS>MOLECULE
propionic acid
5 4 1 0 0 
SMALL
NO_CHARGES


@<TRIPOS>ATOM
  1 O        4.5980     0.7500     0.0000 O.3   1 <1>   0.0000 
  2 C        3.7320     0.2500     0.0000 C.2   1 <1>   0.0000 
  3 C        2.8660     0.7500     0.0000 C.3   1 <1>   0.0000 
  4 C        2.0000     0.2500     0.0000 C.3   1 <1>   0.0000 
  5 O        3.7320    -0.7500     0.0000 O.2   1 <1>   0.0000 
@<TRIPOS>BOND
  1   1   2  1   
  2   2   3  1   
  3   2   5  2   
  4   3   4  1   
@<TRIPOS>SUBSTRUCTURE
  1 <1>   0 RESIDUE 1 * * 1
# MOE 2007.09 (io_trps.svl 2007.09)
@<TRIPOS>MOLECULE
Fluoroacetate
5 4 1 0 0 
SMALL
NO_CHARGES


@<TRIPOS>ATOM
  1 F        4.5980     0.2500     0.0000 F     1 <1>   0.0000 
  2 C        3.7320     0.7500     0.0000 C.3   1 <1>   0.0000 
  3 C        2.8660     0.2500     0.0000 C.2   1 <1>   0.0000 
  4 O        2.8660    -0.7500     0.0000 O.2   1 <1>   0.0000 
  5 O        2.0000     0.7500     0.0000 O.3   1 <1>   0.0000 
@<TRIPOS>BOND
  1   1   2  1   
  2   2   3  1   
  3   3   4  2   
  4   3   5  1   
@<TRIPOS>SUBSTRUCTURE
  1 <1>   0 RESIDUE 1 * * 1
# MOE 2007.09 (io_trps.svl 2007.09)
@<TRIPOS>MOLECULE
acetoin
6 5 1 0 0 
SMALL
NO_CHARGES


@<TRIPOS>ATOM
  1 O        2.5370     0.2500     0.0000 O.3   1 <1>   0.0000 
  2 C        3.4030    -0.2500     0.0000 C.3   1 <1>   0.0000 
  3 C        3.4030    -1.2500     0.0000 C.3   1 <1>   0.0000 
  4 C        4.2690     0.2500     0.0000 C.2   1 <1>   0.0000 
  5 C        5.1350    -0.2500     0.0000 C.3   1 <1>   0.0000 
  6 O        4.2690     1.2500     0.0000 O.2   1 <1>   0.0000 
@<TRIPOS>BOND
  1   1   2  1   
  2   2   3  1   
  3   2   4  1   
  4   4   5  1   
  5   4   6  2   
@<TRIPOS>SUBSTRUCTURE
  1 <1>   0 RESIDUE 1 * * 1
# MOE 2007.09 (io_trps.svl 2007.09)
@<TRIPOS>MOLECULE
Picolinaldehyde
8 8 1 0 0 
SMALL
NO_CHARGES


@<TRIPOS>ATOM
  1 O        2.0000    -0.1900     0.0000 O.2   1 <1>   0.0000 
  2 C        2.8660    -0.6900     0.0000 C.2   1 <1>   0.0000 
  3 C        3.7320    -0.1900     0.0000 C.ar  1 <1>   0.0000 
  4 C        3.7320     0.8100     0.0000 C.ar  1 <1>   0.0000 
  5 C        4.5980     1.3100     0.0000 C.ar  1 <1>   0.0000 
  6 C        5.4640     0.8100     0.0000 C.ar  1 <1>   0.0000 
  7 C        5.4640    -0.1900     0.0000 C.ar  1 <1>   0.0000 
  8 N        4.5980    -0.6900     0.0000 N.ar  1 <1>   0.0000 
@<TRIPOS>BOND
  1   1   2  2   
  2   2   3  1   
  3   3   4  ar  
  4   3   8  ar  
  5   4   5  ar  
  6   5   6  ar  
  7   6   7  ar  
  8   7   8  ar  
@<TRIPOS>SUBSTRUCTURE
  1 <1>   0 RESIDUE 1 * * 1
# MOE 2007.09 (io_trps.svl 2007.09)
@<TRIPOS>MOLECULE
alpha-TERPINEOL
11 11 1 0 0 
SMALL
NO_CHARGES


@<TRIPOS>ATOM
  1 O        3.0000     2.3450     0.0000 O.3   1 <1>   0.0000 
  2 C        3.0000     0.3450     0.0000 C.3   1 <1>   0.0000 
  3 C        3.0000     1.3450     0.0000 C.3   1 <1>   0.0000 
  4 C        2.1340    -0.1550     0.0000 C.3   1 <1>   0.0000 
  5 C        3.8660    -0.1550     0.0000 C.3   1 <1>   0.0000 
  6 C        2.1340    -1.1550     0.0000 C.3   1 <1>   0.0000 
  7 C        3.0000    -1.6550     0.0000 C.2   1 <1>   0.0000 
  8 C        3.8660    -1.1550     0.0000 C.2   1 <1>   0.0000 
  9 C        4.0000     1.3450     0.0000 C.3   1 <1>   0.0000 
 10 C        2.0000     1.3450     0.0000 C.3   1 <1>   0.0000 
 11 C        3.0000    -2.6550     0.0000 C.3   1 <1>   0.0000 
@<TRIPOS>BOND
  1   1   3  1   
  2   2   3  1   
  3   2   4  1   
  4   2   5  1   
  5   3   9  1   
  6   3  10  1   
  7   4   6  1   
  8   5   8  1   
  9   6   7  1   
 10   7   8  2   
 11   7  11  1   
@<TRIPOS>SUBSTRUCTURE
  1 <1>   0 RESIDUE 1 * * 1
# MOE 2007.09 (io_trps.svl 2007.09)
@<TRIPOS>MOLECULE
INDOLE-3-CARBOXALDEHYDE
11 12 1 0 0 
SMALL
NO_CHARGES


@<TRIPOS>ATOM
  1 O        5.9670     1.5500     0.0000 O.2   1 <1>   0.0000 
  2 C        4.9890     1.3440     0.0000 C.2   1 <1>   0.0000 
  3 C        4.6780     0.3930     0.0000 C.2   1 <1>   0.0000 
  4 C        5.2620    -0.4110     0.0000 C.2   1 <1>   0.0000 
  5 N        4.6780    -1.2160     0.0000 N.pl3 1 <1>   0.0000 
  6 C        3.7320    -0.9110     0.0000 C.ar  1 <1>   0.0000 
  7 C        2.8660    -1.4110     0.0000 C.ar  1 <1>   0.0000 
  8 C        2.0000    -0.9110     0.0000 C.ar  1 <1>   0.0000 
  9 C        2.0000     0.0890     0.0000 C.ar  1 <1>   0.0000 
 10 C        2.8660     0.5890     0.0000 C.ar  1 <1>   0.0000 
 11 C        3.7320     0.0890     0.0000 C.ar  1 <1>   0.0000 
@<TRIPOS>BOND
  1   1   2  2   
  2   2   3  1   
  3   3   4  2   
  4   3  11  1   
  5   4   5  1   
  6   5   6  1   
  7   6   7  ar  
  8   6  11  ar  
  9   7   8  ar  
 10   8   9  ar  
 11   9  10  ar  
 12  10  11  ar  
@<TRIPOS>SUBSTRUCTURE
  1 <1>   0 RESIDUE 1 * * 1
# MOE 2007.09 (io_trps.svl 2007.09)
@<TRIPOS>MOLECULE
benzyl alcohol
8 8 1 0 0 
SMALL
NO_CHARGES


@<TRIPOS>ATOM
  1 O        3.7320     1.4400     0.0000 O.3   1 <1>   0.0000 
  2 C        2.8660     0.9400     0.0000 C.3   1 <1>   0.0000 
  3 C        2.8660    -0.0600     0.0000 C.ar  1 <1>   0.0000 
  4 C        3.7320    -0.5600     0.0000 C.ar  1 <1>   0.0000 
  5 C        3.7320    -1.5600     0.0000 C.ar  1 <1>   0.0000 
  6 C        2.8660    -2.0600     0.0000 C.ar  1 <1>   0.0000 
  7 C        2.0000    -1.5600     0.0000 C.ar  1 <1>   0.0000 
  8 C        2.0000    -0.5600     0.0000 C.ar  1 <1>   0.0000 
@<TRIPOS>BOND
  1   1   2  1   
  2   2   3  1   
  3   3   4  ar  
  4   3   8  ar  
  5   4   5  ar  
  6   5   6  ar  
  7   6   7  ar  
  8   7   8  ar  
@<TRIPOS>SUBSTRUCTURE
  1 <1>   0 RESIDUE 1 * * 1
# MOE 2007.09 (io_trps.svl 2007.09)
@<TRIPOS>MOLECULE
Azomycin
8 8 1 0 0 
SMALL
NO_CHARGES


@<TRIPOS>ATOM
  1 O        5.3120     0.5280     0.0000 O.2   1 <1>   0.0000 
  2 N        4.5690    -0.1410     0.0000 N.pl3 1 <1>   0.0000 
  3 C        3.6180     0.1680     0.0000 C.2   1 <1>   0.0000 
  4 N        3.3090     1.1190     0.0000 N.2   1 <1>   0.0000 
  5 C        2.3090     1.1190     0.0000 C.2   1 <1>   0.0000 
  6 C        2.0000     0.1680     0.0000 C.2   1 <1>   0.0000 
  7 N        2.8090    -0.4200     0.0000 N.pl3 1 <1>   0.0000 
  8 O        4.7770    -1.1190     0.0000 O.2   1 <1>   0.0000 
@<TRIPOS>BOND
  1   1   2  2   
  2   2   3  1   
  3   2   8  2   
  4   3   4  2   
  5   3   7  1   
  6   4   5  1   
  7   5   6  2   
  8   6   7  1   
@<TRIPOS>SUBSTRUCTURE
  1 <1>   0 RESIDUE 1 * * 1
# MOE 2007.09 (io_trps.svl 2007.09)
@<TRIPOS>MOLECULE
benzaldehyde
8 8 1 0 0 
SMALL
NO_CHARGES


@<TRIPOS>ATOM
  1 O        3.7320     1.7500     0.0000 O.2   1 <1>   0.0000 
  2 C        2.8660     1.2500     0.0000 C.2   1 <1>   0.0000 
  3 C        2.8660     0.2500     0.0000 C.ar  1 <1>   0.0000 
  4 C        3.7320    -0.2500     0.0000 C.ar  1 <1>   0.0000 
  5 C        3.7320    -1.2500     0.0000 C.ar  1 <1>   0.0000 
  6 C        2.8660    -1.7500     0.0000 C.ar  1 <1>   0.0000 
  7 C        2.0000    -1.2500     0.0000 C.ar  1 <1>   0.0000 
  8 C        2.0000    -0.2500     0.0000 C.ar  1 <1>   0.0000 
@<TRIPOS>BOND
  1   1   2  2   
  2   2   3  1   
  3   3   4  ar  
  4   3   8  ar  
  5   4   5  ar  
  6   5   6  ar  
  7   6   7  ar  
  8   7   8  ar  
@<TRIPOS>SUBSTRUCTURE
  1 <1>   0 RESIDUE 1 * * 1
# MOE 2007.09 (io_trps.svl 2007.09)
@<TRIPOS>MOLECULE
Fluoroacetaldehyde
4 3 1 0 0 
SMALL
NO_CHARGES


@<TRIPOS>ATOM
  1 F        4.5980     0.0600     0.0000 F     1 <1>   0.0000 
  2 C        3.7320     0.5600     0.0000 C.3   1 <1>   0.0000 
  3 C        2.8660     0.0600     0.0000 C.2   1 <1>   0.0000 
  4 O        2.0000     0.5600     0.0000 O.2   1 <1>   0.0000 
@<TRIPOS>BOND
  1   1   2  1   
  2   2   3  1   
  3   3   4  2   
@<TRIPOS>SUBSTRUCTURE
  1 <1>   0 RESIDUE 1 * * 1
# MOE 2007.09 (io_trps.svl 2007.09)
@<TRIPOS>MOLECULE
Pyrrolomycin A
10 10 1 0 0 
SMALL
NO_CHARGES


@<TRIPOS>ATOM
  1 CL       2.6720    -1.0270     0.0000 Cl    1 <1>   0.0000 
  2 C        3.2600    -0.2180     0.0000 C.2   1 <1>   0.0000 
  3 C        2.9510     0.7330     0.0000 C.2   1 <1>   0.0000 
  4 N        3.7600     1.3210     0.0000 N.pl3 1 <1>   0.0000 
  5 C        4.5690     0.7330     0.0000 C.2   1 <1>   0.0000 
  6 CL       2.0000     1.0420     0.0000 Cl    1 <1>   0.0000 
  7 C        4.2600    -0.2180     0.0000 C.2   1 <1>   0.0000 
  8 N        4.8480    -1.0270     0.0000 N.pl3 1 <1>   0.0000 
  9 O        4.4410    -1.9410     0.0000 O.2   1 <1>   0.0000 
 10 O        5.8420    -0.9230     0.0000 O.2   1 <1>   0.0000 
@<TRIPOS>BOND
  1   1   2  1   
  2   2   3  2   
  3   2   7  1   
  4   3   4  1   
  5   3   6  1   
  6   4   5  1   
  7   5   7  2   
  8   7   8  1   
  9   8   9  2   
 10   8  10  2   
@<TRIPOS>SUBSTRUCTURE
  1 <1>   0 RESIDUE 1 * * 1
# MOE 2007.09 (io_trps.svl 2007.09)
@<TRIPOS>MOLECULE
Benadrostin
13 14 1 0 0 
SMALL
NO_CHARGES


@<TRIPOS>ATOM
  1 O        3.7320    -0.8250     0.0000 O.3   1 <1>   0.0000 
  2 C        2.8660    -0.3250     0.0000 C.2   1 <1>   0.0000 
  3 N        2.8660     0.6750     0.0000 N.am  1 <1>   0.0000 
  4 C        3.7320     1.1750     0.0000 C.2   1 <1>   0.0000 
  5 C        4.5980     0.6750     0.0000 C.ar  1 <1>   0.0000 
  6 C        5.4920     1.2100     0.0000 C.ar  1 <1>   0.0000 
  7 C        6.3980     0.6960     0.0000 C.ar  1 <1>   0.0000 
  8 C        6.3980    -0.3450     0.0000 C.ar  1 <1>   0.0000 
  9 C        5.4920    -0.8590     0.0000 C.ar  1 <1>   0.0000 
 10 O        5.4800    -1.8590     0.0000 O.3   1 <1>   0.0000 
 11 O        3.7320     2.1750     0.0000 O.2   1 <1>   0.0000 
 12 O        2.0000    -0.8250     0.0000 O.2   1 <1>   0.0000 
 13 C        4.5980    -0.3250     0.0000 C.ar  1 <1>   0.0000 
@<TRIPOS>BOND
  1   1   2  1   
  2   1  13  1   
  3   2   3  am  
  4   2  12  2   
  5   3   4  am  
  6   4   5  1   
  7   4  11  2   
  8   5   6  ar  
  9   5  13  ar  
 10   6   7  ar  
 11   7   8  ar  
 12   8   9  ar  
 13   9  10  1   
 14   9  13  ar  
@<TRIPOS>SUBSTRUCTURE
  1 <1>   0 RESIDUE 1 * * 1
# MOE 2007.09 (io_trps.svl 2007.09)
@<TRIPOS>MOLECULE
D-cycloserine
7 7 1 0 0 
SMALL
NO_CHARGES


@<TRIPOS>ATOM
  1 O        4.5690     0.5590     0.0000 O.3   1 <1>   0.0000 
  2 C        4.2600    -0.3920     0.0000 C.3   1 <1>   0.0000 
  3 C        3.2600    -0.3920     0.0000 C.3   1 <1>   0.0000 
  4 C        2.9510     0.5590     0.0000 C.2   1 <1>   0.0000 
  5 O        2.0000     0.8680     0.0000 O.2   1 <1>   0.0000 
  6 N        2.6720    -1.2010     0.0000 N.3   1 <1>   0.0000 
  7 N        3.7600     1.1470     0.0000 N.am  1 <1>   0.0000 
@<TRIPOS>BOND
  1   1   2  1   
  2   1   7  1   
  3   2   3  1   
  4   3   4  1   
  5   3   6  1   
  6   4   5  2   
  7   4   7  am  
@<TRIPOS>SUBSTRUCTURE
  1 <1>   0 RESIDUE 1 * * 1
# MOE 2007.09 (io_trps.svl 2007.09)
@<TRIPOS>MOLECULE
MM 14201
10 11 1 0 0 
SMALL
NO_CHARGES


@<TRIPOS>ATOM
  1 O        6.0020     0.1550     0.0000 O.3   1 <1>   0.0000 
  2 C        5.1350     0.6550     0.0000 C.3   1 <1>   0.0000 
  3 C        4.2690     1.1550     0.0000 C.2   1 <1>   0.0000 
  4 C        3.4030     0.6550     0.0000 C.2   1 <1>   0.0000 
  5 C        3.4030    -0.3450     0.0000 C.2   1 <1>   0.0000 
  6 C        4.2690    -0.8450     0.0000 C.3   1 <1>   0.0000 
  7 O        4.2690    -1.8450     0.0000 O.3   1 <1>   0.0000 
  8 N        2.5370     1.1550     0.0000 N.pl3 1 <1>   0.0000 
  9 O        4.2690     2.1550     0.0000 O.2   1 <1>   0.0000 
 10 C        5.1350    -0.3450     0.0000 C.3   1 <1>   0.0000 
@<TRIPOS>BOND
  1   1   2  1   
  2   1  10  1   
  3   2   3  1   
  4   2  10  1   
  5   3   4  1   
  6   3   9  2   
  7   4   5  2   
  8   4   8  1   
  9   5   6  1   
 10   6   7  1   
 11   6  10  1   
@<TRIPOS>SUBSTRUCTURE
  1 <1>   0 RESIDUE 1 * * 1
# MOE 2007.09 (io_trps.svl 2007.09)
@<TRIPOS>MOLECULE
Questiomycin A
16 18 1 0 0 
SMALL
NO_CHARGES


@<TRIPOS>ATOM
  1 O        4.6660    -1.3050     0.0000 O.3   1 <1>   0.0000 
  2 C        3.8000    -0.8050     0.0000 C.ar  1 <1>   0.0000 
  3 C        2.9060    -1.3390     0.0000 C.ar  1 <1>   0.0000 
  4 C        2.0000    -0.8260     0.0000 C.ar  1 <1>   0.0000 
  5 C        2.0000     0.2160     0.0000 C.ar  1 <1>   0.0000 
  6 C        2.9060     0.7300     0.0000 C.ar  1 <1>   0.0000 
  7 C        3.8000     0.1950     0.0000 C.ar  1 <1>   0.0000 
  8 N        4.6660     0.6950     0.0000 N.2   1 <1>   0.0000 
  9 C        5.5320     0.1950     0.0000 C.2   1 <1>   0.0000 
 10 C        6.4260     0.7300     0.0000 C.2   1 <1>   0.0000 
 11 C        7.3320     0.2160     0.0000 C.2   1 <1>   0.0000 
 12 C        7.3320    -0.8260     0.0000 C.2   1 <1>   0.0000 
 13 C        6.4260    -1.3390     0.0000 C.2   1 <1>   0.0000 
 14 O        8.1960    -1.3290     0.0000 O.2   1 <1>   0.0000 
 15 N        8.1960     0.7190     0.0000 N.pl3 1 <1>   0.0000 
 16 C        5.5320    -0.8050     0.0000 C.2   1 <1>   0.0000 
@<TRIPOS>BOND
  1   1   2  1   
  2   1  16  1   
  3   2   3  ar  
  4   2   7  ar  
  5   3   4  ar  
  6   4   5  ar  
  7   5   6  ar  
  8   6   7  ar  
  9   7   8  1   
 10   8   9  2   
 11   9  10  1   
 12   9  16  1   
 13  10  11  2   
 14  11  12  1   
 15  11  15  1   
 16  12  13  1   
 17  12  14  2   
 18  13  16  2   
@<TRIPOS>SUBSTRUCTURE
  1 <1>   0 RESIDUE 1 * * 1
# MOE 2007.09 (io_trps.svl 2007.09)
@<TRIPOS>MOLECULE
CID 11171781
15 17 1 0 0 
SMALL
NO_CHARGES


@<TRIPOS>ATOM
  1 O        6.0250    -0.9480     0.0000 O.3   1 <1>   0.0000 
  2 C        6.6200    -0.1340     0.0000 C.2   1 <1>   0.0000 
  3 N        6.1150     0.7390     0.0000 N.am  1 <1>   0.0000 
  4 C        6.1150     1.7390     0.0000 C.3   1 <1>   0.0000 
  5 C        5.2490     2.2390     0.0000 C.3   1 <1>   0.0000 
  6 C        4.3830     1.7390     0.0000 C.2   1 <1>   0.0000 
  7 C        4.3830     0.7390     0.0000 C.2   1 <1>   0.0000 
  8 C        3.6460     0.0720     0.0000 C.2   1 <1>   0.0000 
  9 C        2.6680     0.2780     0.0000 C.2   1 <1>   0.0000 
 10 C        2.0000    -0.4660     0.0000 C.3   1 <1>   0.0000 
 11 C        4.0520    -0.8360     0.0000 C.3   1 <1>   0.0000 
 12 O        3.5520    -1.7020     0.0000 O.3   1 <1>   0.0000 
 13 C        5.2490     0.2390     0.0000 C.3   1 <1>   0.0000 
 14 O        7.6180    -0.1870     0.0000 O.2   1 <1>   0.0000 
 15 C        5.0400    -0.7330     0.0000 C.3   1 <1>   0.0000 
@<TRIPOS>BOND
  1   1   2  1   
  2   1  15  1   
  3   2   3  am  
  4   2  14  2   
  5   3   4  1   
  6   3  13  1   
  7   4   5  1   
  8   5   6  1   
  9   6   7  2   
 10   7   8  1   
 11   7  13  1   
 12   8   9  2   
 13   8  11  1   
 14   9  10  1   
 15  11  12  1   
 16  11  15  1   
 17  13  15  1   
@<TRIPOS>SUBSTRUCTURE
  1 <1>   0 RESIDUE 1 * * 1
# MOE 2007.09 (io_trps.svl 2007.09)
@<TRIPOS>MOLECULE
NONAME
14 16 1 0 0 
SMALL
NO_CHARGES


@<TRIPOS>ATOM
  1 O        2.0000     1.0000     0.0000 O.2   1 <1>   0.0000 
  2 O        5.4640    -1.0000     0.0000 O.2   1 <1>   0.0000 
  3 N        3.7320    -1.0000     0.0000 N.pl3 1 <1>   0.0000 
  4 N        3.7320     1.0000     0.0000 N.pl3 1 <1>   0.0000 
  5 C        2.8660    -0.5000     0.0000 C.2   1 <1>   0.0000 
  6 C        4.5980     0.5000     0.0000 C.2   1 <1>   0.0000 
  7 C        2.8660     0.5000     0.0000 C.2   1 <1>   0.0000 
  8 C        4.5980    -0.5000     0.0000 C.2   1 <1>   0.0000 
  9 C        3.5230    -1.9720     0.0000 C.2   1 <1>   0.0000 
 10 C        3.9410     1.9720     0.0000 C.2   1 <1>   0.0000 
 11 C        2.1290    -1.1670     0.0000 C.2   1 <1>   0.0000 
 12 C        5.3350     1.1670     0.0000 C.2   1 <1>   0.0000 
 13 C        2.5340    -2.0750     0.0000 C.2   1 <1>   0.0000 
 14 C        4.9300     2.0750     0.0000 C.2   1 <1>   0.0000 
@<TRIPOS>BOND
  1   1   7  2   
  2   2   8  2   
  3   3   5  1   
  4   3   8  1   
  5   3   9  1   
  6   4   6  1   
  7   4   7  1   
  8   4  10  1   
  9   5   7  1   
 10   5  11  2   
 11   6   8  1   
 12   6  12  2   
 13   9  13  2   
 14  10  14  2   
 15  11  13  1   
 16  12  14  1   
@<TRIPOS>SUBSTRUCTURE
  1 <1>   0 RESIDUE 1 * * 1
# MOE 2007.09 (io_trps.svl 2007.09)
@<TRIPOS>MOLECULE
1,6-Phenazinediol
16 18 1 0 0 
SMALL
NO_CHARGES


@<TRIPOS>ATOM
  1 O        6.4140     1.8760     0.0000 O.3   1 <1>   0.0000 
  2 C        6.4260     0.8770     0.0000 C.ar  1 <1>   0.0000 
  3 C        7.3320     0.3630     0.0000 C.ar  1 <1>   0.0000 
  4 C        7.3320    -0.6790     0.0000 C.ar  1 <1>   0.0000 
  5 C        6.4260    -1.1930     0.0000 C.ar  1 <1>   0.0000 
  6 C        5.5320    -0.6580     0.0000 C.ar  1 <1>   0.0000 
  7 N        4.6660    -1.1580     0.0000 N.2   1 <1>   0.0000 
  8 C        3.8000    -0.6580     0.0000 C.2   1 <1>   0.0000 
  9 C        2.9060    -1.1930     0.0000 C.2   1 <1>   0.0000 
 10 C        2.0000    -0.6790     0.0000 C.2   1 <1>   0.0000 
 11 C        2.0000     0.3630     0.0000 C.2   1 <1>   0.0000 
 12 C        2.9060     0.8770     0.0000 C.2   1 <1>   0.0000 
 13 O        2.9180    -2.1930     0.0000 O.2   1 <1>   0.0000 
 14 C        3.8000     0.3420     0.0000 C.2   1 <1>   0.0000 
 15 N        4.6660     0.8420     0.0000 N.pl3 1 <1>   0.0000 
 16 C        5.5320     0.3420     0.0000 C.ar  1 <1>   0.0000 
@<TRIPOS>BOND
  1   1   2  1   
  2   2   3  ar  
  3   2  16  ar  
  4   3   4  ar  
  5   4   5  ar  
  6   5   6  ar  
  7   6   7  1   
  8   6  16  ar  
  9   7   8  2   
 10   8   9  1   
 11   8  14  1   
 12   9  10  1   
 13   9  13  2   
 14  10  11  2   
 15  11  12  1   
 16  12  14  2   
 17  14  15  1   
 18  15  16  1   
@<TRIPOS>SUBSTRUCTURE
  1 <1>   0 RESIDUE 1 * * 1
# MOE 2007.09 (io_trps.svl 2007.09)
@<TRIPOS>MOLECULE
Clazamycin A
11 12 1 0 0 
SMALL
NO_CHARGES


@<TRIPOS>ATOM
  1 CL       6.3960    -0.0400     0.0000 Cl    1 <1>   0.0000 
  2 C        5.3960    -0.0400     0.0000 C.3   1 <1>   0.0000 
  3 C        4.8130     0.7650     0.0000 C.3   1 <1>   0.0000 
  4 N        3.8660     0.4600     0.0000 N.pl3 1 <1>   0.0000 
  5 C        2.9160     0.7700     0.0000 C.2   1 <1>   0.0000 
  6 C        2.3280    -0.0400     0.0000 C.2   1 <1>   0.0000 
  7 C        2.9160    -0.8480     0.0000 C.2   1 <1>   0.0000 
  8 N        2.6060     1.7210     0.0000 N.2   1 <1>   0.0000 
  9 C        3.8660    -0.5400     0.0000 C.3   1 <1>   0.0000 
 10 O        3.8660    -1.5400     0.0000 O.3   1 <1>   0.0000 
 11 C        4.8130    -0.8440     0.0000 C.3   1 <1>   0.0000 
@<TRIPOS>BOND
  1   1   2  1   
  2   2   3  1   
  3   2  11  1   
  4   3   4  1   
  5   4   5  1   
  6   4   9  1   
  7   5   6  1   
  8   5   8  2   
  9   6   7  2   
 10   7   9  1   
 11   9  10  1   
 12   9  11  1   
@<TRIPOS>SUBSTRUCTURE
  1 <1>   0 RESIDUE 1 * * 1
# MOE 2007.09 (io_trps.svl 2007.09)
@<TRIPOS>MOLECULE
Clazamycin B
11 12 1 0 0 
SMALL
NO_CHARGES


@<TRIPOS>ATOM
  1 CL       6.3960    -0.0400     0.0000 Cl    1 <1>   0.0000 
  2 C        5.3960    -0.0400     0.0000 C.3   1 <1>   0.0000 
  3 C        4.8130     0.7650     0.0000 C.3   1 <1>   0.0000 
  4 N        3.8660     0.4600     0.0000 N.pl3 1 <1>   0.0000 
  5 C        2.9160     0.7700     0.0000 C.2   1 <1>   0.0000 
  6 C        2.3280    -0.0400     0.0000 C.2   1 <1>   0.0000 
  7 C        2.9160    -0.8480     0.0000 C.2   1 <1>   0.0000 
  8 N        2.6060     1.7210     0.0000 N.2   1 <1>   0.0000 
  9 C        3.8660    -0.5400     0.0000 C.3   1 <1>   0.0000 
 10 O        3.8660    -1.5400     0.0000 O.3   1 <1>   0.0000 
 11 C        4.8130    -0.8440     0.0000 C.3   1 <1>   0.0000 
@<TRIPOS>BOND
  1   1   2  1   
  2   2   3  1   
  3   2  11  1   
  4   3   4  1   
  5   4   5  1   
  6   4   9  1   
  7   5   6  1   
  8   5   8  2   
  9   6   7  2   
 10   7   9  1   
 11   9  10  1   
 12   9  11  1   
@<TRIPOS>SUBSTRUCTURE
  1 <1>   0 RESIDUE 1 * * 1
# MOE 2007.09 (io_trps.svl 2007.09)
@<TRIPOS>MOLECULE
Terbium oxide selenite
4 3 1 0 0 
SMALL
NO_CHARGES


@<TRIPOS>ATOM
  1 SE       2.7070    -0.5000     0.0000 Se    1 <1>   0.0000 
  2 O        2.0000    -1.2070     0.0000 O.2   1 <1>   0.0000 
  3 O        2.7070     0.5000     0.0000 O.3   1 <1>   0.0000 
  4 O        3.7070    -0.5000     0.0000 O.3   1 <1>   0.0000 
@<TRIPOS>BOND
  1   1   2  2   
  2   1   3  1   
  3   1   4  1   
@<TRIPOS>SUBSTRUCTURE
  1 <1>   0 RESIDUE 1 * * 1
# MOE 2007.09 (io_trps.svl 2007.09)
@<TRIPOS>MOLECULE
NSC110275
12 13 1 0 0 
SMALL
NO_CHARGES


@<TRIPOS>ATOM
  1 N        4.2690     1.1900     0.0000 N.ar  1 <1>   0.0000 
  2 C        3.4030     0.6900     0.0000 C.ar  1 <1>   0.0000 
  3 N        2.5370     1.1900     0.0000 N.pl3 1 <1>   0.0000 
  4 N        3.4030    -0.3100     0.0000 N.ar  1 <1>   0.0000 
  5 C        4.2690    -0.8100     0.0000 C.ar  1 <1>   0.0000 
  6 C        4.2690    -1.8100     0.0000 C.3   1 <1>   0.0000 
  7 C        5.1350    -0.3100     0.0000 C.ar  1 <1>   0.0000 
  8 C        6.0290    -0.8450     0.0000 C.ar  1 <1>   0.0000 
  9 C        6.9350    -0.3310     0.0000 C.ar  1 <1>   0.0000 
 10 C        6.9350     0.7110     0.0000 C.ar  1 <1>   0.0000 
 11 C        6.0290     1.2250     0.0000 C.ar  1 <1>   0.0000 
 12 C        5.1350     0.6900     0.0000 C.ar  1 <1>   0.0000 
@<TRIPOS>BOND
  1   1   2  ar  
  2   1  12  ar  
  3   2   3  1   
  4   2   4  ar  
  5   4   5  ar  
  6   5   6  1   
  7   5   7  ar  
  8   7   8  ar  
  9   7  12  ar  
 10   8   9  ar  
 11   9  10  ar  
 12  10  11  ar  
 13  11  12  ar  
@<TRIPOS>SUBSTRUCTURE
  1 <1>   0 RESIDUE 1 * * 1
# MOE 2007.09 (io_trps.svl 2007.09)
@<TRIPOS>MOLECULE
Umbelliferone
12 13 1 0 0 
SMALL
NO_CHARGES


@<TRIPOS>ATOM
  1 O        6.0290    -1.0350     0.0000 O.3   1 <1>   0.0000 
  2 C        6.9350    -0.5210     0.0000 C.2   1 <1>   0.0000 
  3 C        6.9350     0.5210     0.0000 C.2   1 <1>   0.0000 
  4 C        6.0290     1.0350     0.0000 C.2   1 <1>   0.0000 
  5 C        5.1350     0.5000     0.0000 C.ar  1 <1>   0.0000 
  6 C        4.2690     1.0000     0.0000 C.ar  1 <1>   0.0000 
  7 C        3.4030     0.5000     0.0000 C.ar  1 <1>   0.0000 
  8 C        3.4030    -0.5000     0.0000 C.ar  1 <1>   0.0000 
  9 C        4.2690    -1.0000     0.0000 C.ar  1 <1>   0.0000 
 10 O        2.5370    -1.0000     0.0000 O.3   1 <1>   0.0000 
 11 O        7.7990    -1.0240     0.0000 O.2   1 <1>   0.0000 
 12 C        5.1350    -0.5000     0.0000 C.ar  1 <1>   0.0000 
@<TRIPOS>BOND
  1   1   2  1   
  2   1  12  1   
  3   2   3  1   
  4   2  11  2   
  5   3   4  2   
  6   4   5  1   
  7   5   6  ar  
  8   5  12  ar  
  9   6   7  ar  
 10   7   8  ar  
 11   8   9  ar  
 12   8  10  1   
 13   9  12  ar  
@<TRIPOS>SUBSTRUCTURE
  1 <1>   0 RESIDUE 1 * * 1
# MOE 2007.09 (io_trps.svl 2007.09)
@<TRIPOS>MOLECULE
2H-1,4-Benzoxazin-3(4H)-one
11 12 1 0 0 
SMALL
NO_CHARGES


@<TRIPOS>ATOM
  1 O        3.7320     1.2930     0.0000 O.3   1 <1>   0.0000 
  2 C        2.8660     0.7930     0.0000 C.3   1 <1>   0.0000 
  3 C        2.8660    -0.2070     0.0000 C.2   1 <1>   0.0000 
  4 N        3.7320    -0.7070     0.0000 N.am  1 <1>   0.0000 
  5 C        4.5980    -0.2070     0.0000 C.ar  1 <1>   0.0000 
  6 C        5.4920    -0.7420     0.0000 C.ar  1 <1>   0.0000 
  7 C        6.3980    -0.2280     0.0000 C.ar  1 <1>   0.0000 
  8 C        6.3980     0.8140     0.0000 C.ar  1 <1>   0.0000 
  9 C        5.4920     1.3270     0.0000 C.ar  1 <1>   0.0000 
 10 O        2.0000    -0.7070     0.0000 O.2   1 <1>   0.0000 
 11 C        4.5980     0.7930     0.0000 C.ar  1 <1>   0.0000 
@<TRIPOS>BOND
  1   1   2  1   
  2   1  11  1   
  3   2   3  1   
  4   3   4  am  
  5   3  10  2   
  6   4   5  1   
  7   5   6  ar  
  8   5  11  ar  
  9   6   7  ar  
 10   7   8  ar  
 11   8   9  ar  
 12   9  11  ar  
@<TRIPOS>SUBSTRUCTURE
  1 <1>   0 RESIDUE 1 * * 1
# MOE 2007.09 (io_trps.svl 2007.09)
@<TRIPOS>MOLECULE
4-hydroxy-3,6-dimethyl-2H-pyran-2-one
10 10 1 0 0 
SMALL
NO_CHARGES


@<TRIPOS>ATOM
  1 O        3.7320    -1.6550     0.0000 O.3   1 <1>   0.0000 
  2 C        2.8660    -1.1550     0.0000 C.2   1 <1>   0.0000 
  3 C        2.8660    -0.1550     0.0000 C.2   1 <1>   0.0000 
  4 C        2.0000     0.3450     0.0000 C.3   1 <1>   0.0000 
  5 C        3.7320     0.3450     0.0000 C.2   1 <1>   0.0000 
  6 C        4.5980    -0.1550     0.0000 C.2   1 <1>   0.0000 
  7 O        3.7320     1.3450     0.0000 O.3   1 <1>   0.0000 
  8 O        2.0000    -1.6550     0.0000 O.2   1 <1>   0.0000 
  9 C        4.5980    -1.1550     0.0000 C.2   1 <1>   0.0000 
 10 C        5.4640    -1.6550     0.0000 C.3   1 <1>   0.0000 
@<TRIPOS>BOND
  1   1   2  1   
  2   1   9  1   
  3   2   3  1   
  4   2   8  2   
  5   3   4  1   
  6   3   5  2   
  7   5   6  1   
  8   5   7  1   
  9   6   9  2   
 10   9  10  1   
@<TRIPOS>SUBSTRUCTURE
  1 <1>   0 RESIDUE 1 * * 1
# MOE 2007.09 (io_trps.svl 2007.09)
@<TRIPOS>MOLECULE
streptazone A
13 15 1 0 0 
SMALL
NO_CHARGES


@<TRIPOS>ATOM
  1 O        2.1990    -0.1670     0.0000 O.3   1 <1>   0.0000 
  2 C        2.1990     0.8330     0.0000 C.3   1 <1>   0.0000 
  3 C        2.1990     1.8330     0.0000 C.3   1 <1>   0.0000 
  4 C        3.0650     2.3330     0.0000 C.3   1 <1>   0.0000 
  5 N        3.9310     1.8330     0.0000 N.pl3 1 <1>   0.0000 
  6 C        3.9310     0.8330     0.0000 C.2   1 <1>   0.0000 
  7 C        4.6680     0.1660     0.0000 C.2   1 <1>   0.0000 
  8 C        4.2630    -0.7420     0.0000 C.2   1 <1>   0.0000 
  9 C        3.2740    -0.6380     0.0000 C.2   1 <1>   0.0000 
 10 C        2.6070    -1.3830     0.0000 C.2   1 <1>   0.0000 
 11 C        2.9170    -2.3330     0.0000 C.3   1 <1>   0.0000 
 12 O        4.7630    -1.6080     0.0000 O.2   1 <1>   0.0000 
 13 C        3.0650     0.3330     0.0000 C.3   1 <1>   0.0000 
@<TRIPOS>BOND
  1   1   2  1   
  2   1  13  1   
  3   2   3  1   
  4   2  13  1   
  5   3   4  1   
  6   4   5  1   
  7   5   6  1   
  8   6   7  2   
  9   6  13  1   
 10   7   8  1   
 11   8   9  1   
 12   8  12  2   
 13   9  10  2   
 14   9  13  1   
 15  10  11  1   
@<TRIPOS>SUBSTRUCTURE
  1 <1>   0 RESIDUE 1 * * 1
# MOE 2007.09 (io_trps.svl 2007.09)
@<TRIPOS>MOLECULE
MALTOL
9 9 1 0 0 
SMALL
NO_CHARGES


@<TRIPOS>ATOM
  1 O        4.5980    -1.1550     0.0000 O.3   1 <1>   0.0000 
  2 C        3.7320    -1.6550     0.0000 C.2   1 <1>   0.0000 
  3 C        2.8660    -1.1550     0.0000 C.2   1 <1>   0.0000 
  4 C        2.8660    -0.1550     0.0000 C.2   1 <1>   0.0000 
  5 C        3.7320     0.3450     0.0000 C.2   1 <1>   0.0000 
  6 O        3.7320     1.3450     0.0000 O.3   1 <1>   0.0000 
  7 O        2.0000     0.3450     0.0000 O.2   1 <1>   0.0000 
  8 C        4.5980    -0.1550     0.0000 C.2   1 <1>   0.0000 
  9 C        5.4640     0.3450     0.0000 C.3   1 <1>   0.0000 
@<TRIPOS>BOND
  1   1   2  1   
  2   1   8  1   
  3   2   3  2   
  4   3   4  1   
  5   4   5  1   
  6   4   7  2   
  7   5   6  1   
  8   5   8  2   
  9   8   9  1   
@<TRIPOS>SUBSTRUCTURE
  1 <1>   0 RESIDUE 1 * * 1
# MOE 2007.09 (io_trps.svl 2007.09)
@<TRIPOS>MOLECULE
Antibiotic DC 62
17 19 1 0 0 
SMALL
NO_CHARGES


@<TRIPOS>ATOM
  1 O        5.9000    -1.5950     0.0000 O.2   1 <1>   0.0000 
  2 C        5.9000    -0.5950     0.0000 C.2   1 <1>   0.0000 
  3 C        6.8010    -0.1610     0.0000 C.ar  1 <1>   0.0000 
  4 C        7.5540    -0.8820     0.0000 C.ar  1 <1>   0.0000 
  5 C        8.5520    -0.5820     0.0000 C.ar  1 <1>   0.0000 
  6 C        8.7830     0.4330     0.0000 C.ar  1 <1>   0.0000 
  7 C        8.0140     1.1360     0.0000 C.ar  1 <1>   0.0000 
  8 C        7.0240     0.8140     0.0000 C.ar  1 <1>   0.0000 
  9 N        6.4000     1.5950     0.0000 N.2   1 <1>   0.0000 
 10 C        5.4000     1.5950     0.0000 C.2   1 <1>   0.0000 
 11 C        4.7770     0.8140     0.0000 C.3   1 <1>   0.0000 
 12 C        3.7870     0.9000     0.0000 C.3   1 <1>   0.0000 
 13 C        3.3970    -0.0140     0.0000 C.2   1 <1>   0.0000 
 14 C        2.4220    -0.2370     0.0000 C.2   1 <1>   0.0000 
 15 C        2.1270    -1.1920     0.0000 C.3   1 <1>   0.0000 
 16 C        4.1450    -0.6690     0.0000 C.3   1 <1>   0.0000 
 17 N        4.9990    -0.1610     0.0000 N.am  1 <1>   0.0000 
@<TRIPOS>BOND
  1   1   2  2   
  2   2   3  1   
  3   2  17  am  
  4   3   4  ar  
  5   3   8  ar  
  6   4   5  ar  
  7   5   6  ar  
  8   6   7  ar  
  9   7   8  ar  
 10   8   9  1   
 11   9  10  2   
 12  10  11  1   
 13  11  12  1   
 14  11  17  1   
 15  12  13  1   
 16  13  14  2   
 17  13  16  1   
 18  14  15  1   
 19  16  17  1   
@<TRIPOS>SUBSTRUCTURE
  1 <1>   0 RESIDUE 1 * * 1
# MOE 2007.09 (io_trps.svl 2007.09)
@<TRIPOS>MOLECULE
4-Oabch-7-one
8 9 1 0 0 
SMALL
NO_CHARGES


@<TRIPOS>ATOM
  1 O        4.6650     1.0110     0.0000 O.3   1 <1>   0.0000 
  2 O        2.0000    -1.0110     0.0000 O.2   1 <1>   0.0000 
  3 N        3.7140    -0.2980     0.0000 N.am  1 <1>   0.0000 
  4 C        3.7140     0.7020     0.0000 C.3   1 <1>   0.0000 
  5 C        2.7060     0.7060     0.0000 C.3   1 <1>   0.0000 
  6 C        4.6650    -0.6070     0.0000 C.3   1 <1>   0.0000 
  7 C        2.7060    -0.3020     0.0000 C.2   1 <1>   0.0000 
  8 C        5.2530     0.2020     0.0000 C.3   1 <1>   0.0000 
@<TRIPOS>BOND
  1   1   4  1   
  2   1   8  1   
  3   2   7  2   
  4   3   4  1   
  5   3   6  1   
  6   3   7  am  
  7   4   5  1   
  8   5   7  1   
  9   6   8  1   
@<TRIPOS>SUBSTRUCTURE
  1 <1>   0 RESIDUE 1 * * 1
# MOE 2007.09 (io_trps.svl 2007.09)
@<TRIPOS>MOLECULE
Huperzine A
18 20 1 0 0 
SMALL
NO_CHARGES


@<TRIPOS>ATOM
  1 O        2.0000    -3.3690     0.0000 O.2   1 <1>   0.0000 
  2 C        2.8110    -2.7840     0.0000 C.2   1 <1>   0.0000 
  3 C        3.7630    -3.2080     0.0000 C.2   1 <1>   0.0000 
  4 C        4.6010    -2.5890     0.0000 C.2   1 <1>   0.0000 
  5 C        4.4760    -1.5550     0.0000 C.2   1 <1>   0.0000 
  6 C        3.5620    -1.1480     0.0000 C.2   1 <1>   0.0000 
  7 C        3.6670    -0.1540     0.0000 C.3   1 <1>   0.0000 
  8 C        6.2700     0.6540     0.0000 C.3   1 <1>   0.0000 
  9 C        8.1350     0.2060     0.0000 C.2   1 <1>   0.0000 
 10 C        8.4930    -0.7270     0.0000 C.2   1 <1>   0.0000 
 11 C        9.4590    -0.9860     0.0000 C.3   1 <1>   0.0000 
 12 C        7.7160    -1.3560     0.0000 C.3   1 <1>   0.0000 
 13 C        5.5330     1.6370     0.0000 C.2   1 <1>   0.0000 
 14 C        5.0330     2.5030     0.0000 C.2   1 <1>   0.0000 
 15 C        5.5330     3.3690     0.0000 C.3   1 <1>   0.0000 
 16 C        6.0110    -0.3120     0.0000 C.3   1 <1>   0.0000 
 17 N        5.7520    -1.2780     0.0000 N.3   1 <1>   0.0000 
 18 N        2.7100    -1.7470     0.0000 N.am  1 <1>   0.0000 
@<TRIPOS>BOND
  1   1   2  2   
  2   2   3  1   
  3   2  18  am  
  4   3   4  2   
  5   4   5  1   
  6   5   6  2   
  7   5  16  1   
  8   6   7  1   
  9   6  18  1   
 10   7   8  1   
 11   8   9  1   
 12   8  13  1   
 13   9  10  2   
 14  10  11  1   
 15  10  12  1   
 16  12  16  1   
 17  13  14  2   
 18  13  16  1   
 19  14  15  1   
 20  16  17  1   
@<TRIPOS>SUBSTRUCTURE
  1 <1>   0 RESIDUE 1 * * 1
# MOE 2007.09 (io_trps.svl 2007.09)
@<TRIPOS>MOLECULE
9,10-Phenanthrenediol, 9,10-dihydro-
16 18 1 0 0 
SMALL
NO_CHARGES


@<TRIPOS>ATOM
  1 O        4.6660    -2.1300     0.0000 O.3   1 <1>   0.0000 
  2 C        4.6660    -1.1300     0.0000 C.3   1 <1>   0.0000 
  3 C        3.8000    -0.6300     0.0000 C.ar  1 <1>   0.0000 
  4 C        2.9060    -1.1640     0.0000 C.ar  1 <1>   0.0000 
  5 C        2.0000    -0.6500     0.0000 C.ar  1 <1>   0.0000 
  6 C        2.0000     0.3910     0.0000 C.ar  1 <1>   0.0000 
  7 C        2.9060     0.9050     0.0000 C.ar  1 <1>   0.0000 
  8 C        3.8000     0.3700     0.0000 C.ar  1 <1>   0.0000 
  9 C        4.6660     0.8700     0.0000 C.ar  1 <1>   0.0000 
 10 C        4.6500     1.9120     0.0000 C.ar  1 <1>   0.0000 
 11 C        5.5480     2.4400     0.0000 C.ar  1 <1>   0.0000 
 12 C        6.4500     1.9190     0.0000 C.ar  1 <1>   0.0000 
 13 C        6.4420     0.8770     0.0000 C.ar  1 <1>   0.0000 
 14 C        5.5320     0.3700     0.0000 C.ar  1 <1>   0.0000 
 15 C        5.5320    -0.6300     0.0000 C.3   1 <1>   0.0000 
 16 O        6.3980    -1.1300     0.0000 O.3   1 <1>   0.0000 
@<TRIPOS>BOND
  1   1   2  1   
  2   2   3  1   
  3   2  15  1   
  4   3   4  ar  
  5   3   8  ar  
  6   4   5  ar  
  7   5   6  ar  
  8   6   7  ar  
  9   7   8  ar  
 10   8   9  1   
 11   9  10  ar  
 12   9  14  ar  
 13  10  11  ar  
 14  11  12  ar  
 15  12  13  ar  
 16  13  14  ar  
 17  14  15  1   
 18  15  16  1   
@<TRIPOS>SUBSTRUCTURE
  1 <1>   0 RESIDUE 1 * * 1
# MOE 2007.09 (io_trps.svl 2007.09)
@<TRIPOS>MOLECULE
chlorohydroquinone
9 9 1 0 0 
SMALL
NO_CHARGES


@<TRIPOS>ATOM
  1 CL       2.0000     1.0000     0.0000 Cl    1 <1>   0.0000 
  2 O        3.7320     2.0000     0.0000 O.3   1 <1>   0.0000 
  3 O        3.7320    -2.0000     0.0000 O.3   1 <1>   0.0000 
  4 C        3.7320     1.0000     0.0000 C.ar  1 <1>   0.0000 
  5 C        3.7320    -1.0000     0.0000 C.ar  1 <1>   0.0000 
  6 C        2.8660     0.5000     0.0000 C.ar  1 <1>   0.0000 
  7 C        2.8660    -0.5000     0.0000 C.ar  1 <1>   0.0000 
  8 C        4.5980     0.5000     0.0000 C.ar  1 <1>   0.0000 
  9 C        4.5980    -0.5000     0.0000 C.ar  1 <1>   0.0000 
@<TRIPOS>BOND
  1   1   6  1   
  2   2   4  1   
  3   3   5  1   
  4   4   6  ar  
  5   4   8  ar  
  6   5   7  ar  
  7   5   9  ar  
  8   6   7  ar  
  9   8   9  ar  
@<TRIPOS>SUBSTRUCTURE
  1 <1>   0 RESIDUE 1 * * 1
# MOE 2007.09 (io_trps.svl 2007.09)
@<TRIPOS>MOLECULE
2-Aminophenol
8 8 1 0 0 
SMALL
NO_CHARGES


@<TRIPOS>ATOM
  1 O        2.5370     0.3450     0.0000 O.3   1 <1>   0.0000 
  2 C        3.4030    -0.1550     0.0000 C.ar  1 <1>   0.0000 
  3 C        3.4030    -1.1550     0.0000 C.ar  1 <1>   0.0000 
  4 C        4.2690    -1.6550     0.0000 C.ar  1 <1>   0.0000 
  5 C        5.1350    -1.1550     0.0000 C.ar  1 <1>   0.0000 
  6 C        5.1350    -0.1550     0.0000 C.ar  1 <1>   0.0000 
  7 C        4.2690     0.3450     0.0000 C.ar  1 <1>   0.0000 
  8 N        4.2690     1.3450     0.0000 N.pl3 1 <1>   0.0000 
@<TRIPOS>BOND
  1   1   2  1   
  2   2   3  ar  
  3   2   7  ar  
  4   3   4  ar  
  5   4   5  ar  
  6   5   6  ar  
  7   6   7  ar  
  8   7   8  1   
@<TRIPOS>SUBSTRUCTURE
  1 <1>   0 RESIDUE 1 * * 1
# MOE 2007.09 (io_trps.svl 2007.09)
@<TRIPOS>MOLECULE
pyrocatechol
8 8 1 0 0 
SMALL
NO_CHARGES


@<TRIPOS>ATOM
  1 O        4.2690     1.3450     0.0000 O.3   1 <1>   0.0000 
  2 C        4.2690     0.3450     0.0000 C.ar  1 <1>   0.0000 
  3 C        5.1350    -0.1550     0.0000 C.ar  1 <1>   0.0000 
  4 C        5.1350    -1.1550     0.0000 C.ar  1 <1>   0.0000 
  5 C        4.2690    -1.6550     0.0000 C.ar  1 <1>   0.0000 
  6 C        3.4030    -1.1550     0.0000 C.ar  1 <1>   0.0000 
  7 C        3.4030    -0.1550     0.0000 C.ar  1 <1>   0.0000 
  8 O        2.5370     0.3450     0.0000 O.3   1 <1>   0.0000 
@<TRIPOS>BOND
  1   1   2  1   
  2   2   3  ar  
  3   2   7  ar  
  4   3   4  ar  
  5   4   5  ar  
  6   5   6  ar  
  7   6   7  ar  
  8   7   8  1   
@<TRIPOS>SUBSTRUCTURE
  1 <1>   0 RESIDUE 1 * * 1
# MOE 2007.09 (io_trps.svl 2007.09)
@<TRIPOS>MOLECULE
1,3-Adamantanediol
12 14 1 0 0 
SMALL
NO_CHARGES


@<TRIPOS>ATOM
  1 O        3.6730     1.5250     0.0000 O.3   1 <1>   0.0000 
  2 C        3.6730     0.5250     0.0000 C.3   1 <1>   0.0000 
  3 C        2.9820    -0.3130     0.0000 C.3   1 <1>   0.0000 
  4 C        2.9820    -1.3580     0.0000 C.3   1 <1>   0.0000 
  5 C        2.0000    -1.4060     0.0000 C.3   1 <1>   0.0000 
  6 C        2.8370    -0.9230     0.0000 C.3   1 <1>   0.0000 
  7 C        3.6730    -1.2260     0.0000 C.3   1 <1>   0.0000 
  8 C        4.5090    -0.9230     0.0000 C.3   1 <1>   0.0000 
  9 O        5.2160    -1.6300     0.0000 O.3   1 <1>   0.0000 
 10 C        3.8880    -1.8350     0.0000 C.3   1 <1>   0.0000 
 11 C        2.8370     0.0420     0.0000 C.3   1 <1>   0.0000 
 12 C        4.5090     0.0420     0.0000 C.3   1 <1>   0.0000 
@<TRIPOS>BOND
  1   1   2  1   
  2   2   3  1   
  3   2  11  1   
  4   2  12  1   
  5   3   4  1   
  6   4   5  1   
  7   4  10  1   
  8   5   6  1   
  9   6   7  1   
 10   6  11  1   
 11   7   8  1   
 12   8   9  1   
 13   8  10  1   
 14   8  12  1   
@<TRIPOS>SUBSTRUCTURE
  1 <1>   0 RESIDUE 1 * * 1
# MOE 2007.09 (io_trps.svl 2007.09)
@<TRIPOS>MOLECULE
4-Thiouracil
8 8 1 0 0 
SMALL
NO_CHARGES


@<TRIPOS>ATOM
  1 S        5.4640    -0.6900     0.0000 S.2   1 <1>   0.0000 
  2 C        4.5980    -0.1900     0.0000 C.2   1 <1>   0.0000 
  3 C        4.5980     0.8100     0.0000 C.2   1 <1>   0.0000 
  4 C        3.7320     1.3100     0.0000 C.2   1 <1>   0.0000 
  5 N        2.8660     0.8100     0.0000 N.am  1 <1>   0.0000 
  6 C        2.8660    -0.1900     0.0000 C.2   1 <1>   0.0000 
  7 O        2.0000    -0.6900     0.0000 O.2   1 <1>   0.0000 
  8 N        3.7320    -0.6900     0.0000 N.am  1 <1>   0.0000 
@<TRIPOS>BOND
  1   1   2  2   
  2   2   3  1   
  3   2   8  am  
  4   3   4  2   
  5   4   5  1   
  6   5   6  am  
  7   6   7  2   
  8   6   8  am  
@<TRIPOS>SUBSTRUCTURE
  1 <1>   0 RESIDUE 1 * * 1
# MOE 2007.09 (io_trps.svl 2007.09)
@<TRIPOS>MOLECULE
1-Hydroxyphenazine
15 17 1 0 0 
SMALL
NO_CHARGES


@<TRIPOS>ATOM
  1 O        6.4140    -1.8270     0.0000 O.2   1 <1>   0.0000 
  2 C        6.4260    -0.8270     0.0000 C.2   1 <1>   0.0000 
  3 C        7.3320    -0.3140     0.0000 C.2   1 <1>   0.0000 
  4 C        7.3320     0.7280     0.0000 C.2   1 <1>   0.0000 
  5 C        6.4260     1.2420     0.0000 C.2   1 <1>   0.0000 
  6 C        5.5320     0.7070     0.0000 C.2   1 <1>   0.0000 
  7 N        4.6660     1.2070     0.0000 N.pl3 1 <1>   0.0000 
  8 C        3.8000     0.7070     0.0000 C.ar  1 <1>   0.0000 
  9 C        2.9060     1.2420     0.0000 C.ar  1 <1>   0.0000 
 10 C        2.0000     0.7280     0.0000 C.ar  1 <1>   0.0000 
 11 C        2.0000    -0.3140     0.0000 C.ar  1 <1>   0.0000 
 12 C        2.9060    -0.8270     0.0000 C.ar  1 <1>   0.0000 
 13 C        3.8000    -0.2930     0.0000 C.ar  1 <1>   0.0000 
 14 N        4.6660    -0.7930     0.0000 N.2   1 <1>   0.0000 
 15 C        5.5320    -0.2930     0.0000 C.2   1 <1>   0.0000 
@<TRIPOS>BOND
  1   1   2  2   
  2   2   3  1   
  3   2  15  1   
  4   3   4  2   
  5   4   5  1   
  6   5   6  2   
  7   6   7  1   
  8   6  15  1   
  9   7   8  1   
 10   8   9  ar  
 11   8  13  ar  
 12   9  10  ar  
 13  10  11  ar  
 14  11  12  ar  
 15  12  13  ar  
 16  13  14  1   
 17  14  15  2   
@<TRIPOS>SUBSTRUCTURE
  1 <1>   0 RESIDUE 1 * * 1
# MOE 2007.09 (io_trps.svl 2007.09)
@<TRIPOS>MOLECULE
2-Phenazinol
15 17 1 0 0 
SMALL
NO_CHARGES


@<TRIPOS>ATOM
  1 O        8.1960     0.7320     0.0000 O.2   1 <1>   0.0000 
  2 C        7.3320     0.2280     0.0000 C.2   1 <1>   0.0000 
  3 C        7.3320    -0.8140     0.0000 C.2   1 <1>   0.0000 
  4 C        6.4260    -1.3270     0.0000 C.2   1 <1>   0.0000 
  5 C        5.5320    -0.7930     0.0000 C.2   1 <1>   0.0000 
  6 C        5.5320     0.2070     0.0000 C.2   1 <1>   0.0000 
  7 N        4.6660     0.7070     0.0000 N.pl3 1 <1>   0.0000 
  8 C        3.8000     0.2070     0.0000 C.ar  1 <1>   0.0000 
  9 C        2.9060     0.7420     0.0000 C.ar  1 <1>   0.0000 
 10 C        2.0000     0.2280     0.0000 C.ar  1 <1>   0.0000 
 11 C        2.0000    -0.8140     0.0000 C.ar  1 <1>   0.0000 
 12 C        2.9060    -1.3270     0.0000 C.ar  1 <1>   0.0000 
 13 C        3.8000    -0.7930     0.0000 C.ar  1 <1>   0.0000 
 14 N        4.6660    -1.2930     0.0000 N.2   1 <1>   0.0000 
 15 C        6.4260     0.7420     0.0000 C.2   1 <1>   0.0000 
@<TRIPOS>BOND
  1   1   2  2   
  2   2   3  1   
  3   2  15  1   
  4   3   4  2   
  5   4   5  1   
  6   5   6  1   
  7   5  14  2   
  8   6   7  1   
  9   6  15  2   
 10   7   8  1   
 11   8   9  ar  
 12   8  13  ar  
 13   9  10  ar  
 14  10  11  ar  
 15  11  12  ar  
 16  12  13  ar  
 17  13  14  1   
@<TRIPOS>SUBSTRUCTURE
  1 <1>   0 RESIDUE 1 * * 1
# MOE 2007.09 (io_trps.svl 2007.09)
@<TRIPOS>MOLECULE
8-quinolinol
11 12 1 0 0 
SMALL
NO_CHARGES


@<TRIPOS>ATOM
  1 O        2.8660    -1.3620     0.0000 O.3   1 <1>   0.0000 
  2 C        2.8660    -0.3620     0.0000 C.ar  1 <1>   0.0000 
  3 C        2.0000     0.1380     0.0000 C.ar  1 <1>   0.0000 
  4 C        2.0000     1.1380     0.0000 C.ar  1 <1>   0.0000 
  5 C        2.8660     1.6380     0.0000 C.ar  1 <1>   0.0000 
  6 C        3.7320     1.1380     0.0000 C.ar  1 <1>   0.0000 
  7 C        4.6260     1.6720     0.0000 C.ar  1 <1>   0.0000 
  8 C        5.5320     1.1580     0.0000 C.ar  1 <1>   0.0000 
  9 C        5.5320     0.1170     0.0000 C.ar  1 <1>   0.0000 
 10 N        4.6260    -0.3970     0.0000 N.ar  1 <1>   0.0000 
 11 C        3.7320     0.1380     0.0000 C.ar  1 <1>   0.0000 
@<TRIPOS>BOND
  1   1   2  1   
  2   2   3  ar  
  3   2  11  ar  
  4   3   4  ar  
  5   4   5  ar  
  6   5   6  ar  
  7   6   7  ar  
  8   6  11  ar  
  9   7   8  ar  
 10   8   9  ar  
 11   9  10  ar  
 12  10  11  ar  
@<TRIPOS>SUBSTRUCTURE
  1 <1>   0 RESIDUE 1 * * 1
# MOE 2007.09 (io_trps.svl 2007.09)
@<TRIPOS>MOLECULE
Dihydroabikoviromycin
12 14 1 0 0 
SMALL
NO_CHARGES


@<TRIPOS>ATOM
  1 O        2.5710    -0.3480     0.0000 O.3   1 <1>   0.0000 
  2 C        2.5710     0.6530     0.0000 C.3   1 <1>   0.0000 
  3 C        2.5710     1.6530     0.0000 C.3   1 <1>   0.0000 
  4 C        3.4370     2.1530     0.0000 C.3   1 <1>   0.0000 
  5 N        4.3030     1.6530     0.0000 N.3   1 <1>   0.0000 
  6 C        4.3030     0.6530     0.0000 C.3   1 <1>   0.0000 
  7 C        5.0400    -0.0140     0.0000 C.2   1 <1>   0.0000 
  8 C        4.6350    -0.9220     0.0000 C.2   1 <1>   0.0000 
  9 C        3.6460    -0.8190     0.0000 C.2   1 <1>   0.0000 
 10 C        2.9780    -1.5630     0.0000 C.2   1 <1>   0.0000 
 11 C        2.0000    -1.3570     0.0000 C.3   1 <1>   0.0000 
 12 C        3.4370     0.1530     0.0000 C.3   1 <1>   0.0000 
@<TRIPOS>BOND
  1   1   2  1   
  2   1  12  1   
  3   2   3  1   
  4   2  12  1   
  5   3   4  1   
  6   4   5  1   
  7   5   6  1   
  8   6   7  1   
  9   6  12  1   
 10   7   8  2   
 11   8   9  1   
 12   9  10  2   
 13   9  12  1   
 14  10  11  1   
@<TRIPOS>SUBSTRUCTURE
  1 <1>   0 RESIDUE 1 * * 1
# MOE 2007.09 (io_trps.svl 2007.09)
@<TRIPOS>MOLECULE
4-Hydroxybenzonitrile
9 9 1 0 0 
SMALL
NO_CHARGES


@<TRIPOS>ATOM
  1 O        2.8660     2.3450     0.0000 O.3   1 <1>   0.0000 
  2 N        2.8660    -2.6550     0.0000 N.1   1 <1>   0.0000 
  3 C        2.8660     1.3450     0.0000 C.ar  1 <1>   0.0000 
  4 C        2.8660    -0.6550     0.0000 C.ar  1 <1>   0.0000 
  5 C        3.7320     0.8450     0.0000 C.ar  1 <1>   0.0000 
  6 C        2.0000     0.8450     0.0000 C.ar  1 <1>   0.0000 
  7 C        3.7320    -0.1550     0.0000 C.ar  1 <1>   0.0000 
  8 C        2.0000    -0.1550     0.0000 C.ar  1 <1>   0.0000 
  9 C        2.8660    -1.6550     0.0000 C.1   1 <1>   0.0000 
@<TRIPOS>BOND
  1   1   3  1   
  2   2   9  3   
  3   3   5  ar  
  4   3   6  ar  
  5   4   7  ar  
  6   4   8  ar  
  7   4   9  1   
  8   5   7  ar  
  9   6   8  ar  
@<TRIPOS>SUBSTRUCTURE
  1 <1>   0 RESIDUE 1 * * 1
# MOE 2007.09 (io_trps.svl 2007.09)
@<TRIPOS>MOLECULE
2-Methyl-4(3H)-quinazolinone
12 13 1 0 0 
SMALL
NO_CHARGES


@<TRIPOS>ATOM
  1 O        3.7320     1.8100     0.0000 O.2   1 <1>   0.0000 
  2 C        3.7320     0.8100     0.0000 C.2   1 <1>   0.0000 
  3 C        4.5980     0.3100     0.0000 C.ar  1 <1>   0.0000 
  4 C        5.4920     0.8450     0.0000 C.ar  1 <1>   0.0000 
  5 C        6.3980     0.3310     0.0000 C.ar  1 <1>   0.0000 
  6 C        6.3980    -0.7110     0.0000 C.ar  1 <1>   0.0000 
  7 C        5.4920    -1.2250     0.0000 C.ar  1 <1>   0.0000 
  8 C        4.5980    -0.6900     0.0000 C.ar  1 <1>   0.0000 
  9 N        3.7320    -1.1900     0.0000 N.pl3 1 <1>   0.0000 
 10 C        2.8660    -0.6900     0.0000 C.2   1 <1>   0.0000 
 11 C        2.0000    -1.1900     0.0000 C.3   1 <1>   0.0000 
 12 N        2.8660     0.3100     0.0000 N.2   1 <1>   0.0000 
@<TRIPOS>BOND
  1   1   2  2   
  2   2   3  1   
  3   2  12  1   
  4   3   4  ar  
  5   3   8  ar  
  6   4   5  ar  
  7   5   6  ar  
  8   6   7  ar  
  9   7   8  ar  
 10   8   9  1   
 11   9  10  1   
 12  10  11  1   
 13  10  12  2   
@<TRIPOS>SUBSTRUCTURE
  1 <1>   0 RESIDUE 1 * * 1
# MOE 2007.09 (io_trps.svl 2007.09)
@<TRIPOS>MOLECULE
Pivalic acid
7 6 1 0 0 
SMALL
NO_CHARGES


@<TRIPOS>ATOM
  1 O        4.5980    -0.3170     0.0000 O.3   1 <1>   0.0000 
  2 C        3.7320     0.1830     0.0000 C.2   1 <1>   0.0000 
  3 C        2.8660    -0.3170     0.0000 C.3   1 <1>   0.0000 
  4 C        3.3660    -1.1830     0.0000 C.3   1 <1>   0.0000 
  5 C        2.3660     0.5490     0.0000 C.3   1 <1>   0.0000 
  6 C        2.0000    -0.8170     0.0000 C.3   1 <1>   0.0000 
  7 O        3.7320     1.1830     0.0000 O.2   1 <1>   0.0000 
@<TRIPOS>BOND
  1   1   2  1   
  2   2   3  1   
  3   2   7  2   
  4   3   4  1   
  5   3   5  1   
  6   3   6  1   
@<TRIPOS>SUBSTRUCTURE
  1 <1>   0 RESIDUE 1 * * 1
# MOE 2007.09 (io_trps.svl 2007.09)
@<TRIPOS>MOLECULE
4-Quinazolinol
11 12 1 0 0 
SMALL
NO_CHARGES


@<TRIPOS>ATOM
  1 O        2.8660     1.8100     0.0000 O.2   1 <1>   0.0000 
  2 C        2.8660     0.8100     0.0000 C.2   1 <1>   0.0000 
  3 C        3.7320     0.3100     0.0000 C.ar  1 <1>   0.0000 
  4 C        4.6260     0.8450     0.0000 C.ar  1 <1>   0.0000 
  5 C        5.5320     0.3310     0.0000 C.ar  1 <1>   0.0000 
  6 C        5.5320    -0.7110     0.0000 C.ar  1 <1>   0.0000 
  7 C        4.6260    -1.2250     0.0000 C.ar  1 <1>   0.0000 
  8 C        3.7320    -0.6900     0.0000 C.ar  1 <1>   0.0000 
  9 N        2.8660    -1.1900     0.0000 N.pl3 1 <1>   0.0000 
 10 C        2.0000    -0.6900     0.0000 C.2   1 <1>   0.0000 
 11 N        2.0000     0.3100     0.0000 N.2   1 <1>   0.0000 
@<TRIPOS>BOND
  1   1   2  2   
  2   2   3  1   
  3   2  11  1   
  4   3   4  ar  
  5   3   8  ar  
  6   4   5  ar  
  7   5   6  ar  
  8   6   7  ar  
  9   7   8  ar  
 10   8   9  1   
 11   9  10  1   
 12  10  11  2   
@<TRIPOS>SUBSTRUCTURE
  1 <1>   0 RESIDUE 1 * * 1
# MOE 2007.09 (io_trps.svl 2007.09)
@<TRIPOS>MOLECULE
acetate
4 3 1 0 0 
SMALL
NO_CHARGES


@<TRIPOS>ATOM
  1 O        2.0000     0.7500     0.0000 O.3   1 <1>   0.0000 
  2 C        2.8660     0.2500     0.0000 C.2   1 <1>   0.0000 
  3 C        2.8660    -0.7500     0.0000 C.3   1 <1>   0.0000 
  4 O        3.7320     0.7500     0.0000 O.2   1 <1>   0.0000 
@<TRIPOS>BOND
  1   1   2  1   
  2   2   3  1   
  3   2   4  2   
@<TRIPOS>SUBSTRUCTURE
  1 <1>   0 RESIDUE 1 * * 1
# MOE 2007.09 (io_trps.svl 2007.09)
@<TRIPOS>MOLECULE
PHENAZINE
14 16 1 0 0 
SMALL
NO_CHARGES


@<TRIPOS>ATOM
  1 N        4.6660     1.0000     0.0000 N.ar  1 <1>   0.0000 
  2 C        3.8000     0.5000     0.0000 C.ar  1 <1>   0.0000 
  3 C        2.9060     1.0350     0.0000 C.ar  1 <1>   0.0000 
  4 C        2.0000     0.5210     0.0000 C.ar  1 <1>   0.0000 
  5 C        2.0000    -0.5210     0.0000 C.ar  1 <1>   0.0000 
  6 C        2.9060    -1.0350     0.0000 C.ar  1 <1>   0.0000 
  7 C        3.8000    -0.5000     0.0000 C.ar  1 <1>   0.0000 
  8 N        4.6660    -1.0000     0.0000 N.ar  1 <1>   0.0000 
  9 C        5.5320    -0.5000     0.0000 C.ar  1 <1>   0.0000 
 10 C        6.4260    -1.0350     0.0000 C.ar  1 <1>   0.0000 
 11 C        7.3320    -0.5210     0.0000 C.ar  1 <1>   0.0000 
 12 C        7.3320     0.5210     0.0000 C.ar  1 <1>   0.0000 
 13 C        6.4260     1.0350     0.0000 C.ar  1 <1>   0.0000 
 14 C        5.5320     0.5000     0.0000 C.ar  1 <1>   0.0000 
@<TRIPOS>BOND
  1   1   2  ar  
  2   1  14  ar  
  3   2   3  ar  
  4   2   7  ar  
  5   3   4  ar  
  6   4   5  ar  
  7   5   6  ar  
  8   6   7  ar  
  9   7   8  ar  
 10   8   9  ar  
 11   9  10  ar  
 12   9  14  ar  
 13  10  11  ar  
 14  11  12  ar  
 15  12  13  ar  
 16  13  14  ar  
@<TRIPOS>SUBSTRUCTURE
  1 <1>   0 RESIDUE 1 * * 1
# MOE 2007.09 (io_trps.svl 2007.09)
@<TRIPOS>MOLECULE
ANTHRAQUINONE
16 18 1 0 0 
SMALL
NO_CHARGES


@<TRIPOS>ATOM
  1 O        4.6660     2.0000     0.0000 O.2   1 <1>   0.0000 
  2 C        4.6660     1.0000     0.0000 C.2   1 <1>   0.0000 
  3 C        3.8000     0.5000     0.0000 C.ar  1 <1>   0.0000 
  4 C        2.9060     1.0350     0.0000 C.ar  1 <1>   0.0000 
  5 C        2.0000     0.5210     0.0000 C.ar  1 <1>   0.0000 
  6 C        2.0000    -0.5210     0.0000 C.ar  1 <1>   0.0000 
  7 C        2.9060    -1.0350     0.0000 C.ar  1 <1>   0.0000 
  8 C        3.8000    -0.5000     0.0000 C.ar  1 <1>   0.0000 
  9 C        4.6660    -1.0000     0.0000 C.2   1 <1>   0.0000 
 10 C        5.5320    -0.5000     0.0000 C.ar  1 <1>   0.0000 
 11 C        6.4260    -1.0350     0.0000 C.ar  1 <1>   0.0000 
 12 C        7.3320    -0.5210     0.0000 C.ar  1 <1>   0.0000 
 13 C        7.3320     0.5210     0.0000 C.ar  1 <1>   0.0000 
 14 C        6.4260     1.0350     0.0000 C.ar  1 <1>   0.0000 
 15 O        4.6660    -2.0000     0.0000 O.2   1 <1>   0.0000 
 16 C        5.5320     0.5000     0.0000 C.ar  1 <1>   0.0000 
@<TRIPOS>BOND
  1   1   2  2   
  2   2   3  1   
  3   2  16  1   
  4   3   4  ar  
  5   3   8  ar  
  6   4   5  ar  
  7   5   6  ar  
  8   6   7  ar  
  9   7   8  ar  
 10   8   9  1   
 11   9  10  1   
 12   9  15  2   
 13  10  11  ar  
 14  10  16  ar  
 15  11  12  ar  
 16  12  13  ar  
 17  13  14  ar  
 18  14  16  ar  
@<TRIPOS>SUBSTRUCTURE
  1 <1>   0 RESIDUE 1 * * 1
# MOE 2007.09 (io_trps.svl 2007.09)
@<TRIPOS>MOLECULE
Isocoumarin
11 12 1 0 0 
SMALL
NO_CHARGES


@<TRIPOS>ATOM
  1 O        2.0000    -0.0170     0.0000 O.3   1 <1>   0.0000 
  2 C        2.0000     0.9830     0.0000 C.2   1 <1>   0.0000 
  3 C        2.8660     1.4830     0.0000 C.2   1 <1>   0.0000 
  4 C        3.7320     0.9830     0.0000 C.ar  1 <1>   0.0000 
  5 C        4.6260     1.5170     0.0000 C.ar  1 <1>   0.0000 
  6 C        5.5320     1.0040     0.0000 C.ar  1 <1>   0.0000 
  7 C        5.5320    -0.0380     0.0000 C.ar  1 <1>   0.0000 
  8 C        4.6260    -0.5520     0.0000 C.ar  1 <1>   0.0000 
  9 C        3.7320    -0.0170     0.0000 C.ar  1 <1>   0.0000 
 10 C        2.8660    -0.5170     0.0000 C.2   1 <1>   0.0000 
 11 O        2.8660    -1.5170     0.0000 O.2   1 <1>   0.0000 
@<TRIPOS>BOND
  1   1   2  1   
  2   1  10  1   
  3   2   3  2   
  4   3   4  1   
  5   4   5  ar  
  6   4   9  ar  
  7   5   6  ar  
  8   6   7  ar  
  9   7   8  ar  
 10   8   9  ar  
 11   9  10  1   
 12  10  11  2   
@<TRIPOS>SUBSTRUCTURE
  1 <1>   0 RESIDUE 1 * * 1
# MOE 2007.09 (io_trps.svl 2007.09)
@<TRIPOS>MOLECULE
2,3-DIMETHYLPYRAZINE
8 8 1 0 0 
SMALL
NO_CHARGES


@<TRIPOS>ATOM
  1 N        3.7320    -1.0000     0.0000 N.ar  1 <1>   0.0000 
  2 N        3.7320     1.0000     0.0000 N.ar  1 <1>   0.0000 
  3 C        2.8660    -0.5000     0.0000 C.ar  1 <1>   0.0000 
  4 C        2.8660     0.5000     0.0000 C.ar  1 <1>   0.0000 
  5 C        2.0000    -1.0000     0.0000 C.3   1 <1>   0.0000 
  6 C        2.0000     1.0000     0.0000 C.3   1 <1>   0.0000 
  7 C        4.5980    -0.5000     0.0000 C.ar  1 <1>   0.0000 
  8 C        4.5980     0.5000     0.0000 C.ar  1 <1>   0.0000 
@<TRIPOS>BOND
  1   1   3  ar  
  2   1   7  ar  
  3   2   4  ar  
  4   2   8  ar  
  5   3   4  ar  
  6   3   5  1   
  7   4   6  1   
  8   7   8  ar  
@<TRIPOS>SUBSTRUCTURE
  1 <1>   0 RESIDUE 1 * * 1
# MOE 2007.09 (io_trps.svl 2007.09)
@<TRIPOS>MOLECULE
Abikoviromycin
12 14 1 0 0 
SMALL
NO_CHARGES


@<TRIPOS>ATOM
  1 O        2.5710    -0.3480     0.0000 O.3   1 <1>   0.0000 
  2 C        2.5710     0.6530     0.0000 C.3   1 <1>   0.0000 
  3 C        2.5710     1.6530     0.0000 C.3   1 <1>   0.0000 
  4 C        3.4370     2.1530     0.0000 C.3   1 <1>   0.0000 
  5 N        4.3030     1.6530     0.0000 N.2   1 <1>   0.0000 
  6 C        4.3030     0.6530     0.0000 C.2   1 <1>   0.0000 
  7 C        5.0400    -0.0140     0.0000 C.2   1 <1>   0.0000 
  8 C        4.6350    -0.9220     0.0000 C.2   1 <1>   0.0000 
  9 C        3.6460    -0.8190     0.0000 C.2   1 <1>   0.0000 
 10 C        2.9780    -1.5630     0.0000 C.2   1 <1>   0.0000 
 11 C        2.0000    -1.3570     0.0000 C.3   1 <1>   0.0000 
 12 C        3.4370     0.1530     0.0000 C.3   1 <1>   0.0000 
@<TRIPOS>BOND
  1   1   2  1   
  2   1  12  1   
  3   2   3  1   
  4   2  12  1   
  5   3   4  1   
  6   4   5  1   
  7   5   6  2   
  8   6   7  1   
  9   6  12  1   
 10   7   8  2   
 11   8   9  1   
 12   9  10  2   
 13   9  12  1   
 14  10  11  1   
@<TRIPOS>SUBSTRUCTURE
  1 <1>   0 RESIDUE 1 * * 1
# MOE 2007.09 (io_trps.svl 2007.09)
@<TRIPOS>MOLECULE
gamma-Butyrolactone
6 6 1 0 0 
SMALL
NO_CHARGES


@<TRIPOS>ATOM
  1 O        2.8090    -0.7690     0.0000 O.3   1 <1>   0.0000 
  2 C        3.6180    -0.1820     0.0000 C.2   1 <1>   0.0000 
  3 C        3.3090     0.7690     0.0000 C.3   1 <1>   0.0000 
  4 C        2.3090     0.7690     0.0000 C.3   1 <1>   0.0000 
  5 O        4.5690    -0.4910     0.0000 O.2   1 <1>   0.0000 
  6 C        2.0000    -0.1820     0.0000 C.3   1 <1>   0.0000 
@<TRIPOS>BOND
  1   1   2  1   
  2   1   6  1   
  3   2   3  1   
  4   2   5  2   
  5   3   4  1   
  6   4   6  1   
@<TRIPOS>SUBSTRUCTURE
  1 <1>   0 RESIDUE 1 * * 1
# MOE 2007.09 (io_trps.svl 2007.09)
@<TRIPOS>MOLECULE
2(5H)-Furanone
6 6 1 0 0 
SMALL
NO_CHARGES


@<TRIPOS>ATOM
  1 O        2.8090    -0.7690     0.0000 O.3   1 <1>   0.0000 
  2 C        3.6180    -0.1820     0.0000 C.2   1 <1>   0.0000 
  3 C        3.3090     0.7690     0.0000 C.2   1 <1>   0.0000 
  4 C        2.3090     0.7690     0.0000 C.2   1 <1>   0.0000 
  5 O        4.5690    -0.4910     0.0000 O.2   1 <1>   0.0000 
  6 C        2.0000    -0.1820     0.0000 C.3   1 <1>   0.0000 
@<TRIPOS>BOND
  1   1   2  1   
  2   1   6  1   
  3   2   3  1   
  4   2   5  2   
  5   3   4  2   
  6   4   6  1   
@<TRIPOS>SUBSTRUCTURE
  1 <1>   0 RESIDUE 1 * * 1
# MOE 2007.09 (io_trps.svl 2007.09)
@<TRIPOS>MOLECULE
2-METHYLISOBORNEOL
12 13 1 0 0 
SMALL
NO_CHARGES


@<TRIPOS>ATOM
  1 O        2.5790    -2.1340     0.0000 O.3   1 <1>   0.0000 
  2 C        3.3560    -1.5050     0.0000 C.3   1 <1>   0.0000 
  3 C        3.7140    -2.4380     0.0000 C.3   1 <1>   0.0000 
  4 C        2.8560    -0.6390     0.0000 C.3   1 <1>   0.0000 
  5 C        5.3470     0.4610     0.0000 C.3   1 <1>   0.0000 
  6 C        7.1790    -0.2980     0.0000 C.3   1 <1>   0.0000 
  7 C        6.9200    -1.2640     0.0000 C.3   1 <1>   0.0000 
  8 C        4.6100     1.4440     0.0000 C.3   1 <1>   0.0000 
  9 C        3.6970     1.8500     0.0000 C.3   1 <1>   0.0000 
 10 C        4.7150     2.4380     0.0000 C.3   1 <1>   0.0000 
 11 C        5.0880    -0.5050     0.0000 C.3   1 <1>   0.0000 
 12 C        4.8290    -1.4710     0.0000 C.3   1 <1>   0.0000 
@<TRIPOS>BOND
  1   1   2  1   
  2   2   3  1   
  3   2   4  1   
  4   2  11  1   
  5   4   5  1   
  6   5   6  1   
  7   5   8  1   
  8   6   7  1   
  9   7  11  1   
 10   8   9  1   
 11   8  10  1   
 12   8  11  1   
 13  11  12  1   
@<TRIPOS>SUBSTRUCTURE
  1 <1>   0 RESIDUE 1 * * 1
# MOE 2007.09 (io_trps.svl 2007.09)
@<TRIPOS>MOLECULE
2-Methyl-2-adamantanol
12 14 1 0 0 
SMALL
NO_CHARGES


@<TRIPOS>ATOM
  1 O        5.4750     0.7150     0.0000 O.3   1 <1>   0.0000 
  2 C        4.5090     0.4560     0.0000 C.3   1 <1>   0.0000 
  3 C        4.7680     1.4220     0.0000 C.3   1 <1>   0.0000 
  4 C        4.5090    -0.5100     0.0000 C.3   1 <1>   0.0000 
  5 C        3.8880    -1.4220     0.0000 C.3   1 <1>   0.0000 
  6 C        2.9820    -0.9450     0.0000 C.3   1 <1>   0.0000 
  7 C        2.0000    -0.9930     0.0000 C.3   1 <1>   0.0000 
  8 C        2.8370    -0.5100     0.0000 C.3   1 <1>   0.0000 
  9 C        2.8370     0.4560     0.0000 C.3   1 <1>   0.0000 
 10 C        2.9820     0.1000     0.0000 C.3   1 <1>   0.0000 
 11 C        3.6730    -0.8130     0.0000 C.3   1 <1>   0.0000 
 12 C        3.6730     0.9380     0.0000 C.3   1 <1>   0.0000 
@<TRIPOS>BOND
  1   1   2  1   
  2   2   3  1   
  3   2   4  1   
  4   2  12  1   
  5   4   5  1   
  6   4  11  1   
  7   5   6  1   
  8   6   7  1   
  9   6  10  1   
 10   7   8  1   
 11   8   9  1   
 12   8  11  1   
 13   9  12  1   
 14  10  12  1   
@<TRIPOS>SUBSTRUCTURE
  1 <1>   0 RESIDUE 1 * * 1
# MOE 2007.09 (io_trps.svl 2007.09)
@<TRIPOS>MOLECULE
Fenchol
11 12 1 0 0 
SMALL
NO_CHARGES


@<TRIPOS>ATOM
  1 O        3.1750    -1.8770     0.0000 O.3   1 <1>   0.0000 
  2 C        5.1660     0.0890     0.0000 C.3   1 <1>   0.0000 
  3 C        5.4240     1.0550     0.0000 C.3   1 <1>   0.0000 
  4 C        2.9340    -0.0450     0.0000 C.3   1 <1>   0.0000 
  5 C        3.4340    -0.9110     0.0000 C.3   1 <1>   0.0000 
  6 C        4.6880     2.0380     0.0000 C.3   1 <1>   0.0000 
  7 C        6.9980    -0.6700     0.0000 C.3   1 <1>   0.0000 
  8 C        7.2560     0.2960     0.0000 C.3   1 <1>   0.0000 
  9 C        4.9070    -0.8770     0.0000 C.3   1 <1>   0.0000 
 10 C        2.3040     0.7320     0.0000 C.3   1 <1>   0.0000 
 11 C        2.0000    -0.4030     0.0000 C.3   1 <1>   0.0000 
@<TRIPOS>BOND
  1   1   5  1   
  2   2   5  1   
  3   2   6  1   
  4   2   7  1   
  5   2   9  1   
  6   3   4  1   
  7   3   6  1   
  8   3   8  1   
  9   4   5  1   
 10   4  10  1   
 11   4  11  1   
 12   7   8  1   
@<TRIPOS>SUBSTRUCTURE
  1 <1>   0 RESIDUE 1 * * 1
# MOE 2007.09 (io_trps.svl 2007.09)
@<TRIPOS>MOLECULE
NONAME
11 12 1 0 0 
SMALL
NO_CHARGES


@<TRIPOS>ATOM
  1 O        2.5990    -2.3740     0.0000 O.3   1 <1>   0.0000 
  2 C        4.5900    -0.4080     0.0000 C.3   1 <1>   0.0000 
  3 C        4.1120     1.5400     0.0000 C.3   1 <1>   0.0000 
  4 C        4.8490     0.5580     0.0000 C.3   1 <1>   0.0000 
  5 C        2.8580    -1.4080     0.0000 C.3   1 <1>   0.0000 
  6 C        6.4220    -1.1670     0.0000 C.3   1 <1>   0.0000 
  7 C        2.3580    -0.5420     0.0000 C.3   1 <1>   0.0000 
  8 C        6.6800    -0.2010     0.0000 C.3   1 <1>   0.0000 
  9 C        4.3310    -1.3740     0.0000 C.3   1 <1>   0.0000 
 10 C        4.2160     2.5350     0.0000 C.3   1 <1>   0.0000 
 11 C        3.1980     1.9470     0.0000 C.3   1 <1>   0.0000 
@<TRIPOS>BOND
  1   1   5  1   
  2   2   3  1   
  3   2   5  1   
  4   2   6  1   
  5   2   9  1   
  6   3   4  1   
  7   3  10  1   
  8   3  11  1   
  9   4   7  1   
 10   4   8  1   
 11   5   7  1   
 12   6   8  1   
@<TRIPOS>SUBSTRUCTURE
  1 <1>   0 RESIDUE 1 * * 1
# MOE 2007.09 (io_trps.svl 2007.09)
@<TRIPOS>MOLECULE
1-Adamantanol
11 13 1 0 0 
SMALL
NO_CHARGES


@<TRIPOS>ATOM
  1 O        3.6730     1.5250     0.0000 O.3   1 <1>   0.0000 
  2 C        3.6730     0.5250     0.0000 C.3   1 <1>   0.0000 
  3 C        2.9820    -0.3130     0.0000 C.3   1 <1>   0.0000 
  4 C        2.9820    -1.3580     0.0000 C.3   1 <1>   0.0000 
  5 C        2.0000    -1.4060     0.0000 C.3   1 <1>   0.0000 
  6 C        2.8370    -0.9230     0.0000 C.3   1 <1>   0.0000 
  7 C        3.6730    -1.2260     0.0000 C.3   1 <1>   0.0000 
  8 C        4.5090    -0.9230     0.0000 C.3   1 <1>   0.0000 
  9 C        3.8880    -1.8350     0.0000 C.3   1 <1>   0.0000 
 10 C        2.8370     0.0420     0.0000 C.3   1 <1>   0.0000 
 11 C        4.5090     0.0420     0.0000 C.3   1 <1>   0.0000 
@<TRIPOS>BOND
  1   1   2  1   
  2   2   3  1   
  3   2  10  1   
  4   2  11  1   
  5   3   4  1   
  6   4   5  1   
  7   4   9  1   
  8   5   6  1   
  9   6   7  1   
 10   6  10  1   
 11   7   8  1   
 12   8   9  1   
 13   8  11  1   
@<TRIPOS>SUBSTRUCTURE
  1 <1>   0 RESIDUE 1 * * 1
# MOE 2007.09 (io_trps.svl 2007.09)
@<TRIPOS>MOLECULE
2-Adamantanol
11 13 1 0 0 
SMALL
NO_CHARGES


@<TRIPOS>ATOM
  1 O        5.2160     1.2920     0.0000 O.3   1 <1>   0.0000 
  2 C        4.5090     0.5850     0.0000 C.3   1 <1>   0.0000 
  3 C        4.5090    -0.3800     0.0000 C.3   1 <1>   0.0000 
  4 C        3.8880    -1.2920     0.0000 C.3   1 <1>   0.0000 
  5 C        2.9820    -0.8160     0.0000 C.3   1 <1>   0.0000 
  6 C        2.0000    -0.8630     0.0000 C.3   1 <1>   0.0000 
  7 C        2.8370    -0.3800     0.0000 C.3   1 <1>   0.0000 
  8 C        2.8370     0.5850     0.0000 C.3   1 <1>   0.0000 
  9 C        2.9820     0.2300     0.0000 C.3   1 <1>   0.0000 
 10 C        3.6730    -0.6830     0.0000 C.3   1 <1>   0.0000 
 11 C        3.6730     1.0680     0.0000 C.3   1 <1>   0.0000 
@<TRIPOS>BOND
  1   1   2  1   
  2   2   3  1   
  3   2  11  1   
  4   3   4  1   
  5   3  10  1   
  6   4   5  1   
  7   5   6  1   
  8   5   9  1   
  9   6   7  1   
 10   7   8  1   
 11   7  10  1   
 12   8  11  1   
 13   9  11  1   
@<TRIPOS>SUBSTRUCTURE
  1 <1>   0 RESIDUE 1 * * 1
# MOE 2007.09 (io_trps.svl 2007.09)
@<TRIPOS>MOLECULE
ammonia
1 0 1 0 0 
SMALL
NO_CHARGES


@<TRIPOS>ATOM
  1 N        2.5370     0.1550     0.0000 N.3   1 <1>   0.0000 
@<TRIPOS>BOND
@<TRIPOS>SUBSTRUCTURE
  1 <1>   0 RESIDUE 1 * * 1
# MOE 2007.09 (io_trps.svl 2007.09)
@<TRIPOS>MOLECULE
Nitrosyl hydroxide
3 2 1 0 0 
SMALL
NO_CHARGES


@<TRIPOS>ATOM
  1 O        2.5370    -0.2500     0.0000 O.3   1 <1>   0.0000 
  2 N        3.4030     0.2500     0.0000 N.2   1 <1>   0.0000 
  3 O        4.2690    -0.2500     0.0000 O.2   1 <1>   0.0000 
@<TRIPOS>BOND
  1   1   2  1   
  2   2   3  2   
@<TRIPOS>SUBSTRUCTURE
  1 <1>   0 RESIDUE 1 * * 1
# MOE 2007.09 (io_trps.svl 2007.09)
@<TRIPOS>MOLECULE
hydrogen sulfide
1 0 1 0 0 
SMALL
NO_CHARGES


@<TRIPOS>ATOM
  1 S        2.5370    -0.1550     0.0000 S.3   1 <1>   0.0000 
@<TRIPOS>BOND
@<TRIPOS>SUBSTRUCTURE
  1 <1>   0 RESIDUE 1 * * 1
# MOE 2007.09 (io_trps.svl 2007.09)
@<TRIPOS>MOLECULE
Methylenomycin B
9 9 1 0 0 
SMALL
NO_CHARGES


@<TRIPOS>ATOM
  1 O        3.7600     1.6740     0.0000 O.2   1 <1>   0.0000 
  2 C        3.7600     0.6740     0.0000 C.2   1 <1>   0.0000 
  3 C        4.5690     0.0860     0.0000 C.2   1 <1>   0.0000 
  4 C        5.5200     0.3950     0.0000 C.2   1 <1>   0.0000 
  5 C        4.2600    -0.8650     0.0000 C.3   1 <1>   0.0000 
  6 C        3.2600    -0.8650     0.0000 C.2   1 <1>   0.0000 
  7 C        2.6720    -1.6740     0.0000 C.3   1 <1>   0.0000 
  8 C        2.9510     0.0860     0.0000 C.2   1 <1>   0.0000 
  9 C        2.0000     0.3950     0.0000 C.3   1 <1>   0.0000 
@<TRIPOS>BOND
  1   1   2  2   
  2   2   3  1   
  3   2   8  1   
  4   3   4  2   
  5   3   5  1   
  6   5   6  1   
  7   6   7  1   
  8   6   8  2   
  9   8   9  1   
@<TRIPOS>SUBSTRUCTURE
  1 <1>   0 RESIDUE 1 * * 1
# MOE 2007.09 (io_trps.svl 2007.09)
@<TRIPOS>MOLECULE
acetone
4 3 1 0 0 
SMALL
NO_CHARGES


@<TRIPOS>ATOM
  1 O        3.7320     0.7500     0.0000 O.2   1 <1>   0.0000 
  2 C        2.8660     0.2500     0.0000 C.2   1 <1>   0.0000 
  3 C        2.8660    -0.7500     0.0000 C.3   1 <1>   0.0000 
  4 C        2.0000     0.7500     0.0000 C.3   1 <1>   0.0000 
@<TRIPOS>BOND
  1   1   2  2   
  2   2   3  1   
  3   2   4  1   
@<TRIPOS>SUBSTRUCTURE
  1 <1>   0 RESIDUE 1 * * 1
# MOE 2007.09 (io_trps.svl 2007.09)
@<TRIPOS>MOLECULE
5-BROMOINDOLE
10 11 1 0 0 
SMALL
NO_CHARGES


@<TRIPOS>ATOM
  1 BR       2.0000    -1.1970     0.0000 Br    1 <1>   0.0000 
  2 C        2.8660    -0.6970     0.0000 C.ar  1 <1>   0.0000 
  3 C        2.8660     0.3030     0.0000 C.ar  1 <1>   0.0000 
  4 C        3.7320     0.8030     0.0000 C.ar  1 <1>   0.0000 
  5 C        4.5980     0.3030     0.0000 C.ar  1 <1>   0.0000 
  6 C        4.5980    -0.6970     0.0000 C.ar  1 <1>   0.0000 
  7 C        5.5440    -1.0020     0.0000 C.2   1 <1>   0.0000 
  8 C        6.1280    -0.1970     0.0000 C.2   1 <1>   0.0000 
  9 N        5.5440     0.6080     0.0000 N.pl3 1 <1>   0.0000 
 10 C        3.7320    -1.1970     0.0000 C.ar  1 <1>   0.0000 
@<TRIPOS>BOND
  1   1   2  1   
  2   2   3  ar  
  3   2  10  ar  
  4   3   4  ar  
  5   4   5  ar  
  6   5   6  ar  
  7   5   9  1   
  8   6   7  1   
  9   6  10  ar  
 10   7   8  2   
 11   8   9  1   
@<TRIPOS>SUBSTRUCTURE
  1 <1>   0 RESIDUE 1 * * 1
# MOE 2007.09 (io_trps.svl 2007.09)
@<TRIPOS>MOLECULE
fluoride
1 0 1 0 0 
SMALL
NO_CHARGES


@<TRIPOS>ATOM
  1 F        2.0000     0.0000     0.0000 F     1 <1>   0.0000 
@<TRIPOS>BOND
@<TRIPOS>SUBSTRUCTURE
  1 <1>   0 RESIDUE 1 * * 1
# MOE 2007.09 (io_trps.svl 2007.09)
@<TRIPOS>MOLECULE
Chromium (III) ion
1 0 1 0 0 
SMALL
NO_CHARGES


@<TRIPOS>ATOM
  1 CR       2.0000     0.0000     0.0000 Cr    1 <1>   0.0000 
@<TRIPOS>BOND
@<TRIPOS>SUBSTRUCTURE
  1 <1>   0 RESIDUE 1 * * 1
# MOE 2007.09 (io_trps.svl 2007.09)
