# Supplementary material for: An in silico evaluation of the ADMET profile of the StreptomeDB database
Source: Springerplus. 2013 Jul 30;2:353. doi: 10.1186/2193-1801-2-353 (PMC3736076; doi:10.1186/2193-1801-2-353)
Supplement: Supplementary file 5 — Additional file 5: 3D structures of the total StreptomeDB dataset with calculated pharmacokinetic descriptors. (SDF 13 MB) [file 40064_2013_430_MOESM5_ESM.sdf]

geranylphenazinediol
                    3D
 Structure written by MMmdl.
 50 52  0  0  1  0            999 V2000
    4.2720   -1.5260    0.0300 N   0  0  0  0  0  0
    5.1690   -2.0540   -0.8300 C   0  0  0  0  0  0
    5.4230   -3.4390   -0.8050 C   0  0  0  0  0  0
    4.8000   -4.2730    0.0530 N   0  0  0  0  0  0
    3.9100   -3.7370    0.9060 C   0  0  0  0  0  0
    3.2320   -4.5390    1.8210 C   0  0  0  0  0  0
    2.3040   -4.0000    2.7160 C   0  0  0  0  0  0
    2.0450   -2.6360    2.6990 C   0  0  0  0  0  0
    2.7230   -1.8390    1.7860 C   0  0  0  0  0  0
    3.6500   -2.3580    0.8900 C   0  0  0  0  0  0
    2.4640   -0.4910    1.7720 O   0  0  0  0  0  0
    6.3470   -3.9750   -1.6910 C   0  0  0  0  0  0
    7.0420   -3.1970   -2.6040 C   0  0  0  0  0  0
    6.8020   -1.8300   -2.6320 C   0  0  0  0  0  0
    5.8640   -1.2550   -1.7550 C   0  0  0  0  0  0
    5.6480    0.2440   -1.7930 C   0  0  0  0  0  0
    6.5130    0.9650   -0.7940 C   0  0  0  0  0  0
    7.5850    1.7480   -1.0310 C   0  0  0  0  0  0
    8.3200    2.4020    0.1250 C   0  0  0  0  0  0
    8.0730    3.9120    0.1980 C   0  0  0  0  0  0
    8.7790    4.5240    1.3770 C   0  0  0  0  0  0
    9.9210    5.2390    1.3700 C   0  0  0  0  0  0
   10.4750    5.8150    2.6470 C   0  0  0  0  0  0
   10.7530    5.5250    0.1510 C   0  0  0  0  0  0
    8.1700    2.0130   -2.3920 C   0  0  0  0  0  0
    6.5900   -5.3270   -1.6630 O   0  0  0  0  0  0
    3.4320   -5.6090    1.8380 H   0  0  0  0  0  0
    1.7870   -4.6460    3.4210 H   0  0  0  0  0  0
    1.3270   -2.1970    3.3850 H   0  0  0  0  0  0
    3.0460   -0.1370    1.0660 H   0  0  0  0  0  0
    7.7630   -3.6500   -3.2780 H   0  0  0  0  0  0
    7.3500   -1.2090   -3.3370 H   0  0  0  0  0  0
    5.8020    0.6100   -2.8140 H   0  0  0  0  0  0
    4.5970    0.4770   -1.5820 H   0  0  0  0  0  0
    6.1890    0.8350    0.2390 H   0  0  0  0  0  0
    8.0190    1.9400    1.0760 H   0  0  0  0  0  0
    9.3940    2.1980    0.0260 H   0  0  0  0  0  0
    6.9990    4.1080    0.3080 H   0  0  0  0  0  0
    8.3660    4.3990   -0.7370 H   0  0  0  0  0  0
    8.2730    4.3680    2.3290 H   0  0  0  0  0  0
   10.5580    6.9040    2.5670 H   0  0  0  0  0  0
   11.4700    5.4030    2.8490 H   0  0  0  0  0  0
    9.8420    5.5930    3.5130 H   0  0  0  0  0  0
   11.7910    5.2220    0.3250 H   0  0  0  0  0  0
   10.7410    6.5970   -0.0700 H   0  0  0  0  0  0
   10.4150    4.9930   -0.7410 H   0  0  0  0  0  0
    9.2500    1.8350   -2.3800 H   0  0  0  0  0  0
    7.9950    3.0520   -2.6880 H   0  0  0  0  0  0
    7.7570    1.3710   -3.1740 H   0  0  0  0  0  0
    6.0010   -5.6640   -0.9550 H   0  0  0  0  0  0
  1  2  2  0  0  0
  1 10  1  0  0  0
  2  3  1  0  0  0
  2 15  1  0  0  0
  3  4  2  0  0  0
  3 12  1  0  0  0
  4  5  1  0  0  0
  5  6  1  0  0  0
  5 10  2  0  0  0
  6  7  2  0  0  0
  6 27  1  0  0  0
  7  8  1  0  0  0
  7 28  1  0  0  0
  8  9  2  0  0  0
  8 29  1  0  0  0
  9 10  1  0  0  0
  9 11  1  0  0  0
 11 30  1  0  0  0
 12 13  2  0  0  0
 12 26  1  0  0  0
 13 14  1  0  0  0
 13 31  1  0  0  0
 14 15  2  0  0  0
 14 32  1  0  0  0
 15 16  1  0  0  0
 16 17  1  0  0  0
 16 33  1  0  0  0
 16 34  1  0  0  0
 17 18  2  0  0  0
 17 35  1  0  0  0
 18 19  1  0  0  0
 18 25  1  0  0  0
 19 20  1  0  0  0
 19 36  1  0  0  0
 19 37  1  0  0  0
 20 21  1  0  0  0
 20 38  1  0  0  0
 20 39  1  0  0  0
 21 22  2  0  0  0
 21 40  1  0  0  0
 22 23  1  0  0  0
 22 24  1  0  0  0
 23 41  1  0  0  0
 23 42  1  0  0  0
 23 43  1  0  0  0
 24 44  1  0  0  0
 24 45  1  0  0  0
 24 46  1  0  0  0
 25 47  1  0  0  0
 25 48  1  0  0  0
 25 49  1  0  0  0
 26 50  1  0  0  0
M  END
> <s_m_entry_id>
1

> <s_m_entry_name>
streptomedb.1

> <i_qp_#stars>
2

> <i_qp_#amine>
0

> <i_qp_#amidine>
0

> <i_qp_#acid>
0

> <i_qp_#amide>
0

> <i_qp_#rotor>
7

> <i_qp_#rtvFG>
0

> <i_qp_CNS>
-1

> <r_qp_mol_MW>
   348.444

> <r_qp_dipole>
     0.954

> <r_qp_SASA>
   681.118

> <r_qp_FOSA>
   322.110

> <r_qp_FISA>
   106.649

> <r_qp_PISA>
   252.359

> <r_qp_WPSA>
     0.000

> <r_qp_volume>
  1200.991

> <r_qp_donorHB>
     2.000

> <r_qp_accptHB>
     3.500

> <r_qp_dip^2/V>
   0.0007580

> <r_qp_ACxDN^.5/SA>
   0.0072670

> <r_qp_glob>
   0.8022370

> <r_qp_QPpolrz>
    39.825

> <r_qp_QPlogPC16>
    12.380

> <r_qp_QPlogPoct>
    17.653

> <r_qp_QPlogPw>
     8.633

> <r_qp_QPlogPo/w>
     4.706

> <r_qp_QPlogS>
    -6.075

> <r_qp_CIQPlogS>
    -5.625

> <r_qp_QPlogHERG>
    -5.936

> <r_qp_QPPCaco>
   965.046

> <r_qp_QPlogBB>
    -0.963

> <r_qp_QPPMDCK>
   476.045

> <r_qp_QPlogKp>
    -1.924

> <r_qp_IP(eV)>
     8.373

> <r_qp_EA(eV)>
     1.928

> <i_qp_#metab>
8

> <r_qp_QPlogKhsa>
     0.817

> <i_qp_HumanOralAbsorption>
3

> <r_qp_PercentHumanOralAbsorption>
   100.000

> <r_qp_SAfluorine>
     0.000

> <r_qp_SAamideO>
     0.000

> <r_qp_PSA>
    63.073

> <i_qp_#NandO>
4

> <i_qp_RuleOfFive>
0

> <i_qp_RuleOfThree>
2

> <i_qp_#ringatoms>
14

> <i_qp_#in34>
0

> <i_qp_#in56>
14

> <i_qp_#noncon>
0

> <i_qp_#nonHatm>
26

> <r_qp_Jm>
0.003489

$$$$
Phenazine 1
                    3D
 Structure written by MMmdl.
 49 52  0  0  1  0            999 V2000
    4.2490    3.4030   -1.8340 C   0  0  0  0  0  0
    3.7960    2.6370   -0.6150 C   0  0  0  0  0  0
    4.4720    1.6180   -0.0240 C   0  0  0  0  0  0
    3.9260    0.9380    1.2230 C   0  0  0  0  0  0
    2.4820    1.2880    1.5850 C   0  0  0  0  0  0
    2.1650    2.7760    1.3890 C   0  0  0  0  0  0
    2.4660    3.1440   -0.0790 C   0  0  0  0  0  0
    2.9960    3.6500    2.3510 C   0  0  0  0  0  0
    0.6750    3.0250    1.6830 C   0  0  0  0  0  0
    5.8330    1.1110   -0.4980 C   0  0  0  0  0  0
    5.9470   -0.3650   -0.4750 N   0  0  0  0  0  0
    5.3330   -1.1000   -1.5340 C   0  0  0  0  0  0
    4.6020   -0.5060   -2.5810 C   0  0  0  0  0  0
    4.0120   -1.2690   -3.5960 C   0  0  0  0  0  0
    4.1360   -2.6510   -3.5930 C   0  0  0  0  0  0
    4.8540   -3.2680   -2.5740 C   0  0  0  0  0  0
    5.4490   -2.5120   -1.5530 C   0  0  0  0  0  0
    6.1590   -3.2290   -0.5760 N   0  0  0  0  0  0
    6.7110   -2.5570    0.3880 C   0  0  0  0  0  0
    6.6350   -1.0630    0.5320 C   0  0  0  0  0  0
    7.2220   -0.5550    1.6280 C   0  0  0  0  0  0
    7.9030   -1.3220    2.6380 C   0  0  0  0  0  0
    8.0480   -2.6460    2.5820 C   0  0  0  0  0  0
    7.4760   -3.3620    1.4240 C   0  0  0  0  0  0
    7.5980   -4.5740    1.2730 O   0  0  0  0  0  0
    8.9410   -3.6130    3.8990 Br  0  0  0  0  0  0
    4.2860    4.4750   -1.6110 H   0  0  0  0  0  0
    3.5400    3.2480   -2.6540 H   0  0  0  0  0  0
    5.2390    3.1300   -2.1980 H   0  0  0  0  0  0
    4.5800    1.1920    2.0660 H   0  0  0  0  0  0
    3.9600   -0.1510    1.1140 H   0  0  0  0  0  0
    2.2830    0.9790    2.6190 H   0  0  0  0  0  0
    1.8110    0.6880    0.9530 H   0  0  0  0  0  0
    1.6800    2.7440   -0.7350 H   0  0  0  0  0  0
    2.4240    4.2360   -0.1790 H   0  0  0  0  0  0
    4.0720    3.5720    2.1670 H   0  0  0  0  0  0
    2.8170    3.3620    3.3940 H   0  0  0  0  0  0
    2.7270    4.7080    2.2490 H   0  0  0  0  0  0
    0.4290    2.7720    2.7210 H   0  0  0  0  0  0
    0.0340    2.4190    1.0340 H   0  0  0  0  0  0
    0.4110    4.0770    1.5230 H   0  0  0  0  0  0
    6.5890    1.5710    0.1480 H   0  0  0  0  0  0
    6.1100    1.4650   -1.4950 H   0  0  0  0  0  0
    4.4620    0.5670   -2.6420 H   0  0  0  0  0  0
    3.4530   -0.7750   -4.3870 H   0  0  0  0  0  0
    3.6790   -3.2460   -4.3780 H   0  0  0  0  0  0
    4.9590   -4.3500   -2.5650 H   0  0  0  0  0  0
    7.2010    0.5110    1.8290 H   0  0  0  0  0  0
    8.3100   -0.7590    3.4750 H   0  0  0  0  0  0
  1  2  1  0  0  0
  1 27  1  0  0  0
  1 28  1  0  0  0
  1 29  1  0  0  0
  2  3  2  0  0  0
  2  7  1  0  0  0
  3  4  1  0  0  0
  3 10  1  0  0  0
  4  5  1  0  0  0
  4 30  1  0  0  0
  4 31  1  0  0  0
  5  6  1  0  0  0
  5 32  1  0  0  0
  5 33  1  0  0  0
  6  7  1  0  0  0
  6  8  1  0  0  0
  6  9  1  0  0  0
  7 34  1  0  0  0
  7 35  1  0  0  0
  8 36  1  0  0  0
  8 37  1  0  0  0
  8 38  1  0  0  0
  9 39  1  0  0  0
  9 40  1  0  0  0
  9 41  1  0  0  0
 10 11  1  0  0  0
 10 42  1  0  0  0
 10 43  1  0  0  0
 11 12  1  0  0  0
 11 20  1  0  0  0
 12 13  2  0  0  0
 12 17  1  0  0  0
 13 14  1  0  0  0
 13 44  1  0  0  0
 14 15  2  0  0  0
 14 45  1  0  0  0
 15 16  1  0  0  0
 15 46  1  0  0  0
 16 17  2  0  0  0
 16 47  1  0  0  0
 17 18  1  0  0  0
 18 19  2  0  0  0
 19 20  1  0  0  0
 19 24  1  0  0  0
 20 21  2  0  0  0
 21 22  1  0  0  0
 21 48  1  0  0  0
 22 23  2  0  0  0
 22 49  1  0  0  0
 23 24  1  0  0  0
 23 26  1  0  0  0
 24 25  2  0  0  0
M  END
> <s_m_entry_id>
2

> <s_m_entry_name>
streptomedb.2

> <i_qp_#stars>
0

> <i_qp_#amine>
0

> <i_qp_#amidine>
0

> <i_qp_#acid>
0

> <i_qp_#amide>
0

> <i_qp_#rotor>
2

> <i_qp_#rtvFG>
0

> <i_qp_CNS>
1

> <r_qp_mol_MW>
   411.340

> <r_qp_dipole>
     8.851

> <r_qp_SASA>
   636.484

> <r_qp_FOSA>
   291.294

> <r_qp_FISA>
    63.050

> <r_qp_PISA>
   207.885

> <r_qp_WPSA>
    74.254

> <r_qp_volume>
  1158.232

> <r_qp_donorHB>
     0.000

> <r_qp_accptHB>
     3.500

> <r_qp_dip^2/V>
   0.0676310

> <r_qp_ACxDN^.5/SA>
   0.0000000

> <r_qp_glob>
   0.8379950

> <r_qp_QPpolrz>
    40.900

> <r_qp_QPlogPC16>
    11.412

> <r_qp_QPlogPoct>
    16.415

> <r_qp_QPlogPw>
     6.126

> <r_qp_QPlogPo/w>
     5.237

> <r_qp_QPlogS>
    -6.444

> <r_qp_CIQPlogS>
    -7.125

> <r_qp_QPlogHERG>
    -5.145

> <r_qp_QPPCaco>
  2500.319

> <r_qp_QPlogBB>
     0.027

> <r_qp_QPPMDCK>
  3398.602

> <r_qp_QPlogKp>
    -1.757

> <r_qp_IP(eV)>
     8.239

> <r_qp_EA(eV)>
     1.362

> <i_qp_#metab>
7

> <r_qp_QPlogKhsa>
     0.959

> <i_qp_HumanOralAbsorption>
1

> <r_qp_PercentHumanOralAbsorption>
   100.000

> <r_qp_SAfluorine>
     0.000

> <r_qp_SAamideO>
     0.000

> <r_qp_PSA>
    41.033

> <i_qp_#NandO>
3

> <i_qp_RuleOfFive>
1

> <i_qp_RuleOfThree>
2

> <i_qp_#ringatoms>
20

> <i_qp_#in34>
0

> <i_qp_#in56>
20

> <i_qp_#noncon>
4

> <i_qp_#nonHatm>
26

> <r_qp_Jm>
0.002588

$$$$
Phenazine 2
                    3D
 Structure written by MMmdl.
 36 38  0  0  1  0            999 V2000
    4.1370    1.3020    0.4630 C   0  0  0  0  0  0
    4.1150   -0.1720    0.5250 N   0  0  0  0  0  0
    3.0380   -0.8020    1.2160 C   0  0  0  0  0  0
    1.9290   -0.1070    1.7350 C   0  0  0  0  0  0
    0.8950   -0.7690    2.4080 C   0  0  0  0  0  0
    0.9410   -2.1460    2.5780 C   0  0  0  0  0  0
    2.0190   -2.8610    2.0680 C   0  0  0  0  0  0
    3.0590   -2.2090    1.3890 C   0  0  0  0  0  0
    4.1000   -3.0180    0.9040 N   0  0  0  0  0  0
    5.0490   -2.4420    0.2290 C   0  0  0  0  0  0
    5.1080   -0.9710   -0.0630 C   0  0  0  0  0  0
    6.1040   -0.5730   -0.8710 C   0  0  0  0  0  0
    7.0890   -1.4430   -1.4580 C   0  0  0  0  0  0
    7.1570   -2.7520   -1.2060 C   0  0  0  0  0  0
    6.1620   -3.3380   -0.2850 C   0  0  0  0  0  0
    6.2030   -4.5110    0.0720 O   0  0  0  0  0  0
    8.4570   -3.8520   -1.9600 Br  0  0  0  0  0  0
    3.3290    1.7770   -0.7150 C   0  0  0  0  0  0
    2.5050    2.8420   -0.7790 C   0  0  0  0  0  0
    1.7510    3.1490   -2.0470 C   0  0  0  0  0  0
    2.2540    3.8120    0.3420 C   0  0  0  0  0  0
    3.8220    1.7370    1.4170 H   0  0  0  0  0  0
    5.1650    1.6620    0.3370 H   0  0  0  0  0  0
    1.8230    0.9670    1.6220 H   0  0  0  0  0  0
    0.0520   -0.2020    2.7960 H   0  0  0  0  0  0
    0.1410   -2.6620    3.1010 H   0  0  0  0  0  0
    2.0610   -3.9400    2.1920 H   0  0  0  0  0  0
    6.2070    0.4700   -1.1520 H   0  0  0  0  0  0
    7.8040   -0.9750   -2.1300 H   0  0  0  0  0  0
    3.4360    1.1620   -1.6080 H   0  0  0  0  0  0
    2.0370    4.1340   -2.4290 H   0  0  0  0  0  0
    0.6730    3.1480   -1.8550 H   0  0  0  0  0  0
    1.9480    2.4170   -2.8370 H   0  0  0  0  0  0
    2.4450    4.8360    0.0030 H   0  0  0  0  0  0
    2.8880    3.6430    1.2140 H   0  0  0  0  0  0
    1.2110    3.7470    0.6680 H   0  0  0  0  0  0
  1  2  1  0  0  0
  1 18  1  0  0  0
  1 22  1  0  0  0
  1 23  1  0  0  0
  2  3  1  0  0  0
  2 11  1  0  0  0
  3  4  2  0  0  0
  3  8  1  0  0  0
  4  5  1  0  0  0
  4 24  1  0  0  0
  5  6  2  0  0  0
  5 25  1  0  0  0
  6  7  1  0  0  0
  6 26  1  0  0  0
  7  8  2  0  0  0
  7 27  1  0  0  0
  8  9  1  0  0  0
  9 10  2  0  0  0
 10 11  1  0  0  0
 10 15  1  0  0  0
 11 12  2  0  0  0
 12 13  1  0  0  0
 12 28  1  0  0  0
 13 14  2  0  0  0
 13 29  1  0  0  0
 14 15  1  0  0  0
 14 17  1  0  0  0
 15 16  2  0  0  0
 18 19  2  0  0  0
 18 30  1  0  0  0
 19 20  1  0  0  0
 19 21  1  0  0  0
 20 31  1  0  0  0
 20 32  1  0  0  0
 20 33  1  0  0  0
 21 34  1  0  0  0
 21 35  1  0  0  0
 21 36  1  0  0  0
M  END
> <s_m_entry_id>
3

> <s_m_entry_name>
streptomedb.3

> <i_qp_#stars>
0

> <i_qp_#amine>
0

> <i_qp_#amidine>
0

> <i_qp_#acid>
0

> <i_qp_#amide>
0

> <i_qp_#rotor>
2

> <i_qp_#rtvFG>
0

> <i_qp_CNS>
1

> <r_qp_mol_MW>
   343.222

> <r_qp_dipole>
     9.028

> <r_qp_SASA>
   555.557

> <r_qp_FOSA>
   189.485

> <r_qp_FISA>
    63.237

> <r_qp_PISA>
   228.552

> <r_qp_WPSA>
    74.283

> <r_qp_volume>
   959.332

> <r_qp_donorHB>
     0.000

> <r_qp_accptHB>
     3.500

> <r_qp_dip^2/V>
   0.0849580

> <r_qp_ACxDN^.5/SA>
   0.0000000

> <r_qp_glob>
   0.8467380

> <r_qp_QPpolrz>
    33.137

> <r_qp_QPlogPC16>
     9.679

> <r_qp_QPlogPoct>
    13.942

> <r_qp_QPlogPw>
     6.073

> <r_qp_QPlogPo/w>
     3.988

> <r_qp_QPlogS>
    -4.911

> <r_qp_CIQPlogS>
    -5.578

> <r_qp_QPlogHERG>
    -5.102

> <r_qp_QPPCaco>
  2490.121

> <r_qp_QPlogBB>
     0.037

> <r_qp_QPPMDCK>
  3384.843

> <r_qp_QPlogKp>
    -1.688

> <r_qp_IP(eV)>
     8.242

> <r_qp_EA(eV)>
     1.366

> <i_qp_#metab>
6

> <r_qp_QPlogKhsa>
     0.382

> <i_qp_HumanOralAbsorption>
3

> <r_qp_PercentHumanOralAbsorption>
   100.000

> <r_qp_SAfluorine>
     0.000

> <r_qp_SAamideO>
     0.000

> <r_qp_PSA>
    41.806

> <i_qp_#NandO>
3

> <i_qp_RuleOfFive>
0

> <i_qp_RuleOfThree>
0

> <i_qp_#ringatoms>
14

> <i_qp_#in34>
0

> <i_qp_#in56>
14

> <i_qp_#noncon>
0

> <i_qp_#nonHatm>
21

> <r_qp_Jm>
0.086525

$$$$
Quinomycin A
                    3D
 Structure written by MMmdl.
141146  0  0  1  0            999 V2000
    6.8590    0.0970    0.5130 S   0  0  0  0  0  0
    6.8390   -1.2240   -0.7720 C   0  0  0  0  0  0
    8.1670   -2.0250   -0.8750 C   0  0  1  0  0  0
    8.1200   -2.9320   -2.1340 C   0  0  0  0  0  0
    7.4530   -4.1680   -2.0980 N   0  0  0  0  0  0
    7.2860   -4.8160   -3.4000 C   0  0  0  0  0  0
    6.9640   -4.9040   -0.8990 C   0  0  1  0  0  0
    5.5080   -5.4150   -1.0030 C   0  0  0  0  0  0
    5.1120   -6.4690   -0.5210 O   0  0  0  0  0  0
    4.6950   -4.4690   -1.5540 O   0  0  0  0  0  0
    3.2620   -4.6830   -1.4910 C   0  0  0  0  0  0
    2.7120   -4.8920   -0.0700 C   0  0  2  0  0  0
    1.2380   -4.5130    0.0970 C   0  0  0  0  0  0
    0.7460   -3.2450    0.1440 N   0  0  0  0  0  0
    1.1370   -1.8800   -0.2910 C   0  0  2  0  0  0
    0.7560   -1.6830   -1.7600 C   0  0  0  0  0  0
    2.5340   -1.2510   -0.0340 C   0  0  0  0  0  0
    2.6540    0.1390    0.1130 N   0  0  0  0  0  0
    1.5290    1.0760    0.1670 C   0  0  0  0  0  0
    4.0160    0.7980    0.1510 C   0  0  2  0  0  0
    4.4250    1.0550   -1.3220 C   0  0  0  0  0  0
    5.0470    2.2730   -1.6770 N   0  0  0  0  0  0
    5.3370    2.4490   -3.1030 C   0  0  0  0  0  0
    5.4310    3.4050   -0.7570 C   0  0  1  0  0  0
    6.9580    3.5330   -0.6130 C   0  0  0  0  0  0
    7.7810    3.0620   -1.3860 O   0  0  0  0  0  0
    7.2930    4.2190    0.5150 O   0  0  0  0  0  0
    8.6080    3.9650    1.0780 C   0  0  0  0  0  0
    9.8120    4.4230    0.2170 C   0  0  2  0  0  0
   10.7270    3.2200   -0.1520 C   0  0  0  0  0  0
   10.1000    2.2450   -0.9030 N   0  0  0  0  0  0
   10.6880    0.9420   -1.2110 C   0  0  2  0  0  0
   11.6520    1.0290   -2.3870 C   0  0  0  0  0  0
    9.5210   -0.0110   -1.5620 C   0  0  0  0  0  0
    8.6710    0.3430   -2.3840 O   0  0  0  0  0  0
   11.9050    3.1320    0.1950 O   0  0  0  0  0  0
   10.6260    5.4720    0.8530 N   0  0  0  0  0  0
   11.1180    5.3810    2.1410 C   0  0  0  0  0  0
   11.9730    6.5080    2.5670 C   0  0  0  0  0  0
   12.5320    6.5040    3.8250 C   0  0  0  0  0  0
   13.3250    7.5110    4.2530 N   0  0  0  0  0  0
   13.5490    8.5230    3.3920 C   0  0  0  0  0  0
   14.3600    9.5850    3.7740 C   0  0  0  0  0  0
   14.6160   10.6490    2.9090 C   0  0  0  0  0  0
   14.0510   10.6540    1.6410 C   0  0  0  0  0  0
   13.2340    9.5940    1.2470 C   0  0  0  0  0  0
   12.9710    8.5260    2.0980 C   0  0  0  0  0  0
   12.1780    7.5190    1.6810 N   0  0  0  0  0  0
   10.8850    4.4540    2.9100 O   0  0  0  0  0  0
    4.6970    4.7270   -1.1060 C   0  0  0  0  0  0
    5.4820    5.6630   -2.0300 C   0  0  0  0  0  0
    4.3030    5.4890    0.1670 C   0  0  0  0  0  0
    4.1530    0.1990   -2.1770 O   0  0  0  0  0  0
    3.5380   -1.9670   -0.0480 O   0  0  0  0  0  0
    0.3910   -5.4180    0.1740 O   0  0  0  0  0  0
    3.5200   -4.2210    0.9510 N   0  0  0  0  0  0
    4.0090   -4.7040    2.1420 C   0  0  0  0  0  0
    3.6240   -6.0450    2.6250 C   0  0  0  0  0  0
    4.5770   -6.8590    3.1990 C   0  0  0  0  0  0
    4.2760   -8.0880    3.6760 N   0  0  0  0  0  0
    2.9870   -8.4780    3.5810 C   0  0  0  0  0  0
    2.6060   -9.7280    4.0570 C   0  0  0  0  0  0
    1.2830  -10.1640    3.9750 C   0  0  0  0  0  0
    0.3230   -9.3380    3.4040 C   0  0  0  0  0  0
    0.6930   -8.0820    2.9230 C   0  0  0  0  0  0
    2.0070   -7.6350    3.0050 C   0  0  0  0  0  0
    2.3250   -6.4130    2.5330 N   0  0  0  0  0  0
    4.8110   -4.0410    2.7980 O   0  0  0  0  0  0
    7.9220   -6.0350   -0.4130 C   0  0  0  0  0  0
    9.2830   -5.4930    0.0260 C   0  0  0  0  0  0
    8.1310   -7.1760   -1.4140 C   0  0  0  0  0  0
    8.6440   -2.5540   -3.1910 O   0  0  0  0  0  0
    9.4310   -1.2220   -0.8690 N   0  0  0  0  0  0
   10.5490   -1.7930   -0.1280 C   0  0  0  0  0  0
    5.0900    0.1170    1.0600 C   0  0  2  0  0  0
    5.1220    0.9940    2.7140 S   0  0  0  0  0  0
    3.7570    0.1270    3.5250 C   0  0  0  0  0  0
    6.0330   -1.9250   -0.5450 H   0  0  0  0  0  0
    6.5930   -0.7640   -1.7330 H   0  0  0  0  0  0
    8.2330   -2.6530    0.0180 H   0  0  0  0  0  0
    6.8930   -4.0910   -4.1200 H   0  0  0  0  0  0
    8.2630   -5.1590   -3.7520 H   0  0  0  0  0  0
    6.5960   -5.6610   -3.3480 H   0  0  0  0  0  0
    6.9080   -4.1860   -0.0750 H   0  0  0  0  0  0
    2.8180   -3.7990   -1.9510 H   0  0  0  0  0  0
    2.9990   -5.5260   -2.1410 H   0  0  0  0  0  0
    2.7700   -5.9680    0.1250 H   0  0  0  0  0  0
   -0.2080   -3.2920    0.4920 H   0  0  0  0  0  0
    0.4390   -1.2900    0.3100 H   0  0  0  0  0  0
    0.9210   -0.6530   -2.0910 H   0  0  0  0  0  0
   -0.3010   -1.9220   -1.9210 H   0  0  0  0  0  0
    1.3410   -2.3290   -2.4190 H   0  0  0  0  0  0
    1.6820    1.8520   -0.5890 H   0  0  0  0  0  0
    1.5130    1.5380    1.1580 H   0  0  0  0  0  0
    0.5590    0.6210   -0.0200 H   0  0  0  0  0  0
    3.7840    1.7770    0.5780 H   0  0  0  0  0  0
    5.3310    1.5010   -3.6470 H   0  0  0  0  0  0
    6.3140    2.9090   -3.2540 H   0  0  0  0  0  0
    4.5620    3.0920   -3.5310 H   0  0  0  0  0  0
    5.1140    3.1030    0.2400 H   0  0  0  0  0  0
    8.6610    2.8990    1.3280 H   0  0  0  0  0  0
    8.5830    4.5000    2.0320 H   0  0  0  0  0  0
    9.4650    4.8690   -0.7220 H   0  0  0  0  0  0
    9.1520    2.4280   -1.2690 H   0  0  0  0  0  0
   11.2210    0.6300   -0.3110 H   0  0  0  0  0  0
   11.1530    1.4150   -3.2830 H   0  0  0  0  0  0
   12.0590    0.0420   -2.6310 H   0  0  0  0  0  0
   12.4890    1.6980   -2.1620 H   0  0  0  0  0  0
   10.8830    6.3090    0.3300 H   0  0  0  0  0  0
   12.3690    5.6980    4.5320 H   0  0  0  0  0  0
   14.8050    9.5840    4.7660 H   0  0  0  0  0  0
   15.2550   11.4680    3.2280 H   0  0  0  0  0  0
   14.2450   11.4790    0.9600 H   0  0  0  0  0  0
   12.7950    9.6030    0.2520 H   0  0  0  0  0  0
    3.7550    4.4730   -1.6110 H   0  0  0  0  0  0
    6.3890    6.0420   -1.5480 H   0  0  0  0  0  0
    4.8700    6.5300   -2.3010 H   0  0  0  0  0  0
    5.7720    5.1700   -2.9610 H   0  0  0  0  0  0
    5.1810    5.8150    0.7330 H   0  0  0  0  0  0
    3.6870    4.8630    0.8210 H   0  0  0  0  0  0
    3.7160    6.3800   -0.0830 H   0  0  0  0  0  0
    3.7720   -3.2510    0.7260 H   0  0  0  0  0  0
    5.6150   -6.5590    3.2910 H   0  0  0  0  0  0
    3.3580  -10.3760    4.5000 H   0  0  0  0  0  0
    1.0060  -11.1440    4.3560 H   0  0  0  0  0  0
   -0.7100   -9.6680    3.3310 H   0  0  0  0  0  0
   -0.0570   -7.4380    2.4690 H   0  0  0  0  0  0
    7.4640   -6.4830    0.4800 H   0  0  0  0  0  0
    9.8360   -5.0670   -0.8160 H   0  0  0  0  0  0
    9.8970   -6.2930    0.4540 H   0  0  0  0  0  0
    9.1670   -4.7240    0.7960 H   0  0  0  0  0  0
    8.7470   -6.8680   -2.2630 H   0  0  0  0  0  0
    8.6510   -8.0110   -0.9290 H   0  0  0  0  0  0
    7.1820   -7.5640   -1.7950 H   0  0  0  0  0  0
   10.5640   -2.8750   -0.2700 H   0  0  0  0  0  0
   10.4180   -1.5620    0.9320 H   0  0  0  0  0  0
   11.5090   -1.4090   -0.4790 H   0  0  0  0  0  0
    4.8630   -0.9130    1.3250 H   0  0  0  0  0  0
    3.9530   -0.9470    3.5630 H   0  0  0  0  0  0
    2.8150    0.3130    3.0030 H   0  0  0  0  0  0
    3.6590    0.4960    4.5490 H   0  0  0  0  0  0
  1  2  1  0  0  0
  1 75  1  0  0  0
  2  3  1  0  0  0
  2 78  1  0  0  0
  2 79  1  0  0  0
  3  4  1  0  0  0
  3 73  1  0  0  0
  3 80  1  0  0  0
  4  5  1  0  0  0
  4 72  2  0  0  0
  5  6  1  0  0  0
  5  7  1  0  0  0
  6 81  1  0  0  0
  6 82  1  0  0  0
  6 83  1  0  0  0
  7  8  1  0  0  0
  7 69  1  0  0  0
  7 84  1  0  0  0
  8  9  2  0  0  0
  8 10  1  0  0  0
 10 11  1  0  0  0
 11 12  1  0  0  0
 11 85  1  0  0  0
 11 86  1  0  0  0
 12 13  1  0  0  0
 12 56  1  0  0  0
 12 87  1  0  0  0
 13 14  1  0  0  0
 13 55  2  0  0  0
 14 15  1  0  0  0
 14 88  1  0  0  0
 15 16  1  0  0  0
 15 17  1  0  0  0
 15 89  1  0  0  0
 16 90  1  0  0  0
 16 91  1  0  0  0
 16 92  1  0  0  0
 17 18  1  0  0  0
 17 54  2  0  0  0
 18 19  1  0  0  0
 18 20  1  0  0  0
 19 93  1  0  0  0
 19 94  1  0  0  0
 19 95  1  0  0  0
 20 21  1  0  0  0
 20 75  1  0  0  0
 20 96  1  0  0  0
 21 22  1  0  0  0
 21 53  2  0  0  0
 22 23  1  0  0  0
 22 24  1  0  0  0
 23 97  1  0  0  0
 23 98  1  0  0  0
 23 99  1  0  0  0
 24 25  1  0  0  0
 24 50  1  0  0  0
 24100  1  0  0  0
 25 26  2  0  0  0
 25 27  1  0  0  0
 27 28  1  0  0  0
 28 29  1  0  0  0
 28101  1  0  0  0
 28102  1  0  0  0
 29 30  1  0  0  0
 29 37  1  0  0  0
 29103  1  0  0  0
 30 31  1  0  0  0
 30 36  2  0  0  0
 31 32  1  0  0  0
 31104  1  0  0  0
 32 33  1  0  0  0
 32 34  1  0  0  0
 32105  1  0  0  0
 33106  1  0  0  0
 33107  1  0  0  0
 33108  1  0  0  0
 34 35  2  0  0  0
 34 73  1  0  0  0
 37 38  1  0  0  0
 37109  1  0  0  0
 38 39  1  0  0  0
 38 49  2  0  0  0
 39 40  2  0  0  0
 39 48  1  0  0  0
 40 41  1  0  0  0
 40110  1  0  0  0
 41 42  2  0  0  0
 42 43  1  0  0  0
 42 47  1  0  0  0
 43 44  2  0  0  0
 43111  1  0  0  0
 44 45  1  0  0  0
 44112  1  0  0  0
 45 46  2  0  0  0
 45113  1  0  0  0
 46 47  1  0  0  0
 46114  1  0  0  0
 47 48  2  0  0  0
 50 51  1  0  0  0
 50 52  1  0  0  0
 50115  1  0  0  0
 51116  1  0  0  0
 51117  1  0  0  0
 51118  1  0  0  0
 52119  1  0  0  0
 52120  1  0  0  0
 52121  1  0  0  0
 56 57  1  0  0  0
 56122  1  0  0  0
 57 58  1  0  0  0
 57 68  2  0  0  0
 58 59  2  0  0  0
 58 67  1  0  0  0
 59 60  1  0  0  0
 59123  1  0  0  0
 60 61  2  0  0  0
 61 62  1  0  0  0
 61 66  1  0  0  0
 62 63  2  0  0  0
 62124  1  0  0  0
 63 64  1  0  0  0
 63125  1  0  0  0
 64 65  2  0  0  0
 64126  1  0  0  0
 65 66  1  0  0  0
 65127  1  0  0  0
 66 67  2  0  0  0
 69 70  1  0  0  0
 69 71  1  0  0  0
 69128  1  0  0  0
 70129  1  0  0  0
 70130  1  0  0  0
 70131  1  0  0  0
 71132  1  0  0  0
 71133  1  0  0  0
 71134  1  0  0  0
 73 74  1  0  0  0
 74135  1  0  0  0
 74136  1  0  0  0
 74137  1  0  0  0
 75 76  1  0  0  0
 75138  1  0  0  0
 76 77  1  0  0  0
 77139  1  0  0  0
 77140  1  0  0  0
 77141  1  0  0  0
M  END
> <s_m_entry_id>
4

> <s_m_entry_name>
streptomedb.4

> <i_qp_#stars>
14

> <i_qp_#amine>
0

> <i_qp_#amidine>
0

> <i_qp_#acid>
0

> <i_qp_#amide>
6

> <i_qp_#rotor>
29

> <i_qp_#rtvFG>
2

> <i_qp_CNS>
-2

> <r_qp_mol_MW>
  1101.260

> <r_qp_dipole>
    15.835

> <r_qp_SASA>
  1347.241

> <r_qp_FOSA>
   685.701

> <r_qp_FISA>
   223.148

> <r_qp_PISA>
   413.974

> <r_qp_WPSA>
    24.418

> <r_qp_volume>
  2896.998

> <r_qp_donorHB>
     1.000

> <r_qp_accptHB>
    28.000

> <r_qp_dip^2/V>
   0.0865510

> <r_qp_ACxDN^.5/SA>
   0.0207830

> <r_qp_glob>
   0.7294890

> <r_qp_QPpolrz>
    95.116

> <r_qp_QPlogPC16>
    29.747

> <r_qp_QPlogPoct>
    50.537

> <r_qp_QPlogPw>
    35.696

> <r_qp_QPlogPo/w>
     0.461

> <r_qp_QPlogS>
    -1.578

> <r_qp_CIQPlogS>
    -7.245

> <r_qp_QPlogHERG>
     0.363

> <r_qp_QPPCaco>
    18.273

> <r_qp_QPlogBB>
    -3.920

> <r_qp_QPPMDCK>
    41.428

> <r_qp_QPlogKp>
    -1.390

> <r_qp_IP(eV)>
     9.073

> <r_qp_EA(eV)>
     1.465

> <i_qp_#metab>
10

> <r_qp_QPlogKhsa>
    -2.907

> <i_qp_HumanOralAbsorption>
1

> <r_qp_PercentHumanOralAbsorption>
    26.312

> <r_qp_SAfluorine>
     0.000

> <r_qp_SAamideO>
    77.636

> <r_qp_PSA>
   294.101

> <i_qp_#NandO>
24

> <i_qp_RuleOfFive>
2

> <i_qp_RuleOfThree>
2

> <i_qp_#ringatoms>
20

> <i_qp_#in34>
0

> <i_qp_#in56>
20

> <i_qp_#noncon>
0

> <i_qp_#nonHatm>
77

> <r_qp_Jm>
1186.380943

$$$$
efrotomycin
                    3D
 Structure written by MMmdl.
169173  0  0  1  0            999 V2000
   13.3780   -2.9930   -7.0940 O   0  0  0  0  0  0
   12.4820   -3.4710   -6.0880 C   0  0  2  0  0  0
   12.7530   -2.7230   -4.7980 C   0  0  0  0  0  0
   13.7630   -1.8670   -4.5690 C   0  0  0  0  0  0
   13.9970   -1.1860   -3.3160 C   0  0  0  0  0  0
   13.0540   -0.5610   -2.5970 C   0  0  0  0  0  0
   13.3250    0.1650   -1.3200 C   0  0  0  0  0  0
   12.6210   -5.0140   -5.9710 C   0  0  0  0  0  0
   14.0860   -5.3950   -5.6220 C   0  0  0  0  0  0
   11.7260   -5.5750   -4.8490 C   0  0  0  0  0  0
   12.2540   -5.6430   -7.3580 C   0  0  2  0  0  0
   12.9780   -4.9240   -8.5360 C   0  0  1  0  0  0
   12.5100   -5.3930   -9.7940 O   0  0  0  0  0  0
   10.8560   -5.9830   -7.4510 O   0  0  0  0  0  0
    9.9230   -5.1440   -8.1260 C   0  0  2  0  0  0
    8.5030   -5.4420   -7.6140 C   0  0  1  0  0  0
    8.0030   -6.8260   -8.0630 C   0  0  2  0  0  0
    8.1500   -7.0010   -9.5920 C   0  0  1  0  0  0
    9.5980   -6.6330   -9.9820 C   0  0  1  0  0  0
    9.8110   -6.6720  -11.4930 C   0  0  0  0  0  0
    7.9510   -8.3780   -9.9480 O   0  0  0  0  0  0
    6.6930   -8.7630  -10.5150 C   0  0  2  0  0  0
    6.5710   -8.5520  -12.0570 C   0  0  1  0  0  0
    5.1430   -8.9970  -12.4080 C   0  0  1  0  0  0
    4.1190   -8.0550  -11.7430 C   0  0  2  0  0  0
    4.6570   -7.4660  -10.4130 C   0  0  1  0  0  0
    3.5650   -7.0420   -9.4370 C   0  0  0  0  0  0
    2.8180   -8.6600  -11.6520 O   0  0  0  0  0  0
    2.7330   -9.8960  -10.9550 C   0  0  0  0  0  0
    4.9130   -9.0720  -13.8170 O   0  0  0  0  0  0
    6.8110   -7.1750  -12.3940 O   0  0  0  0  0  0
    6.9130   -6.9280  -13.7920 C   0  0  0  0  0  0
    5.5360   -8.3870   -9.7580 O   0  0  0  0  0  0
    6.6150   -6.9070   -7.7020 O   0  0  0  0  0  0
    6.3640   -7.8470   -6.6670 C   0  0  0  0  0  0
    8.4750   -5.3450   -6.1810 O   0  0  0  0  0  0
    9.9710   -5.3120   -9.5460 O   0  0  0  0  0  0
   13.0520   -3.3670   -8.4370 C   0  0  2  0  0  0
   14.1980   -2.7760   -9.3340 C   0  0  2  0  0  0
   14.2460   -1.2700   -9.0720 C   0  0  0  0  0  0
   15.4320   -0.6550   -8.7950 N   0  0  0  0  0  0
   16.7550   -1.2300   -8.6710 C   0  0  0  0  0  0
   17.7480   -0.1690   -9.0080 C   0  0  0  0  0  0
   18.6450    0.3330   -8.1460 C   0  0  0  0  0  0
   19.6270    1.3270   -8.5110 C   0  0  0  0  0  0
   19.4090    2.5760   -8.9710 C   0  0  0  0  0  0
   18.0260    3.1430   -9.1960 C   0  0  0  0  0  0
   20.5620    3.4860   -9.4110 C   0  0  1  0  0  0
   21.1790    4.4630   -8.3600 C   0  0  1  0  0  0
   20.0950    5.3310   -7.7010 C   0  0  0  0  0  0
   22.1030    3.8890   -7.2560 C   0  0  2  0  0  0
   23.5360    3.4560   -7.6130 C   0  0  1  0  0  0
   23.4830    1.9530   -7.4280 C   0  0  2  0  0  0
   22.5210    1.8190   -6.2480 C   0  0  1  0  0  0
   23.1220    2.0790   -4.8830 C   0  0  0  0  0  0
   22.6420    2.9430   -3.9750 C   0  0  0  0  0  0
   23.2200    3.2140   -2.6780 C   0  0  0  0  0  0
   24.5340    3.3000   -2.4240 C   0  0  0  0  0  0
   25.0550    3.6850   -1.1300 C   0  0  0  0  0  0
   26.3670    3.7440   -0.7750 C   0  0  0  0  0  0
   26.7870    4.2960    0.6910 C   0  0  0  0  0  0
   26.5320    3.0690    1.3160 C   0  0  0  0  0  0
   26.4850    3.3450    2.7970 C   0  0  0  0  0  0
   25.4950    2.5500    3.5390 C   0  0  0  0  0  0
   24.9830    1.4490    2.9950 C   0  0  0  0  0  0
   25.3680    0.9720    1.7610 N   0  0  0  0  0  0
   24.8440   -0.3180    1.3300 C   0  0  0  0  0  0
   27.1770    4.1520    3.4080 O   0  0  0  0  0  0
   26.2570    1.6570    0.9180 C   0  0  0  0  0  0
   26.7850    1.1080   -0.0490 O   0  0  0  0  0  0
   27.0090    5.3690    0.1430 O   0  0  0  0  0  0
   27.5250    3.3540   -1.6930 C   0  0  0  0  0  0
   24.7630    1.3740   -7.2270 O   0  0  0  0  0  0
   24.0160    3.8100   -8.8970 O   0  0  0  0  0  0
   21.4880    2.7890   -6.5450 O   0  0  0  0  0  0
   21.6210    2.7010   -9.9750 O   0  0  0  0  0  0
   21.4120    2.3630  -11.3410 C   0  0  0  0  0  0
   13.2080   -0.6010   -9.1330 O   0  0  0  0  0  0
   14.0050   -3.0060  -10.8470 C   0  0  0  0  0  0
   15.1110   -2.4180  -11.7170 C   0  0  0  0  0  0
   11.8000   -2.8000   -8.8150 O   0  0  0  0  0  0
   11.4570   -3.2020   -6.3690 H   0  0  0  0  0  0
   12.0340   -2.9050   -4.0020 H   0  0  0  0  0  0
   14.5070   -1.6850   -5.3410 H   0  0  0  0  0  0
   15.0350   -1.1580   -2.9920 H   0  0  0  0  0  0
   12.0220   -0.5560   -2.9400 H   0  0  0  0  0  0
   13.0390    1.2170   -1.4210 H   0  0  0  0  0  0
   14.3820    0.1250   -1.0360 H   0  0  0  0  0  0
   12.7370   -0.2750   -0.5090 H   0  0  0  0  0  0
   14.2080   -6.4840   -5.5920 H   0  0  0  0  0  0
   14.8070   -5.0030   -6.3460 H   0  0  0  0  0  0
   14.3770   -5.0140   -4.6370 H   0  0  0  0  0  0
   12.1330   -5.3530   -3.8560 H   0  0  0  0  0  0
   11.6360   -6.6650   -4.9210 H   0  0  0  0  0  0
   10.7240   -5.1410   -4.8840 H   0  0  0  0  0  0
   12.6920   -6.6520   -7.3550 H   0  0  0  0  0  0
   14.0190   -5.2680   -8.4750 H   0  0  0  0  0  0
   11.5730   -5.1010   -9.8700 H   0  0  0  0  0  0
   10.1340   -4.1050   -7.8780 H   0  0  0  0  0  0
    7.8140   -4.6800   -7.9970 H   0  0  0  0  0  0
    8.5640   -7.6190   -7.5490 H   0  0  0  0  0  0
    7.4410   -6.3460  -10.1080 H   0  0  0  0  0  0
   10.2950   -7.3610   -9.5440 H   0  0  0  0  0  0
    9.2020   -5.9100  -11.9900 H   0  0  0  0  0  0
    9.5770   -7.6540  -11.9140 H   0  0  0  0  0  0
   10.8520   -6.4400  -11.7410 H   0  0  0  0  0  0
    6.7110   -9.8530  -10.3910 H   0  0  0  0  0  0
    7.3310   -9.1580  -12.5670 H   0  0  0  0  0  0
    5.0230  -10.0270  -12.0550 H   0  0  0  0  0  0
    3.9470   -7.2020  -12.4120 H   0  0  0  0  0  0
    5.2350   -6.5620  -10.6360 H   0  0  0  0  0  0
    3.0410   -7.9000   -9.0070 H   0  0  0  0  0  0
    2.8380   -6.3810   -9.9170 H   0  0  0  0  0  0
    4.0060   -6.5040   -8.5900 H   0  0  0  0  0  0
    2.9780  -10.7210  -11.6300 H   0  0  0  0  0  0
    1.6970  -10.0310  -10.6330 H   0  0  0  0  0  0
    3.3780   -9.9300  -10.0750 H   0  0  0  0  0  0
    3.9580   -9.2390  -13.9360 H   0  0  0  0  0  0
    7.5360   -7.6780  -14.2880 H   0  0  0  0  0  0
    7.3810   -5.9480  -13.9260 H   0  0  0  0  0  0
    5.9210   -6.8810  -14.2470 H   0  0  0  0  0  0
    6.6430   -8.8540   -6.9910 H   0  0  0  0  0  0
    5.2930   -7.8370   -6.4460 H   0  0  0  0  0  0
    6.9100   -7.5780   -5.7580 H   0  0  0  0  0  0
    9.0890   -6.0300   -5.8590 H   0  0  0  0  0  0
   15.1380   -3.2350   -9.0110 H   0  0  0  0  0  0
   15.3450    0.3440   -8.6370 H   0  0  0  0  0  0
   16.8610   -1.5960   -7.6440 H   0  0  0  0  0  0
   16.8770   -2.0730   -9.3530 H   0  0  0  0  0  0
   17.7340    0.1880  -10.0360 H   0  0  0  0  0  0
   18.7120   -0.0450   -7.1290 H   0  0  0  0  0  0
   20.6510    0.9900   -8.3750 H   0  0  0  0  0  0
   17.9260    4.1380   -8.7580 H   0  0  0  0  0  0
   17.2320    2.5370   -8.7520 H   0  0  0  0  0  0
   17.8290    3.2240  -10.2700 H   0  0  0  0  0  0
   20.1730    4.1290  -10.2150 H   0  0  0  0  0  0
   21.8040    5.1620   -8.9340 H   0  0  0  0  0  0
   19.4550    4.7450   -7.0340 H   0  0  0  0  0  0
   19.4700    5.8170   -8.4580 H   0  0  0  0  0  0
   20.5480    6.1310   -7.1050 H   0  0  0  0  0  0
   22.2250    4.6840   -6.5070 H   0  0  0  0  0  0
   24.2450    3.8850   -6.8940 H   0  0  0  0  0  0
   23.0590    1.4750   -8.3160 H   0  0  0  0  0  0
   22.0710    0.8210   -6.2310 H   0  0  0  0  0  0
   24.0150    1.4990   -4.6530 H   0  0  0  0  0  0
   21.7250    3.4900   -4.1830 H   0  0  0  0  0  0
   22.5000    3.4330   -1.8930 H   0  0  0  0  0  0
   25.2540    3.1200   -3.2160 H   0  0  0  0  0  0
   24.3210    4.0070   -0.3930 H   0  0  0  0  0  0
   25.2380    2.8830    4.5360 H   0  0  0  0  0  0
   24.2690    0.8450    3.5490 H   0  0  0  0  0  0
   25.2850   -1.1020    1.9530 H   0  0  0  0  0  0
   25.0810   -0.5230    0.2830 H   0  0  0  0  0  0
   23.7550   -0.3250    1.4450 H   0  0  0  0  0  0
   28.3990    3.0300   -1.1160 H   0  0  0  0  0  0
   27.2570    2.5210   -2.3510 H   0  0  0  0  0  0
   27.8240    4.2020   -2.3180 H   0  0  0  0  0  0
   25.3340    1.7380   -7.9290 H   0  0  0  0  0  0
   24.0640    4.7800   -8.9410 H   0  0  0  0  0  0
   22.2470    1.7380  -11.6690 H   0  0  0  0  0  0
   21.3930    3.2660  -11.9570 H   0  0  0  0  0  0
   20.4840    1.7980  -11.4720 H   0  0  0  0  0  0
   13.9840   -4.0780  -11.0600 H   0  0  0  0  0  0
   13.0450   -2.5920  -11.1770 H   0  0  0  0  0  0
   16.0860   -2.8320  -11.4450 H   0  0  0  0  0  0
   15.1560   -1.3280  -11.6370 H   0  0  0  0  0  0
   14.9270   -2.6630  -12.7680 H   0  0  0  0  0  0
   11.9700   -1.8370   -8.9370 H   0  0  0  0  0  0
   27.3116    6.0053    0.7951 H   0  0  0  0  0  0
  1  2  1  0  0  0
  1 38  1  0  0  0
  2  3  1  0  0  0
  2  8  1  0  0  0
  2 82  1  0  0  0
  3  4  2  0  0  0
  3 83  1  0  0  0
  4  5  1  0  0  0
  4 84  1  0  0  0
  5  6  2  0  0  0
  5 85  1  0  0  0
  6  7  1  0  0  0
  6 86  1  0  0  0
  7 87  1  0  0  0
  7 88  1  0  0  0
  7 89  1  0  0  0
  8  9  1  0  0  0
  8 10  1  0  0  0
  8 11  1  0  0  0
  9 90  1  0  0  0
  9 91  1  0  0  0
  9 92  1  0  0  0
 10 93  1  0  0  0
 10 94  1  0  0  0
 10 95  1  0  0  0
 11 12  1  0  0  0
 11 14  1  0  0  0
 11 96  1  0  0  0
 12 13  1  0  0  0
 12 38  1  0  0  0
 12 97  1  0  0  0
 13 98  1  0  0  0
 14 15  1  0  0  0
 15 16  1  0  0  0
 15 37  1  0  0  0
 15 99  1  0  0  0
 16 17  1  0  0  0
 16 36  1  0  0  0
 16100  1  0  0  0
 17 18  1  0  0  0
 17 34  1  0  0  0
 17101  1  0  0  0
 18 19  1  0  0  0
 18 21  1  0  0  0
 18102  1  0  0  0
 19 20  1  0  0  0
 19 37  1  0  0  0
 19103  1  0  0  0
 20104  1  0  0  0
 20105  1  0  0  0
 20106  1  0  0  0
 21 22  1  0  0  0
 22 23  1  0  0  0
 22 33  1  0  0  0
 22107  1  0  0  0
 23 24  1  0  0  0
 23 31  1  0  0  0
 23108  1  0  0  0
 24 25  1  0  0  0
 24 30  1  0  0  0
 24109  1  0  0  0
 25 26  1  0  0  0
 25 28  1  0  0  0
 25110  1  0  0  0
 26 27  1  0  0  0
 26 33  1  0  0  0
 26111  1  0  0  0
 27112  1  0  0  0
 27113  1  0  0  0
 27114  1  0  0  0
 28 29  1  0  0  0
 29115  1  0  0  0
 29116  1  0  0  0
 29117  1  0  0  0
 30118  1  0  0  0
 31 32  1  0  0  0
 32119  1  0  0  0
 32120  1  0  0  0
 32121  1  0  0  0
 34 35  1  0  0  0
 35122  1  0  0  0
 35123  1  0  0  0
 35124  1  0  0  0
 36125  1  0  0  0
 38 39  1  0  0  0
 38 81  1  0  0  0
 39 40  1  0  0  0
 39 79  1  0  0  0
 39126  1  0  0  0
 40 41  1  0  0  0
 40 78  2  0  0  0
 41 42  1  0  0  0
 41127  1  0  0  0
 42 43  1  0  0  0
 42128  1  0  0  0
 42129  1  0  0  0
 43 44  2  0  0  0
 43130  1  0  0  0
 44 45  1  0  0  0
 44131  1  0  0  0
 45 46  2  0  0  0
 45132  1  0  0  0
 46 47  1  0  0  0
 46 48  1  0  0  0
 47133  1  0  0  0
 47134  1  0  0  0
 47135  1  0  0  0
 48 49  1  0  0  0
 48 76  1  0  0  0
 48136  1  0  0  0
 49 50  1  0  0  0
 49 51  1  0  0  0
 49137  1  0  0  0
 50138  1  0  0  0
 50139  1  0  0  0
 50140  1  0  0  0
 51 52  1  0  0  0
 51 75  1  0  0  0
 51141  1  0  0  0
 52 53  1  0  0  0
 52 74  1  0  0  0
 52142  1  0  0  0
 53 54  1  0  0  0
 53 73  1  0  0  0
 53143  1  0  0  0
 54 55  1  0  0  0
 54 75  1  0  0  0
 54144  1  0  0  0
 55 56  2  0  0  0
 55145  1  0  0  0
 56 57  1  0  0  0
 56146  1  0  0  0
 57 58  2  0  0  0
 57147  1  0  0  0
 58 59  1  0  0  0
 58148  1  0  0  0
 59 60  2  0  0  0
 59149  1  0  0  0
 60 61  1  0  0  0
 60 72  1  0  0  0
 61 62  2  0  0  0
 61 71  1  0  0  0
 62 63  1  0  0  0
 62 69  1  0  0  0
 63 64  1  0  0  0
 63 68  2  0  0  0
 64 65  2  0  0  0
 64150  1  0  0  0
 65 66  1  0  0  0
 65151  1  0  0  0
 66 67  1  0  0  0
 66 69  1  0  0  0
 67152  1  0  0  0
 67153  1  0  0  0
 67154  1  0  0  0
 69 70  2  0  0  0
 71169  1  0  0  0
 72155  1  0  0  0
 72156  1  0  0  0
 72157  1  0  0  0
 73158  1  0  0  0
 74159  1  0  0  0
 76 77  1  0  0  0
 77160  1  0  0  0
 77161  1  0  0  0
 77162  1  0  0  0
 79 80  1  0  0  0
 79163  1  0  0  0
 79164  1  0  0  0
 80165  1  0  0  0
 80166  1  0  0  0
 80167  1  0  0  0
 81168  1  0  0  0
M  END
> <s_m_entry_id>
5

> <s_m_entry_name>
streptomedb.5

> <i_qp_#stars>
14

> <i_qp_#amine>
0

> <i_qp_#amidine>
0

> <i_qp_#acid>
0

> <i_qp_#amide>
1

> <i_qp_#rotor>
33

> <i_qp_#rtvFG>
3

> <i_qp_CNS>
-2

> <r_qp_mol_MW>
  1145.346

> <r_qp_dipole>
     2.959

> <r_qp_SASA>
  1665.376

> <r_qp_FOSA>
  1216.519

> <r_qp_FISA>
   295.543

> <r_qp_PISA>
   153.314

> <r_qp_WPSA>
     0.000

> <r_qp_volume>
  3364.797

> <r_qp_donorHB>
     6.000

> <r_qp_accptHB>
    31.550

> <r_qp_dip^2/V>
   0.0026030

> <r_qp_ACxDN^.5/SA>
   0.0464050

> <r_qp_glob>
   0.6520670

> <r_qp_QPpolrz>
   108.780

> <r_qp_QPlogPC16>
    35.911

> <r_qp_QPlogPoct>
    62.468

> <r_qp_QPlogPw>
    41.564

> <r_qp_QPlogPo/w>
     3.650

> <r_qp_QPlogS>
    -7.129

> <r_qp_CIQPlogS>
    -9.048

> <r_qp_QPlogHERG>
    -6.519

> <r_qp_QPPCaco>
     9.051

> <r_qp_QPlogBB>
    -6.059

> <r_qp_QPPMDCK>
     5.514

> <r_qp_QPlogKp>
    -3.258

> <r_qp_IP(eV)>
     8.798

> <r_qp_EA(eV)>
     0.676

> <i_qp_#metab>
15

> <r_qp_QPlogKhsa>
    -0.872

> <i_qp_HumanOralAbsorption>
1

> <r_qp_PercentHumanOralAbsorption>
    26.563

> <r_qp_SAfluorine>
     0.000

> <r_qp_SAamideO>
    29.722

> <r_qp_PSA>
   258.002

> <i_qp_#NandO>
22

> <i_qp_RuleOfFive>
3

> <i_qp_RuleOfThree>
3

> <i_qp_#ringatoms>
29

> <i_qp_#in34>
0

> <i_qp_#in56>
29

> <i_qp_#noncon>
19

> <i_qp_#nonHatm>
81

> <r_qp_Jm>
4.7e-05

$$$$
Ostreogrycin B
                    3D
 Structure written by MMmdl.
117122  0  0  1  0            999 V2000
    9.8650    0.4020    1.0930 O   0  0  0  0  0  0
    9.3100    0.9700    0.1430 C   0  0  0  0  0  0
    9.6480    0.5120   -1.3030 C   0  0  1  0  0  0
   10.3360    1.6530   -2.0860 C   0  0  0  0  0  0
   11.6240    1.0650   -2.6460 C   0  0  0  0  0  0
   11.9780   -0.0040   -1.6400 C   0  0  0  0  0  0
   10.6850   -0.5480   -1.2680 N   0  0  0  0  0  0
   10.5870   -1.8840   -0.9400 C   0  0  0  0  0  0
    9.1980   -2.5390   -0.7840 C   0  0  1  0  0  0
    8.7360   -2.9130   -2.2050 C   0  0  0  0  0  0
    7.6690   -3.9870   -2.2720 C   0  0  0  0  0  0
    9.4610   -3.7310    0.0410 N   0  0  0  0  0  0
    8.8680   -4.4240    1.0370 C   0  0  0  0  0  0
    7.5000   -4.1350    1.6820 C   0  0  1  0  0  0
    6.9580   -2.7100    1.8960 C   0  0  1  0  0  0
    7.9830   -1.7670    2.5110 C   0  0  0  0  0  0
    6.4340   -2.1540    0.6680 O   0  0  0  0  0  0
    5.0740   -2.2580    0.4730 C   0  0  0  0  0  0
    4.7090   -1.7530   -0.9320 C   0  0  1  0  0  0
    3.5950   -2.5030   -1.6450 C   0  0  0  0  0  0
    2.3770   -2.8170   -1.0230 C   0  0  0  0  0  0
    1.3760   -3.5060   -1.7120 C   0  0  0  0  0  0
    1.5690   -3.8800   -3.0390 C   0  0  0  0  0  0
    2.7610   -3.5610   -3.6830 C   0  0  0  0  0  0
    3.7630   -2.8720   -2.9940 C   0  0  0  0  0  0
    4.5460   -0.3130   -0.9980 N   0  0  0  0  0  0
    3.6270    0.4370   -0.2920 C   0  0  0  0  0  0
    3.7200    1.9430   -0.6290 C   0  0  1  0  0  0
    2.4920    2.7220   -0.1720 C   0  0  0  0  0  0
    2.6370    3.2260    1.2350 C   0  0  0  0  0  0
    3.9250    3.9230    1.5470 C   0  0  0  0  0  0
    5.0830    3.0160    1.1890 C   0  0  0  0  0  0
    1.7100    3.1890    2.0420 O   0  0  0  0  0  0
    5.0350    2.4660   -0.1630 N   0  0  0  0  0  0
    6.1280    2.2800   -1.0030 C   0  0  0  0  0  0
    7.5860    2.7140   -0.6860 C   0  0  1  0  0  0
    7.9800    4.1890   -0.9420 C   0  0  0  0  0  0
    7.1790    5.3100   -0.3440 C   0  0  0  0  0  0
    7.6200    5.9730    0.8020 C   0  0  0  0  0  0
    6.9010    7.0580    1.3200 C   0  0  0  0  0  0
    5.7310    7.5450    0.7120 C   0  0  0  0  0  0
    5.3200    6.8700   -0.4510 C   0  0  0  0  0  0
    5.0280    8.6300    1.2260 N   0  0  0  0  0  0
    3.7450    9.0290    0.6630 C   0  0  0  0  0  0
    5.5480    9.4050    2.3450 C   0  0  0  0  0  0
    6.0220    5.7720   -0.9700 C   0  0  0  0  0  0
    5.9560    1.6650   -2.0730 O   0  0  0  0  0  0
    2.8230   -0.0220    0.5090 O   0  0  0  0  0  0
    4.2850   -2.6740    1.3100 O   0  0  0  0  0  0
    6.4870   -5.0000    1.0780 N   0  0  0  0  0  0
    5.5080   -5.6250    1.8330 C   0  0  0  0  0  0
    4.4390   -6.3560    1.0830 C   0  0  0  0  0  0
    4.2690   -6.2580   -0.2980 C   0  0  0  0  0  0
    3.2180   -6.9520   -0.8950 C   0  0  0  0  0  0
    2.3720   -7.7210   -0.1030 C   0  0  0  0  0  0
    2.6090   -7.7670    1.2590 C   0  0  0  0  0  0
    5.0990   -5.4990   -1.0770 O   0  0  0  0  0  0
    3.6170   -7.1060    1.8670 N   0  0  0  0  0  0
    5.4870   -5.5770    3.0610 O   0  0  0  0  0  0
    9.4730   -5.4530    1.3840 O   0  0  0  0  0  0
   11.5970   -2.6000   -0.8650 O   0  0  0  0  0  0
    8.3760    2.0010    0.3650 N   0  0  0  0  0  0
    8.1920    2.3720    1.7610 C   0  0  0  0  0  0
    8.7490    0.1260   -1.7900 H   0  0  0  0  0  0
    9.7110    2.0290   -2.9020 H   0  0  0  0  0  0
   10.5790    2.5010   -1.4350 H   0  0  0  0  0  0
   12.4140    1.8100   -2.7710 H   0  0  0  0  0  0
   11.4240    0.6100   -3.6240 H   0  0  0  0  0  0
   12.4360    0.4230   -0.7410 H   0  0  0  0  0  0
   12.6500   -0.7610   -2.0570 H   0  0  0  0  0  0
    8.5070   -1.8660   -0.2920 H   0  0  0  0  0  0
    8.3660   -2.0120   -2.7080 H   0  0  0  0  0  0
    9.5900   -3.2580   -2.8030 H   0  0  0  0  0  0
    6.8160   -3.7210   -1.6520 H   0  0  0  0  0  0
    7.3170   -4.1080   -3.3010 H   0  0  0  0  0  0
    8.0530   -4.9560   -1.9390 H   0  0  0  0  0  0
   10.3620   -4.1530   -0.1830 H   0  0  0  0  0  0
    7.6510   -4.5110    2.7060 H   0  0  0  0  0  0
    6.1450   -2.7680    2.6320 H   0  0  0  0  0  0
    8.9050   -1.7280    1.9310 H   0  0  0  0  0  0
    8.2460   -2.0880    3.5240 H   0  0  0  0  0  0
    7.5850   -0.7490    2.5610 H   0  0  0  0  0  0
    5.6110   -1.9310   -1.5300 H   0  0  0  0  0  0
    2.1910   -2.5230    0.0090 H   0  0  0  0  0  0
    0.4410   -3.7430   -1.2100 H   0  0  0  0  0  0
    0.7830   -4.4070   -3.5750 H   0  0  0  0  0  0
    2.9060   -3.8400   -4.7240 H   0  0  0  0  0  0
    4.6790   -2.6170   -3.5240 H   0  0  0  0  0  0
    5.1550    0.2020   -1.6420 H   0  0  0  0  0  0
    3.7010    1.9900   -1.7280 H   0  0  0  0  0  0
    1.5780    2.1240   -0.2550 H   0  0  0  0  0  0
    2.3620    3.6090   -0.8050 H   0  0  0  0  0  0
    3.9430    4.8520    0.9750 H   0  0  0  0  0  0
    3.9580    4.1760    2.6120 H   0  0  0  0  0  0
    5.0950    2.1550    1.8670 H   0  0  0  0  0  0
    6.0020    3.5700    1.3360 H   0  0  0  0  0  0
    8.0360    2.2820   -1.5820 H   0  0  0  0  0  0
    9.0360    4.3280   -0.6700 H   0  0  0  0  0  0
    7.9620    4.3550   -2.0300 H   0  0  0  0  0  0
    8.5390    5.6720    1.3000 H   0  0  0  0  0  0
    7.2930    7.5210    2.2210 H   0  0  0  0  0  0
    4.4370    7.1930   -0.9960 H   0  0  0  0  0  0
    3.2750    9.8310    1.2430 H   0  0  0  0  0  0
    3.0380    8.1900    0.6620 H   0  0  0  0  0  0
    3.8680    9.4020   -0.3600 H   0  0  0  0  0  0
    6.5510    9.7870    2.1250 H   0  0  0  0  0  0
    5.5810    8.7980    3.2560 H   0  0  0  0  0  0
    4.9230   10.2780    2.5630 H   0  0  0  0  0  0
    5.6570    5.3050   -1.8830 H   0  0  0  0  0  0
    6.4670   -5.1380    0.0670 H   0  0  0  0  0  0
    3.0420   -6.9060   -1.9650 H   0  0  0  0  0  0
    1.5470   -8.2720   -0.5410 H   0  0  0  0  0  0
    1.9760   -8.3500    1.9200 H   0  0  0  0  0  0
    4.7260   -5.4670   -1.9770 H   0  0  0  0  0  0
    8.0590    3.4470    1.8570 H   0  0  0  0  0  0
    9.0590    2.1080    2.3740 H   0  0  0  0  0  0
    7.3310    1.8300    2.1560 H   0  0  0  0  0  0
  1  2  2  0  0  0
  2  3  1  0  0  0
  2 62  1  0  0  0
  3  4  1  0  0  0
  3  7  1  0  0  0
  3 64  1  0  0  0
  4  5  1  0  0  0
  4 65  1  0  0  0
  4 66  1  0  0  0
  5  6  1  0  0  0
  5 67  1  0  0  0
  5 68  1  0  0  0
  6  7  1  0  0  0
  6 69  1  0  0  0
  6 70  1  0  0  0
  7  8  1  0  0  0
  8  9  1  0  0  0
  8 61  2  0  0  0
  9 10  1  0  0  0
  9 12  1  0  0  0
  9 71  1  0  0  0
 10 11  1  0  0  0
 10 72  1  0  0  0
 10 73  1  0  0  0
 11 74  1  0  0  0
 11 75  1  0  0  0
 11 76  1  0  0  0
 12 13  1  0  0  0
 12 77  1  0  0  0
 13 14  1  0  0  0
 13 60  2  0  0  0
 14 15  1  0  0  0
 14 50  1  0  0  0
 14 78  1  0  0  0
 15 16  1  0  0  0
 15 17  1  0  0  0
 15 79  1  0  0  0
 16 80  1  0  0  0
 16 81  1  0  0  0
 16 82  1  0  0  0
 17 18  1  0  0  0
 18 19  1  0  0  0
 18 49  2  0  0  0
 19 20  1  0  0  0
 19 26  1  0  0  0
 19 83  1  0  0  0
 20 21  2  0  0  0
 20 25  1  0  0  0
 21 22  1  0  0  0
 21 84  1  0  0  0
 22 23  2  0  0  0
 22 85  1  0  0  0
 23 24  1  0  0  0
 23 86  1  0  0  0
 24 25  2  0  0  0
 24 87  1  0  0  0
 25 88  1  0  0  0
 26 27  1  0  0  0
 26 89  1  0  0  0
 27 28  1  0  0  0
 27 48  2  0  0  0
 28 29  1  0  0  0
 28 34  1  0  0  0
 28 90  1  0  0  0
 29 30  1  0  0  0
 29 91  1  0  0  0
 29 92  1  0  0  0
 30 31  1  0  0  0
 30 33  2  0  0  0
 31 32  1  0  0  0
 31 93  1  0  0  0
 31 94  1  0  0  0
 32 34  1  0  0  0
 32 95  1  0  0  0
 32 96  1  0  0  0
 34 35  1  0  0  0
 35 36  1  0  0  0
 35 47  2  0  0  0
 36 37  1  0  0  0
 36 62  1  0  0  0
 36 97  1  0  0  0
 37 38  1  0  0  0
 37 98  1  0  0  0
 37 99  1  0  0  0
 38 39  2  0  0  0
 38 46  1  0  0  0
 39 40  1  0  0  0
 39100  1  0  0  0
 40 41  2  0  0  0
 40101  1  0  0  0
 41 42  1  0  0  0
 41 43  1  0  0  0
 42 46  2  0  0  0
 42102  1  0  0  0
 43 44  1  0  0  0
 43 45  1  0  0  0
 44103  1  0  0  0
 44104  1  0  0  0
 44105  1  0  0  0
 45106  1  0  0  0
 45107  1  0  0  0
 45108  1  0  0  0
 46109  1  0  0  0
 50 51  1  0  0  0
 50110  1  0  0  0
 51 52  1  0  0  0
 51 59  2  0  0  0
 52 53  2  0  0  0
 52 58  1  0  0  0
 53 54  1  0  0  0
 53 57  1  0  0  0
 54 55  2  0  0  0
 54111  1  0  0  0
 55 56  1  0  0  0
 55112  1  0  0  0
 56 58  2  0  0  0
 56113  1  0  0  0
 57114  1  0  0  0
 62 63  1  0  0  0
 63115  1  0  0  0
 63116  1  0  0  0
 63117  1  0  0  0
M  END
> <s_m_entry_id>
6

> <s_m_entry_name>
streptomedb.6

> <i_qp_#stars>
11

> <i_qp_#amine>
0

> <i_qp_#amidine>
0

> <i_qp_#acid>
0

> <i_qp_#amide>
5

> <i_qp_#rotor>
19

> <i_qp_#rtvFG>
2

> <i_qp_CNS>
-2

> <r_qp_mol_MW>
   866.969

> <r_qp_dipole>
    22.674

> <r_qp_SASA>
  1001.792

> <r_qp_FOSA>
   469.194

> <r_qp_FISA>
   226.971

> <r_qp_PISA>
   305.627

> <r_qp_WPSA>
     0.000

> <r_qp_volume>
  2250.343

> <r_qp_donorHB>
     0.750

> <r_qp_accptHB>
    20.000

> <r_qp_dip^2/V>
   0.2284680

> <r_qp_ACxDN^.5/SA>
   0.0172890

> <r_qp_glob>
   0.8289970

> <r_qp_QPpolrz>
    74.624

> <r_qp_QPlogPC16>
    22.003

> <r_qp_QPlogPoct>
    41.003

> <r_qp_QPlogPw>
    30.048

> <r_qp_QPlogPo/w>
     0.437

> <r_qp_QPlogS>
     0.376

> <r_qp_CIQPlogS>
    -6.559

> <r_qp_QPlogHERG>
     1.115

> <r_qp_QPPCaco>
    10.389

> <r_qp_QPlogBB>
    -2.783

> <r_qp_QPPMDCK>
    27.819

> <r_qp_QPlogKp>
    -2.802

> <r_qp_IP(eV)>
     8.606

> <r_qp_EA(eV)>
     0.429

> <i_qp_#metab>
13

> <r_qp_QPlogKhsa>
    -2.003

> <i_qp_HumanOralAbsorption>
1

> <r_qp_PercentHumanOralAbsorption>
    21.784

> <r_qp_SAfluorine>
     0.000

> <r_qp_SAamideO>
   103.889

> <r_qp_PSA>
   232.947

> <i_qp_#NandO>
18

> <i_qp_RuleOfFive>
2

> <i_qp_RuleOfThree>
2

> <i_qp_#ringatoms>
29

> <i_qp_#in34>
0

> <i_qp_#in56>
29

> <i_qp_#noncon>
8

> <i_qp_#nonHatm>
63

> <r_qp_Jm>
3248.962614

$$$$
Leucomycin A3
                    3D
 Structure written by MMmdl.
128130  0  0  1  0            999 V2000
    5.2980    1.7200    1.5720 O   0  0  0  0  0  0
    4.0320    1.1330    1.2640 C   0  0  1  0  0  0
    3.1920    1.0880    2.5360 C   0  0  0  0  0  0
    1.8500    0.3820    2.2730 C   0  0  2  0  0  0
    1.8250   -1.0190    2.8930 C   0  0  0  0  0  0
    1.5470    0.3140    0.7550 C   0  0  2  0  0  0
    1.9680    1.6440    0.1070 C   0  0  2  0  0  0
    1.6540    1.7090   -1.3840 C   0  0  0  0  0  0
    0.1440    0.0570    0.5730 O   0  0  0  0  0  0
   -0.1770   -0.8820   -0.3680 C   0  0  0  0  0  0
   -1.6790   -1.0260   -0.4420 C   0  0  0  0  0  0
   -2.1600   -1.5890   -1.7880 C   0  0  0  0  0  0
   -1.9310   -0.5930   -2.9280 C   0  0  0  0  0  0
   -3.6450   -1.9460   -1.7040 C   0  0  0  0  0  0
    0.6300   -1.5180   -1.0300 O   0  0  0  0  0  0
    0.8280    1.1460    2.9290 O   0  0  0  0  0  0
    3.3760    1.8950    0.2490 O   0  0  0  0  0  0
    6.2130    1.6550    0.4640 C   0  0  2  0  0  0
    6.8620    0.2460    0.3620 C   0  0  1  0  0  0
    6.7720   -0.3330   -1.0490 C   0  0  0  0  0  0
    8.2070    0.2270    0.8460 O   0  0  0  0  0  0
    9.1290    1.1390    0.2550 C   0  0  2  0  0  0
    8.4850    2.4500   -0.2100 C   0  0  2  0  0  0
    9.3900    3.5650   -0.1150 O   0  0  0  0  0  0
    9.8260    0.5730   -0.8550 O   0  0  0  0  0  0
   10.8650   -0.3440   -0.4650 C   0  0  2  0  0  0
   12.2520    0.1750   -0.9760 C   0  0  2  0  0  0
   12.5030    1.6520   -0.5270 C   0  0  1  0  0  0
   13.9810    2.0490   -0.3870 C   0  0  0  0  0  0
   14.5780    1.5390    0.9020 C   0  0  0  0  0  0
   13.9330    1.0790    1.8340 O   0  0  0  0  0  0
   15.9260    1.7170    0.8720 O   0  0  0  0  0  0
   16.6760    1.3670    2.0580 C   0  0  2  0  0  0
   17.7790    2.4140    2.1900 C   0  0  0  0  0  0
   17.2880   -0.0350    1.8950 C   0  0  0  0  0  0
   16.2560   -1.1180    2.0400 C   0  0  0  0  0  0
   15.9240   -1.9780    1.0650 C   0  0  0  0  0  0
   14.8980   -2.9880    1.1860 C   0  0  0  0  0  0
   13.6800   -2.7510    1.6990 C   0  0  0  0  0  0
   12.5250   -3.7170    1.7890 C   0  0  1  0  0  0
   11.2390   -3.1160    1.1690 C   0  0  2  0  0  0
   10.0370   -4.0260    1.4620 C   0  0  0  0  0  0
   11.3680   -2.8800   -0.3590 C   0  0  0  0  0  0
   12.8370   -4.9660    1.1860 O   0  0  0  0  0  0
   11.7300    2.6080   -1.3140 O   0  0  0  0  0  0
   12.1820    3.0110   -2.5380 C   0  0  0  0  0  0
   11.1210    3.8240   -3.2170 C   0  0  0  0  0  0
   13.2830    2.7940   -3.0210 O   0  0  0  0  0  0
   12.2970    0.0790   -2.4020 O   0  0  0  0  0  0
   13.4970   -0.4890   -2.9090 C   0  0  0  0  0  0
   10.4240   -1.7790   -0.9000 C   0  0  2  0  0  0
   10.2340   -1.9320   -2.4230 C   0  0  0  0  0  0
    9.3710   -3.1270   -2.7540 C   0  0  0  0  0  0
    9.7240   -4.0270   -3.5110 O   0  0  0  0  0  0
    7.2940    2.7170    0.6960 C   0  0  1  0  0  0
    6.8390    4.1660    0.4740 N   0  3  0  0  0  0
    6.1880    4.7660    1.6870 C   0  0  0  0  0  0
    6.0470    4.4500   -0.7680 C   0  0  0  0  0  0
    4.1980    0.1140    0.8950 H   0  0  0  0  0  0
    3.7540    0.6000    3.3420 H   0  0  0  0  0  0
    3.0190    2.1160    2.8820 H   0  0  0  0  0  0
    2.6010   -1.6610    2.4650 H   0  0  0  0  0  0
    0.8530   -1.5010    2.7410 H   0  0  0  0  0  0
    1.9760   -0.9670    3.9780 H   0  0  0  0  0  0
    2.1540   -0.4940    0.3260 H   0  0  0  0  0  0
    1.4370    2.4760    0.5870 H   0  0  0  0  0  0
    2.1630    0.9040   -1.9240 H   0  0  0  0  0  0
    2.0180    2.6500   -1.8090 H   0  0  0  0  0  0
    0.5800    1.6400   -1.5780 H   0  0  0  0  0  0
   -1.9760   -1.6900    0.3790 H   0  0  0  0  0  0
   -2.1400   -0.0460   -0.2700 H   0  0  0  0  0  0
   -1.6050   -2.5070   -2.0180 H   0  0  0  0  0  0
   -2.4620    0.3480   -2.7460 H   0  0  0  0  0  0
   -2.2860   -1.0030   -3.8790 H   0  0  0  0  0  0
   -0.8680   -0.3610   -3.0470 H   0  0  0  0  0  0
   -4.2550   -1.0630   -1.4840 H   0  0  0  0  0  0
   -3.8250   -2.6850   -0.9160 H   0  0  0  0  0  0
   -3.9970   -2.3740   -2.6480 H   0  0  0  0  0  0
   -0.0300    0.8040    2.6110 H   0  0  0  0  0  0
    5.6720    1.8660   -0.4650 H   0  0  0  0  0  0
    6.3260   -0.4470    1.0190 H   0  0  0  0  0  0
    7.3060    0.2770   -1.7830 H   0  0  0  0  0  0
    5.7290   -0.4170   -1.3700 H   0  0  0  0  0  0
    7.2180   -1.3310   -1.0770 H   0  0  0  0  0  0
    9.8550    1.3930    1.0370 H   0  0  0  0  0  0
    8.1850    2.3870   -1.2620 H   0  0  0  0  0  0
   10.2290    3.2810   -0.5440 H   0  0  0  0  0  0
   10.9410   -0.3460    0.6290 H   0  0  0  0  0  0
   13.0210   -0.4660   -0.5280 H   0  0  0  0  0  0
   12.0700    1.7570    0.4740 H   0  0  0  0  0  0
   14.0730    3.1410   -0.3740 H   0  0  0  0  0  0
   14.5780    1.6670   -1.2180 H   0  0  0  0  0  0
   16.0440    1.4220    2.9530 H   0  0  0  0  0  0
   18.4230    2.4210    1.3030 H   0  0  0  0  0  0
   18.3980    2.2320    3.0730 H   0  0  0  0  0  0
   17.3440    3.4160    2.2700 H   0  0  0  0  0  0
   17.7830   -0.1120    0.9190 H   0  0  0  0  0  0
   18.0510   -0.2010    2.6640 H   0  0  0  0  0  0
   15.7490   -1.1680    3.0020 H   0  0  0  0  0  0
   16.4450   -1.9510    0.1120 H   0  0  0  0  0  0
   15.1490   -3.9620    0.7750 H   0  0  0  0  0  0
   13.4630   -1.7570    2.0930 H   0  0  0  0  0  0
   12.3480   -3.9150    2.8530 H   0  0  0  0  0  0
   11.0490   -2.1650    1.6790 H   0  0  0  0  0  0
   10.1420   -5.0030    0.9780 H   0  0  0  0  0  0
    9.1040   -3.5750    1.1100 H   0  0  0  0  0  0
    9.9330   -4.1940    2.5390 H   0  0  0  0  0  0
   11.1670   -3.8290   -0.8710 H   0  0  0  0  0  0
   12.3960   -2.6210   -0.6310 H   0  0  0  0  0  0
   13.0160   -4.8120    0.2440 H   0  0  0  0  0  0
   10.1920    3.2500   -3.2720 H   0  0  0  0  0  0
   11.4390    4.0580   -4.2370 H   0  0  0  0  0  0
   10.9640    4.7580   -2.6710 H   0  0  0  0  0  0
   14.3660    0.1210   -2.6590 H   0  0  0  0  0  0
   13.6320   -1.5050   -2.5270 H   0  0  0  0  0  0
   13.4150   -0.5390   -3.9980 H   0  0  0  0  0  0
    9.4360   -1.9430   -0.4530 H   0  0  0  0  0  0
   11.1900   -2.0700   -2.9360 H   0  0  0  0  0  0
    9.7320   -1.0580   -2.8500 H   0  0  0  0  0  0
    8.3670   -3.1390   -2.2970 H   0  0  0  0  0  0
    7.6300    2.6990    1.7420 H   0  0  0  0  0  0
    7.7490    4.6510    0.3530 H   0  0  0  0  0  0
    5.2180    4.2890    1.8440 H   0  0  0  0  0  0
    6.0630    5.8370    1.5070 H   0  0  0  0  0  0
    6.8470    4.6170    2.5470 H   0  0  0  0  0  0
    5.0380    4.0490   -0.6470 H   0  0  0  0  0  0
    6.5550    3.9940   -1.6210 H   0  0  0  0  0  0
    6.0110    5.5340   -0.9010 H   0  0  0  0  0  0
  1  2  1  0  0  0
  1 18  1  0  0  0
  2  3  1  0  0  0
  2 17  1  0  0  0
  2 59  1  0  0  0
  3  4  1  0  0  0
  3 60  1  0  0  0
  3 61  1  0  0  0
  4  5  1  0  0  0
  4  6  1  0  0  0
  4 16  1  0  0  0
  5 62  1  0  0  0
  5 63  1  0  0  0
  5 64  1  0  0  0
  6  7  1  0  0  0
  6  9  1  0  0  0
  6 65  1  0  0  0
  7  8  1  0  0  0
  7 17  1  0  0  0
  7 66  1  0  0  0
  8 67  1  0  0  0
  8 68  1  0  0  0
  8 69  1  0  0  0
  9 10  1  0  0  0
 10 11  1  0  0  0
 10 15  2  0  0  0
 11 12  1  0  0  0
 11 70  1  0  0  0
 11 71  1  0  0  0
 12 13  1  0  0  0
 12 14  1  0  0  0
 12 72  1  0  0  0
 13 73  1  0  0  0
 13 74  1  0  0  0
 13 75  1  0  0  0
 14 76  1  0  0  0
 14 77  1  0  0  0
 14 78  1  0  0  0
 16 79  1  0  0  0
 18 19  1  0  0  0
 18 55  1  0  0  0
 18 80  1  0  0  0
 19 20  1  0  0  0
 19 21  1  0  0  0
 19 81  1  0  0  0
 20 82  1  0  0  0
 20 83  1  0  0  0
 20 84  1  0  0  0
 21 22  1  0  0  0
 22 23  1  0  0  0
 22 25  1  0  0  0
 22 85  1  0  0  0
 23 24  1  0  0  0
 23 55  1  0  0  0
 23 86  1  0  0  0
 24 87  1  0  0  0
 25 26  1  0  0  0
 26 27  1  0  0  0
 26 51  1  0  0  0
 26 88  1  0  0  0
 27 28  1  0  0  0
 27 49  1  0  0  0
 27 89  1  0  0  0
 28 29  1  0  0  0
 28 45  1  0  0  0
 28 90  1  0  0  0
 29 30  1  0  0  0
 29 91  1  0  0  0
 29 92  1  0  0  0
 30 31  2  0  0  0
 30 32  1  0  0  0
 32 33  1  0  0  0
 33 34  1  0  0  0
 33 35  1  0  0  0
 33 93  1  0  0  0
 34 94  1  0  0  0
 34 95  1  0  0  0
 34 96  1  0  0  0
 35 36  1  0  0  0
 35 97  1  0  0  0
 35 98  1  0  0  0
 36 37  2  0  0  0
 36 99  1  0  0  0
 37 38  1  0  0  0
 37100  1  0  0  0
 38 39  2  0  0  0
 38101  1  0  0  0
 39 40  1  0  0  0
 39102  1  0  0  0
 40 41  1  0  0  0
 40 44  1  0  0  0
 40103  1  0  0  0
 41 42  1  0  0  0
 41 43  1  0  0  0
 41104  1  0  0  0
 42105  1  0  0  0
 42106  1  0  0  0
 42107  1  0  0  0
 43 51  1  0  0  0
 43108  1  0  0  0
 43109  1  0  0  0
 44110  1  0  0  0
 45 46  1  0  0  0
 46 47  1  0  0  0
 46 48  2  0  0  0
 47111  1  0  0  0
 47112  1  0  0  0
 47113  1  0  0  0
 49 50  1  0  0  0
 50114  1  0  0  0
 50115  1  0  0  0
 50116  1  0  0  0
 51 52  1  0  0  0
 51117  1  0  0  0
 52 53  1  0  0  0
 52118  1  0  0  0
 52119  1  0  0  0
 53 54  2  0  0  0
 53120  1  0  0  0
 55 56  1  0  0  0
 55121  1  0  0  0
 56 57  1  0  0  0
 56 58  1  0  0  0
 56122  1  0  0  0
 57123  1  0  0  0
 57124  1  0  0  0
 57125  1  0  0  0
 58126  1  0  0  0
 58127  1  0  0  0
 58128  1  0  0  0
M  CHG  1  56   1
M  END
> <s_m_entry_id>
7

> <s_m_entry_name>
streptomedb.9

> <i_qp_#stars>
12

> <i_qp_#amine>
1

> <i_qp_#amidine>
0

> <i_qp_#acid>
0

> <i_qp_#amide>
0

> <i_qp_#rotor>
28

> <i_qp_#rtvFG>
5

> <i_qp_CNS>
-2

> <r_qp_mol_MW>
   828.005

> <r_qp_dipole>
     4.163

> <r_qp_SASA>
  1149.061

> <r_qp_FOSA>
   918.316

> <r_qp_FISA>
   212.717

> <r_qp_PISA>
    18.028

> <r_qp_WPSA>
     0.000

> <r_qp_volume>
  2429.180

> <r_qp_donorHB>
     3.000

> <r_qp_accptHB>
    22.650

> <r_qp_dip^2/V>
   0.0071330

> <r_qp_ACxDN^.5/SA>
   0.0341420

> <r_qp_glob>
   0.7605510

> <r_qp_QPpolrz>
    73.255

> <r_qp_QPlogPC16>
    22.754

> <r_qp_QPlogPoct>
    41.007

> <r_qp_QPlogPw>
    24.581

> <r_qp_QPlogPo/w>
     2.749

> <r_qp_QPlogS>
    -2.562

> <r_qp_CIQPlogS>
    -5.719

> <r_qp_QPlogHERG>
    -6.219

> <r_qp_QPPCaco>
    23.747

> <r_qp_QPlogBB>
    -3.177

> <r_qp_QPPMDCK>
     9.604

> <r_qp_QPlogKp>
    -4.751

> <r_qp_IP(eV)>
     8.697

> <r_qp_EA(eV)>
    -0.113

> <i_qp_#metab>
9

> <r_qp_QPlogKhsa>
    -0.651

> <i_qp_HumanOralAbsorption>
1

> <r_qp_PercentHumanOralAbsorption>
    41.746

> <r_qp_SAfluorine>
     0.000

> <r_qp_SAamideO>
     0.000

> <r_qp_PSA>
   212.124

> <i_qp_#NandO>
16

> <i_qp_RuleOfFive>
2

> <i_qp_RuleOfThree>
1

> <i_qp_#ringatoms>
12

> <i_qp_#in34>
0

> <i_qp_#in56>
12

> <i_qp_#noncon>
10

> <i_qp_#nonHatm>
58

> <r_qp_Jm>
0.040259

$$$$
rapamycin
                    3D
 Structure written by MMmdl.
144147  0  0  1  0            999 V2000
    9.3790   -1.9120    0.3440 O   0  0  0  0  0  0
    9.0450   -1.8080   -1.0450 C   0  0  0  0  0  0
    8.8400   -0.8350    1.1100 C   0  0  1  0  0  0
    8.8080   -1.1580    2.6270 C   0  0  1  0  0  0
    9.5590   -0.1340    3.4970 C   0  0  0  0  0  0
    9.2350    1.3350    3.1500 C   0  0  0  0  0  0
    8.9260    1.5340    1.6560 C   0  0  1  0  0  0
    9.1870    2.9530    1.1480 C   0  0  0  0  0  0
    8.9670    3.1400   -0.3800 C   0  0  1  0  0  0
    7.7670    2.3920   -0.9520 C   0  0  0  0  0  0
    9.0000    4.6270   -0.8140 C   0  0  1  0  0  0
    8.0200    5.5950   -0.1440 C   0  0  0  0  0  0
    6.5740    5.1340   -0.0470 C   0  0  0  0  0  0
    5.6620    5.2900   -1.2770 C   0  0  1  0  0  0
    5.0970    3.9440   -1.6910 C   0  0  0  0  0  0
    4.0730    3.1960   -1.2160 C   0  0  0  0  0  0
    3.1270    3.6930   -0.1550 C   0  0  0  0  0  0
    3.7690    1.7830   -1.7470 C   0  0  2  0  0  0
    4.2530    0.5830   -0.8490 C   0  0  2  0  0  0
    3.8250   -0.7380   -1.5360 C   0  0  0  0  0  0
    3.7130   -2.0590   -0.7550 C   0  0  2  0  0  0
    2.3490   -2.1170   -0.0660 C   0  0  0  0  0  0
    4.8850   -2.3640    0.1980 C   0  0  0  0  0  0
    4.9570   -3.8360    0.6950 C   0  0  2  0  0  0
    5.6860   -3.9220    2.0400 C   0  0  0  0  0  0
    5.4430   -4.8100   -0.3650 C   0  0  0  0  0  0
    6.6570   -5.3060   -0.6660 C   0  0  0  0  0  0
    7.9380   -4.9490   -0.1010 C   0  0  0  0  0  0
    9.1180   -5.4350   -0.5310 C   0  0  0  0  0  0
   10.3740   -4.8710   -0.0630 C   0  0  0  0  0  0
   11.5640   -4.8700   -0.7010 C   0  0  0  0  0  0
   11.8570   -5.5930   -1.9920 C   0  0  0  0  0  0
   12.6920   -3.9680   -0.1670 C   0  0  2  0  0  0
   12.7000   -2.6420   -0.9620 C   0  0  0  0  0  0
   13.6020   -1.5200   -0.4010 C   0  0  1  0  0  0
   15.0370   -1.6330   -0.9080 C   0  0  0  0  0  0
   15.8990   -0.4550   -0.4610 C   0  0  0  0  0  0
   15.0980    0.8440   -0.2410 C   0  0  1  0  0  0
   16.0060    2.0470   -0.5210 C   0  0  0  0  0  0
   13.8050    0.8400   -1.0740 C   0  0  1  0  0  0
   12.8980    2.0850   -0.9650 C   0  0  0  0  0  0
   12.8590    2.8600    0.3380 C   0  0  0  0  0  0
   12.8060    4.2620    0.2900 N   0  0  0  0  0  0
   12.8760    5.0140    1.5390 C   0  0  0  0  0  0
   14.1320    5.8830    1.5590 C   0  0  0  0  0  0
   14.4640    6.4870    0.1900 C   0  0  0  0  0  0
   13.2570    6.4950   -0.7430 C   0  0  0  0  0  0
   12.6940    5.0760   -0.9510 C   0  0  2  0  0  0
   11.2490    5.2140   -1.4620 C   0  0  0  0  0  0
   10.9580    5.5200   -2.6120 O   0  0  0  0  0  0
   12.9040    2.2020    1.3720 O   0  0  0  0  0  0
   12.1760    2.4410   -1.8980 O   0  0  0  0  0  0
   14.1510    0.7740   -2.4660 O   0  0  0  0  0  0
   12.9730   -0.2810   -0.7820 O   0  0  0  0  0  0
   13.9610   -4.6100   -0.2980 O   0  0  0  0  0  0
   14.2180   -5.5440    0.7440 C   0  0  0  0  0  0
    3.5520   -0.7420   -2.7480 O   0  0  0  0  0  0
    3.6780    0.6410    0.4510 O   0  0  0  0  0  0
    4.6030    1.0650    1.4500 C   0  0  0  0  0  0
    4.3590    1.6470   -3.0540 O   0  0  0  0  0  0
    4.6440    6.3990   -1.0340 C   0  0  0  0  0  0
    6.1590    4.6640    1.0170 O   0  0  0  0  0  0
   10.3450    5.0470   -0.4590 O   0  0  0  0  0  0
    7.4380   -1.1490    3.0550 O   0  0  0  0  0  0
    9.6390    0.4430    0.8620 C   0  0  0  0  0  0
    9.5510   -0.9610   -1.5130 H   0  0  0  0  0  0
    7.9640   -1.7240   -1.1830 H   0  0  0  0  0  0
    9.3820   -2.7070   -1.5630 H   0  0  0  0  0  0
    7.8030   -0.6910    0.7730 H   0  0  0  0  0  0
    9.1950   -2.1660    2.8120 H   0  0  0  0  0  0
    9.3420   -0.2980    4.5590 H   0  0  0  0  0  0
   10.6380   -0.2940    3.3720 H   0  0  0  0  0  0
   10.0810    1.9600    3.4610 H   0  0  0  0  0  0
    8.3710    1.6690    3.7380 H   0  0  0  0  0  0
    7.8420    1.3880    1.5520 H   0  0  0  0  0  0
   10.2100    3.2470    1.4030 H   0  0  0  0  0  0
    8.5330    3.6310    1.7080 H   0  0  0  0  0  0
    9.8410    2.6860   -0.8620 H   0  0  0  0  0  0
    6.8770    2.5380   -0.3440 H   0  0  0  0  0  0
    7.9230    1.3120   -1.0020 H   0  0  0  0  0  0
    7.5870    2.6980   -1.9850 H   0  0  0  0  0  0
    8.8530    4.6800   -1.9000 H   0  0  0  0  0  0
    8.0410    6.5610   -0.6630 H   0  0  0  0  0  0
    8.3610    5.8310    0.8730 H   0  0  0  0  0  0
    6.2960    5.6230   -2.1100 H   0  0  0  0  0  0
    5.6640    3.5060   -2.5140 H   0  0  0  0  0  0
    2.5060    2.8880    0.2470 H   0  0  0  0  0  0
    2.4430    4.4330   -0.5820 H   0  0  0  0  0  0
    3.6560    4.1360    0.6910 H   0  0  0  0  0  0
    2.6820    1.7160   -1.8920 H   0  0  0  0  0  0
    5.3500    0.5530   -0.8130 H   0  0  0  0  0  0
    3.7170   -2.8360   -1.5330 H   0  0  0  0  0  0
    1.5580   -1.7360   -0.7220 H   0  0  0  0  0  0
    2.3320   -1.5220    0.8520 H   0  0  0  0  0  0
    2.0840   -3.1450    0.2000 H   0  0  0  0  0  0
    5.8310   -2.0940   -0.2850 H   0  0  0  0  0  0
    4.7940   -1.7160    1.0750 H   0  0  0  0  0  0
    3.9360   -4.1640    0.9290 H   0  0  0  0  0  0
    5.0790   -3.4560    2.8250 H   0  0  0  0  0  0
    6.6390   -3.3930    2.0280 H   0  0  0  0  0  0
    5.8620   -4.9610    2.3370 H   0  0  0  0  0  0
    4.6250   -5.1950   -0.9790 H   0  0  0  0  0  0
    6.7010   -6.0310   -1.4790 H   0  0  0  0  0  0
    7.9470   -4.1590    0.6390 H   0  0  0  0  0  0
    9.1440   -6.1820   -1.3160 H   0  0  0  0  0  0
   10.2860   -4.2680    0.8410 H   0  0  0  0  0  0
   12.1520   -4.8850   -2.7720 H   0  0  0  0  0  0
   11.0040   -6.1550   -2.3780 H   0  0  0  0  0  0
   12.6710   -6.3100   -1.8490 H   0  0  0  0  0  0
   12.5190   -3.7250    0.8900 H   0  0  0  0  0  0
   12.9880   -2.8290   -2.0050 H   0  0  0  0  0  0
   11.6790   -2.2560   -1.0060 H   0  0  0  0  0  0
   13.5880   -1.5490    0.6950 H   0  0  0  0  0  0
   15.5040   -2.5670   -0.5800 H   0  0  0  0  0  0
   15.0350   -1.6550   -2.0050 H   0  0  0  0  0  0
   16.6960   -0.3100   -1.2010 H   0  0  0  0  0  0
   16.4070   -0.7120    0.4780 H   0  0  0  0  0  0
   14.8340    0.8600    0.8230 H   0  0  0  0  0  0
   16.3170    2.0800   -1.5710 H   0  0  0  0  0  0
   16.9120    1.9930    0.0930 H   0  0  0  0  0  0
   15.5120    2.9930   -0.2880 H   0  0  0  0  0  0
   11.9770    5.6370    1.6080 H   0  0  0  0  0  0
   12.8710    4.3510    2.4100 H   0  0  0  0  0  0
   14.0020    6.6800    2.3010 H   0  0  0  0  0  0
   14.9900    5.2870    1.8930 H   0  0  0  0  0  0
   15.2680    5.9010   -0.2740 H   0  0  0  0  0  0
   14.8540    7.5030    0.3170 H   0  0  0  0  0  0
   13.5330    6.9270   -1.7130 H   0  0  0  0  0  0
   12.4880    7.1580   -0.3240 H   0  0  0  0  0  0
   13.2780    4.5710   -1.7280 H   0  0  0  0  0  0
   13.3210    0.9890   -2.9370 H   0  0  0  0  0  0
   13.4640   -6.3370    0.7580 H   0  0  0  0  0  0
   15.1950   -5.9990    0.5600 H   0  0  0  0  0  0
   14.2490   -5.0360    1.7120 H   0  0  0  0  0  0
    4.0830    1.0800    2.4120 H   0  0  0  0  0  0
    4.9790    2.0680    1.2420 H   0  0  0  0  0  0
    5.4450    0.3710    1.5210 H   0  0  0  0  0  0
    4.0370    0.7800   -3.3950 H   0  0  0  0  0  0
    4.1110    6.2780   -0.0860 H   0  0  0  0  0  0
    3.9090    6.4500   -1.8440 H   0  0  0  0  0  0
    5.1510    7.3690   -0.9800 H   0  0  0  0  0  0
    7.4230   -1.4430    3.9830 H   0  0  0  0  0  0
   10.6880    0.3270    1.1630 H   0  0  0  0  0  0
    9.7020    0.6520   -0.2030 H   0  0  0  0  0  0
  1  2  1  0  0  0
  1  3  1  0  0  0
  2 66  1  0  0  0
  2 67  1  0  0  0
  2 68  1  0  0  0
  3  4  1  0  0  0
  3 65  1  0  0  0
  3 69  1  0  0  0
  4  5  1  0  0  0
  4 64  1  0  0  0
  4 70  1  0  0  0
  5  6  1  0  0  0
  5 71  1  0  0  0
  5 72  1  0  0  0
  6  7  1  0  0  0
  6 73  1  0  0  0
  6 74  1  0  0  0
  7  8  1  0  0  0
  7 65  1  0  0  0
  7 75  1  0  0  0
  8  9  1  0  0  0
  8 76  1  0  0  0
  8 77  1  0  0  0
  9 10  1  0  0  0
  9 11  1  0  0  0
  9 78  1  0  0  0
 10 79  1  0  0  0
 10 80  1  0  0  0
 10 81  1  0  0  0
 11 12  1  0  0  0
 11 63  1  0  0  0
 11 82  1  0  0  0
 12 13  1  0  0  0
 12 83  1  0  0  0
 12 84  1  0  0  0
 13 14  1  0  0  0
 13 62  2  0  0  0
 14 15  1  0  0  0
 14 61  1  0  0  0
 14 85  1  0  0  0
 15 16  2  0  0  0
 15 86  1  0  0  0
 16 17  1  0  0  0
 16 18  1  0  0  0
 17 87  1  0  0  0
 17 88  1  0  0  0
 17 89  1  0  0  0
 18 19  1  0  0  0
 18 60  1  0  0  0
 18 90  1  0  0  0
 19 20  1  0  0  0
 19 58  1  0  0  0
 19 91  1  0  0  0
 20 21  1  0  0  0
 20 57  2  0  0  0
 21 22  1  0  0  0
 21 23  1  0  0  0
 21 92  1  0  0  0
 22 93  1  0  0  0
 22 94  1  0  0  0
 22 95  1  0  0  0
 23 24  1  0  0  0
 23 96  1  0  0  0
 23 97  1  0  0  0
 24 25  1  0  0  0
 24 26  1  0  0  0
 24 98  1  0  0  0
 25 99  1  0  0  0
 25100  1  0  0  0
 25101  1  0  0  0
 26 27  2  0  0  0
 26102  1  0  0  0
 27 28  1  0  0  0
 27103  1  0  0  0
 28 29  2  0  0  0
 28104  1  0  0  0
 29 30  1  0  0  0
 29105  1  0  0  0
 30 31  2  0  0  0
 30106  1  0  0  0
 31 32  1  0  0  0
 31 33  1  0  0  0
 32107  1  0  0  0
 32108  1  0  0  0
 32109  1  0  0  0
 33 34  1  0  0  0
 33 55  1  0  0  0
 33110  1  0  0  0
 34 35  1  0  0  0
 34111  1  0  0  0
 34112  1  0  0  0
 35 36  1  0  0  0
 35 54  1  0  0  0
 35113  1  0  0  0
 36 37  1  0  0  0
 36114  1  0  0  0
 36115  1  0  0  0
 37 38  1  0  0  0
 37116  1  0  0  0
 37117  1  0  0  0
 38 39  1  0  0  0
 38 40  1  0  0  0
 38118  1  0  0  0
 39119  1  0  0  0
 39120  1  0  0  0
 39121  1  0  0  0
 40 41  1  0  0  0
 40 53  1  0  0  0
 40 54  1  0  0  0
 41 42  1  0  0  0
 41 52  2  0  0  0
 42 43  1  0  0  0
 42 51  2  0  0  0
 43 44  1  0  0  0
 43 48  1  0  0  0
 44 45  1  0  0  0
 44122  1  0  0  0
 44123  1  0  0  0
 45 46  1  0  0  0
 45124  1  0  0  0
 45125  1  0  0  0
 46 47  1  0  0  0
 46126  1  0  0  0
 46127  1  0  0  0
 47 48  1  0  0  0
 47128  1  0  0  0
 47129  1  0  0  0
 48 49  1  0  0  0
 48130  1  0  0  0
 49 50  2  0  0  0
 49 63  1  0  0  0
 53131  1  0  0  0
 55 56  1  0  0  0
 56132  1  0  0  0
 56133  1  0  0  0
 56134  1  0  0  0
 58 59  1  0  0  0
 59135  1  0  0  0
 59136  1  0  0  0
 59137  1  0  0  0
 60138  1  0  0  0
 61139  1  0  0  0
 61140  1  0  0  0
 61141  1  0  0  0
 64142  1  0  0  0
 65143  1  0  0  0
 65144  1  0  0  0
M  END
> <s_m_entry_id>
8

> <s_m_entry_name>
streptomedb.10

> <i_qp_#stars>
9

> <i_qp_#amine>
0

> <i_qp_#amidine>
0

> <i_qp_#acid>
0

> <i_qp_#amide>
0

> <i_qp_#rotor>
30

> <i_qp_#rtvFG>
6

> <i_qp_CNS>
-2

> <r_qp_mol_MW>
   914.184

> <r_qp_dipole>
     8.146

> <r_qp_SASA>
  1107.624

> <r_qp_FOSA>
   915.514

> <r_qp_FISA>
   155.802

> <r_qp_PISA>
    36.308

> <r_qp_WPSA>
     0.000

> <r_qp_volume>
  2559.715

> <r_qp_donorHB>
     1.000

> <r_qp_accptHB>
    19.000

> <r_qp_dip^2/V>
   0.0259270

> <r_qp_ACxDN^.5/SA>
   0.0171540

> <r_qp_glob>
   0.8170220

> <r_qp_QPpolrz>
    77.370

> <r_qp_QPlogPC16>
    22.108

> <r_qp_QPlogPoct>
    37.995

> <r_qp_QPlogPw>
    17.253

> <r_qp_QPlogPo/w>
     6.167

> <r_qp_QPlogS>
    -3.687

> <r_qp_CIQPlogS>
   -10.021

> <r_qp_QPlogHERG>
    -4.666

> <r_qp_QPPCaco>
   329.935

> <r_qp_QPlogBB>
    -2.801

> <r_qp_QPPMDCK>
   149.220

> <r_qp_QPlogKp>
    -1.383

> <r_qp_IP(eV)>
     8.575

> <r_qp_EA(eV)>
     0.696

> <i_qp_#metab>
13

> <r_qp_QPlogKhsa>
     0.252

> <i_qp_HumanOralAbsorption>
1

> <r_qp_PercentHumanOralAbsorption>
    69.254

> <r_qp_SAfluorine>
     0.000

> <r_qp_SAamideO>
     0.000

> <r_qp_PSA>
   179.595

> <i_qp_#NandO>
14

> <i_qp_RuleOfFive>
3

> <i_qp_RuleOfThree>
1

> <i_qp_#ringatoms>
18

> <i_qp_#in34>
0

> <i_qp_#in56>
18

> <i_qp_#noncon>
16

> <i_qp_#nonHatm>
65

> <r_qp_Jm>
7.779248

$$$$
Altromycin E
                    3D
 Structure written by MMmdl.
122129  0  0  1  0            999 V2000
    9.8860    3.1660    1.2120 O   0  0  0  0  0  0
    8.9110    2.5160    0.3990 C   0  0  2  0  0  0
    9.1380    1.0170    0.4250 C   0  0  0  0  0  0
   10.4240    0.4720    0.5490 C   0  0  0  0  0  0
   10.6070   -0.9090    0.5450 C   0  0  0  0  0  0
    9.5150   -1.7730    0.4150 C   0  0  0  0  0  0
    9.7200   -3.2320    0.4160 C   0  0  0  0  0  0
    8.5580   -4.1430    0.3120 C   0  0  0  0  0  0
    7.2870   -3.5970    0.1740 C   0  0  0  0  0  0
    7.0870   -2.1380    0.1220 C   0  0  0  0  0  0
    5.9700   -1.6660   -0.0560 O   0  0  0  0  0  0
    6.1640   -4.4300    0.0860 C   0  0  0  0  0  0
    6.2670   -5.8340    0.1420 C   0  0  0  0  0  0
    7.5700   -6.3840    0.2220 C   0  0  0  0  0  0
    7.8390   -7.8350    0.1580 C   0  0  0  0  0  0
    9.2000   -8.2880    0.4460 C   0  0  0  0  0  0
   10.1860   -7.3990    0.5960 C   0  0  0  0  0  0
   11.5870   -7.8000    0.8770 C   0  0  1  0  0  0
   12.5220   -7.8020   -0.3010 C   0  0  0  0  0  0
   12.1060   -7.4620    2.2730 C   0  0  2  0  0  0
   13.5170   -7.0850    2.5510 C   0  0  0  0  0  0
   11.9140   -8.8140    1.8530 O   0  0  0  0  0  0
    9.9710   -6.0380    0.4750 O   0  0  0  0  0  0
    6.9900   -8.6620   -0.1400 O   0  0  0  0  0  0
    4.9840   -6.6810    0.0730 C   0  0  2  0  0  0
    4.6320   -6.9770   -1.3830 C   0  0  0  0  0  0
    4.6730   -6.1500   -2.2870 O   0  0  0  0  0  0
    4.2430   -8.2750   -1.5370 O   0  0  0  0  0  0
    3.9020   -8.6400   -2.8740 C   0  0  0  0  0  0
    3.7160   -6.0830    0.7560 C   0  0  2  0  0  0
    3.9490   -5.7930    2.2580 C   0  0  2  0  0  0
    2.7900   -6.3030    3.1350 C   0  0  2  0  0  0
    1.4590   -5.8970    2.4700 C   0  0  2  0  0  0
    1.3720   -6.5310    1.0650 C   0  0  2  0  0  0
    0.4180   -7.7200    1.0570 C   0  0  0  0  0  0
    1.3680   -4.4660    2.3370 O   0  0  0  0  0  0
    2.9750   -5.7110    4.4330 O   0  0  0  0  0  0
    2.1180   -6.2530    5.4310 C   0  0  0  0  0  0
    4.0100   -4.3630    2.4480 O   0  0  0  0  0  0
    2.6480   -7.0420    0.6370 O   0  0  0  0  0  0
    8.6970   -5.5410    0.3370 C   0  0  0  0  0  0
   10.8820   -3.6220    0.5040 O   0  0  0  0  0  0
    8.2400   -1.2450    0.2800 C   0  0  0  0  0  0
   11.8930   -1.3690    0.6670 O   0  0  0  0  0  0
    8.0480    0.1440    0.2820 C   0  0  0  0  0  0
    9.0060    3.0510   -1.0300 C   0  0  0  0  0  0
    8.8410    4.5810   -1.0710 C   0  0  1  0  0  0
    7.3830    5.0150   -0.8720 C   0  0  0  0  0  0
    9.7900    5.2780   -0.0410 C   0  0  2  0  0  0
   11.1070    5.1860   -0.6240 O   0  0  0  0  0  0
   12.0030    6.2540   -0.2980 C   0  0  2  0  0  0
   12.0310    7.2330   -1.4730 C   0  0  0  0  0  0
   13.0780    8.3210   -1.2500 C   0  0  2  0  0  0
   14.4330    7.6850   -0.9040 C   0  0  2  0  0  0
   14.2830    6.6650    0.2350 C   0  0  2  0  0  0
   15.5910    5.9270    0.5020 C   0  0  0  0  0  0
   15.3510    8.7140   -0.5400 O   0  0  0  0  0  0
   12.7120    9.1600   -0.1400 O   0  0  0  0  0  0
   11.8210   10.2120   -0.4980 C   0  0  0  0  0  0
   13.2970    5.6880   -0.1100 O   0  0  0  0  0  0
    9.3010    5.0780   -2.4450 N   0  3  0  0  0  0
    8.7500    4.4700   -3.6830 C   0  0  0  0  0  0
    9.6810    4.5760    1.3350 C   0  0  2  0  0  0
   10.6710    5.0670    2.3820 C   0  0  0  0  0  0
    7.9220    2.7170    0.8310 H   0  0  0  0  0  0
   11.2910    1.1220    0.6520 H   0  0  0  0  0  0
    5.1880   -3.9580   -0.0310 H   0  0  0  0  0  0
    9.3700   -9.3560    0.5110 H   0  0  0  0  0  0
   12.7480   -6.7760   -0.6100 H   0  0  0  0  0  0
   12.0690   -8.3240   -1.1510 H   0  0  0  0  0  0
   13.4680   -8.3080   -0.0810 H   0  0  0  0  0  0
   11.4160   -7.0500    3.0000 H   0  0  0  0  0  0
   14.2370   -7.7130    2.0170 H   0  0  0  0  0  0
   13.7250   -7.1830    3.6220 H   0  0  0  0  0  0
   13.6910   -6.0430    2.2670 H   0  0  0  0  0  0
    5.1560   -7.6310    0.5890 H   0  0  0  0  0  0
    3.0430   -8.0570   -3.2210 H   0  0  0  0  0  0
    3.6280   -9.6990   -2.8780 H   0  0  0  0  0  0
    4.7600   -8.5010   -3.5400 H   0  0  0  0  0  0
    3.4020   -5.1780    0.2200 H   0  0  0  0  0  0
    4.8990   -6.1970    2.6240 H   0  0  0  0  0  0
    2.8550   -7.3950    3.2250 H   0  0  0  0  0  0
    0.5970   -6.1810    3.0820 H   0  0  0  0  0  0
    1.0310   -5.7990    0.3230 H   0  0  0  0  0  0
    0.7510   -8.4960    1.7550 H   0  0  0  0  0  0
    0.3910   -8.1820    0.0640 H   0  0  0  0  0  0
   -0.5980   -7.4170    1.3260 H   0  0  0  0  0  0
    2.2810   -4.1080    2.2620 H   0  0  0  0  0  0
    2.4340   -5.8560    6.4000 H   0  0  0  0  0  0
    2.1950   -7.3440    5.4600 H   0  0  0  0  0  0
    1.0820   -5.9470    5.2610 H   0  0  0  0  0  0
    4.0680   -4.2570    3.4250 H   0  0  0  0  0  0
   11.8510   -2.3590    0.6370 H   0  0  0  0  0  0
    7.0400    0.5430    0.1740 H   0  0  0  0  0  0
    8.2530    2.5610   -1.6610 H   0  0  0  0  0  0
    9.9880    2.7850   -1.4450 H   0  0  0  0  0  0
    7.0190    4.7760    0.1320 H   0  0  0  0  0  0
    6.7130    4.5180   -1.5810 H   0  0  0  0  0  0
    7.2700    6.0960   -1.0090 H   0  0  0  0  0  0
    9.5150    6.3370    0.0520 H   0  0  0  0  0  0
   11.6970    6.7620    0.6230 H   0  0  0  0  0  0
   11.0320    7.6590   -1.6170 H   0  0  0  0  0  0
   12.2750    6.6860   -2.3930 H   0  0  0  0  0  0
   13.1950    8.9460   -2.1440 H   0  0  0  0  0  0
   14.8220    7.1810   -1.7970 H   0  0  0  0  0  0
   13.9890    7.1630    1.1690 H   0  0  0  0  0  0
   15.9190    5.3780   -0.3880 H   0  0  0  0  0  0
   15.4520    5.1830    1.2940 H   0  0  0  0  0  0
   16.3870    6.6120    0.8060 H   0  0  0  0  0  0
   14.8490    9.3440    0.0150 H   0  0  0  0  0  0
   11.6050   10.7960    0.4010 H   0  0  0  0  0  0
   10.8800    9.8130   -0.8870 H   0  0  0  0  0  0
   12.2870   10.8710   -1.2370 H   0  0  0  0  0  0
   10.3320    4.9540   -2.4210 H   0  0  0  0  0  0
    9.1670    6.0960   -2.4940 H   0  0  0  0  0  0
    9.0350    3.4170   -3.7190 H   0  0  0  0  0  0
    9.1930    5.0030   -4.5270 H   0  0  0  0  0  0
    7.6660    4.5960   -3.6860 H   0  0  0  0  0  0
    8.6750    4.7390    1.7440 H   0  0  0  0  0  0
   11.7020    4.8180    2.1120 H   0  0  0  0  0  0
   10.4820    4.5670    3.3390 H   0  0  0  0  0  0
   10.5830    6.1460    2.5420 H   0  0  0  0  0  0
  1  2  1  0  0  0
  1 63  1  0  0  0
  2  3  1  0  0  0
  2 46  1  0  0  0
  2 65  1  0  0  0
  3  4  2  0  0  0
  3 45  1  0  0  0
  4  5  1  0  0  0
  4 66  1  0  0  0
  5  6  2  0  0  0
  5 44  1  0  0  0
  6  7  1  0  0  0
  6 43  1  0  0  0
  7  8  1  0  0  0
  7 42  2  0  0  0
  8  9  2  0  0  0
  8 41  1  0  0  0
  9 10  1  0  0  0
  9 12  1  0  0  0
 10 11  2  0  0  0
 10 43  1  0  0  0
 12 13  2  0  0  0
 12 67  1  0  0  0
 13 14  1  0  0  0
 13 25  1  0  0  0
 14 15  1  0  0  0
 14 41  2  0  0  0
 15 16  1  0  0  0
 15 24  2  0  0  0
 16 17  2  0  0  0
 16 68  1  0  0  0
 17 18  1  0  0  0
 17 23  1  0  0  0
 18 19  1  0  0  0
 18 20  1  0  0  0
 18 22  1  0  0  0
 19 69  1  0  0  0
 19 70  1  0  0  0
 19 71  1  0  0  0
 20 21  1  0  0  0
 20 22  1  0  0  0
 20 72  1  0  0  0
 21 73  1  0  0  0
 21 74  1  0  0  0
 21 75  1  0  0  0
 23 41  1  0  0  0
 25 26  1  0  0  0
 25 30  1  0  0  0
 25 76  1  0  0  0
 26 27  2  0  0  0
 26 28  1  0  0  0
 28 29  1  0  0  0
 29 77  1  0  0  0
 29 78  1  0  0  0
 29 79  1  0  0  0
 30 31  1  0  0  0
 30 40  1  0  0  0
 30 80  1  0  0  0
 31 32  1  0  0  0
 31 39  1  0  0  0
 31 81  1  0  0  0
 32 33  1  0  0  0
 32 37  1  0  0  0
 32 82  1  0  0  0
 33 34  1  0  0  0
 33 36  1  0  0  0
 33 83  1  0  0  0
 34 35  1  0  0  0
 34 40  1  0  0  0
 34 84  1  0  0  0
 35 85  1  0  0  0
 35 86  1  0  0  0
 35 87  1  0  0  0
 36 88  1  0  0  0
 37 38  1  0  0  0
 38 89  1  0  0  0
 38 90  1  0  0  0
 38 91  1  0  0  0
 39 92  1  0  0  0
 43 45  2  0  0  0
 44 93  1  0  0  0
 45 94  1  0  0  0
 46 47  1  0  0  0
 46 95  1  0  0  0
 46 96  1  0  0  0
 47 48  1  0  0  0
 47 49  1  0  0  0
 47 61  1  0  0  0
 48 97  1  0  0  0
 48 98  1  0  0  0
 48 99  1  0  0  0
 49 50  1  0  0  0
 49 63  1  0  0  0
 49100  1  0  0  0
 50 51  1  0  0  0
 51 52  1  0  0  0
 51 60  1  0  0  0
 51101  1  0  0  0
 52 53  1  0  0  0
 52102  1  0  0  0
 52103  1  0  0  0
 53 54  1  0  0  0
 53 58  1  0  0  0
 53104  1  0  0  0
 54 55  1  0  0  0
 54 57  1  0  0  0
 54105  1  0  0  0
 55 56  1  0  0  0
 55 60  1  0  0  0
 55106  1  0  0  0
 56107  1  0  0  0
 56108  1  0  0  0
 56109  1  0  0  0
 57110  1  0  0  0
 58 59  1  0  0  0
 59111  1  0  0  0
 59112  1  0  0  0
 59113  1  0  0  0
 61 62  1  0  0  0
 61114  1  0  0  0
 61115  1  0  0  0
 62116  1  0  0  0
 62117  1  0  0  0
 62118  1  0  0  0
 63 64  1  0  0  0
 63119  1  0  0  0
 64120  1  0  0  0
 64121  1  0  0  0
 64122  1  0  0  0
M  CHG  1  61   1
M  END
> <s_m_entry_id>
9

> <s_m_entry_name>
streptomedb.12

> <i_qp_#stars>
13

> <i_qp_#amine>
1

> <i_qp_#amidine>
0

> <i_qp_#acid>
0

> <i_qp_#amide>
0

> <i_qp_#rotor>
12

> <i_qp_#rtvFG>
4

> <i_qp_CNS>
-2

> <r_qp_mol_MW>
   895.953

> <r_qp_dipole>
     7.191

> <r_qp_SASA>
  1291.276

> <r_qp_FOSA>
   934.022

> <r_qp_FISA>
   253.980

> <r_qp_PISA>
   103.273

> <r_qp_WPSA>
     0.000

> <r_qp_volume>
  2532.858

> <r_qp_donorHB>
     4.000

> <r_qp_accptHB>
    26.550

> <r_qp_dip^2/V>
   0.0204180

> <r_qp_ACxDN^.5/SA>
   0.0411220

> <r_qp_glob>
   0.6959100

> <r_qp_QPpolrz>
    88.492

> <r_qp_QPlogPC16>
    26.188

> <r_qp_QPlogPoct>
    50.480

> <r_qp_QPlogPw>
    34.620

> <r_qp_QPlogPo/w>
     1.350

> <r_qp_QPlogS>
    -6.116

> <r_qp_CIQPlogS>
    -6.424

> <r_qp_QPlogHERG>
    -7.671

> <r_qp_QPPCaco>
     9.645

> <r_qp_QPlogBB>
    -3.258

> <r_qp_QPPMDCK>
     3.627

> <r_qp_QPlogKp>
    -6.747

> <r_qp_IP(eV)>
     9.151

> <r_qp_EA(eV)>
     1.896

> <i_qp_#metab>
9

> <r_qp_QPlogKhsa>
    -0.596

> <i_qp_HumanOralAbsorption>
2

> <r_qp_PercentHumanOralAbsorption>
    26.552

> <r_qp_SAfluorine>
     0.000

> <r_qp_SAamideO>
     0.000

> <r_qp_PSA>
   254.302

> <i_qp_#NandO>
18

> <i_qp_RuleOfFive>
2

> <i_qp_RuleOfThree>
3

> <i_qp_#ringatoms>
39

> <i_qp_#in34>
3

> <i_qp_#in56>
36

> <i_qp_#noncon>
17

> <i_qp_#nonHatm>
64

> <r_qp_Jm>
0

$$$$
MEPARTRICIN
                    3D
 Structure written by MMmdl.
170173  0  0  1  0            999 V2000
   26.4330    2.0870    0.0030 O   0  0  0  0  0  0
   27.6640    1.4250   -0.3200 C   0  0  2  0  0  0
   27.6080   -0.0660    0.0700 C   0  0  0  0  0  0
   26.8480   -0.9440   -0.9490 C   0  0  2  0  0  0
   25.3390   -0.9120   -0.9840 C   0  0  0  0  0  0
   24.4990   -0.6270    0.0240 C   0  0  0  0  0  0
   23.0540   -0.5610   -0.0860 C   0  0  0  0  0  0
   22.2960   -1.2770   -0.9300 C   0  0  0  0  0  0
   20.8640   -1.0940   -1.0620 C   0  0  0  0  0  0
   20.1520   -1.7200   -2.0110 C   0  0  0  0  0  0
   18.7580   -1.4810   -2.3060 C   0  0  0  0  0  0
   17.7570   -1.4040   -1.4170 C   0  0  0  0  0  0
   16.3910   -1.1600   -1.8330 C   0  0  0  0  0  0
   15.3450   -1.1040   -0.9960 C   0  0  0  0  0  0
   14.0050   -0.8140   -1.4640 C   0  0  0  0  0  0
   12.9510   -0.6290   -0.6550 C   0  0  0  0  0  0
   11.6330   -0.3220   -1.1670 C   0  0  0  0  0  0
   10.5940    0.0060   -0.3830 C   0  0  0  0  0  0
    9.2150    0.3560   -0.9240 C   0  0  1  0  0  0
    8.1770   -0.3450   -0.0410 C   0  0  0  0  0  0
    9.0640    1.9070   -1.0250 C   0  0  1  0  0  0
    8.1650    2.3860   -2.2000 C   0  0  2  0  0  0
    8.2060    3.9170   -2.3250 C   0  0  0  0  0  0
    6.7090    1.8790   -2.2390 C   0  0  0  0  0  0
    5.7850    2.3510   -1.1080 C   0  0  0  0  0  0
    4.3320    1.9170   -1.3570 C   0  0  2  0  0  0
    3.3880    2.4780   -0.2840 C   0  0  0  0  0  0
    1.9430    2.1580   -0.6260 C   0  0  0  0  0  0
    0.8540    2.9800   -0.0370 C   0  0  0  0  0  0
    1.0650    3.8280    1.0480 C   0  0  0  0  0  0
    0.0020    4.5890    1.5590 C   0  0  0  0  0  0
   -1.2880    4.5230    1.0090 C   0  0  0  0  0  0
   -1.4810    3.6570   -0.0730 C   0  0  0  0  0  0
   -2.2940    5.3040    1.5520 N   0  0  0  0  0  0
   -3.6540    5.3260    1.0660 C   0  0  0  0  0  0
   -0.4260    2.8910   -0.5910 C   0  0  0  0  0  0
    1.6580    1.2170   -1.3690 O   0  0  0  0  0  0
    4.2670    0.4900   -1.3540 O   0  0  0  0  0  0
    8.6040    2.4630    0.2280 O   0  0  0  0  0  0
    9.5360    2.8380    1.1370 C   0  0  0  0  0  0
   10.4800    3.9370    0.7110 C   0  0  0  0  0  0
   11.9150    3.4310    0.8590 C   0  0  1  0  0  0
   12.9290    4.4010    0.2570 C   0  0  0  0  0  0
   14.1950    3.6760   -0.1660 C   0  0  0  0  0  0
   15.0060    2.9840    0.9150 C   0  0  0  0  0  0
   16.2980    2.3580    0.3890 C   0  0  1  0  0  0
   17.4400    3.3780    0.2360 C   0  0  0  0  0  0
   18.7620    2.6970   -0.1630 C   0  0  1  0  0  0
   19.9110    3.7080   -0.2770 C   0  0  0  0  0  0
   21.2450    3.0310   -0.6240 C   0  0  2  0  0  0
   22.4420    3.9370   -0.2950 C   0  0  0  0  0  0
   23.7650    3.2360   -0.6340 C   0  0  2  0  0  0
   24.9810    4.0320   -0.1460 C   0  0  0  0  0  0
   23.8680    3.0620   -2.0550 O   0  0  0  0  0  0
   21.2950    2.7060   -2.0210 O   0  0  0  0  0  0
   19.1310    1.7290    0.8250 O   0  0  0  0  0  0
   16.7420    1.3500    1.3170 O   0  0  0  0  0  0
   14.5440    3.6680   -1.3470 O   0  0  0  0  0  0
   12.2300    3.2860    2.2480 O   0  0  0  0  0  0
    9.6040    2.3510    2.2630 O   0  0  0  0  0  0
   27.2630   -2.3240   -0.9230 O   0  0  0  0  0  0
   27.1650   -2.9840    0.3420 C   0  0  1  0  0  0
   27.0790   -4.4860    0.0170 C   0  0  2  0  0  0
   27.2030   -5.3210    1.2840 C   0  0  2  0  0  0
   28.4190   -4.9090    2.1270 C   0  0  1  0  0  0
   28.3390   -3.3990    2.3860 C   0  0  1  0  0  0
   29.5410   -2.8810    3.1670 C   0  0  0  0  0  0
   28.4040   -5.7000    3.3150 O   0  0  0  0  0  0
   27.4010   -6.7510    0.8850 N   0  3  0  0  0  0
   28.1510   -4.8900   -0.8620 O   0  0  0  0  0  0
   28.3240   -2.7180    1.1290 O   0  0  0  0  0  0
   28.8510    2.1860    0.3070 C   0  0  2  0  0  0
   28.8480    2.1180    1.8390 C   0  0  0  0  0  0
   28.6880    1.0870    2.4820 O   0  0  0  0  0  0
   29.1360    3.3270    2.4080 O   0  0  0  0  0  0
   29.2130    3.3160    3.8380 C   0  0  0  0  0  0
   28.8280    3.6060   -0.2880 C   0  0  1  0  0  0
   27.4760    4.2890   -0.0870 C   0  0  0  0  0  0
   29.8880    4.4170    0.2130 O   0  0  0  0  0  0
   26.3230    3.3980   -0.5720 C   0  0  1  0  0  0
   26.3670    3.3160   -1.9940 O   0  0  0  0  0  0
   27.7980    1.4520   -1.4100 H   0  0  0  0  0  0
   28.6380   -0.4390    0.1230 H   0  0  0  0  0  0
   27.1640   -0.1920    1.0630 H   0  0  0  0  0  0
   27.1650   -0.6020   -1.9430 H   0  0  0  0  0  0
   24.9250   -1.1470   -1.9630 H   0  0  0  0  0  0
   24.8910   -0.3570    1.0020 H   0  0  0  0  0  0
   22.5840    0.1500    0.5900 H   0  0  0  0  0  0
   22.7590   -2.0010   -1.5960 H   0  0  0  0  0  0
   20.3830   -0.3770   -0.4000 H   0  0  0  0  0  0
   20.6460   -2.4000   -2.7020 H   0  0  0  0  0  0
   18.5440   -1.3970   -3.3700 H   0  0  0  0  0  0
   17.9530   -1.5180   -0.3530 H   0  0  0  0  0  0
   16.2330   -0.9960   -2.8970 H   0  0  0  0  0  0
   15.4820   -1.2680    0.0690 H   0  0  0  0  0  0
   13.8740   -0.7290   -2.5410 H   0  0  0  0  0  0
   13.0650   -0.6940    0.4240 H   0  0  0  0  0  0
   11.5020   -0.3440   -2.2470 H   0  0  0  0  0  0
   10.7240    0.0470    0.6980 H   0  0  0  0  0  0
    9.1370   -0.0640   -1.9360 H   0  0  0  0  0  0
    8.2130    0.0060    0.9960 H   0  0  0  0  0  0
    8.3550   -1.4270   -0.0240 H   0  0  0  0  0  0
    7.1600   -0.1990   -0.4070 H   0  0  0  0  0  0
   10.0600    2.3090   -1.2540 H   0  0  0  0  0  0
    8.6330    1.9960   -3.1170 H   0  0  0  0  0  0
    7.8470    4.4150   -1.4200 H   0  0  0  0  0  0
    7.5930    4.2570   -3.1670 H   0  0  0  0  0  0
    9.2300    4.2580   -2.5100 H   0  0  0  0  0  0
    6.2720    2.2090   -3.1920 H   0  0  0  0  0  0
    6.7080    0.7860   -2.2960 H   0  0  0  0  0  0
    5.8190    3.4420   -1.0250 H   0  0  0  0  0  0
    6.1270    1.9320   -0.1560 H   0  0  0  0  0  0
    4.0140    2.2610   -2.3490 H   0  0  0  0  0  0
    3.5170    3.5640   -0.2320 H   0  0  0  0  0  0
    3.6060    2.0300    0.6920 H   0  0  0  0  0  0
    2.0350    3.9170    1.5290 H   0  0  0  0  0  0
    0.1950    5.2440    2.4060 H   0  0  0  0  0  0
   -2.4580    3.5600   -0.5380 H   0  0  0  0  0  0
   -2.0680    5.9000    2.3390 H   0  0  0  0  0  0
   -3.6960    5.6600    0.0240 H   0  0  0  0  0  0
   -4.2440    6.0270    1.6640 H   0  0  0  0  0  0
   -4.1210    4.3400    1.1520 H   0  0  0  0  0  0
   -0.6180    2.2310   -1.4340 H   0  0  0  0  0  0
    3.3270    0.2680   -1.5400 H   0  0  0  0  0  0
   10.2710    4.2540   -0.3120 H   0  0  0  0  0  0
   10.2890    4.7970    1.3630 H   0  0  0  0  0  0
   12.0180    2.4430    0.4000 H   0  0  0  0  0  0
   13.2090    5.1940    0.9580 H   0  0  0  0  0  0
   12.5210    4.8740   -0.6440 H   0  0  0  0  0  0
   15.2210    3.7010    1.7150 H   0  0  0  0  0  0
   14.3810    2.1940    1.3440 H   0  0  0  0  0  0
   16.1310    1.8530   -0.5690 H   0  0  0  0  0  0
   17.1720    4.1430   -0.5010 H   0  0  0  0  0  0
   17.5900    3.8770    1.2030 H   0  0  0  0  0  0
   18.6260    2.1650   -1.1120 H   0  0  0  0  0  0
   20.0160    4.2170    0.6890 H   0  0  0  0  0  0
   19.6620    4.4610   -1.0340 H   0  0  0  0  0  0
   21.3640    2.0970   -0.0670 H   0  0  0  0  0  0
   22.4220    4.2040    0.7680 H   0  0  0  0  0  0
   22.3650    4.8590   -0.8850 H   0  0  0  0  0  0
   23.7830    2.2430   -0.1780 H   0  0  0  0  0  0
   24.9340    4.1130    0.9470 H   0  0  0  0  0  0
   24.9250    5.0430   -0.5690 H   0  0  0  0  0  0
   22.9490    2.8360   -2.3510 H   0  0  0  0  0  0
   20.5530    2.1000   -2.2020 H   0  0  0  0  0  0
   18.2790    1.3770    1.1890 H   0  0  0  0  0  0
   16.0050    0.7230    1.4350 H   0  0  0  0  0  0
   11.4990    2.7810    2.6670 H   0  0  0  0  0  0
   26.2690   -2.6730    0.8910 H   0  0  0  0  0  0
   26.1480   -4.7050   -0.5170 H   0  0  0  0  0  0
   26.2870   -5.2940    1.8860 H   0  0  0  0  0  0
   29.3440   -5.1440    1.5830 H   0  0  0  0  0  0
   27.4330   -3.1470    2.9530 H   0  0  0  0  0  0
   30.4760   -3.1100    2.6440 H   0  0  0  0  0  0
   29.5860   -3.3060    4.1730 H   0  0  0  0  0  0
   29.4930   -1.7900    3.2570 H   0  0  0  0  0  0
   29.1700   -5.4440    3.8620 H   0  0  0  0  0  0
   28.0710   -6.7610    0.0950 H   0  0  0  0  0  0
   26.5330   -7.1960    0.5690 H   0  0  0  0  0  0
   27.7910   -7.2830    1.6770 H   0  0  0  0  0  0
   28.3040   -4.1120   -1.4430 H   0  0  0  0  0  0
   29.8000    1.7170    0.0100 H   0  0  0  0  0  0
   29.4330    4.3340    4.1720 H   0  0  0  0  0  0
   30.0210    2.6570    4.1710 H   0  0  0  0  0  0
   28.2550    3.0080    4.2680 H   0  0  0  0  0  0
   29.0130    3.5260   -1.3670 H   0  0  0  0  0  0
   27.4790    5.2480   -0.6200 H   0  0  0  0  0  0
   27.3490    4.5290    0.9750 H   0  0  0  0  0  0
   29.7660    4.4800    1.1810 H   0  0  0  0  0  0
   25.4320    3.1500   -2.2750 H   0  0  0  0  0  0
  1  2  1  0  0  0
  1 80  1  0  0  0
  2  3  1  0  0  0
  2 72  1  0  0  0
  2 82  1  0  0  0
  3  4  1  0  0  0
  3 83  1  0  0  0
  3 84  1  0  0  0
  4  5  1  0  0  0
  4 61  1  0  0  0
  4 85  1  0  0  0
  5  6  2  0  0  0
  5 86  1  0  0  0
  6  7  1  0  0  0
  6 87  1  0  0  0
  7  8  2  0  0  0
  7 88  1  0  0  0
  8  9  1  0  0  0
  8 89  1  0  0  0
  9 10  2  0  0  0
  9 90  1  0  0  0
 10 11  1  0  0  0
 10 91  1  0  0  0
 11 12  2  0  0  0
 11 92  1  0  0  0
 12 13  1  0  0  0
 12 93  1  0  0  0
 13 14  2  0  0  0
 13 94  1  0  0  0
 14 15  1  0  0  0
 14 95  1  0  0  0
 15 16  2  0  0  0
 15 96  1  0  0  0
 16 17  1  0  0  0
 16 97  1  0  0  0
 17 18  2  0  0  0
 17 98  1  0  0  0
 18 19  1  0  0  0
 18 99  1  0  0  0
 19 20  1  0  0  0
 19 21  1  0  0  0
 19100  1  0  0  0
 20101  1  0  0  0
 20102  1  0  0  0
 20103  1  0  0  0
 21 22  1  0  0  0
 21 39  1  0  0  0
 21104  1  0  0  0
 22 23  1  0  0  0
 22 24  1  0  0  0
 22105  1  0  0  0
 23106  1  0  0  0
 23107  1  0  0  0
 23108  1  0  0  0
 24 25  1  0  0  0
 24109  1  0  0  0
 24110  1  0  0  0
 25 26  1  0  0  0
 25111  1  0  0  0
 25112  1  0  0  0
 26 27  1  0  0  0
 26 38  1  0  0  0
 26113  1  0  0  0
 27 28  1  0  0  0
 27114  1  0  0  0
 27115  1  0  0  0
 28 29  1  0  0  0
 28 37  2  0  0  0
 29 30  2  0  0  0
 29 36  1  0  0  0
 30 31  1  0  0  0
 30116  1  0  0  0
 31 32  2  0  0  0
 31117  1  0  0  0
 32 33  1  0  0  0
 32 34  1  0  0  0
 33 36  2  0  0  0
 33118  1  0  0  0
 34 35  1  0  0  0
 34119  1  0  0  0
 35120  1  0  0  0
 35121  1  0  0  0
 35122  1  0  0  0
 36123  1  0  0  0
 38124  1  0  0  0
 39 40  1  0  0  0
 40 41  1  0  0  0
 40 60  2  0  0  0
 41 42  1  0  0  0
 41125  1  0  0  0
 41126  1  0  0  0
 42 43  1  0  0  0
 42 59  1  0  0  0
 42127  1  0  0  0
 43 44  1  0  0  0
 43128  1  0  0  0
 43129  1  0  0  0
 44 45  1  0  0  0
 44 58  2  0  0  0
 45 46  1  0  0  0
 45130  1  0  0  0
 45131  1  0  0  0
 46 47  1  0  0  0
 46 57  1  0  0  0
 46132  1  0  0  0
 47 48  1  0  0  0
 47133  1  0  0  0
 47134  1  0  0  0
 48 49  1  0  0  0
 48 56  1  0  0  0
 48135  1  0  0  0
 49 50  1  0  0  0
 49136  1  0  0  0
 49137  1  0  0  0
 50 51  1  0  0  0
 50 55  1  0  0  0
 50138  1  0  0  0
 51 52  1  0  0  0
 51139  1  0  0  0
 51140  1  0  0  0
 52 53  1  0  0  0
 52 54  1  0  0  0
 52141  1  0  0  0
 53 80  1  0  0  0
 53142  1  0  0  0
 53143  1  0  0  0
 54144  1  0  0  0
 55145  1  0  0  0
 56146  1  0  0  0
 57147  1  0  0  0
 59148  1  0  0  0
 61 62  1  0  0  0
 62 63  1  0  0  0
 62 71  1  0  0  0
 62149  1  0  0  0
 63 64  1  0  0  0
 63 70  1  0  0  0
 63150  1  0  0  0
 64 65  1  0  0  0
 64 69  1  0  0  0
 64151  1  0  0  0
 65 66  1  0  0  0
 65 68  1  0  0  0
 65152  1  0  0  0
 66 67  1  0  0  0
 66 71  1  0  0  0
 66153  1  0  0  0
 67154  1  0  0  0
 67155  1  0  0  0
 67156  1  0  0  0
 68157  1  0  0  0
 69158  1  0  0  0
 69159  1  0  0  0
 69160  1  0  0  0
 70161  1  0  0  0
 72 73  1  0  0  0
 72 77  1  0  0  0
 72162  1  0  0  0
 73 74  2  0  0  0
 73 75  1  0  0  0
 75 76  1  0  0  0
 76163  1  0  0  0
 76164  1  0  0  0
 76165  1  0  0  0
 77 78  1  0  0  0
 77 79  1  0  0  0
 77166  1  0  0  0
 78 80  1  0  0  0
 78167  1  0  0  0
 78168  1  0  0  0
 79169  1  0  0  0
 80 81  1  0  0  0
 81170  1  0  0  0
M  CHG  1  69   1
M  END
> <s_m_entry_id>
10

> <s_m_entry_name>
streptomedb.13

> <i_qp_#stars>
16

> <i_qp_#amine>
1

> <i_qp_#amidine>
0

> <i_qp_#acid>
0

> <i_qp_#amide>
0

> <i_qp_#rotor>
53

> <i_qp_#rtvFG>
5

> <i_qp_CNS>
-2

> <r_qp_mol_MW>
  1141.357

> <r_qp_dipole>
    22.329

> <r_qp_SASA>
  1586.674

> <r_qp_FOSA>
   926.080

> <r_qp_FISA>
   440.246

> <r_qp_PISA>
   220.348

> <r_qp_WPSA>
     0.000

> <r_qp_volume>
  3290.154

> <r_qp_donorHB>
     9.000

> <r_qp_accptHB>
    26.200

> <r_qp_dip^2/V>
   0.1515390

> <r_qp_ACxDN^.5/SA>
   0.0495380

> <r_qp_glob>
   0.6742510

> <r_qp_QPpolrz>
    93.591

> <r_qp_QPlogPC16>
    36.531

> <r_qp_QPlogPoct>
    61.053

> <r_qp_QPlogPw>
    35.328

> <r_qp_QPlogPo/w>
     4.183

> <r_qp_QPlogS>
    -4.056

> <r_qp_CIQPlogS>
   -10.377

> <r_qp_QPlogHERG>
    -8.580

> <r_qp_QPPCaco>
     0.165

> <r_qp_QPlogBB>
    -8.688

> <r_qp_QPPMDCK>
     0.045

> <r_qp_QPlogKp>
    -5.831

> <r_qp_IP(eV)>
     8.525

> <r_qp_EA(eV)>
     1.148

> <i_qp_#metab>
19

> <r_qp_QPlogKhsa>
    -0.604

> <i_qp_HumanOralAbsorption>
1

> <r_qp_PercentHumanOralAbsorption>
     0.000

> <r_qp_SAfluorine>
     0.000

> <r_qp_SAamideO>
     0.000

> <r_qp_PSA>
   349.267

> <i_qp_#NandO>
21

> <i_qp_RuleOfFive>
3

> <i_qp_RuleOfThree>
2

> <i_qp_#ringatoms>
18

> <i_qp_#in34>
0

> <i_qp_#in56>
18

> <i_qp_#noncon>
10

> <i_qp_#nonHatm>
81

> <r_qp_Jm>
0.000148

$$$$
4-Hydroxybenzonitrile
                    3D
 Structure written by MMmdl.
 14 14  0  0  1  0            999 V2000
    2.8820    3.2270   -0.2960 O   0  0  0  0  0  0
    3.0500   -3.4580    0.5560 N   0  0  0  0  0  0
    2.8790    1.8740   -0.1240 C   0  0  0  0  0  0
    2.9700   -0.8870    0.2290 C   0  0  0  0  0  0
    4.1100    1.2320   -0.0290 C   0  0  0  0  0  0
    1.6900    1.1550   -0.0440 C   0  0  0  0  0  0
    4.1580   -0.1520    0.1470 C   0  0  0  0  0  0
    1.7360   -0.2310    0.1330 C   0  0  0  0  0  0
    3.0150   -2.3070    0.4100 C   0  0  0  0  0  0
    1.9640    3.5410   -0.3450 H   0  0  0  0  0  0
    5.0290    1.8080   -0.0940 H   0  0  0  0  0  0
    0.7260    1.6490   -0.1160 H   0  0  0  0  0  0
    5.1250   -0.6460    0.2200 H   0  0  0  0  0  0
    0.8050   -0.7910    0.1950 H   0  0  0  0  0  0
  1  3  1  0  0  0
  1 10  1  0  0  0
  2  9  3  0  0  0
  3  5  2  0  0  0
  3  6  1  0  0  0
  4  7  2  0  0  0
  4  8  1  0  0  0
  4  9  1  0  0  0
  5  7  1  0  0  0
  5 11  1  0  0  0
  6  8  2  0  0  0
  6 12  1  0  0  0
  7 13  1  0  0  0
  8 14  1  0  0  0
M  END
> <s_m_entry_id>
11

> <s_m_entry_name>
streptomedb.14

> <i_qp_#stars>
3

> <i_qp_#amine>
0

> <i_qp_#amidine>
0

> <i_qp_#acid>
0

> <i_qp_#amide>
0

> <i_qp_#rotor>
2

> <i_qp_#rtvFG>
0

> <i_qp_CNS>
-1

> <r_qp_mol_MW>
   119.123

> <r_qp_dipole>
     5.638

> <r_qp_SASA>
   314.764

> <r_qp_FOSA>
     0.000

> <r_qp_FISA>
   126.296

> <r_qp_PISA>
   188.468

> <r_qp_WPSA>
     0.000

> <r_qp_volume>
   465.776

> <r_qp_donorHB>
     1.000

> <r_qp_accptHB>
     2.250

> <r_qp_dip^2/V>
   0.0682470

> <r_qp_ACxDN^.5/SA>
   0.0071480

> <r_qp_glob>
   0.9232050

> <r_qp_QPpolrz>
    13.002

> <r_qp_QPlogPC16>
     4.963

> <r_qp_QPlogPoct>
     7.452

> <r_qp_QPlogPw>
     5.857

> <r_qp_QPlogPo/w>
     1.595

> <r_qp_QPlogS>
    -1.288

> <r_qp_CIQPlogS>
    -2.176

> <r_qp_QPlogHERG>
    -3.673

> <r_qp_QPPCaco>
   628.399

> <r_qp_QPlogBB>
    -0.545

> <r_qp_QPPMDCK>
   299.410

> <r_qp_QPlogKp>
    -2.991

> <r_qp_IP(eV)>
     9.615

> <r_qp_EA(eV)>
     0.506

> <i_qp_#metab>
1

> <r_qp_QPlogKhsa>
    -0.591

> <i_qp_HumanOralAbsorption>
3

> <r_qp_PercentHumanOralAbsorption>
    86.371

> <r_qp_SAfluorine>
     0.000

> <r_qp_SAamideO>
     0.000

> <r_qp_PSA>
    48.279

> <i_qp_#NandO>
2

> <i_qp_RuleOfFive>
0

> <i_qp_RuleOfThree>
0

> <i_qp_#ringatoms>
6

> <i_qp_#in34>
0

> <i_qp_#in56>
6

> <i_qp_#noncon>
0

> <i_qp_#nonHatm>
9

> <r_qp_Jm>
1.240457

$$$$
Octacyclomycin
                    3D
 Structure written by MMmdl.
158165  0  0  1  0            999 V2000
   12.0380    2.6100    0.0780 O   0  0  0  0  0  0
   10.8070    2.4380   -0.6670 C   0  0  1  0  0  0
    9.6880    3.1140    0.1330 C   0  0  0  0  0  0
    8.2890    2.7420   -0.3470 C   0  0  2  0  0  0
    8.2730    1.4330   -1.1410 C   0  0  2  0  0  0
    6.8670    0.8840   -1.3600 C   0  0  0  0  0  0
    9.3340    0.4560   -0.6030 C   0  0  2  0  0  0
    9.3390   -0.0370    0.8850 C   0  0  2  0  0  0
   10.6300   -0.8440    1.1460 C   0  0  0  0  0  0
    8.1080   -0.8400    1.4050 C   0  0  2  0  0  0
    7.6840   -2.0250    0.5070 C   0  0  2  0  0  0
    6.1800   -2.3700    0.6660 C   0  0  2  0  0  0
    5.7110   -2.0150    2.0900 C   0  0  2  0  0  0
    4.2840   -2.5090    2.3620 C   0  0  0  0  0  0
    5.8710   -0.4810    2.2790 C   0  0  2  0  0  0
    5.7450    0.0200    3.7210 C   0  0  0  0  0  0
    6.3750   -0.8660    4.7860 C   0  0  0  0  0  0
    7.6200   -1.0380    4.6870 O   0  0  0  0  0  0
    5.5710   -1.3100    5.6550 O   0  5  0  0  0  0
    4.7860    0.1290    1.5540 O   0  0  0  0  0  0
    5.8760   -3.7310    0.3470 O   0  0  0  0  0  0
    5.9890   -4.0530   -1.0410 C   0  0  2  0  0  0
    4.6880   -3.7280   -1.7730 C   0  0  0  0  0  0
    3.5130   -4.4960   -1.1690 C   0  0  0  0  0  0
    3.9450   -5.8310   -0.5450 C   0  0  2  0  0  0
    5.2190   -6.3460   -1.2380 C   0  0  2  0  0  0
    5.6970   -7.6690   -0.6440 C   0  0  0  0  0  0
    2.8960   -6.7990   -0.6790 O   0  0  0  0  0  0
    1.8400   -6.5960    0.2530 C   0  0  0  0  0  0
    6.3240   -5.4360   -1.1770 O   0  0  0  0  0  0
    8.5910   -3.1340    0.5940 O   0  0  0  0  0  0
    8.5800   -3.8850    1.8000 C   0  0  0  0  0  0
    7.0340    0.0680    1.6430 O   0  0  0  0  0  0
    7.8010    3.8030   -1.1740 O   0  0  0  0  0  0
   11.0450    3.1160   -2.0230 C   0  0  0  0  0  0
   12.5410    2.9810   -2.1990 C   0  0  0  0  0  0
   10.6210    1.0390   -0.9100 O   0  0  0  0  0  0
   13.0640    3.1680   -0.7770 C   0  0  1  0  0  0
   13.1450    4.6590   -0.3920 C   0  0  0  0  0  0
   14.4210    2.4620   -0.5060 C   0  0  2  0  0  0
   15.6150    3.0580   -1.2490 C   0  0  0  0  0  0
   15.9530    2.0200   -2.2920 C   0  0  0  0  0  0
   15.5850    0.7070   -1.6030 C   0  0  1  0  0  0
   15.1830   -0.3530   -2.6280 C   0  0  0  0  0  0
   16.6780    0.2150   -0.5960 C   0  0  2  0  0  0
   18.0650   -0.0700   -1.1890 C   0  0  2  0  0  0
   18.1220   -1.5720   -1.3470 C   0  0  0  0  0  0
   17.0250   -2.1110   -0.4400 C   0  0  1  0  0  0
   17.4590   -3.1310    0.6450 C   0  0  2  0  0  0
   18.1770   -2.6440    1.9290 C   0  0  2  0  0  0
   17.7170   -1.3120    2.5110 C   0  0  0  0  0  0
   19.6940   -2.7050    1.7710 C   0  0  0  0  0  0
   20.2010   -4.1020    1.3370 C   0  0  2  0  0  0
   21.4210   -3.8890    0.4300 C   0  0  0  0  0  0
   19.0710   -4.9690    0.7070 C   0  0  1  0  0  0
   19.5750   -6.0700   -0.2470 C   0  0  0  0  0  0
   20.4080   -7.0040    0.4390 O   0  0  0  0  0  0
   18.3560   -5.6970    1.7200 O   0  0  0  0  0  0
   18.1930   -4.1520   -0.0590 O   0  0  0  0  0  0
   19.0710    0.2710   -0.2270 O   0  0  0  0  0  0
   19.8590    1.4030   -0.5890 C   0  0  2  0  0  0
   20.8430    1.6320    0.5570 C   0  0  0  0  0  0
   21.6820    2.8790    0.3290 C   0  0  0  0  0  0
   20.7950    4.0860    0.0050 C   0  0  2  0  0  0
   19.8260    3.7150   -1.1330 C   0  0  2  0  0  0
   18.8540    4.8520   -1.4350 C   0  0  0  0  0  0
   21.5920    5.1960   -0.4160 O   0  0  0  0  0  0
   22.2110    5.8870    0.6610 C   0  0  0  0  0  0
   19.0520    2.5640   -0.7760 O   0  0  0  0  0  0
   16.2610   -1.0110    0.0580 O   0  0  0  0  0  0
   14.3810    1.0600   -0.8700 O   0  0  0  0  0  0
    9.8290    4.2030    0.1410 H   0  0  0  0  0  0
    9.7920    2.8260    1.1850 H   0  0  0  0  0  0
    7.6250    2.6860    0.5230 H   0  0  0  0  0  0
    8.5940    1.6860   -2.1630 H   0  0  0  0  0  0
    6.2990    1.5510   -2.0190 H   0  0  0  0  0  0
    6.2950    0.8050   -0.4400 H   0  0  0  0  0  0
    6.8950   -0.0930   -1.8510 H   0  0  0  0  0  0
    9.3050   -0.4360   -1.2390 H   0  0  0  0  0  0
    9.4150    0.8390    1.5360 H   0  0  0  0  0  0
   10.7350   -1.6740    0.4410 H   0  0  0  0  0  0
   10.6460   -1.2510    2.1630 H   0  0  0  0  0  0
   11.5180   -0.2100    1.0500 H   0  0  0  0  0  0
    8.4000   -1.2210    2.3850 H   0  0  0  0  0  0
    7.7780   -1.7140   -0.5350 H   0  0  0  0  0  0
    5.6090   -1.7320   -0.0220 H   0  0  0  0  0  0
    6.3600   -2.5490    2.7920 H   0  0  0  0  0  0
    3.5770   -2.1370    1.6130 H   0  0  0  0  0  0
    3.9340   -2.1900    3.3480 H   0  0  0  0  0  0
    4.2410   -3.6030    2.3420 H   0  0  0  0  0  0
    4.6840    0.1520    3.9760 H   0  0  0  0  0  0
    6.1980    1.0160    3.8120 H   0  0  0  0  0  0
    4.7970    1.0640    1.8150 H   0  0  0  0  0  0
    6.8150   -3.5030   -1.5000 H   0  0  0  0  0  0
    4.7910   -4.0130   -2.8280 H   0  0  0  0  0  0
    4.4670   -2.6560   -1.7470 H   0  0  0  0  0  0
    2.7450   -4.6480   -1.9380 H   0  0  0  0  0  0
    3.0370   -3.8840   -0.3930 H   0  0  0  0  0  0
    4.1670   -5.6810    0.5210 H   0  0  0  0  0  0
    5.0030   -6.5290   -2.2990 H   0  0  0  0  0  0
    5.9520   -7.5490    0.4150 H   0  0  0  0  0  0
    6.6080   -8.0080   -1.1500 H   0  0  0  0  0  0
    4.9400   -8.4540   -0.7360 H   0  0  0  0  0  0
    1.0950   -7.3820    0.1010 H   0  0  0  0  0  0
    1.3570   -5.6280    0.0950 H   0  0  0  0  0  0
    2.2150   -6.6690    1.2790 H   0  0  0  0  0  0
    9.3480   -4.6600    1.7130 H   0  0  0  0  0  0
    7.6240   -4.3880    1.9570 H   0  0  0  0  0  0
    8.8310   -3.2680    2.6650 H   0  0  0  0  0  0
    6.8500    3.6440   -1.3040 H   0  0  0  0  0  0
   10.7760    4.1780   -1.9980 H   0  0  0  0  0  0
   10.5050    2.6500   -2.8520 H   0  0  0  0  0  0
   12.9520    3.7010   -2.9130 H   0  0  0  0  0  0
   12.7570    1.9760   -2.5770 H   0  0  0  0  0  0
   12.1540    5.1240   -0.3540 H   0  0  0  0  0  0
   13.7570    5.2390   -1.0870 H   0  0  0  0  0  0
   13.5640    4.7710    0.6150 H   0  0  0  0  0  0
   14.6100    2.4880    0.5750 H   0  0  0  0  0  0
   16.4480    3.1760   -0.5480 H   0  0  0  0  0  0
   15.4430    4.0390   -1.6970 H   0  0  0  0  0  0
   16.9860    2.0870   -2.6370 H   0  0  0  0  0  0
   15.3130    2.1890   -3.1670 H   0  0  0  0  0  0
   16.0200   -0.6410   -3.2680 H   0  0  0  0  0  0
   14.3770    0.0160   -3.2740 H   0  0  0  0  0  0
   14.7770   -1.2460   -2.1400 H   0  0  0  0  0  0
   16.7580    0.9480    0.2150 H   0  0  0  0  0  0
   18.2660    0.4280   -2.1420 H   0  0  0  0  0  0
   19.1100   -1.9890   -1.1310 H   0  0  0  0  0  0
   17.8890   -1.8440   -2.3830 H   0  0  0  0  0  0
   16.3450   -2.6730   -1.0960 H   0  0  0  0  0  0
   16.5280   -3.6000    0.9940 H   0  0  0  0  0  0
   17.9240   -3.3670    2.7150 H   0  0  0  0  0  0
   18.0350   -0.4610    1.9090 H   0  0  0  0  0  0
   18.1460   -1.1690    3.5100 H   0  0  0  0  0  0
   16.6280   -1.2860    2.6220 H   0  0  0  0  0  0
   20.1820   -2.4330    2.7160 H   0  0  0  0  0  0
   20.0050   -1.9410    1.0490 H   0  0  0  0  0  0
   20.5630   -4.6180    2.2370 H   0  0  0  0  0  0
   21.1330   -3.4520   -0.5320 H   0  0  0  0  0  0
   21.9490   -4.8280    0.2380 H   0  0  0  0  0  0
   22.1420   -3.2130    0.9040 H   0  0  0  0  0  0
   18.7280   -6.6310   -0.6600 H   0  0  0  0  0  0
   20.1200   -5.6610   -1.1040 H   0  0  0  0  0  0
   19.8680   -7.3240    1.1880 H   0  0  0  0  0  0
   18.4870   -5.2520    2.5710 H   0  0  0  0  0  0
   20.4010    1.1730   -1.5160 H   0  0  0  0  0  0
   21.4850    0.7530    0.6890 H   0  0  0  0  0  0
   20.2840    1.7460    1.4960 H   0  0  0  0  0  0
   22.3900    2.7100   -0.4930 H   0  0  0  0  0  0
   22.2950    3.0770    1.2160 H   0  0  0  0  0  0
   20.2100    4.3540    0.8950 H   0  0  0  0  0  0
   20.3830    3.5030   -2.0560 H   0  0  0  0  0  0
   18.2420    5.0870   -0.5580 H   0  0  0  0  0  0
   18.1640    4.5580   -2.2330 H   0  0  0  0  0  0
   19.3770    5.7590   -1.7510 H   0  0  0  0  0  0
   21.4610    6.2470    1.3720 H   0  0  0  0  0  0
   22.7400    6.7520    0.2500 H   0  0  0  0  0  0
   22.9410    5.2520    1.1680 H   0  0  0  0  0  0
  1  2  1  0  0  0
  1 38  1  0  0  0
  2  3  1  0  0  0
  2 35  1  0  0  0
  2 37  1  0  0  0
  3  4  1  0  0  0
  3 72  1  0  0  0
  3 73  1  0  0  0
  4  5  1  0  0  0
  4 34  1  0  0  0
  4 74  1  0  0  0
  5  6  1  0  0  0
  5  7  1  0  0  0
  5 75  1  0  0  0
  6 76  1  0  0  0
  6 77  1  0  0  0
  6 78  1  0  0  0
  7  8  1  0  0  0
  7 37  1  0  0  0
  7 79  1  0  0  0
  8  9  1  0  0  0
  8 10  1  0  0  0
  8 80  1  0  0  0
  9 81  1  0  0  0
  9 82  1  0  0  0
  9 83  1  0  0  0
 10 11  1  0  0  0
 10 33  1  0  0  0
 10 84  1  0  0  0
 11 12  1  0  0  0
 11 31  1  0  0  0
 11 85  1  0  0  0
 12 13  1  0  0  0
 12 21  1  0  0  0
 12 86  1  0  0  0
 13 14  1  0  0  0
 13 15  1  0  0  0
 13 87  1  0  0  0
 14 88  1  0  0  0
 14 89  1  0  0  0
 14 90  1  0  0  0
 15 16  1  0  0  0
 15 20  1  0  0  0
 15 33  1  0  0  0
 16 17  1  0  0  0
 16 91  1  0  0  0
 16 92  1  0  0  0
 17 18  2  0  0  0
 17 19  1  0  0  0
 20 93  1  0  0  0
 21 22  1  0  0  0
 22 23  1  0  0  0
 22 30  1  0  0  0
 22 94  1  0  0  0
 23 24  1  0  0  0
 23 95  1  0  0  0
 23 96  1  0  0  0
 24 25  1  0  0  0
 24 97  1  0  0  0
 24 98  1  0  0  0
 25 26  1  0  0  0
 25 28  1  0  0  0
 25 99  1  0  0  0
 26 27  1  0  0  0
 26 30  1  0  0  0
 26100  1  0  0  0
 27101  1  0  0  0
 27102  1  0  0  0
 27103  1  0  0  0
 28 29  1  0  0  0
 29104  1  0  0  0
 29105  1  0  0  0
 29106  1  0  0  0
 31 32  1  0  0  0
 32107  1  0  0  0
 32108  1  0  0  0
 32109  1  0  0  0
 34110  1  0  0  0
 35 36  1  0  0  0
 35111  1  0  0  0
 35112  1  0  0  0
 36 38  1  0  0  0
 36113  1  0  0  0
 36114  1  0  0  0
 38 39  1  0  0  0
 38 40  1  0  0  0
 39115  1  0  0  0
 39116  1  0  0  0
 39117  1  0  0  0
 40 41  1  0  0  0
 40 71  1  0  0  0
 40118  1  0  0  0
 41 42  1  0  0  0
 41119  1  0  0  0
 41120  1  0  0  0
 42 43  1  0  0  0
 42121  1  0  0  0
 42122  1  0  0  0
 43 44  1  0  0  0
 43 45  1  0  0  0
 43 71  1  0  0  0
 44123  1  0  0  0
 44124  1  0  0  0
 44125  1  0  0  0
 45 46  1  0  0  0
 45 70  1  0  0  0
 45126  1  0  0  0
 46 47  1  0  0  0
 46 60  1  0  0  0
 46127  1  0  0  0
 47 48  1  0  0  0
 47128  1  0  0  0
 47129  1  0  0  0
 48 49  1  0  0  0
 48 70  1  0  0  0
 48130  1  0  0  0
 49 50  1  0  0  0
 49 59  1  0  0  0
 49131  1  0  0  0
 50 51  1  0  0  0
 50 52  1  0  0  0
 50132  1  0  0  0
 51133  1  0  0  0
 51134  1  0  0  0
 51135  1  0  0  0
 52 53  1  0  0  0
 52136  1  0  0  0
 52137  1  0  0  0
 53 54  1  0  0  0
 53 55  1  0  0  0
 53138  1  0  0  0
 54139  1  0  0  0
 54140  1  0  0  0
 54141  1  0  0  0
 55 56  1  0  0  0
 55 58  1  0  0  0
 55 59  1  0  0  0
 56 57  1  0  0  0
 56142  1  0  0  0
 56143  1  0  0  0
 57144  1  0  0  0
 58145  1  0  0  0
 60 61  1  0  0  0
 61 62  1  0  0  0
 61 69  1  0  0  0
 61146  1  0  0  0
 62 63  1  0  0  0
 62147  1  0  0  0
 62148  1  0  0  0
 63 64  1  0  0  0
 63149  1  0  0  0
 63150  1  0  0  0
 64 65  1  0  0  0
 64 67  1  0  0  0
 64151  1  0  0  0
 65 66  1  0  0  0
 65 69  1  0  0  0
 65152  1  0  0  0
 66153  1  0  0  0
 66154  1  0  0  0
 66155  1  0  0  0
 67 68  1  0  0  0
 68156  1  0  0  0
 68157  1  0  0  0
 68158  1  0  0  0
M  CHG  1  19  -1
M  END
> <s_m_entry_id>
12

> <s_m_entry_name>
streptomedb.15

> <i_qp_#stars>
13

> <i_qp_#amine>
0

> <i_qp_#amidine>
0

> <i_qp_#acid>
1

> <i_qp_#amide>
0

> <i_qp_#rotor>
16

> <i_qp_#rtvFG>
5

> <i_qp_CNS>
-2

> <r_qp_mol_MW>
  1017.256

> <r_qp_dipole>
     8.205

> <r_qp_SASA>
  1343.968

> <r_qp_FOSA>
  1135.853

> <r_qp_FISA>
   208.115

> <r_qp_PISA>
     0.000

> <r_qp_WPSA>
     0.000

> <r_qp_volume>
  2845.319

> <r_qp_donorHB>
     4.000

> <r_qp_accptHB>
    23.250

> <r_qp_dip^2/V>
   0.0236610

> <r_qp_ACxDN^.5/SA>
   0.0345990

> <r_qp_glob>
   0.7225420

> <r_qp_QPpolrz>
    97.442

> <r_qp_QPlogPC16>
    27.009

> <r_qp_QPlogPoct>
    51.760

> <r_qp_QPlogPw>
    29.599

> <r_qp_QPlogPo/w>
     5.946

> <r_qp_QPlogS>
    -8.759

> <r_qp_CIQPlogS>
   -10.494

> <r_qp_QPlogHERG>
    -4.214

> <r_qp_QPPCaco>
    26.665

> <r_qp_QPlogBB>
    -3.058

> <r_qp_QPPMDCK>
    12.515

> <r_qp_QPlogKp>
    -3.819

> <r_qp_IP(eV)>
     9.871

> <r_qp_EA(eV)>
    -0.551

> <i_qp_#metab>
5

> <r_qp_QPlogKhsa>
     0.580

> <i_qp_HumanOralAbsorption>
1

> <r_qp_PercentHumanOralAbsorption>
    48.405

> <r_qp_SAfluorine>
     0.000

> <r_qp_SAamideO>
     0.000

> <r_qp_PSA>
   207.883

> <i_qp_#NandO>
19

> <i_qp_RuleOfFive>
3

> <i_qp_RuleOfThree>
1

> <i_qp_#ringatoms>
44

> <i_qp_#in34>
0

> <i_qp_#in56>
44

> <i_qp_#noncon>
36

> <i_qp_#nonHatm>
71

> <r_qp_Jm>
0

$$$$
Actinorhodin
                    3D
 Structure written by MMmdl.
 70 75  0  0  1  0            999 V2000
    3.2660   -1.0730    1.0000 O   0  0  0  0  0  0
    4.3130   -0.1070    0.8250 C   0  0  2  0  0  0
    3.7420    1.1450    0.1510 C   0  0  0  0  0  0
    5.5250   -0.6780    0.1070 C   0  0  0  0  0  0
    6.7450    0.0150    0.0840 C   0  0  0  0  0  0
    7.8590   -0.5080   -0.5870 C   0  0  0  0  0  0
    9.1240    0.2400   -0.6070 C   0  0  0  0  0  0
   10.2850   -0.3380   -1.3270 C   0  0  0  0  0  0
   10.1720   -1.5200   -1.9380 C   0  0  0  0  0  0
    8.9260   -2.2870   -1.9290 C   0  0  0  0  0  0
    8.8320   -3.3740   -2.4910 O   0  0  0  0  0  0
   11.5340    0.4060   -1.3530 C   0  0  0  0  0  0
   11.6540    1.5300   -2.0630 C   0  0  0  0  0  0
   12.8990    2.2980   -2.1050 C   0  0  0  0  0  0
   14.0490    1.8110   -1.3430 C   0  0  0  0  0  0
   13.9500    0.6450   -0.5990 C   0  0  0  0  0  0
   15.0560    0.1870    0.1320 C   0  0  0  0  0  0
   16.2710    0.8880    0.1160 C   0  0  0  0  0  0
   17.4710    0.3880    0.9040 C   0  0  1  0  0  0
   18.0720   -0.9020    0.3380 C   0  0  0  0  0  0
   18.4990    1.3810    1.0310 O   0  0  0  0  0  0
   18.8320    2.0180   -0.2100 C   0  0  2  0  0  0
   20.0650    2.8820    0.0140 C   0  0  0  0  0  0
   21.2740    1.9550    0.0060 C   0  0  0  0  0  0
   21.5330    1.4190   -1.1090 O   0  0  0  0  0  0
   21.8880    1.8630    1.1040 O   0  5  0  0  0  0
   17.6400    2.8820   -0.6220 C   0  0  0  0  0  0
   16.3640    2.0740   -0.6450 C   0  0  0  0  0  0
   14.9720   -0.9550    0.8910 O   0  0  0  0  0  0
   15.2480    2.5290   -1.3600 C   0  0  0  0  0  0
   15.3600    3.6970   -2.0730 O   0  0  0  0  0  0
   12.9990    3.3320   -2.7580 O   0  0  0  0  0  0
   12.6880   -0.1060   -0.5720 C   0  0  0  0  0  0
   12.6330   -1.1340    0.1000 O   0  0  0  0  0  0
    9.1730    1.3220   -0.0240 O   0  0  0  0  0  0
    7.7670   -1.7330   -1.2290 C   0  0  0  0  0  0
    6.5650   -2.4450   -1.2040 C   0  0  0  0  0  0
    6.4590   -3.6710   -1.8140 O   0  0  0  0  0  0
    6.8230    1.2170    0.7450 O   0  0  0  0  0  0
    5.4400   -1.9260   -0.5510 C   0  0  0  0  0  0
    4.1560   -2.7190   -0.4860 C   0  0  0  0  0  0
    2.9650   -1.8060   -0.1950 C   0  0  1  0  0  0
    1.7070   -2.6270    0.0530 C   0  0  0  0  0  0
    0.5200   -1.6880   -0.1200 C   0  0  0  0  0  0
    0.3180   -1.2890   -1.3030 O   0  0  0  0  0  0
   -0.1370   -1.4500    0.9310 O   0  5  0  0  0  0
    4.6180    0.1620    1.8440 H   0  0  0  0  0  0
    3.5200    0.9730   -0.9070 H   0  0  0  0  0  0
    4.4360    1.9890    0.2040 H   0  0  0  0  0  0
    2.8040    1.4420    0.6310 H   0  0  0  0  0  0
   11.0000   -1.9790   -2.4690 H   0  0  0  0  0  0
   10.8320    1.9410   -2.6410 H   0  0  0  0  0  0
   17.1450    0.1920    1.9320 H   0  0  0  0  0  0
   18.3160   -0.8080   -0.7250 H   0  0  0  0  0  0
   17.3860   -1.7490    0.4390 H   0  0  0  0  0  0
   19.0020   -1.1510    0.8610 H   0  0  0  0  0  0
   19.0220    1.2610   -0.9800 H   0  0  0  0  0  0
   20.0080    3.4260    0.9640 H   0  0  0  0  0  0
   20.1950    3.6110   -0.7940 H   0  0  0  0  0  0
   17.4970    3.6990    0.0980 H   0  0  0  0  0  0
   17.8380    3.3190   -1.6070 H   0  0  0  0  0  0
   14.0590   -1.3200    0.7890 H   0  0  0  0  0  0
   14.4920    3.8650   -2.5160 H   0  0  0  0  0  0
    7.3330   -3.8780   -2.2280 H   0  0  0  0  0  0
    7.7390    1.5700    0.6260 H   0  0  0  0  0  0
    4.2690   -3.4630    0.3120 H   0  0  0  0  0  0
    3.9800   -3.2470   -1.4310 H   0  0  0  0  0  0
    2.8180   -1.1140   -1.0320 H   0  0  0  0  0  0
    1.7040   -3.0670    1.0570 H   0  0  0  0  0  0
    1.6050   -3.4360   -0.6800 H   0  0  0  0  0  0
  1  2  1  0  0  0
  1 42  1  0  0  0
  2  3  1  0  0  0
  2  4  1  0  0  0
  2 47  1  0  0  0
  3 48  1  0  0  0
  3 49  1  0  0  0
  3 50  1  0  0  0
  4  5  2  0  0  0
  4 40  1  0  0  0
  5  6  1  0  0  0
  5 39  1  0  0  0
  6  7  1  0  0  0
  6 36  2  0  0  0
  7  8  1  0  0  0
  7 35  2  0  0  0
  8  9  2  0  0  0
  8 12  1  0  0  0
  9 10  1  0  0  0
  9 51  1  0  0  0
 10 11  2  0  0  0
 10 36  1  0  0  0
 12 13  2  0  0  0
 12 33  1  0  0  0
 13 14  1  0  0  0
 13 52  1  0  0  0
 14 15  1  0  0  0
 14 32  2  0  0  0
 15 16  2  0  0  0
 15 30  1  0  0  0
 16 17  1  0  0  0
 16 33  1  0  0  0
 17 18  2  0  0  0
 17 29  1  0  0  0
 18 19  1  0  0  0
 18 28  1  0  0  0
 19 20  1  0  0  0
 19 21  1  0  0  0
 19 53  1  0  0  0
 20 54  1  0  0  0
 20 55  1  0  0  0
 20 56  1  0  0  0
 21 22  1  0  0  0
 22 23  1  0  0  0
 22 27  1  0  0  0
 22 57  1  0  0  0
 23 24  1  0  0  0
 23 58  1  0  0  0
 23 59  1  0  0  0
 24 25  2  0  0  0
 24 26  1  0  0  0
 27 28  1  0  0  0
 27 60  1  0  0  0
 27 61  1  0  0  0
 28 30  2  0  0  0
 29 62  1  0  0  0
 30 31  1  0  0  0
 31 63  1  0  0  0
 33 34  2  0  0  0
 36 37  1  0  0  0
 37 38  1  0  0  0
 37 40  2  0  0  0
 38 64  1  0  0  0
 39 65  1  0  0  0
 40 41  1  0  0  0
 41 42  1  0  0  0
 41 66  1  0  0  0
 41 67  1  0  0  0
 42 43  1  0  0  0
 42 68  1  0  0  0
 43 44  1  0  0  0
 43 69  1  0  0  0
 43 70  1  0  0  0
 44 45  2  0  0  0
 44 46  1  0  0  0
M  CHG  2  26  -1  46  -1
M  END
> <s_m_entry_id>
13

> <s_m_entry_name>
streptomedb.16

> <i_qp_#stars>
6

> <i_qp_#amine>
0

> <i_qp_#amidine>
0

> <i_qp_#acid>
2

> <i_qp_#amide>
0

> <i_qp_#rotor>
9

> <i_qp_#rtvFG>
0

> <i_qp_CNS>
-2

> <r_qp_mol_MW>
   634.549

> <r_qp_dipole>
     1.730

> <r_qp_SASA>
   881.259

> <r_qp_FOSA>
   318.578

> <r_qp_FISA>
   459.833

> <r_qp_PISA>
   102.847

> <r_qp_WPSA>
     0.000

> <r_qp_volume>
  1655.551

> <r_qp_donorHB>
     2.000

> <r_qp_accptHB>
    14.400

> <r_qp_dip^2/V>
   0.0018080

> <r_qp_ACxDN^.5/SA>
   0.0231090

> <r_qp_glob>
   0.7679920

> <r_qp_QPpolrz>
    55.304

> <r_qp_QPlogPC16>
    18.213

> <r_qp_QPlogPoct>
    30.403

> <r_qp_QPlogPw>
    20.795

> <r_qp_QPlogPo/w>
     1.478

> <r_qp_QPlogS>
    -5.419

> <r_qp_CIQPlogS>
    -7.534

> <r_qp_QPlogHERG>
    -2.162

> <r_qp_QPPCaco>
     0.028

> <r_qp_QPlogBB>
    -5.177

> <r_qp_QPPMDCK>
     0.009

> <r_qp_QPlogKp>
    -8.768

> <r_qp_IP(eV)>
     9.275

> <r_qp_EA(eV)>
     2.475

> <i_qp_#metab>
12

> <r_qp_QPlogKhsa>
    -0.499

> <i_qp_HumanOralAbsorption>
1

> <r_qp_PercentHumanOralAbsorption>
     0.000

> <r_qp_SAfluorine>
     0.000

> <r_qp_SAamideO>
     0.000

> <r_qp_PSA>
   286.387

> <i_qp_#NandO>
14

> <i_qp_RuleOfFive>
3

> <i_qp_RuleOfThree>
2

> <i_qp_#ringatoms>
28

> <i_qp_#in34>
0

> <i_qp_#in56>
28

> <i_qp_#noncon>
6

> <i_qp_#nonHatm>
46

> <r_qp_Jm>
0

$$$$
L-Lactic acid
                    3D
 Structure written by MMmdl.
 11 10  0  0  1  0            999 V2000
    2.2460    0.3140   -0.3920 O   0  0  0  0  0  0
    3.3570   -0.2100    0.3600 C   0  0  2  0  0  0
    4.6490    0.5790    0.0100 C   0  0  0  0  0  0
    4.7640    1.6960    0.5990 O   0  0  0  0  0  0
    5.4560    0.0140   -0.7830 O   0  5  0  0  0  0
    3.4600   -1.7010    0.0880 C   0  0  0  0  0  0
    1.4450   -0.1110   -0.0460 H   0  0  0  0  0  0
    3.1400   -0.0490    1.4220 H   0  0  0  0  0  0
    3.5610   -1.9020   -0.9840 H   0  0  0  0  0  0
    2.5500   -2.2140    0.4170 H   0  0  0  0  0  0
    4.3160   -2.1440    0.6080 H   0  0  0  0  0  0
  1  2  1  0  0  0
  1  7  1  0  0  0
  2  3  1  0  0  0
  2  6  1  0  0  0
  2  8  1  0  0  0
  3  4  2  0  0  0
  3  5  1  0  0  0
  6  9  1  0  0  0
  6 10  1  0  0  0
  6 11  1  0  0  0
M  CHG  1   5  -1
M  END
> <s_m_entry_id>
14

> <s_m_entry_name>
streptomedb.17

> <i_qp_#stars>
8

> <i_qp_#amine>
0

> <i_qp_#amidine>
0

> <i_qp_#acid>
1

> <i_qp_#amide>
0

> <i_qp_#rotor>
2

> <i_qp_#rtvFG>
0

> <i_qp_CNS>
-1

> <r_qp_mol_MW>
    90.079

> <r_qp_dipole>
     4.008

> <r_qp_SASA>
   258.473

> <r_qp_FOSA>
   105.520

> <r_qp_FISA>
   152.954

> <r_qp_PISA>
     0.000

> <r_qp_WPSA>
     0.000

> <r_qp_volume>
   363.811

> <r_qp_donorHB>
     2.000

> <r_qp_accptHB>
     3.700

> <r_qp_dip^2/V>
   0.0441520

> <r_qp_ACxDN^.5/SA>
   0.0202440

> <r_qp_glob>
   0.9535280

> <r_qp_QPpolrz>
     7.122

> <r_qp_QPlogPC16>
     3.228

> <r_qp_QPlogPoct>
     7.186

> <r_qp_QPlogPw>
     7.514

> <r_qp_QPlogPo/w>
    -0.231

> <r_qp_QPlogS>
    -0.086

> <r_qp_CIQPlogS>
    -0.283

> <r_qp_QPlogHERG>
    -0.476

> <r_qp_QPPCaco>
    88.928

> <r_qp_QPlogBB>
    -0.679

> <r_qp_QPPMDCK>
    46.007

> <r_qp_QPlogKp>
    -4.146

> <r_qp_IP(eV)>
    11.054

> <r_qp_EA(eV)>
    -0.799

> <i_qp_#metab>
1

> <r_qp_QPlogKhsa>
    -1.053

> <i_qp_HumanOralAbsorption>
2

> <r_qp_PercentHumanOralAbsorption>
    60.477

> <r_qp_SAfluorine>
     0.000

> <r_qp_SAamideO>
     0.000

> <r_qp_PSA>
    72.139

> <i_qp_#NandO>
3

> <i_qp_RuleOfFive>
0

> <i_qp_RuleOfThree>
0

> <i_qp_#ringatoms>
0

> <i_qp_#in34>
0

> <i_qp_#in56>
0

> <i_qp_#noncon>
0

> <i_qp_#nonHatm>
6

> <r_qp_Jm>
5.438008

$$$$
(+)-epi-isozizaene
                    3D
 Structure written by MMmdl.
 39 41  0  0  1  0            999 V2000
    4.2440   -0.7450   -0.1650 C   0  0  1  0  0  0
    3.0050   -0.2710    0.5850 C   0  0  0  0  0  0
    2.2210   -1.4590    1.0770 C   0  0  0  0  0  0
    3.0830   -2.6590    0.6870 C   0  0  0  0  0  0
    2.6830    1.0350    0.7020 C   0  0  0  0  0  0
    1.4410    1.4960    1.4220 C   0  0  0  0  0  0
    3.5920    2.1110    0.0620 C   0  0  0  0  0  0
    2.8200    2.8080   -1.0860 C   0  0  0  0  0  0
    3.9680    3.2010    1.0890 C   0  0  0  0  0  0
    4.9010    1.4700   -0.5490 C   0  0  1  0  0  0
    5.8900    0.9140    0.5000 C   0  0  0  0  0  0
    5.4710   -0.5450    0.7440 C   0  0  0  0  0  0
    3.8640   -2.1810   -0.5400 C   0  0  2  0  0  0
    5.0100   -3.1140   -0.9020 C   0  0  0  0  0  0
    4.5510    0.1920   -1.3310 C   0  0  0  0  0  0
    2.0580   -1.4340    2.1580 H   0  0  0  0  0  0
    1.2540   -1.5100    0.5640 H   0  0  0  0  0  0
    2.4720   -3.5420    0.4700 H   0  0  0  0  0  0
    3.7620   -2.9190    1.5100 H   0  0  0  0  0  0
    1.7030    2.1150    2.2850 H   0  0  0  0  0  0
    0.8380    0.6640    1.7980 H   0  0  0  0  0  0
    0.7970    2.0770    0.7560 H   0  0  0  0  0  0
    2.4090    2.0910   -1.8040 H   0  0  0  0  0  0
    3.4720    3.4960   -1.6360 H   0  0  0  0  0  0
    1.9790    3.4010   -0.7100 H   0  0  0  0  0  0
    4.7570    3.8530    0.6980 H   0  0  0  0  0  0
    4.3160    2.7740    2.0360 H   0  0  0  0  0  0
    3.1120    3.8420    1.3300 H   0  0  0  0  0  0
    5.4090    2.2000   -1.1900 H   0  0  0  0  0  0
    6.9050    0.9240    0.0820 H   0  0  0  0  0  0
    5.9340    1.4840    1.4300 H   0  0  0  0  0  0
    5.2580   -0.7230    1.8040 H   0  0  0  0  0  0
    6.3050   -1.1970    0.4640 H   0  0  0  0  0  0
    3.1760   -2.1540   -1.3980 H   0  0  0  0  0  0
    5.6730   -3.3000   -0.0520 H   0  0  0  0  0  0
    5.6060   -2.7030   -1.7220 H   0  0  0  0  0  0
    4.6190   -4.0850   -1.2250 H   0  0  0  0  0  0
    5.4130   -0.1600   -1.9110 H   0  0  0  0  0  0
    3.7130    0.3140   -2.0230 H   0  0  0  0  0  0
  1  2  1  0  0  0
  1 12  1  0  0  0
  1 13  1  0  0  0
  1 15  1  0  0  0
  2  3  1  0  0  0
  2  5  2  0  0  0
  3  4  1  0  0  0
  3 16  1  0  0  0
  3 17  1  0  0  0
  4 13  1  0  0  0
  4 18  1  0  0  0
  4 19  1  0  0  0
  5  6  1  0  0  0
  5  7  1  0  0  0
  6 20  1  0  0  0
  6 21  1  0  0  0
  6 22  1  0  0  0
  7  8  1  0  0  0
  7  9  1  0  0  0
  7 10  1  0  0  0
  8 23  1  0  0  0
  8 24  1  0  0  0
  8 25  1  0  0  0
  9 26  1  0  0  0
  9 27  1  0  0  0
  9 28  1  0  0  0
 10 11  1  0  0  0
 10 15  1  0  0  0
 10 29  1  0  0  0
 11 12  1  0  0  0
 11 30  1  0  0  0
 11 31  1  0  0  0
 12 32  1  0  0  0
 12 33  1  0  0  0
 13 14  1  0  0  0
 13 34  1  0  0  0
 14 35  1  0  0  0
 14 36  1  0  0  0
 14 37  1  0  0  0
 15 38  1  0  0  0
 15 39  1  0  0  0
M  END
> <s_m_entry_id>
15

> <s_m_entry_name>
streptomedb.18

> <i_qp_#stars>
7

> <i_qp_#amine>
0

> <i_qp_#amidine>
0

> <i_qp_#acid>
0

> <i_qp_#amide>
0

> <i_qp_#rotor>
0

> <i_qp_#rtvFG>
0

> <i_qp_CNS>
2

> <r_qp_mol_MW>
   204.355

> <r_qp_dipole>
     0.116

> <r_qp_SASA>
   444.111

> <r_qp_FOSA>
   443.669

> <r_qp_FISA>
     0.000

> <r_qp_PISA>
     0.442

> <r_qp_WPSA>
     0.000

> <r_qp_volume>
   792.121

> <r_qp_donorHB>
     0.000

> <r_qp_accptHB>
     0.000

> <r_qp_dip^2/V>
   0.0000170

> <r_qp_ACxDN^.5/SA>
   0.0000000

> <r_qp_glob>
   0.9322550

> <r_qp_QPpolrz>
    25.551

> <r_qp_QPlogPC16>
     5.987

> <r_qp_QPlogPoct>
     7.439

> <r_qp_QPlogPw>
    -0.750

> <r_qp_QPlogPo/w>
     4.918

> <r_qp_QPlogS>
    -6.061

> <r_qp_CIQPlogS>
    -6.061

> <r_qp_QPlogHERG>
    -2.630

> <r_qp_QPPCaco>
  9906.038

> <r_qp_QPlogBB>
     1.080

> <r_qp_QPPMDCK>
  5899.293

> <r_qp_QPlogKp>
    -1.518

> <r_qp_IP(eV)>
     9.176

> <r_qp_EA(eV)>
    -1.108

> <i_qp_#metab>
2

> <r_qp_QPlogKhsa>
     0.918

> <i_qp_HumanOralAbsorption>
3

> <r_qp_PercentHumanOralAbsorption>
   100.000

> <r_qp_SAfluorine>
     0.000

> <r_qp_SAamideO>
     0.000

> <r_qp_PSA>
     0.000

> <i_qp_#NandO>
0

> <i_qp_RuleOfFive>
0

> <i_qp_RuleOfThree>
1

> <i_qp_#ringatoms>
11

> <i_qp_#in34>
0

> <i_qp_#in56>
11

> <i_qp_#noncon>
9

> <i_qp_#nonHatm>
15

> <r_qp_Jm>
0.005386

$$$$
oxybenzone
                    3D
 Structure written by MMmdl.
 29 30  0  0  1  0            999 V2000
    3.8480   -4.0690   -0.2800 O   0  0  0  0  0  0
    4.2860   -4.9790   -1.2820 C   0  0  0  0  0  0
    4.1050   -2.7410   -0.4910 C   0  0  0  0  0  0
    4.7470   -2.1980   -1.6060 C   0  0  0  0  0  0
    4.9460   -0.8160   -1.6960 C   0  0  0  0  0  0
    4.5160    0.0270   -0.6660 C   0  0  0  0  0  0
    3.8550   -0.5130    0.4370 C   0  0  0  0  0  0
    3.3770    0.3090    1.4190 O   0  0  0  0  0  0
    4.7400    1.4770   -0.8280 C   0  0  0  0  0  0
    5.3380    2.3110    0.2400 C   0  0  0  0  0  0
    6.2060    1.7750    1.1970 C   0  0  0  0  0  0
    6.7700    2.6060    2.1680 C   0  0  0  0  0  0
    6.4790    3.9710    2.1790 C   0  0  0  0  0  0
    5.6250    4.5100    1.2180 C   0  0  0  0  0  0
    5.0590    3.6830    0.2460 C   0  0  0  0  0  0
    4.4490    1.9920   -1.9040 O   0  0  0  0  0  0
    3.6580   -1.8920    0.5280 C   0  0  0  0  0  0
    4.0110   -5.9880   -0.9610 H   0  0  0  0  0  0
    5.3750   -4.9500   -1.3920 H   0  0  0  0  0  0
    3.7860   -4.7860   -2.2370 H   0  0  0  0  0  0
    5.0990   -2.8180   -2.4240 H   0  0  0  0  0  0
    5.4370   -0.4020   -2.5740 H   0  0  0  0  0  0
    2.9080   -0.2200    2.0850 H   0  0  0  0  0  0
    6.4620    0.7200    1.2010 H   0  0  0  0  0  0
    7.4430    2.1910    2.9140 H   0  0  0  0  0  0
    6.9210    4.6150    2.9350 H   0  0  0  0  0  0
    5.4030    5.5740    1.2220 H   0  0  0  0  0  0
    4.3990    4.1140   -0.5040 H   0  0  0  0  0  0
    3.1480   -2.3280    1.3830 H   0  0  0  0  0  0
  1  2  1  0  0  0
  1  3  1  0  0  0
  2 18  1  0  0  0
  2 19  1  0  0  0
  2 20  1  0  0  0
  3  4  2  0  0  0
  3 17  1  0  0  0
  4  5  1  0  0  0
  4 21  1  0  0  0
  5  6  2  0  0  0
  5 22  1  0  0  0
  6  7  1  0  0  0
  6  9  1  0  0  0
  7  8  1  0  0  0
  7 17  2  0  0  0
  8 23  1  0  0  0
  9 10  1  0  0  0
  9 16  2  0  0  0
 10 11  2  0  0  0
 10 15  1  0  0  0
 11 12  1  0  0  0
 11 24  1  0  0  0
 12 13  2  0  0  0
 12 25  1  0  0  0
 13 14  1  0  0  0
 13 26  1  0  0  0
 14 15  2  0  0  0
 14 27  1  0  0  0
 15 28  1  0  0  0
 17 29  1  0  0  0
M  END
> <s_m_entry_id>
16

> <s_m_entry_name>
streptomedb.20

> <i_qp_#stars>
0

> <i_qp_#amine>
0

> <i_qp_#amidine>
0

> <i_qp_#acid>
0

> <i_qp_#amide>
0

> <i_qp_#rotor>
4

> <i_qp_#rtvFG>
0

> <i_qp_CNS>
0

> <r_qp_mol_MW>
   228.247

> <r_qp_dipole>
     4.441

> <r_qp_SASA>
   462.001

> <r_qp_FOSA>
    92.592

> <r_qp_FISA>
    74.235

> <r_qp_PISA>
   295.175

> <r_qp_WPSA>
     0.000

> <r_qp_volume>
   768.793

> <r_qp_donorHB>
     0.000

> <r_qp_accptHB>
     2.500

> <r_qp_dip^2/V>
   0.0256530

> <r_qp_ACxDN^.5/SA>
   0.0000000

> <r_qp_glob>
   0.8784730

> <r_qp_QPpolrz>
    24.864

> <r_qp_QPlogPC16>
     7.963

> <r_qp_QPlogPoct>
     9.473

> <r_qp_QPlogPw>
     4.924

> <r_qp_QPlogPo/w>
     3.055

> <r_qp_QPlogS>
    -3.185

> <r_qp_CIQPlogS>
    -3.480

> <r_qp_QPlogHERG>
    -4.906

> <r_qp_QPPCaco>
  1958.545

> <r_qp_QPlogBB>
    -0.319

> <r_qp_QPPMDCK>
  1023.047

> <r_qp_QPlogKp>
    -1.464

> <r_qp_IP(eV)>
     9.296

> <r_qp_EA(eV)>
     0.353

> <i_qp_#metab>
2

> <r_qp_QPlogKhsa>
     0.011

> <i_qp_HumanOralAbsorption>
3

> <r_qp_PercentHumanOralAbsorption>
   100.000

> <r_qp_SAfluorine>
     0.000

> <r_qp_SAamideO>
     0.000

> <r_qp_PSA>
    52.389

> <i_qp_#NandO>
3

> <i_qp_RuleOfFive>
0

> <i_qp_RuleOfThree>
0

> <i_qp_#ringatoms>
12

> <i_qp_#in34>
0

> <i_qp_#in56>
12

> <i_qp_#noncon>
0

> <i_qp_#nonHatm>
17

> <r_qp_Jm>
7.632959

$$$$
4,5-Dihydroxyisophthalic acid
                    3D
 Structure written by MMmdl.
 18 18  0  0  1  0            999 V2000
    1.8070    0.8990    0.0070 O   0  0  0  0  0  0
    3.0020    0.2070    0.0060 C   0  0  0  0  0  0
    3.0010   -1.1850    0.0040 C   0  0  0  0  0  0
    4.2110   -1.8800    0.0030 C   0  0  0  0  0  0
    5.4390   -1.1910    0.0030 C   0  0  0  0  0  0
    6.7440   -1.9600    0.0020 C   0  0  0  0  0  0
    7.8230   -1.2890    0.0000 O   0  0  0  0  0  0
    6.6640   -3.2300    0.0030 O   0  5  0  0  0  0
    5.4220    0.2170    0.0050 C   0  0  0  0  0  0
    1.8160   -1.8680    0.0030 O   0  0  0  0  0  0
    4.2100    0.9280    0.0060 C   0  0  0  0  0  0
    4.1580    2.4310    0.0090 C   0  0  0  0  0  0
    2.9640    2.9040    0.0090 O   0  0  0  0  0  0
    5.2390    3.0910    0.0100 O   0  5  0  0  0  0
    2.0730    1.8800    0.0080 H   0  0  0  0  0  0
    4.2240   -2.9680    0.0020 H   0  0  0  0  0  0
    6.3640    0.7660    0.0060 H   0  0  0  0  0  0
    2.0150   -2.8180    0.0020 H   0  0  0  0  0  0
  1  2  1  0  0  0
  1 15  1  0  0  0
  2  3  2  0  0  0
  2 11  1  0  0  0
  3  4  1  0  0  0
  3 10  1  0  0  0
  4  5  2  0  0  0
  4 16  1  0  0  0
  5  6  1  0  0  0
  5  9  1  0  0  0
  6  7  2  0  0  0
  6  8  1  0  0  0
  9 11  2  0  0  0
  9 17  1  0  0  0
 10 18  1  0  0  0
 11 12  1  0  0  0
 12 13  2  0  0  0
 12 14  1  0  0  0
M  CHG  2   8  -1  14  -1
M  END
> <s_m_entry_id>
17

> <s_m_entry_name>
streptomedb.21

> <i_qp_#stars>
0

> <i_qp_#amine>
0

> <i_qp_#amidine>
0

> <i_qp_#acid>
2

> <i_qp_#amide>
0

> <i_qp_#rotor>
4

> <i_qp_#rtvFG>
0

> <i_qp_CNS>
-2

> <r_qp_mol_MW>
   198.132

> <r_qp_dipole>
     3.339

> <r_qp_SASA>
   368.267

> <r_qp_FOSA>
     0.000

> <r_qp_FISA>
   291.794

> <r_qp_PISA>
    76.473

> <r_qp_WPSA>
     0.000

> <r_qp_volume>
   579.805

> <r_qp_donorHB>
     3.000

> <r_qp_accptHB>
     4.500

> <r_qp_dip^2/V>
   0.0192270

> <r_qp_ACxDN^.5/SA>
   0.0211650

> <r_qp_glob>
   0.9131110

> <r_qp_QPpolrz>
    15.212

> <r_qp_QPlogPC16>
     6.951

> <r_qp_QPlogPoct>
    12.230

> <r_qp_QPlogPw>
    11.054

> <r_qp_QPlogPo/w>
     0.027

> <r_qp_QPlogS>
    -1.099

> <r_qp_CIQPlogS>
    -1.900

> <r_qp_QPlogHERG>
     0.312

> <r_qp_QPPCaco>
     1.086

> <r_qp_QPlogBB>
    -2.011

> <r_qp_QPPMDCK>
     0.501

> <r_qp_QPlogKp>
    -6.244

> <r_qp_IP(eV)>
     9.042

> <r_qp_EA(eV)>
     0.931

> <i_qp_#metab>
2

> <r_qp_QPlogKhsa>
    -1.031

> <i_qp_HumanOralAbsorption>
1

> <r_qp_PercentHumanOralAbsorption>
    27.747

> <r_qp_SAfluorine>
     0.000

> <r_qp_SAamideO>
     0.000

> <r_qp_PSA>
   137.876

> <i_qp_#NandO>
6

> <i_qp_RuleOfFive>
0

> <i_qp_RuleOfThree>
1

> <i_qp_#ringatoms>
6

> <i_qp_#in34>
0

> <i_qp_#in56>
6

> <i_qp_#noncon>
0

> <i_qp_#nonHatm>
14

> <r_qp_Jm>
0.008992

$$$$
adxanthromycin B
                    3D
 Structure written by MMmdl.
118125  0  0  1  0            999 V2000
   14.3930   -0.8920    0.0900 O   0  0  0  0  0  0
   15.7110   -1.1750   -0.3690 C   0  0  2  0  0  0
   15.9000   -0.3220   -1.6360 C   0  0  2  0  0  0
   17.2550   -0.6250   -2.2760 C   0  0  2  0  0  0
   17.3980   -2.1290   -2.5140 C   0  0  2  0  0  0
   17.1050   -2.9070   -1.2140 C   0  0  2  0  0  0
   17.1290   -4.4160   -1.4750 C   0  0  0  0  0  0
   18.3380   -4.7740   -2.1480 O   0  0  0  0  0  0
   18.7380   -2.3870   -2.9580 O   0  0  0  0  0  0
   18.3350   -0.2190   -1.4180 O   0  0  0  0  0  0
   15.7760    1.0780   -1.3550 O   0  0  0  0  0  0
   15.8300   -2.5640   -0.6740 O   0  0  0  0  0  0
   14.0680   -1.4350    1.3700 C   0  0  2  0  0  0
   13.0350   -2.5440    1.1890 C   0  0  2  0  0  0
   11.6080   -1.9780    0.9430 C   0  0  2  0  0  0
   10.9920   -2.7740   -0.0870 O   0  0  0  0  0  0
    9.7980   -3.3110    0.3190 C   0  0  0  0  0  0
    9.7390   -4.6440    0.7520 C   0  0  0  0  0  0
   10.9900   -5.4590    0.7930 C   0  0  0  0  0  0
   11.1030   -6.3820   -0.0680 O   0  0  0  0  0  0
   11.8160   -5.1610    1.7150 O   0  5  0  0  0  0
    8.4990   -5.2080    1.1210 C   0  0  0  0  0  0
    8.4260   -6.6270    1.6340 C   0  0  0  0  0  0
    7.3360   -4.4260    0.9550 C   0  0  0  0  0  0
    5.9940   -5.0220    1.1440 C   0  0  0  0  0  0
    4.9020   -4.5240    0.2970 C   0  0  0  0  0  0
    3.8520   -5.3920   -0.0380 C   0  0  0  0  0  0
    2.8760   -4.9950   -0.9510 C   0  0  0  0  0  0
    1.7590   -5.9170   -1.3420 C   0  0  0  0  0  0
    2.9870   -3.7220   -1.5240 C   0  0  0  0  0  0
    4.0280   -2.8520   -1.1650 C   0  0  0  0  0  0
    3.7760   -6.6490    0.5120 O   0  0  0  0  0  0
    4.9910   -3.2250   -0.2190 C   0  0  0  0  0  0
    6.0900   -2.2880    0.3140 C   0  0  2  0  0  0
    5.6470   -1.7670    1.7040 C   0  0  0  0  0  0
    6.2640   -1.2270   -0.6540 O   0  0  0  0  0  0
    6.5190    0.0440    0.0500 O   0  0  0  0  0  0
    6.3830    1.1400   -0.8900 C   0  0  2  0  0  0
    6.8900    0.7340   -2.2950 C   0  0  0  0  0  0
    7.2750    2.2860   -0.3970 C   0  0  0  0  0  0
    8.3800    2.0910    0.4400 C   0  0  0  0  0  0
    9.1980    3.1680    0.8060 C   0  0  0  0  0  0
    8.9740    4.4570    0.3030 C   0  0  0  0  0  0
    9.8780    5.5940    0.6790 C   0  0  0  0  0  0
    7.8800    4.6550   -0.5380 C   0  0  0  0  0  0
    7.6530    5.9130   -1.0410 O   0  0  0  0  0  0
    7.0240    3.5890   -0.8490 C   0  0  0  0  0  0
    5.7950    3.8580   -1.6190 C   0  0  0  0  0  0
    4.6360    2.9590   -1.4130 C   0  0  0  0  0  0
    3.2990    3.4290   -1.5620 C   0  0  0  0  0  0
    3.0070    4.8740   -1.8880 C   0  0  0  0  0  0
    2.2370    2.5140   -1.3710 C   0  0  0  0  0  0
    0.7710    2.7930   -1.6470 C   0  0  0  0  0  0
   -0.0200    1.8990   -1.1700 O   0  0  0  0  0  0
    0.4320    3.7970   -2.3380 O   0  5  0  0  0  0
    2.5490    1.2320   -0.8830 C   0  0  0  0  0  0
    3.8540    0.8100   -0.6720 C   0  0  0  0  0  0
    1.5460    0.3330   -0.5860 O   0  0  0  0  0  0
    5.7820    4.8510   -2.3430 O   0  0  0  0  0  0
    4.9300    1.6390   -0.9820 C   0  0  0  0  0  0
    5.7450   -5.9590    1.8970 O   0  0  0  0  0  0
    7.3900   -3.0900    0.4790 C   0  0  0  0  0  0
    8.6430   -2.5390    0.1840 C   0  0  0  0  0  0
   11.6500   -0.6130    0.5010 O   0  0  0  0  0  0
   12.2200    0.2940    1.4640 C   0  0  2  0  0  0
   12.5300    1.6340    0.7530 C   0  0  0  0  0  0
   13.8950    1.7640    0.3400 O   0  0  0  0  0  0
   13.0360   -3.3230    2.3970 O   0  0  0  0  0  0
   13.4260   -0.3230    2.2120 C   0  0  2  0  0  0
   14.3980    0.6820    2.5370 O   0  0  0  0  0  0
   16.4290   -0.8830    0.4090 H   0  0  0  0  0  0
   15.1080   -0.5670   -2.3560 H   0  0  0  0  0  0
   17.3810   -0.0620   -3.2080 H   0  0  0  0  0  0
   16.7020   -2.4370   -3.3040 H   0  0  0  0  0  0
   17.8870   -2.6900   -0.4730 H   0  0  0  0  0  0
   16.2780   -4.7190   -2.0950 H   0  0  0  0  0  0
   17.0650   -4.9670   -0.5300 H   0  0  0  0  0  0
   18.3250   -5.7470   -2.2200 H   0  0  0  0  0  0
   18.8580   -3.3650   -2.8490 H   0  0  0  0  0  0
   19.1250   -0.6410   -1.8130 H   0  0  0  0  0  0
   14.9490    1.1980   -0.8210 H   0  0  0  0  0  0
   14.9680   -1.8030    1.8800 H   0  0  0  0  0  0
   13.3380   -3.2050    0.3680 H   0  0  0  0  0  0
   11.0230   -2.0150    1.8750 H   0  0  0  0  0  0
    9.4040   -7.0950    1.7680 H   0  0  0  0  0  0
    7.8600   -7.2540    0.9370 H   0  0  0  0  0  0
    7.9590   -6.6460    2.6240 H   0  0  0  0  0  0
    2.1550   -6.7760   -1.8940 H   0  0  0  0  0  0
    1.0290   -5.4120   -1.9830 H   0  0  0  0  0  0
    1.2260   -6.2710   -0.4540 H   0  0  0  0  0  0
    2.2560   -3.3820   -2.2560 H   0  0  0  0  0  0
    4.0660   -1.8820   -1.6510 H   0  0  0  0  0  0
    4.4810   -6.7080    1.2050 H   0  0  0  0  0  0
    5.4390   -2.5760    2.4140 H   0  0  0  0  0  0
    4.7390   -1.1590    1.6340 H   0  0  0  0  0  0
    6.4200   -1.1400    2.1630 H   0  0  0  0  0  0
    6.9310    1.5800   -2.9910 H   0  0  0  0  0  0
    6.2410   -0.0200   -2.7560 H   0  0  0  0  0  0
    7.8960    0.2990   -2.2370 H   0  0  0  0  0  0
    8.6180    1.1000    0.8220 H   0  0  0  0  0  0
   10.0270    2.9890    1.4850 H   0  0  0  0  0  0
   10.7150    5.2530    1.2980 H   0  0  0  0  0  0
    9.3240    6.3460    1.2490 H   0  0  0  0  0  0
   10.3010    6.0570   -0.2190 H   0  0  0  0  0  0
    6.9080    5.8360   -1.6890 H   0  0  0  0  0  0
    3.7510    5.5480   -1.4530 H   0  0  0  0  0  0
    2.0730    5.2110   -1.4300 H   0  0  0  0  0  0
    2.9640    5.0220   -2.9700 H   0  0  0  0  0  0
    3.9980   -0.1810   -0.2700 H   0  0  0  0  0  0
    0.6820    0.8440   -0.7580 H   0  0  0  0  0  0
    8.7330   -1.5220   -0.1880 H   0  0  0  0  0  0
   11.4200    0.4970    2.1880 H   0  0  0  0  0  0
   12.3470    2.4620    1.4460 H   0  0  0  0  0  0
   11.8990    1.7750   -0.1290 H   0  0  0  0  0  0
   14.4020    1.5310    1.1620 H   0  0  0  0  0  0
   12.5350   -4.1810    2.1670 H   0  0  0  0  0  0
   13.0740   -0.7380    3.1660 H   0  0  0  0  0  0
   15.0270    0.2680    3.1590 H   0  0  0  0  0  0
  1  2  1  0  0  0
  1 13  1  0  0  0
  2  3  1  0  0  0
  2 12  1  0  0  0
  2 71  1  0  0  0
  3  4  1  0  0  0
  3 11  1  0  0  0
  3 72  1  0  0  0
  4  5  1  0  0  0
  4 10  1  0  0  0
  4 73  1  0  0  0
  5  6  1  0  0  0
  5  9  1  0  0  0
  5 74  1  0  0  0
  6  7  1  0  0  0
  6 12  1  0  0  0
  6 75  1  0  0  0
  7  8  1  0  0  0
  7 76  1  0  0  0
  7 77  1  0  0  0
  8 78  1  0  0  0
  9 79  1  0  0  0
 10 80  1  0  0  0
 11 81  1  0  0  0
 13 14  1  0  0  0
 13 69  1  0  0  0
 13 82  1  0  0  0
 14 15  1  0  0  0
 14 68  1  0  0  0
 14 83  1  0  0  0
 15 16  1  0  0  0
 15 64  1  0  0  0
 15 84  1  0  0  0
 16 17  1  0  0  0
 17 18  2  0  0  0
 17 63  1  0  0  0
 18 19  1  0  0  0
 18 22  1  0  0  0
 19 20  2  0  0  0
 19 21  1  0  0  0
 22 23  1  0  0  0
 22 24  2  0  0  0
 23 85  1  0  0  0
 23 86  1  0  0  0
 23 87  1  0  0  0
 24 25  1  0  0  0
 24 62  1  0  0  0
 25 26  1  0  0  0
 25 61  2  0  0  0
 26 27  2  0  0  0
 26 33  1  0  0  0
 27 28  1  0  0  0
 27 32  1  0  0  0
 28 29  1  0  0  0
 28 30  2  0  0  0
 29 88  1  0  0  0
 29 89  1  0  0  0
 29 90  1  0  0  0
 30 31  1  0  0  0
 30 91  1  0  0  0
 31 33  2  0  0  0
 31 92  1  0  0  0
 32 93  1  0  0  0
 33 34  1  0  0  0
 34 35  1  0  0  0
 34 36  1  0  0  0
 34 62  1  0  0  0
 35 94  1  0  0  0
 35 95  1  0  0  0
 35 96  1  0  0  0
 36 37  1  0  0  0
 37 38  1  0  0  0
 38 39  1  0  0  0
 38 40  1  0  0  0
 38 60  1  0  0  0
 39 97  1  0  0  0
 39 98  1  0  0  0
 39 99  1  0  0  0
 40 41  2  0  0  0
 40 47  1  0  0  0
 41 42  1  0  0  0
 41100  1  0  0  0
 42 43  2  0  0  0
 42101  1  0  0  0
 43 44  1  0  0  0
 43 45  1  0  0  0
 44102  1  0  0  0
 44103  1  0  0  0
 44104  1  0  0  0
 45 46  1  0  0  0
 45 47  2  0  0  0
 46105  1  0  0  0
 47 48  1  0  0  0
 48 49  1  0  0  0
 48 59  2  0  0  0
 49 50  2  0  0  0
 49 60  1  0  0  0
 50 51  1  0  0  0
 50 52  1  0  0  0
 51106  1  0  0  0
 51107  1  0  0  0
 51108  1  0  0  0
 52 53  1  0  0  0
 52 56  2  0  0  0
 53 54  2  0  0  0
 53 55  1  0  0  0
 56 57  1  0  0  0
 56 58  1  0  0  0
 57 60  2  0  0  0
 57109  1  0  0  0
 58110  1  0  0  0
 62 63  2  0  0  0
 63111  1  0  0  0
 64 65  1  0  0  0
 65 66  1  0  0  0
 65 69  1  0  0  0
 65112  1  0  0  0
 66 67  1  0  0  0
 66113  1  0  0  0
 66114  1  0  0  0
 67115  1  0  0  0
 68116  1  0  0  0
 69 70  1  0  0  0
 69117  1  0  0  0
 70118  1  0  0  0
M  CHG  2  21  -1  55  -1
M  END
> <s_m_entry_id>
18

> <s_m_entry_name>
streptomedb.22

> <i_qp_#stars>
14

> <i_qp_#amine>
0

> <i_qp_#amidine>
0

> <i_qp_#acid>
2

> <i_qp_#amide>
0

> <i_qp_#rotor>
21

> <i_qp_#rtvFG>
3

> <i_qp_CNS>
-2

> <r_qp_mol_MW>
   978.910

> <r_qp_dipole>
     7.474

> <r_qp_SASA>
  1171.344

> <r_qp_FOSA>
   557.844

> <r_qp_FISA>
   487.160

> <r_qp_PISA>
   126.339

> <r_qp_WPSA>
     0.000

> <r_qp_volume>
  2431.517

> <r_qp_donorHB>
     9.000

> <r_qp_accptHB>
    26.500

> <r_qp_dip^2/V>
   0.0229760

> <r_qp_ACxDN^.5/SA>
   0.0678710

> <r_qp_glob>
   0.7465620

> <r_qp_QPpolrz>
    78.878

> <r_qp_QPlogPC16>
    27.100

> <r_qp_QPlogPoct>
    55.662

> <r_qp_QPlogPw>
    41.362

> <r_qp_QPlogPo/w>
     0.372

> <r_qp_QPlogS>
    -4.290

> <r_qp_CIQPlogS>
    -9.328

> <r_qp_QPlogHERG>
    -2.620

> <r_qp_QPPCaco>
     0.015

> <r_qp_QPlogBB>
    -6.529

> <r_qp_QPPMDCK>
     0.005

> <r_qp_QPlogKp>
    -8.037

> <r_qp_IP(eV)>
     9.210

> <r_qp_EA(eV)>
     1.360

> <i_qp_#metab>
14

> <r_qp_QPlogKhsa>
    -1.345

> <i_qp_HumanOralAbsorption>
1

> <r_qp_PercentHumanOralAbsorption>
     0.000

> <r_qp_SAfluorine>
     0.000

> <r_qp_SAamideO>
     0.000

> <r_qp_PSA>
   339.609

> <i_qp_#NandO>
22

> <i_qp_RuleOfFive>
3

> <i_qp_RuleOfThree>
2

> <i_qp_#ringatoms>
40

> <i_qp_#in34>
0

> <i_qp_#in56>
40

> <i_qp_#noncon>
12

> <i_qp_#nonHatm>
70

> <r_qp_Jm>
0

$$$$
scopoletin
                    3D
 Structure written by MMmdl.
 22 23  0  0  1  0            999 V2000
    6.0810   -1.7090    0.0010 O   0  0  0  0  0  0
    7.3110   -1.0500   -0.0010 C   0  0  0  0  0  0
    7.2810    0.4200    0.0040 C   0  0  0  0  0  0
    6.1400    1.1090    0.0100 C   0  0  0  0  0  0
    4.8680    0.4050    0.0120 C   0  0  0  0  0  0
    3.6450    1.0840    0.0180 C   0  0  0  0  0  0
    2.4390    0.3700    0.0180 C   0  0  0  0  0  0
    2.4780   -1.0360    0.0140 C   0  0  0  0  0  0
    3.6900   -1.7240    0.0080 C   0  0  0  0  0  0
    1.3000   -1.7360    0.0140 O   0  0  0  0  0  0
    1.1910    0.9380    0.0230 O   0  0  0  0  0  0
    1.1140    2.3570    0.0150 C   0  0  0  0  0  0
    8.3740   -1.6570   -0.0070 O   0  0  0  0  0  0
    4.8710   -0.9880    0.0070 C   0  0  0  0  0  0
    8.2430    0.9170    0.0030 H   0  0  0  0  0  0
    6.1430    2.1940    0.0140 H   0  0  0  0  0  0
    3.6520    2.1700    0.0220 H   0  0  0  0  0  0
    3.7320   -2.8080    0.0040 H   0  0  0  0  0  0
    1.4910   -2.6880    0.0100 H   0  0  0  0  0  0
    0.0550    2.6340    0.0150 H   0  0  0  0  0  0
    1.5660    2.7720   -0.8910 H   0  0  0  0  0  0
    1.5680    2.7820    0.9170 H   0  0  0  0  0  0
  1  2  1  0  0  0
  1 14  1  0  0  0
  2  3  1  0  0  0
  2 13  2  0  0  0
  3  4  2  0  0  0
  3 15  1  0  0  0
  4  5  1  0  0  0
  4 16  1  0  0  0
  5  6  2  0  0  0
  5 14  1  0  0  0
  6  7  1  0  0  0
  6 17  1  0  0  0
  7  8  2  0  0  0
  7 11  1  0  0  0
  8  9  1  0  0  0
  8 10  1  0  0  0
  9 14  2  0  0  0
  9 18  1  0  0  0
 10 19  1  0  0  0
 11 12  1  0  0  0
 12 20  1  0  0  0
 12 21  1  0  0  0
 12 22  1  0  0  0
M  END
> <s_m_entry_id>
19

> <s_m_entry_name>
streptomedb.23

> <i_qp_#stars>
0

> <i_qp_#amine>
0

> <i_qp_#amidine>
0

> <i_qp_#acid>
0

> <i_qp_#amide>
0

> <i_qp_#rotor>
2

> <i_qp_#rtvFG>
1

> <i_qp_CNS>
0

> <r_qp_mol_MW>
   192.171

> <r_qp_dipole>
     5.273

> <r_qp_SASA>
   379.539

> <r_qp_FOSA>
    92.441

> <r_qp_FISA>
   121.859

> <r_qp_PISA>
   165.240

> <r_qp_WPSA>
     0.000

> <r_qp_volume>
   611.363

> <r_qp_donorHB>
     1.000

> <r_qp_accptHB>
     4.000

> <r_qp_dip^2/V>
   0.0454780

> <r_qp_ACxDN^.5/SA>
   0.0105390

> <r_qp_glob>
   0.9178550

> <r_qp_QPpolrz>
    18.607

> <r_qp_QPlogPC16>
     6.306

> <r_qp_QPlogPoct>
     9.980

> <r_qp_QPlogPw>
     7.549

> <r_qp_QPlogPo/w>
     0.853

> <r_qp_QPlogS>
    -1.656

> <r_qp_CIQPlogS>
    -2.203

> <r_qp_QPlogHERG>
    -3.649

> <r_qp_QPPCaco>
   692.330

> <r_qp_QPlogBB>
    -0.521

> <r_qp_QPPMDCK>
   332.466

> <r_qp_QPlogKp>
    -2.991

> <r_qp_IP(eV)>
     8.988

> <r_qp_EA(eV)>
     0.957

> <i_qp_#metab>
2

> <r_qp_QPlogKhsa>
    -0.490

> <i_qp_HumanOralAbsorption>
3

> <r_qp_PercentHumanOralAbsorption>
    82.778

> <r_qp_SAfluorine>
     0.000

> <r_qp_SAamideO>
     0.000

> <r_qp_PSA>
    70.282

> <i_qp_#NandO>
4

> <i_qp_RuleOfFive>
0

> <i_qp_RuleOfThree>
0

> <i_qp_#ringatoms>
10

> <i_qp_#in34>
0

> <i_qp_#in56>
10

> <i_qp_#noncon>
0

> <i_qp_#nonHatm>
14

> <r_qp_Jm>
4.477956

$$$$
RHODOMYCIN A
                    3D
 Structure written by MMmdl.
100105  0  0  1  0            999 V2000
    4.9410   -2.0380   -0.8120 O   0  0  0  0  0  0
    5.5890    1.6320    1.3800 O   0  0  0  0  0  0
    5.5550    0.5080   -3.3450 O   0  0  0  0  0  0
    5.9470   -4.1910   -0.8990 O   0  0  0  0  0  0
    3.4200    2.5590    1.0590 O   0  0  0  0  0  0
    8.3330   -2.3290   -2.3280 O   0  0  0  0  0  0
    4.9770   -6.2120    0.9320 O   0  0  0  0  0  0
    8.0380    1.3200    1.8240 O   0  0  0  0  0  0
    2.9790    4.7470   -0.8120 O   0  0  0  0  0  0
   10.7700   -2.4590   -1.8800 O   0  0  0  0  0  0
   10.4690    1.1120    2.0470 O   0  0  0  0  0  0
   12.9490    1.1420    2.3900 O   0  0  0  0  0  0
    2.6620   -4.6530    1.7840 N   0  3  0  0  0  0
    5.0330    6.3360   -0.0230 N   0  3  0  0  0  0
    4.9680    0.0430   -2.1170 C   0  0  1  0  0  0
    5.7530   -1.2550   -1.7050 C   0  0  1  0  0  0
    5.1000    1.1890   -1.0700 C   0  0  0  0  0  0
    5.5370    0.6930    0.3200 C   0  0  1  0  0  0
    7.0190   -0.8870   -0.9510 C   0  0  0  0  0  0
    6.9200    0.0580    0.1050 C   0  0  0  0  0  0
    3.4800   -0.3040   -2.4000 C   0  0  0  0  0  0
    4.7990   -3.4010   -1.2050 C   0  0  1  0  0  0
    4.7650    2.7720    1.4680 C   0  0  2  0  0  0
    3.8460   -4.0520    1.0080 C   0  0  2  0  0  0
    3.5700   -3.9650   -0.4930 C   0  0  0  0  0  0
    4.5580    5.2220    0.9330 C   0  0  2  0  0  0
    5.3930    3.9530    0.7340 C   0  0  0  0  0  0
    8.2640   -1.4410   -1.2860 C   0  0  0  0  0  0
    5.1450   -4.8400    1.2930 C   0  0  2  0  0  0
    8.0900    0.4050    0.8020 C   0  0  0  0  0  0
    3.0720    4.9250    0.6130 C   0  0  2  0  0  0
    6.2940   -4.2070    0.4920 C   0  0  1  0  0  0
    2.5830    3.6790    1.3740 C   0  0  1  0  0  0
    9.4190   -1.0740   -0.5880 C   0  0  0  0  0  0
    2.6640    0.7750   -3.1080 C   0  0  0  0  0  0
    9.3280   -0.1530    0.4460 C   0  0  0  0  0  0
    7.6030   -4.9760    0.6300 C   0  0  0  0  0  0
    1.1520    3.3010    1.0120 C   0  0  0  0  0  0
   10.7270   -1.6420   -0.9640 C   0  0  0  0  0  0
   10.5440    0.2770    1.1420 C   0  0  0  0  0  0
    1.8940   -5.7610    1.1060 C   0  0  0  0  0  0
    1.7200   -3.6030    2.3150 C   0  0  0  0  0  0
   11.8480   -0.2600    0.7560 C   0  0  0  0  0  0
   11.9410   -1.2050   -0.2600 C   0  0  0  0  0  0
    6.5160    6.4010   -0.2760 C   0  0  0  0  0  0
    4.5190    7.6970    0.3750 C   0  0  0  0  0  0
   13.0010    0.1910    1.4040 C   0  0  0  0  0  0
   13.1900   -1.7160   -0.6230 C   0  0  0  0  0  0
   14.2470   -0.3130    1.0480 C   0  0  0  0  0  0
   14.3410   -1.2700    0.0350 C   0  0  0  0  0  0
    5.1430    1.3520   -3.5970 H   0  0  0  0  0  0
    9.2820   -2.5980   -2.4360 H   0  0  0  0  0  0
    5.2590   -6.3160    0.0020 H   0  0  0  0  0  0
    8.9490    1.4450    2.1830 H   0  0  0  0  0  0
    2.8980    3.7880   -0.9860 H   0  0  0  0  0  0
   11.9980    1.3860    2.5120 H   0  0  0  0  0  0
    3.0750   -5.1130    2.6090 H   0  0  0  0  0  0
    4.5640    6.0950   -0.9170 H   0  0  0  0  0  0
    5.9900   -1.8160   -2.6170 H   0  0  0  0  0  0
    5.8340    1.9220   -1.4330 H   0  0  0  0  0  0
    4.1630    1.7420   -1.0070 H   0  0  0  0  0  0
    4.8460   -0.0830    0.6680 H   0  0  0  0  0  0
    3.4410   -1.1950   -3.0400 H   0  0  0  0  0  0
    2.9740   -0.5600   -1.4610 H   0  0  0  0  0  0
    4.6200   -3.4620   -2.2850 H   0  0  0  0  0  0
    4.7500    3.0140    2.5380 H   0  0  0  0  0  0
    3.9810   -3.0410    1.4140 H   0  0  0  0  0  0
    2.6980   -3.3270   -0.6790 H   0  0  0  0  0  0
    3.3650   -4.9580   -0.9080 H   0  0  0  0  0  0
    4.6780    5.5950    1.9580 H   0  0  0  0  0  0
    6.4190    4.0920    1.0930 H   0  0  0  0  0  0
    5.4630    3.7320   -0.3350 H   0  0  0  0  0  0
    5.3740   -4.8120    2.3640 H   0  0  0  0  0  0
    2.4390    5.7780    0.8740 H   0  0  0  0  0  0
    6.4660   -3.1810    0.8390 H   0  0  0  0  0  0
    2.6270    3.8630    2.4550 H   0  0  0  0  0  0
    3.0510    0.9750   -4.1120 H   0  0  0  0  0  0
    2.6440    1.7140   -2.5500 H   0  0  0  0  0  0
    1.6280    0.4370   -3.2220 H   0  0  0  0  0  0
    7.5280   -5.9830    0.2050 H   0  0  0  0  0  0
    7.9070   -5.0560    1.6780 H   0  0  0  0  0  0
    8.4000   -4.4680    0.0760 H   0  0  0  0  0  0
    1.0640    2.9930   -0.0360 H   0  0  0  0  0  0
    0.4630    4.1310    1.1960 H   0  0  0  0  0  0
    0.8270    2.4430    1.6110 H   0  0  0  0  0  0
    1.3210   -5.3370    0.2770 H   0  0  0  0  0  0
    1.2190   -6.2000    1.8460 H   0  0  0  0  0  0
    2.5900   -6.5230    0.7580 H   0  0  0  0  0  0
    1.2740   -3.0770    1.4680 H   0  0  0  0  0  0
    2.2960   -2.9200    2.9450 H   0  0  0  0  0  0
    0.9550   -4.1010    2.9180 H   0  0  0  0  0  0
    7.0270    6.5050    0.6840 H   0  0  0  0  0  0
    6.7180    7.2630   -0.9180 H   0  0  0  0  0  0
    6.8260    5.4960   -0.8040 H   0  0  0  0  0  0
    4.9510    7.9600    1.3440 H   0  0  0  0  0  0
    3.4300    7.6660    0.4260 H   0  0  0  0  0  0
    4.8200    8.4130   -0.3950 H   0  0  0  0  0  0
   13.2800   -2.4540   -1.4180 H   0  0  0  0  0  0
   15.1420    0.0400    1.5530 H   0  0  0  0  0  0
   15.3140   -1.6650   -0.2480 H   0  0  0  0  0  0
  1 16  1  0  0  0
  1 22  1  0  0  0
  2 18  1  0  0  0
  2 23  1  0  0  0
  3 15  1  0  0  0
  3 51  1  0  0  0
  4 22  1  0  0  0
  4 32  1  0  0  0
  5 23  1  0  0  0
  5 33  1  0  0  0
  6 28  1  0  0  0
  6 52  1  0  0  0
  7 29  1  0  0  0
  7 53  1  0  0  0
  8 30  1  0  0  0
  8 54  1  0  0  0
  9 31  1  0  0  0
  9 55  1  0  0  0
 10 39  2  0  0  0
 11 40  2  0  0  0
 12 47  1  0  0  0
 12 56  1  0  0  0
 13 24  1  0  0  0
 13 41  1  0  0  0
 13 42  1  0  0  0
 13 57  1  0  0  0
 14 26  1  0  0  0
 14 45  1  0  0  0
 14 46  1  0  0  0
 14 58  1  0  0  0
 15 16  1  0  0  0
 15 17  1  0  0  0
 15 21  1  0  0  0
 16 19  1  0  0  0
 16 59  1  0  0  0
 17 18  1  0  0  0
 17 60  1  0  0  0
 17 61  1  0  0  0
 18 20  1  0  0  0
 18 62  1  0  0  0
 19 20  2  0  0  0
 19 28  1  0  0  0
 20 30  1  0  0  0
 21 35  1  0  0  0
 21 63  1  0  0  0
 21 64  1  0  0  0
 22 25  1  0  0  0
 22 65  1  0  0  0
 23 27  1  0  0  0
 23 66  1  0  0  0
 24 25  1  0  0  0
 24 29  1  0  0  0
 24 67  1  0  0  0
 25 68  1  0  0  0
 25 69  1  0  0  0
 26 27  1  0  0  0
 26 31  1  0  0  0
 26 70  1  0  0  0
 27 71  1  0  0  0
 27 72  1  0  0  0
 28 34  2  0  0  0
 29 32  1  0  0  0
 29 73  1  0  0  0
 30 36  2  0  0  0
 31 33  1  0  0  0
 31 74  1  0  0  0
 32 37  1  0  0  0
 32 75  1  0  0  0
 33 38  1  0  0  0
 33 76  1  0  0  0
 34 36  1  0  0  0
 34 39  1  0  0  0
 35 77  1  0  0  0
 35 78  1  0  0  0
 35 79  1  0  0  0
 36 40  1  0  0  0
 37 80  1  0  0  0
 37 81  1  0  0  0
 37 82  1  0  0  0
 38 83  1  0  0  0
 38 84  1  0  0  0
 38 85  1  0  0  0
 39 44  1  0  0  0
 40 43  1  0  0  0
 41 86  1  0  0  0
 41 87  1  0  0  0
 41 88  1  0  0  0
 42 89  1  0  0  0
 42 90  1  0  0  0
 42 91  1  0  0  0
 43 44  2  0  0  0
 43 47  1  0  0  0
 44 48  1  0  0  0
 45 92  1  0  0  0
 45 93  1  0  0  0
 45 94  1  0  0  0
 46 95  1  0  0  0
 46 96  1  0  0  0
 46 97  1  0  0  0
 47 49  2  0  0  0
 48 50  2  0  0  0
 48 98  1  0  0  0
 49 50  1  0  0  0
 49 99  1  0  0  0
 50100  1  0  0  0
M  CHG  2  13   1  14   1
M  END
> <s_m_entry_id>
20

> <s_m_entry_name>
streptomedb.25

> <i_qp_#stars>
4

> <i_qp_#amine>
2

> <i_qp_#amidine>
0

> <i_qp_#acid>
0

> <i_qp_#amide>
0

> <i_qp_#rotor>
13

> <i_qp_#rtvFG>
2

> <i_qp_CNS>
-2

> <r_qp_mol_MW>
   700.781

> <r_qp_dipole>
     2.526

> <r_qp_SASA>
   975.179

> <r_qp_FOSA>
   604.153

> <r_qp_FISA>
   224.456

> <r_qp_PISA>
   146.570

> <r_qp_WPSA>
     0.000

> <r_qp_volume>
  1954.016

> <r_qp_donorHB>
     3.000

> <r_qp_accptHB>
    18.200

> <r_qp_dip^2/V>
   0.0032640

> <r_qp_ACxDN^.5/SA>
   0.0323260

> <r_qp_glob>
   0.7751150

> <r_qp_QPpolrz>
    65.098

> <r_qp_QPlogPC16>
    19.618

> <r_qp_QPlogPoct>
    36.303

> <r_qp_QPlogPw>
    24.043

> <r_qp_QPlogPo/w>
     1.278

> <r_qp_QPlogS>
    -2.638

> <r_qp_CIQPlogS>
    -4.794

> <r_qp_QPlogHERG>
    -7.322

> <r_qp_QPPCaco>
     4.583

> <r_qp_QPlogBB>
    -1.914

> <r_qp_QPPMDCK>
     1.795

> <r_qp_QPlogKp>
    -8.017

> <r_qp_IP(eV)>
     8.881

> <r_qp_EA(eV)>
     2.043

> <i_qp_#metab>
10

> <r_qp_QPlogKhsa>
    -0.282

> <i_qp_HumanOralAbsorption>
1

> <r_qp_PercentHumanOralAbsorption>
     7.388

> <r_qp_SAfluorine>
     0.000

> <r_qp_SAamideO>
     0.000

> <r_qp_PSA>
   188.307

> <i_qp_#NandO>
14

> <i_qp_RuleOfFive>
3

> <i_qp_RuleOfThree>
2

> <i_qp_#ringatoms>
30

> <i_qp_#in34>
0

> <i_qp_#in56>
30

> <i_qp_#noncon>
14

> <i_qp_#nonHatm>
50

> <r_qp_Jm>
1.5e-05

$$$$
Leucodopachrome
                    3D
 Structure written by MMmdl.
 22 23  0  0  1  0            999 V2000
    8.5830   -1.0830   -0.6430 O   0  0  0  0  0  0
    0.9300   -1.1300   -0.2790 O   0  0  0  0  0  0
    1.1110    1.5460   -0.2890 O   0  0  0  0  0  0
    8.5830    1.1930   -0.4370 O   0  5  0  0  0  0
    5.9130    1.1280    0.2300 N   0  0  0  0  0  0
    6.7690   -0.0360    0.4940 C   0  0  1  0  0  0
    5.9060   -1.2860    0.2020 C   0  0  0  0  0  0
    4.5280   -0.7020    0.1010 C   0  0  0  0  0  0
    4.6140    0.6970    0.0860 C   0  0  0  0  0  0
    3.3180   -1.3670   -0.0210 C   0  0  0  0  0  0
    3.4800    1.4750   -0.0390 C   0  0  0  0  0  0
    8.1010    0.0300   -0.2830 C   0  0  0  0  0  0
    2.1780   -0.5830   -0.1500 C   0  0  0  0  0  0
    2.2620    0.8180   -0.1580 C   0  0  0  0  0  0
    1.0270   -2.0980   -0.2680 H   0  0  0  0  0  0
    0.4150    0.8630   -0.3630 H   0  0  0  0  0  0
    6.2930    2.0600    0.1530 H   0  0  0  0  0  0
    7.0300   -0.0270    1.5610 H   0  0  0  0  0  0
    6.1680   -1.7770   -0.7400 H   0  0  0  0  0  0
    5.9720   -2.0070    1.0230 H   0  0  0  0  0  0
    3.2830   -2.4500   -0.0230 H   0  0  0  0  0  0
    3.5350    2.5560   -0.0450 H   0  0  0  0  0  0
  1 12  2  0  0  0
  2 13  1  0  0  0
  2 15  1  0  0  0
  3 14  1  0  0  0
  3 16  1  0  0  0
  4 12  1  0  0  0
  5  6  1  0  0  0
  5  9  1  0  0  0
  5 17  1  0  0  0
  6  7  1  0  0  0
  6 12  1  0  0  0
  6 18  1  0  0  0
  7  8  1  0  0  0
  7 19  1  0  0  0
  7 20  1  0  0  0
  8  9  2  0  0  0
  8 10  1  0  0  0
  9 11  1  0  0  0
 10 13  2  0  0  0
 10 21  1  0  0  0
 11 14  2  0  0  0
 11 22  1  0  0  0
 13 14  1  0  0  0
M  CHG  1   4  -1
M  END
> <s_m_entry_id>
21

> <s_m_entry_name>
streptomedb.26

> <i_qp_#stars>
1

> <i_qp_#amine>
1

> <i_qp_#amidine>
0

> <i_qp_#acid>
1

> <i_qp_#amide>
0

> <i_qp_#rotor>
3

> <i_qp_#rtvFG>
0

> <i_qp_CNS>
-2

> <r_qp_mol_MW>
   195.174

> <r_qp_dipole>
     3.105

> <r_qp_SASA>
   381.972

> <r_qp_FOSA>
    62.655

> <r_qp_FISA>
   221.751

> <r_qp_PISA>
    97.565

> <r_qp_WPSA>
     0.000

> <r_qp_volume>
   608.228

> <r_qp_donorHB>
     4.000

> <r_qp_accptHB>
     4.500

> <r_qp_dip^2/V>
   0.0158510

> <r_qp_ACxDN^.5/SA>
   0.0235620

> <r_qp_glob>
   0.9088900

> <r_qp_QPpolrz>
    17.193

> <r_qp_QPlogPC16>
     7.096

> <r_qp_QPlogPoct>
    14.044

> <r_qp_QPlogPw>
    12.439

> <r_qp_QPlogPo/w>
    -2.389

> <r_qp_QPlogS>
    -0.805

> <r_qp_CIQPlogS>
    -0.800

> <r_qp_QPlogHERG>
    -2.390

> <r_qp_QPPCaco>
     4.938

> <r_qp_QPlogBB>
    -1.008

> <r_qp_QPPMDCK>
     2.237

> <r_qp_QPlogKp>
    -7.037

> <r_qp_IP(eV)>
     8.232

> <r_qp_EA(eV)>
    -0.180

> <i_qp_#metab>
4

> <r_qp_QPlogKhsa>
    -0.826

> <i_qp_HumanOralAbsorption>
2

> <r_qp_PercentHumanOralAbsorption>
    25.373

> <r_qp_SAfluorine>
     0.000

> <r_qp_SAamideO>
     0.000

> <r_qp_PSA>
   106.496

> <i_qp_#NandO>
5

> <i_qp_RuleOfFive>
0

> <i_qp_RuleOfThree>
1

> <i_qp_#ringatoms>
9

> <i_qp_#in34>
0

> <i_qp_#in56>
9

> <i_qp_#noncon>
2

> <i_qp_#nonHatm>
14

> <r_qp_Jm>
0.002807

$$$$
20055049
                    3D
 Structure written by MMmdl.
 99101  0  0  1  0            999 V2000
   11.3500    1.5750    0.2690 O   0  0  0  0  0  0
   10.2020    3.4540    1.0060 O   0  0  0  0  0  0
   14.0040    4.0120   -1.8340 O   0  0  0  0  0  0
   12.0230   -2.8630    0.0410 O   0  0  0  0  0  0
   13.6170   -3.6370   -1.5110 O   0  0  0  0  0  0
    9.1970    4.9830   -0.8490 O   0  0  0  0  0  0
   15.0940    3.1070    0.0470 O   0  0  0  0  0  0
   12.3280   -5.5350    0.3610 O   0  0  0  0  0  0
   14.7500    0.9980    0.8570 O   0  5  0  0  0  0
   16.2170   -6.2550   -1.2100 O   0  0  0  0  0  0
    6.8980    5.8290   -0.9550 O   0  0  0  0  0  0
    2.1040    1.6480    0.5380 O   0  0  0  0  0  0
    0.8430    2.6580   -1.1000 O   0  0  0  0  0  0
   14.5850   -6.7730    1.0410 N   0  3  0  0  0  0
   12.2070    0.9160   -0.6750 C   0  0  1  0  0  0
   13.4350    1.7760   -1.0000 C   0  0  1  0  0  0
   10.8210    2.8460   -0.1340 C   0  0  1  0  0  0
   12.9290    3.1220   -1.5360 C   0  0  1  0  0  0
   11.9680    3.7800   -0.5570 C   0  0  0  0  0  0
   12.5610   -0.4760   -0.1270 C   0  0  0  0  0  0
    9.7160    2.6320   -1.2000 C   0  0  0  0  0  0
   11.7230   -1.6470   -0.6680 C   0  0  2  0  0  0
    8.6680    3.7510   -1.3550 C   0  0  1  0  0  0
   14.5090    1.9760    0.1000 C   0  0  0  0  0  0
   13.3520   -3.3590   -0.1370 C   0  0  2  0  0  0
   13.4180   -4.6480    0.7030 C   0  0  2  0  0  0
   14.7110   -5.4050    0.4400 C   0  0  2  0  0  0
    7.3400    3.4670   -0.6160 C   0  0  0  0  0  0
   14.9630   -5.5900   -1.0650 C   0  0  1  0  0  0
   14.9080   -4.2130   -1.7400 C   0  0  1  0  0  0
   10.2320   -1.4290   -0.6150 C   0  0  0  0  0  0
    6.2670    4.5350   -0.9260 C   0  0  1  0  0  0
   15.1080   -4.3050   -3.2480 C   0  0  0  0  0  0
    5.1260    4.5940    0.1030 C   0  0  0  0  0  0
    9.3810   -2.0000    0.2510 C   0  0  0  0  0  0
    4.1310    3.4690    0.0360 C   0  0  0  0  0  0
    7.9490   -1.8260    0.2040 C   0  0  0  0  0  0
    2.8710    3.6450   -0.3890 C   0  0  0  0  0  0
    7.2190   -2.0390   -0.9020 C   0  0  0  0  0  0
    1.8300    2.6040   -0.3820 C   0  0  0  0  0  0
    5.7900   -1.8590   -0.9860 C   0  0  0  0  0  0
    1.1750    0.5410    0.6410 C   0  0  1  0  0  0
    1.4840   -0.5090   -0.4640 C   0  0  1  0  0  0
    4.9070   -2.3270   -0.0910 C   0  0  0  0  0  0
    2.9450   -0.9090   -0.4350 C   0  0  0  0  0  0
    1.3040    0.0070    2.0670 C   0  0  0  0  0  0
    0.4930   -1.6760   -0.4290 C   0  0  0  0  0  0
    3.4780   -2.1110   -0.1720 C   0  0  0  0  0  0
    9.8420    4.2990    0.6540 H   0  0  0  0  0  0
   14.6400    3.8980   -1.0580 H   0  0  0  0  0  0
    8.4260    5.6090   -0.8840 H   0  0  0  0  0  0
   11.5770   -4.9280    0.1720 H   0  0  0  0  0  0
   16.3410   -6.4850   -2.1510 H   0  0  0  0  0  0
    6.2160    6.4710   -1.2310 H   0  0  0  0  0  0
   15.2830   -7.4050    0.6220 H   0  0  0  0  0  0
   13.6320   -7.1160    0.8200 H   0  0  0  0  0  0
   14.6920   -6.7840    2.0620 H   0  0  0  0  0  0
   11.6500    0.7770   -1.6100 H   0  0  0  0  0  0
   13.9950    1.2860   -1.8110 H   0  0  0  0  0  0
   12.4120    2.9550   -2.4880 H   0  0  0  0  0  0
   11.6010    4.7220   -0.9770 H   0  0  0  0  0  0
   12.5250    4.0900    0.3380 H   0  0  0  0  0  0
   13.5940   -0.7040   -0.4100 H   0  0  0  0  0  0
   12.5190   -0.4840    0.9700 H   0  0  0  0  0  0
   10.1910    2.4750   -2.1760 H   0  0  0  0  0  0
    9.1940    1.6870   -1.0020 H   0  0  0  0  0  0
   11.9680   -1.8020   -1.7270 H   0  0  0  0  0  0
    8.4580    3.8870   -2.4220 H   0  0  0  0  0  0
   14.0890   -2.6460    0.2490 H   0  0  0  0  0  0
   13.2990   -4.4160    1.7670 H   0  0  0  0  0  0
   15.5730   -4.9340    0.9260 H   0  0  0  0  0  0
    6.9520    2.4750   -0.8750 H   0  0  0  0  0  0
    7.5370    3.4740    0.4640 H   0  0  0  0  0  0
   14.1890   -6.2430   -1.4900 H   0  0  0  0  0  0
   15.6840   -3.5490   -1.3370 H   0  0  0  0  0  0
    9.8350   -0.7760   -1.3900 H   0  0  0  0  0  0
    5.8680    4.3600   -1.9330 H   0  0  0  0  0  0
   14.3540   -4.9560   -3.7050 H   0  0  0  0  0  0
   16.1020   -4.6850   -3.5020 H   0  0  0  0  0  0
   14.9890   -3.3180   -3.7080 H   0  0  0  0  0  0
    5.5450    4.6320    1.1170 H   0  0  0  0  0  0
    4.5990    5.5520   -0.0100 H   0  0  0  0  0  0
    9.7540   -2.6210    1.0610 H   0  0  0  0  0  0
    4.4590    2.5020    0.4130 H   0  0  0  0  0  0
    7.4790   -1.5440    1.1420 H   0  0  0  0  0  0
    2.5390    4.5990   -0.7840 H   0  0  0  0  0  0
    7.7080   -2.3150   -1.8340 H   0  0  0  0  0  0
    5.4460   -1.3240   -1.8680 H   0  0  0  0  0  0
    0.1510    0.9160    0.5170 H   0  0  0  0  0  0
    1.3440   -0.0150   -1.4350 H   0  0  0  0  0  0
    5.2410   -2.9160    0.7580 H   0  0  0  0  0  0
    3.6260   -0.0810   -0.6360 H   0  0  0  0  0  0
    2.3190   -0.3480    2.2760 H   0  0  0  0  0  0
    0.5970   -0.8030    2.2660 H   0  0  0  0  0  0
    1.1070    0.8110    2.7860 H   0  0  0  0  0  0
    0.5800   -2.2720    0.4850 H   0  0  0  0  0  0
    0.6530   -2.3470   -1.2800 H   0  0  0  0  0  0
   -0.5370   -1.3080   -0.4920 H   0  0  0  0  0  0
    2.8550   -2.9650    0.0780 H   0  0  0  0  0  0
  1 15  1  0  0  0
  1 17  1  0  0  0
  2 17  1  0  0  0
  2 49  1  0  0  0
  3 18  1  0  0  0
  3 50  1  0  0  0
  4 22  1  0  0  0
  4 25  1  0  0  0
  5 25  1  0  0  0
  5 30  1  0  0  0
  6 23  1  0  0  0
  6 51  1  0  0  0
  7 24  2  0  0  0
  8 26  1  0  0  0
  8 52  1  0  0  0
  9 24  1  0  0  0
 10 29  1  0  0  0
 10 53  1  0  0  0
 11 32  1  0  0  0
 11 54  1  0  0  0
 12 40  1  0  0  0
 12 42  1  0  0  0
 13 40  2  0  0  0
 14 27  1  0  0  0
 14 55  1  0  0  0
 14 56  1  0  0  0
 14 57  1  0  0  0
 15 16  1  0  0  0
 15 20  1  0  0  0
 15 58  1  0  0  0
 16 18  1  0  0  0
 16 24  1  0  0  0
 16 59  1  0  0  0
 17 19  1  0  0  0
 17 21  1  0  0  0
 18 19  1  0  0  0
 18 60  1  0  0  0
 19 61  1  0  0  0
 19 62  1  0  0  0
 20 22  1  0  0  0
 20 63  1  0  0  0
 20 64  1  0  0  0
 21 23  1  0  0  0
 21 65  1  0  0  0
 21 66  1  0  0  0
 22 31  1  0  0  0
 22 67  1  0  0  0
 23 28  1  0  0  0
 23 68  1  0  0  0
 25 26  1  0  0  0
 25 69  1  0  0  0
 26 27  1  0  0  0
 26 70  1  0  0  0
 27 29  1  0  0  0
 27 71  1  0  0  0
 28 32  1  0  0  0
 28 72  1  0  0  0
 28 73  1  0  0  0
 29 30  1  0  0  0
 29 74  1  0  0  0
 30 33  1  0  0  0
 30 75  1  0  0  0
 31 35  2  0  0  0
 31 76  1  0  0  0
 32 34  1  0  0  0
 32 77  1  0  0  0
 33 78  1  0  0  0
 33 79  1  0  0  0
 33 80  1  0  0  0
 34 36  1  0  0  0
 34 81  1  0  0  0
 34 82  1  0  0  0
 35 37  1  0  0  0
 35 83  1  0  0  0
 36 38  2  0  0  0
 36 84  1  0  0  0
 37 39  2  0  0  0
 37 85  1  0  0  0
 38 40  1  0  0  0
 38 86  1  0  0  0
 39 41  1  0  0  0
 39 87  1  0  0  0
 41 44  2  0  0  0
 41 88  1  0  0  0
 42 43  1  0  0  0
 42 46  1  0  0  0
 42 89  1  0  0  0
 43 45  1  0  0  0
 43 47  1  0  0  0
 43 90  1  0  0  0
 44 48  1  0  0  0
 44 91  1  0  0  0
 45 48  2  0  0  0
 45 92  1  0  0  0
 46 93  1  0  0  0
 46 94  1  0  0  0
 46 95  1  0  0  0
 47 96  1  0  0  0
 47 97  1  0  0  0
 47 98  1  0  0  0
 48 99  1  0  0  0
M  CHG  2   9  -1  14   1
M  END
> <s_m_entry_id>
22

> <s_m_entry_name>
streptomedb.27

> <i_qp_#stars>
8

> <i_qp_#amine>
1

> <i_qp_#amidine>
0

> <i_qp_#acid>
1

> <i_qp_#amide>
0

> <i_qp_#rotor>
28

> <i_qp_#rtvFG>
3

> <i_qp_CNS>
-2

> <r_qp_mol_MW>
   681.776

> <r_qp_dipole>
     8.342

> <r_qp_SASA>
   988.239

> <r_qp_FOSA>
   589.593

> <r_qp_FISA>
   339.561

> <r_qp_PISA>
    59.086

> <r_qp_WPSA>
     0.000

> <r_qp_volume>
  1993.163

> <r_qp_donorHB>
     8.000

> <r_qp_accptHB>
    17.400

> <r_qp_dip^2/V>
   0.0349150

> <r_qp_ACxDN^.5/SA>
   0.0498000

> <r_qp_glob>
   0.7750530

> <r_qp_QPpolrz>
    56.198

> <r_qp_QPlogPC16>
    21.279

> <r_qp_QPlogPoct>
    40.406

> <r_qp_QPlogPw>
    27.488

> <r_qp_QPlogPo/w>
    -0.532

> <r_qp_QPlogS>
    -2.486

> <r_qp_CIQPlogS>
    -4.627

> <r_qp_QPlogHERG>
    -4.372

> <r_qp_QPPCaco>
     0.377

> <r_qp_QPlogBB>
    -4.494

> <r_qp_QPPMDCK>
     0.139

> <r_qp_QPlogKp>
    -6.944

> <r_qp_IP(eV)>
     9.208

> <r_qp_EA(eV)>
     0.491

> <i_qp_#metab>
10

> <r_qp_QPlogKhsa>
    -0.919

> <i_qp_HumanOralAbsorption>
1

> <r_qp_PercentHumanOralAbsorption>
     0.000

> <r_qp_SAfluorine>
     0.000

> <r_qp_SAamideO>
     0.000

> <r_qp_PSA>
   228.981

> <i_qp_#NandO>
14

> <i_qp_RuleOfFive>
3

> <i_qp_RuleOfThree>
2

> <i_qp_#ringatoms>
12

> <i_qp_#in34>
0

> <i_qp_#in56>
12

> <i_qp_#noncon>
10

> <i_qp_#nonHatm>
48

> <r_qp_Jm>
0.000254

$$$$
LL-c10037alpha
                    3D
 Structure written by MMmdl.
 22 23  0  0  1  0            999 V2000
    7.4350    0.3240    0.7130 O   0  0  0  0  0  0
    5.9340   -2.1520    1.0490 O   0  0  0  0  0  0
    5.6210    2.8370   -0.5250 O   0  0  0  0  0  0
    1.6290    0.0100    0.4350 O   0  0  0  0  0  0
    3.3060    1.5800    0.0290 N   0  0  0  0  0  0
    7.0420   -0.5800   -0.3330 C   0  0  2  0  0  0
    6.9700    0.9070   -0.5150 C   0  0  1  0  0  0
    5.7760   -1.3410   -0.1100 C   0  0  2  0  0  0
    5.6850    1.6200   -0.3840 C   0  0  0  0  0  0
    4.5300   -0.5130    0.0300 C   0  0  0  0  0  0
    4.4550    0.8200   -0.0910 C   0  0  0  0  0  0
    2.0120    1.1660    0.2870 C   0  0  0  0  0  0
    1.0440    2.3200    0.3450 C   0  0  0  0  0  0
    5.0880   -2.5940    1.2270 H   0  0  0  0  0  0
    3.4690    2.5800   -0.0950 H   0  0  0  0  0  0
    7.8230   -1.1550   -0.8090 H   0  0  0  0  0  0
    7.7080    1.3750   -1.1540 H   0  0  0  0  0  0
    5.6330   -2.0190   -0.9590 H   0  0  0  0  0  0
    3.6290   -1.0870    0.2270 H   0  0  0  0  0  0
    1.4860    3.1700    0.8740 H   0  0  0  0  0  0
    0.1400    2.0130    0.8790 H   0  0  0  0  0  0
    0.7790    2.6220   -0.6720 H   0  0  0  0  0  0
  1  6  1  0  0  0
  1  7  1  0  0  0
  2  8  1  0  0  0
  2 14  1  0  0  0
  3  9  2  0  0  0
  4 12  2  0  0  0
  5 11  1  0  0  0
  5 12  1  0  0  0
  5 15  1  0  0  0
  6  7  1  0  0  0
  6  8  1  0  0  0
  6 16  1  0  0  0
  7  9  1  0  0  0
  7 17  1  0  0  0
  8 10  1  0  0  0
  8 18  1  0  0  0
  9 11  1  0  0  0
 10 11  2  0  0  0
 10 19  1  0  0  0
 12 13  1  0  0  0
 13 20  1  0  0  0
 13 21  1  0  0  0
 13 22  1  0  0  0
M  END
> <s_m_entry_id>
23

> <s_m_entry_name>
streptomedb.29

> <i_qp_#stars>
0

> <i_qp_#amine>
0

> <i_qp_#amidine>
0

> <i_qp_#acid>
0

> <i_qp_#amide>
0

> <i_qp_#rotor>
2

> <i_qp_#rtvFG>
2

> <i_qp_CNS>
-1

> <r_qp_mol_MW>
   183.163

> <r_qp_dipole>
     4.250

> <r_qp_SASA>
   360.584

> <r_qp_FOSA>
   182.142

> <r_qp_FISA>
   155.896

> <r_qp_PISA>
    22.547

> <r_qp_WPSA>
     0.000

> <r_qp_volume>
   580.631

> <r_qp_donorHB>
     1.000

> <r_qp_accptHB>
     7.200

> <r_qp_dip^2/V>
   0.0311020

> <r_qp_ACxDN^.5/SA>
   0.0199680

> <r_qp_glob>
   0.9334520

> <r_qp_QPpolrz>
    16.014

> <r_qp_QPlogPC16>
     5.371

> <r_qp_QPlogPoct>
    10.568

> <r_qp_QPlogPw>
     9.916

> <r_qp_QPlogPo/w>
    -0.890

> <r_qp_QPlogS>
    -0.549

> <r_qp_CIQPlogS>
    -0.427

> <r_qp_QPlogHERG>
    -2.716

> <r_qp_QPPCaco>
   329.258

> <r_qp_QPlogBB>
    -0.750

> <r_qp_QPPMDCK>
   148.890

> <r_qp_QPlogKp>
    -4.121

> <r_qp_IP(eV)>
     9.314

> <r_qp_EA(eV)>
     0.795

> <i_qp_#metab>
1

> <r_qp_QPlogKhsa>
    -1.026

> <i_qp_HumanOralAbsorption>
2

> <r_qp_PercentHumanOralAbsorption>
    66.794

> <r_qp_SAfluorine>
     0.000

> <r_qp_SAamideO>
     0.000

> <r_qp_PSA>
   101.063

> <i_qp_#NandO>
5

> <i_qp_RuleOfFive>
0

> <i_qp_RuleOfThree>
0

> <i_qp_#ringatoms>
7

> <i_qp_#in34>
3

> <i_qp_#in56>
4

> <i_qp_#noncon>
3

> <i_qp_#nonHatm>
13

> <r_qp_Jm>
3.912953

$$$$
Milbemycin alpha-2
                    3D
 Structure written by MMmdl.
 85 89  0  0  1  0            999 V2000
    9.8350   -1.7360    0.5780 O   0  0  0  0  0  0
    8.7170   -2.4660   -1.3950 O   0  0  0  0  0  0
    6.6010    0.8650    0.3740 O   0  0  0  0  0  0
    4.8440    5.7300    0.5710 O   0  0  0  0  0  0
    5.0480    3.4330   -1.9210 O   0  0  0  0  0  0
    3.1940    4.1600    2.1430 O   0  0  0  0  0  0
    5.2230    0.3790   -1.3970 O   0  0  0  0  0  0
    8.6420   -2.3220    0.0280 C   0  0  2  0  0  0
    5.0560    3.5610   -0.4910 C   0  0  1  0  0  0
    7.4130   -1.4500    0.3540 C   0  0  0  0  0  0
    7.6320   -0.0160   -0.1110 C   0  0  2  0  0  0
    8.4470   -3.7030    0.6740 C   0  0  0  0  0  0
    4.0790    4.7010   -0.0960 C   0  0  1  0  0  0
    4.6780    2.2060    0.1560 C   0  0  1  0  0  0
    9.6130   -4.7380   -1.2970 C   0  0  1  0  0  0
    9.5270   -4.6860    0.2340 C   0  0  0  0  0  0
    8.9320    0.5010    0.4850 C   0  0  0  0  0  0
   10.0960   -0.4050    0.1100 C   0  0  1  0  0  0
    9.7860   -3.3100   -1.8470 C   0  0  1  0  0  0
    2.8520    4.2800    0.7540 C   0  0  1  0  0  0
    6.3870    4.1260   -0.0580 C   0  0  0  0  0  0
    3.1940    1.9430    0.0310 C   0  0  0  0  0  0
    2.3250    2.9270    0.3300 C   0  0  0  0  0  0
    6.0950    5.1570    0.9750 C   0  0  0  0  0  0
    5.4950    1.0440   -0.4080 C   0  0  0  0  0  0
   11.4200    0.0830    0.7280 C   0  0  0  0  0  0
   10.7330   -5.6840   -1.7270 C   0  0  0  0  0  0
    9.7590   -3.2560   -3.3720 C   0  0  0  0  0  0
    7.5720    3.8390   -0.6250 C   0  0  0  0  0  0
    0.8400    2.7360    0.3170 C   0  0  0  0  0  0
   11.7220    1.5220    0.3920 C   0  0  0  0  0  0
   12.3360    2.0000   -0.7090 C   0  0  0  0  0  0
    8.8680    4.3400   -0.2210 C   0  0  0  0  0  0
    2.7100    5.2460    2.9240 C   0  0  0  0  0  0
   12.4660    3.4920   -1.0050 C   0  0  0  0  0  0
   11.3810    4.4680   -0.4660 C   0  0  2  0  0  0
    9.9860    4.0900   -0.9240 C   0  0  0  0  0  0
   12.9270    1.1170   -1.7790 C   0  0  0  0  0  0
   11.7040    5.8940   -0.9280 C   0  0  0  0  0  0
    5.3780    4.2690   -2.2960 H   0  0  0  0  0  0
    6.5100   -1.8510   -0.1230 H   0  0  0  0  0  0
    7.2230   -1.4450    1.4360 H   0  0  0  0  0  0
    7.6880    0.0400   -1.2060 H   0  0  0  0  0  0
    8.4640   -3.6230    1.7670 H   0  0  0  0  0  0
    7.4720   -4.1150    0.3820 H   0  0  0  0  0  0
    3.6830    5.1650   -1.0100 H   0  0  0  0  0  0
    4.8880    2.2300    1.2370 H   0  0  0  0  0  0
    8.6600   -5.1430   -1.6650 H   0  0  0  0  0  0
    9.3000   -5.6810    0.6350 H   0  0  0  0  0  0
   10.4940   -4.3870    0.6570 H   0  0  0  0  0  0
    9.0960    1.5210    0.1370 H   0  0  0  0  0  0
    8.8320    0.5620    1.5770 H   0  0  0  0  0  0
   10.2140   -0.4300   -0.9810 H   0  0  0  0  0  0
   10.7400   -2.8850   -1.5120 H   0  0  0  0  0  0
    2.0710    5.0410    0.6220 H   0  0  0  0  0  0
    2.8460    0.9520   -0.2460 H   0  0  0  0  0  0
    6.8350    5.9590    1.0290 H   0  0  0  0  0  0
    5.9750    4.7080    1.9660 H   0  0  0  0  0  0
   11.3770   -0.0190    1.8200 H   0  0  0  0  0  0
   12.2390   -0.5820    0.4280 H   0  0  0  0  0  0
   11.7150   -5.2910   -1.4440 H   0  0  0  0  0  0
   10.7270   -5.8420   -2.8100 H   0  0  0  0  0  0
   10.6140   -6.6660   -1.2560 H   0  0  0  0  0  0
    9.7810   -2.2150   -3.7140 H   0  0  0  0  0  0
    8.8350   -3.6950   -3.7640 H   0  0  0  0  0  0
   10.6130   -3.7760   -3.8150 H   0  0  0  0  0  0
    7.5860    3.1190   -1.4440 H   0  0  0  0  0  0
    0.3770    3.4160   -0.4060 H   0  0  0  0  0  0
    0.4220    2.9420    1.3070 H   0  0  0  0  0  0
    0.5610    1.7140    0.0420 H   0  0  0  0  0  0
   11.3370    2.2280    1.1250 H   0  0  0  0  0  0
    8.9360    4.8890    0.7150 H   0  0  0  0  0  0
    3.0510    5.1070    3.9530 H   0  0  0  0  0  0
    1.6150    5.2570    2.9190 H   0  0  0  0  0  0
    3.0970    6.1990    2.5530 H   0  0  0  0  0  0
   13.4510    3.8140   -0.6410 H   0  0  0  0  0  0
   12.4970    3.6150   -2.0980 H   0  0  0  0  0  0
   11.4180    4.4600    0.6310 H   0  0  0  0  0  0
    9.9190    3.5490   -1.8670 H   0  0  0  0  0  0
   13.9930    1.3350   -1.8960 H   0  0  0  0  0  0
   12.4280    1.3010   -2.7370 H   0  0  0  0  0  0
   12.8330    0.0490   -1.5670 H   0  0  0  0  0  0
   11.6780    5.9790   -2.0200 H   0  0  0  0  0  0
   12.7030    6.1930   -0.5910 H   0  0  0  0  0  0
   10.9880    6.6140   -0.5170 H   0  0  0  0  0  0
  1  8  1  0  0  0
  1 18  1  0  0  0
  2  8  1  0  0  0
  2 19  1  0  0  0
  3 11  1  0  0  0
  3 25  1  0  0  0
  4 13  1  0  0  0
  4 24  1  0  0  0
  5  9  1  0  0  0
  5 40  1  0  0  0
  6 20  1  0  0  0
  6 34  1  0  0  0
  7 25  2  0  0  0
  8 10  1  0  0  0
  8 12  1  0  0  0
  9 13  1  0  0  0
  9 14  1  0  0  0
  9 21  1  0  0  0
 10 11  1  0  0  0
 10 41  1  0  0  0
 10 42  1  0  0  0
 11 17  1  0  0  0
 11 43  1  0  0  0
 12 16  1  0  0  0
 12 44  1  0  0  0
 12 45  1  0  0  0
 13 20  1  0  0  0
 13 46  1  0  0  0
 14 22  1  0  0  0
 14 25  1  0  0  0
 14 47  1  0  0  0
 15 16  1  0  0  0
 15 19  1  0  0  0
 15 27  1  0  0  0
 15 48  1  0  0  0
 16 49  1  0  0  0
 16 50  1  0  0  0
 17 18  1  0  0  0
 17 51  1  0  0  0
 17 52  1  0  0  0
 18 26  1  0  0  0
 18 53  1  0  0  0
 19 28  1  0  0  0
 19 54  1  0  0  0
 20 23  1  0  0  0
 20 55  1  0  0  0
 21 24  1  0  0  0
 21 29  2  0  0  0
 22 23  2  0  0  0
 22 56  1  0  0  0
 23 30  1  0  0  0
 24 57  1  0  0  0
 24 58  1  0  0  0
 26 31  1  0  0  0
 26 59  1  0  0  0
 26 60  1  0  0  0
 27 61  1  0  0  0
 27 62  1  0  0  0
 27 63  1  0  0  0
 28 64  1  0  0  0
 28 65  1  0  0  0
 28 66  1  0  0  0
 29 33  1  0  0  0
 29 67  1  0  0  0
 30 68  1  0  0  0
 30 69  1  0  0  0
 30 70  1  0  0  0
 31 32  2  0  0  0
 31 71  1  0  0  0
 32 35  1  0  0  0
 32 38  1  0  0  0
 33 37  2  0  0  0
 33 72  1  0  0  0
 34 73  1  0  0  0
 34 74  1  0  0  0
 34 75  1  0  0  0
 35 36  1  0  0  0
 35 76  1  0  0  0
 35 77  1  0  0  0
 36 37  1  0  0  0
 36 39  1  0  0  0
 36 78  1  0  0  0
 37 79  1  0  0  0
 38 80  1  0  0  0
 38 81  1  0  0  0
 38 82  1  0  0  0
 39 83  1  0  0  0
 39 84  1  0  0  0
 39 85  1  0  0  0
M  END
> <s_m_entry_id>
24

> <s_m_entry_name>
streptomedb.30

> <i_qp_#stars>
3

> <i_qp_#amine>
0

> <i_qp_#amidine>
0

> <i_qp_#acid>
0

> <i_qp_#amide>
0

> <i_qp_#rotor>
10

> <i_qp_#rtvFG>
2

> <i_qp_CNS>
0

> <r_qp_mol_MW>
   542.711

> <r_qp_dipole>
     3.668

> <r_qp_SASA>
   840.418

> <r_qp_FOSA>
   744.677

> <r_qp_FISA>
    52.381

> <r_qp_PISA>
    43.360

> <r_qp_WPSA>
     0.000

> <r_qp_volume>
  1687.470

> <r_qp_donorHB>
     0.000

> <r_qp_accptHB>
     6.650

> <r_qp_dip^2/V>
   0.0079720

> <r_qp_ACxDN^.5/SA>
   0.0000000

> <r_qp_glob>
   0.8156310

> <r_qp_QPpolrz>
    55.372

> <r_qp_QPlogPC16>
    14.385

> <r_qp_QPlogPoct>
    21.538

> <r_qp_QPlogPw>
     6.737

> <r_qp_QPlogPo/w>
     6.754

> <r_qp_QPlogS>
    -7.033

> <r_qp_CIQPlogS>
    -7.806

> <r_qp_QPlogHERG>
    -4.722

> <r_qp_QPPCaco>
  3156.241

> <r_qp_QPlogBB>
    -0.564

> <r_qp_QPPMDCK>
  1713.538

> <r_qp_QPlogKp>
    -1.372

> <r_qp_IP(eV)>
     9.323

> <r_qp_EA(eV)>
     0.320

> <i_qp_#metab>
10

> <r_qp_QPlogKhsa>
     1.313

> <i_qp_HumanOralAbsorption>
1

> <r_qp_PercentHumanOralAbsorption>
   100.000

> <r_qp_SAfluorine>
     0.000

> <r_qp_SAamideO>
     0.000

> <r_qp_PSA>
    74.912

> <i_qp_#NandO>
7

> <i_qp_RuleOfFive>
2

> <i_qp_RuleOfThree>
2

> <i_qp_#ringatoms>
20

> <i_qp_#in34>
0

> <i_qp_#in56>
20

> <i_qp_#noncon>
14

> <i_qp_#nonHatm>
39

> <r_qp_Jm>
0.002135

$$$$
Cyclo-Val-Pro-diketopiperazine
                    3D
 Structure written by MMmdl.
 30 31  0  0  1  0            999 V2000
    4.7940    2.4140    0.9230 O   0  0  0  0  0  0
    4.5700   -2.4020   -1.3120 O   0  0  0  0  0  0
    5.8450    0.4460    0.3700 N   0  0  0  0  0  0
    3.4710   -0.6480   -0.3580 N   0  0  0  0  0  0
    5.7930   -1.0100    0.2700 C   0  0  2  0  0  0
    7.1490   -1.3770   -0.3230 C   0  0  0  0  0  0
    7.1860    0.9640    0.1890 C   0  0  0  0  0  0
    3.4230    0.3960    0.6720 C   0  0  1  0  0  0
    8.0660   -0.2780    0.2130 C   0  0  0  0  0  0
    4.7320    1.2220    0.6370 C   0  0  0  0  0  0
    4.5970   -1.4150   -0.5840 C   0  0  0  0  0  0
    2.1630    1.2820    0.5730 C   0  0  0  0  0  0
    0.8990    0.4910    0.9280 C   0  0  0  0  0  0
    1.9980    1.9410   -0.8010 C   0  0  0  0  0  0
    2.6520   -0.8800   -0.9080 H   0  0  0  0  0  0
    5.6690   -1.4150    1.2810 H   0  0  0  0  0  0
    7.4760   -2.3780   -0.0270 H   0  0  0  0  0  0
    7.1260   -1.3410   -1.4200 H   0  0  0  0  0  0
    7.2220    1.4660   -0.7840 H   0  0  0  0  0  0
    7.4350    1.6860    0.9710 H   0  0  0  0  0  0
    3.4230   -0.1230    1.6400 H   0  0  0  0  0  0
    8.9790   -0.1590   -0.3770 H   0  0  0  0  0  0
    8.3540   -0.5120    1.2450 H   0  0  0  0  0  0
    2.2520    2.0880    1.3130 H   0  0  0  0  0  0
    0.7040   -0.3090    0.2070 H   0  0  0  0  0  0
    0.0240    1.1500    0.9400 H   0  0  0  0  0  0
    0.9890    0.0400    1.9210 H   0  0  0  0  0  0
    1.8290    1.2010   -1.5900 H   0  0  0  0  0  0
    2.8810    2.5280   -1.0710 H   0  0  0  0  0  0
    1.1400    2.6210   -0.7980 H   0  0  0  0  0  0
  1 10  2  0  0  0
  2 11  2  0  0  0
  3  5  1  0  0  0
  3  7  1  0  0  0
  3 10  1  0  0  0
  4  8  1  0  0  0
  4 11  1  0  0  0
  4 15  1  0  0  0
  5  6  1  0  0  0
  5 11  1  0  0  0
  5 16  1  0  0  0
  6  9  1  0  0  0
  6 17  1  0  0  0
  6 18  1  0  0  0
  7  9  1  0  0  0
  7 19  1  0  0  0
  7 20  1  0  0  0
  8 10  1  0  0  0
  8 12  1  0  0  0
  8 21  1  0  0  0
  9 22  1  0  0  0
  9 23  1  0  0  0
 12 13  1  0  0  0
 12 14  1  0  0  0
 12 24  1  0  0  0
 13 25  1  0  0  0
 13 26  1  0  0  0
 13 27  1  0  0  0
 14 28  1  0  0  0
 14 29  1  0  0  0
 14 30  1  0  0  0
M  END
> <s_m_entry_id>
25

> <s_m_entry_name>
streptomedb.31

> <i_qp_#stars>
0

> <i_qp_#amine>
0

> <i_qp_#amidine>
0

> <i_qp_#acid>
0

> <i_qp_#amide>
2

> <i_qp_#rotor>
1

> <i_qp_#rtvFG>
0

> <i_qp_CNS>
0

> <r_qp_mol_MW>
   196.249

> <r_qp_dipole>
     1.446

> <r_qp_SASA>
   425.566

> <r_qp_FOSA>
   333.224

> <r_qp_FISA>
    92.341

> <r_qp_PISA>
     0.000

> <r_qp_WPSA>
     0.000

> <r_qp_volume>
   704.423

> <r_qp_donorHB>
     1.000

> <r_qp_accptHB>
     5.500

> <r_qp_dip^2/V>
   0.0029690

> <r_qp_ACxDN^.5/SA>
   0.0129240

> <r_qp_glob>
   0.8996790

> <r_qp_QPpolrz>
    21.395

> <r_qp_QPlogPC16>
     5.737

> <r_qp_QPlogPoct>
    10.774

> <r_qp_QPlogPw>
    12.973

> <r_qp_QPlogPo/w>
    -0.405

> <r_qp_QPlogS>
     0.080

> <r_qp_CIQPlogS>
    -0.105

> <r_qp_QPlogHERG>
    -0.407

> <r_qp_QPPCaco>
   387.966

> <r_qp_QPlogBB>
    -0.257

> <r_qp_QPPMDCK>
   667.267

> <r_qp_QPlogKp>
    -3.125

> <r_qp_IP(eV)>
     9.524

> <r_qp_EA(eV)>
    -0.601

> <i_qp_#metab>
2

> <r_qp_QPlogKhsa>
    -1.118

> <i_qp_HumanOralAbsorption>
2

> <r_qp_PercentHumanOralAbsorption>
    70.911

> <r_qp_SAfluorine>
     0.000

> <r_qp_SAamideO>
    66.763

> <r_qp_PSA>
    67.224

> <i_qp_#NandO>
4

> <i_qp_RuleOfFive>
0

> <i_qp_RuleOfThree>
0

> <i_qp_#ringatoms>
9

> <i_qp_#in34>
0

> <i_qp_#in56>
9

> <i_qp_#noncon>
5

> <i_qp_#nonHatm>
14

> <r_qp_Jm>
176.941157

$$$$
m-Bis(m-phenoxyphenoxy)benzene
                    3D
 Structure written by MMmdl.
 56 60  0  0  1  0            999 V2000
    2.3080    0.5810    1.1910 O   0  0  0  0  0  0
    5.4740    2.7040   -1.6030 O   0  0  0  0  0  0
    1.5260   -3.8040   -0.7800 O   0  0  0  0  0  0
    8.0340    5.7970    1.0270 O   0  0  0  0  0  0
    3.6210    0.6810    0.7920 C   0  0  0  0  0  0
    5.2440    1.7890   -0.6010 C   0  0  0  0  0  0
    1.7340   -0.6720    1.1650 C   0  0  0  0  0  0
    6.5280    3.5750   -1.4410 C   0  0  0  0  0  0
    3.9230    1.6310   -0.1820 C   0  0  0  0  0  0
    1.3400   -2.8470    0.1930 C   0  0  0  0  0  0
    7.8510    5.1420   -0.1710 C   0  0  0  0  0  0
    1.9640   -1.5970    0.1430 C   0  0  0  0  0  0
    6.7760    4.2540   -0.2460 C   0  0  0  0  0  0
    4.6340   -0.0900    1.3700 C   0  0  0  0  0  0
    6.2560    0.9870   -0.0650 C   0  0  0  0  0  0
    5.9510    0.0560    0.9310 C   0  0  0  0  0  0
    0.8370   -0.9710    2.1930 C   0  0  0  0  0  0
    7.3140    3.8230   -2.5690 C   0  0  0  0  0  0
    0.4410   -3.1470    1.2190 C   0  0  0  0  0  0
    8.6400    5.3940   -1.2980 C   0  0  0  0  0  0
    0.1910   -2.2080    2.2200 C   0  0  0  0  0  0
    8.3720    4.7300   -2.4960 C   0  0  0  0  0  0
    2.8250   -4.0720   -1.1510 C   0  0  0  0  0  0
    9.3230    5.8960    1.5010 C   0  0  0  0  0  0
    3.0950   -4.1440   -2.5190 C   0  0  0  0  0  0
    3.8360   -4.3280   -0.2190 C   0  0  0  0  0  0
    9.7410    7.1480    1.9530 C   0  0  0  0  0  0
   10.1720    4.7900    1.6040 C   0  0  0  0  0  0
    4.3880   -4.4330   -2.9560 C   0  0  0  0  0  0
    5.1280   -4.6160   -0.6600 C   0  0  0  0  0  0
   11.0270    7.3050    2.4730 C   0  0  0  0  0  0
   11.4560    4.9500    2.1250 C   0  0  0  0  0  0
    5.4040   -4.6640   -2.0270 C   0  0  0  0  0  0
   11.8840    6.2070    2.5550 C   0  0  0  0  0  0
    3.1350    2.2400   -0.6160 H   0  0  0  0  0  0
    2.6170   -1.3500   -0.6890 H   0  0  0  0  0  0
    6.1440    4.1010    0.6240 H   0  0  0  0  0  0
    4.4050   -0.8080    2.1530 H   0  0  0  0  0  0
    7.2800    1.0770   -0.4160 H   0  0  0  0  0  0
    6.7380   -0.5560    1.3610 H   0  0  0  0  0  0
    0.6400   -0.2400    2.9730 H   0  0  0  0  0  0
    7.1010    3.3130   -3.5040 H   0  0  0  0  0  0
   -0.0610   -4.1100    1.2390 H   0  0  0  0  0  0
    9.4530    6.1140   -1.2580 H   0  0  0  0  0  0
   -0.5080   -2.4380    3.0200 H   0  0  0  0  0  0
    8.9810    4.9260   -3.3740 H   0  0  0  0  0  0
    2.3030   -3.9680   -3.2410 H   0  0  0  0  0  0
    3.6260   -4.3110    0.8470 H   0  0  0  0  0  0
    9.0710    8.0010    1.8950 H   0  0  0  0  0  0
    9.8410    3.8040    1.2880 H   0  0  0  0  0  0
    4.6040   -4.4800   -4.0200 H   0  0  0  0  0  0
    5.9170   -4.8090    0.0610 H   0  0  0  0  0  0
   11.3580    8.2810    2.8180 H   0  0  0  0  0  0
   12.1220    4.0940    2.2010 H   0  0  0  0  0  0
    6.4110   -4.8900   -2.3700 H   0  0  0  0  0  0
   12.8850    6.3290    2.9620 H   0  0  0  0  0  0
  1  5  1  0  0  0
  1  7  1  0  0  0
  2  6  1  0  0  0
  2  8  1  0  0  0
  3 10  1  0  0  0
  3 23  1  0  0  0
  4 11  1  0  0  0
  4 24  1  0  0  0
  5  9  2  0  0  0
  5 14  1  0  0  0
  6  9  1  0  0  0
  6 15  2  0  0  0
  7 12  2  0  0  0
  7 17  1  0  0  0
  8 13  2  0  0  0
  8 18  1  0  0  0
  9 35  1  0  0  0
 10 12  1  0  0  0
 10 19  2  0  0  0
 11 13  1  0  0  0
 11 20  2  0  0  0
 12 36  1  0  0  0
 13 37  1  0  0  0
 14 16  2  0  0  0
 14 38  1  0  0  0
 15 16  1  0  0  0
 15 39  1  0  0  0
 16 40  1  0  0  0
 17 21  2  0  0  0
 17 41  1  0  0  0
 18 22  2  0  0  0
 18 42  1  0  0  0
 19 21  1  0  0  0
 19 43  1  0  0  0
 20 22  1  0  0  0
 20 44  1  0  0  0
 21 45  1  0  0  0
 22 46  1  0  0  0
 23 25  2  0  0  0
 23 26  1  0  0  0
 24 27  2  0  0  0
 24 28  1  0  0  0
 25 29  1  0  0  0
 25 47  1  0  0  0
 26 30  2  0  0  0
 26 48  1  0  0  0
 27 31  1  0  0  0
 27 49  1  0  0  0
 28 32  2  0  0  0
 28 50  1  0  0  0
 29 33  2  0  0  0
 29 51  1  0  0  0
 30 33  1  0  0  0
 30 52  1  0  0  0
 31 34  2  0  0  0
 31 53  1  0  0  0
 32 34  1  0  0  0
 32 54  1  0  0  0
 33 55  1  0  0  0
 34 56  1  0  0  0
M  END
> <s_m_entry_id>
26

> <s_m_entry_name>
streptomedb.32

> <i_qp_#stars>
6

> <i_qp_#amine>
0

> <i_qp_#amidine>
0

> <i_qp_#acid>
0

> <i_qp_#amide>
0

> <i_qp_#rotor>
8

> <i_qp_#rtvFG>
0

> <i_qp_CNS>
-1

> <r_qp_mol_MW>
   446.501

> <r_qp_dipole>
     4.801

> <r_qp_SASA>
   764.138

> <r_qp_FOSA>
     0.000

> <r_qp_FISA>
     0.000

> <r_qp_PISA>
   764.138

> <r_qp_WPSA>
     0.000

> <r_qp_volume>
  1403.295

> <r_qp_donorHB>
     0.000

> <r_qp_accptHB>
     2.000

> <r_qp_dip^2/V>
   0.0164270

> <r_qp_ACxDN^.5/SA>
   0.0000000

> <r_qp_glob>
   0.7932790

> <r_qp_QPpolrz>
    52.167

> <r_qp_QPlogPC16>
    16.711

> <r_qp_QPlogPoct>
    18.763

> <r_qp_QPlogPw>
     6.961

> <r_qp_QPlogPo/w>
     8.160

> <r_qp_QPlogS>
   -11.239

> <r_qp_CIQPlogS>
   -11.239

> <r_qp_QPlogHERG>
    -8.521

> <r_qp_QPPCaco>
  9906.038

> <r_qp_QPlogBB>
    -0.723

> <r_qp_QPPMDCK>
  5899.293

> <r_qp_QPlogKp>
     1.940

> <r_qp_IP(eV)>
     9.177

> <r_qp_EA(eV)>
     0.194

> <i_qp_#metab>
0

> <r_qp_QPlogKhsa>
     1.817

> <i_qp_HumanOralAbsorption>
1

> <r_qp_PercentHumanOralAbsorption>
   100.000

> <r_qp_SAfluorine>
     0.000

> <r_qp_SAamideO>
     0.000

> <r_qp_PSA>
    30.871

> <i_qp_#NandO>
4

> <i_qp_RuleOfFive>
1

> <i_qp_RuleOfThree>
1

> <i_qp_#ringatoms>
30

> <i_qp_#in34>
0

> <i_qp_#in56>
30

> <i_qp_#noncon>
0

> <i_qp_#nonHatm>
34

> <r_qp_Jm>
0.000225

$$$$
55924-40-8 (hydrochloride salt)
                    3D
 Structure written by MMmdl.
145151  0  0  1  0            999 V2000
   10.6790    1.0580    1.0140 O   0  0  0  0  0  0
    8.5490    2.0970    1.0870 O   0  0  0  0  0  0
   13.6440    1.2430    0.4630 O   0  0  0  0  0  0
   11.6770    3.4520    3.4830 O   0  0  0  0  0  0
    9.1870   -1.8600    0.1720 O   0  0  0  0  0  0
    5.0070    2.9500   -1.0680 O   0  0  0  0  0  0
   14.2430   -1.7800    0.4310 O   0  0  0  0  0  0
    4.5470   -0.6330   -0.5380 O   0  0  0  0  0  0
    1.8900    0.1860   -1.5710 O   0  0  0  0  0  0
   14.1210   -3.9840   -1.4770 O   0  0  0  0  0  0
    4.9290    2.5300   -3.3390 O   0  0  0  0  0  0
    4.2070   -1.8930    1.3800 O   0  0  0  0  0  0
   12.8840   -4.7060   -3.2320 O   0  0  0  0  0  0
    3.2200    5.3280   -0.4900 O   0  0  0  0  0  0
    4.4610    6.8270   -1.6640 O   0  5  0  0  0  0
    3.1140   -5.4080    1.9300 O   0  0  0  0  0  0
    9.4400    1.1810    1.7450 C   0  0  2  0  0  0
   11.5060    2.2240    1.2950 C   0  0  1  0  0  0
    9.8960    1.8720    3.0370 C   0  0  1  0  0  0
   10.8020    2.9660    2.4670 C   0  0  1  0  0  0
    8.7550   -0.1900    1.9330 C   0  0  1  0  0  0
   12.9610    1.7920    1.6120 C   0  0  1  0  0  0
    8.3180   -0.7910    0.5660 C   0  0  1  0  0  0
    7.7720    1.6170   -0.0120 C   0  0  1  0  0  0
    8.2620    0.2700   -0.5370 C   0  0  0  0  0  0
   13.1490    0.7090    2.6580 C   0  0  0  0  0  0
   14.8260    0.5670    0.9500 C   0  0  1  0  0  0
   11.4910    3.0900    0.0250 C   0  0  0  0  0  0
    8.7850    2.4250    3.9220 C   0  0  0  0  0  0
   14.5940    0.3130    2.4400 C   0  0  0  0  0  0
    6.2930    1.5990    0.4240 C   0  0  0  0  0  0
    5.3200    1.5870   -0.7740 C   0  0  1  0  0  0
    9.5530   -1.1910    2.7700 C   0  0  0  0  0  0
   15.1160   -0.6800    0.1040 C   0  0  1  0  0  0
    4.0490    0.7290   -0.5290 C   0  0  1  0  0  0
    3.1190    0.9090   -1.7730 C   0  0  2  0  0  0
   16.5340   -1.2030    0.2910 C   0  0  0  0  0  0
    2.8630    2.3950   -2.1680 C   0  0  2  0  0  0
    4.2190    3.1530   -2.2400 C   0  0  1  0  0  0
   15.0240   -2.9850    0.5510 C   0  0  2  0  0  0
   16.3760   -2.6570   -0.0720 C   0  0  0  0  0  0
   14.3490   -4.2170   -0.0840 C   0  0  1  0  0  0
    3.3870    1.1000    0.8120 C   0  0  0  0  0  0
   12.0660    4.8050    3.2760 C   0  0  0  0  0  0
   13.0410   -4.6970    0.5950 C   0  0  2  0  0  0
    4.2220    4.6610   -2.5600 C   0  0  1  0  0  0
    1.7490    3.0270   -1.3300 C   0  0  0  0  0  0
   12.2530   -5.6570   -0.3220 C   0  0  0  0  0  0
    8.6240   -2.7240   -0.8060 C   0  0  0  0  0  0
   13.1570   -6.2790   -1.3930 C   0  0  2  0  0  0
   13.7990   -5.1480   -2.2380 C   0  0  2  0  0  0
    3.7470   -1.6530    0.0460 C   0  0  2  0  0  0
   12.1000   -3.5890    1.0710 C   0  0  0  0  0  0
    3.3620    5.0330   -3.7720 C   0  0  0  0  0  0
    3.9580   -2.9120   -0.8000 C   0  0  0  0  0  0
    3.9350    5.6920   -1.4580 C   0  0  0  0  0  0
   12.3760   -7.2980   -2.2260 C   0  0  0  0  0  0
    1.2560   -0.2020   -2.7820 C   0  0  0  0  0  0
   15.0610   -5.6160   -2.9580 C   0  0  0  0  0  0
    3.2740   -4.1210   -0.1750 C   0  0  0  0  0  0
    3.4920   -2.9430    2.0420 C   0  0  1  0  0  0
    3.6980   -4.2730    1.2900 C   0  0  1  0  0  0
    4.0100   -3.0170    3.4740 C   0  0  0  0  0  0
    1.6970   -5.4390    2.0050 C   0  0  0  0  0  0
    5.7500    3.0400   -3.4460 H   0  0  0  0  0  0
   12.3110   -4.0820   -2.7540 H   0  0  0  0  0  0
   10.5110    1.2040    3.6510 H   0  0  0  0  0  0
   10.1780    3.7900    2.0960 H   0  0  0  0  0  0
    7.8240    0.0060    2.4840 H   0  0  0  0  0  0
   13.5370    2.6820    1.8960 H   0  0  0  0  0  0
    7.3170   -1.2180    0.7160 H   0  0  0  0  0  0
    7.8860    2.3650   -0.8050 H   0  0  0  0  0  0
    9.2630    0.3910   -0.9710 H   0  0  0  0  0  0
    7.6370   -0.0830   -1.3640 H   0  0  0  0  0  0
   12.9590    1.0480    3.6800 H   0  0  0  0  0  0
   12.5120   -0.1550    2.4510 H   0  0  0  0  0  0
   15.6540    1.2750    0.8210 H   0  0  0  0  0  0
   10.4780    3.4300   -0.2160 H   0  0  0  0  0  0
   12.1300    3.9710    0.1290 H   0  0  0  0  0  0
   11.8260    2.5160   -0.8470 H   0  0  0  0  0  0
    8.1610    3.1530    3.3940 H   0  0  0  0  0  0
    9.2080    2.9290    4.7980 H   0  0  0  0  0  0
    8.1370    1.6200    4.2810 H   0  0  0  0  0  0
   14.8020   -0.7100    2.7640 H   0  0  0  0  0  0
   15.2510    0.9690    3.0240 H   0  0  0  0  0  0
    6.0990    2.4800    1.0500 H   0  0  0  0  0  0
    6.1290    0.7340    1.0720 H   0  0  0  0  0  0
    5.8530    1.1610   -1.6320 H   0  0  0  0  0  0
   10.5460   -1.3690    2.3490 H   0  0  0  0  0  0
    9.0300   -2.1520    2.8280 H   0  0  0  0  0  0
    9.6790   -0.8400    3.7990 H   0  0  0  0  0  0
   14.9380   -0.4540   -0.9550 H   0  0  0  0  0  0
    3.6370    0.4190   -2.6110 H   0  0  0  0  0  0
   17.2620   -0.6780   -0.3340 H   0  0  0  0  0  0
   16.8580   -1.1170    1.3350 H   0  0  0  0  0  0
    2.4580    2.3680   -3.1900 H   0  0  0  0  0  0
   15.1580   -3.1670    1.6250 H   0  0  0  0  0  0
   17.1820   -3.2880    0.3140 H   0  0  0  0  0  0
   16.3540   -2.7600   -1.1630 H   0  0  0  0  0  0
   15.0840   -5.0310   -0.0030 H   0  0  0  0  0  0
    3.3550    2.1810    0.9700 H   0  0  0  0  0  0
    3.9300    0.6740    1.6630 H   0  0  0  0  0  0
    2.3630    0.7200    0.8830 H   0  0  0  0  0  0
   12.5710    4.9240    2.3140 H   0  0  0  0  0  0
   12.7620    5.0860    4.0710 H   0  0  0  0  0  0
   11.1950    5.4640    3.3290 H   0  0  0  0  0  0
   13.3400   -5.2550    1.4920 H   0  0  0  0  0  0
    5.2580    4.9050   -2.8480 H   0  0  0  0  0  0
    2.0280    3.1700   -0.2870 H   0  0  0  0  0  0
    0.8430    2.4110   -1.3400 H   0  0  0  0  0  0
    1.4480    3.9950   -1.7370 H   0  0  0  0  0  0
   11.4270   -5.1270   -0.8130 H   0  0  0  0  0  0
   11.7920   -6.4410    0.2920 H   0  0  0  0  0  0
    9.3310   -3.5390   -0.9860 H   0  0  0  0  0  0
    8.4650   -2.1980   -1.7510 H   0  0  0  0  0  0
    7.6850   -3.1550   -0.4470 H   0  0  0  0  0  0
   13.9510   -6.8280   -0.8680 H   0  0  0  0  0  0
    2.6840   -1.3920    0.0670 H   0  0  0  0  0  0
   11.8380   -2.9110    0.2530 H   0  0  0  0  0  0
   12.5500   -3.0080    1.8820 H   0  0  0  0  0  0
   11.1700   -4.0140    1.4660 H   0  0  0  0  0  0
    2.2930    4.9290   -3.5650 H   0  0  0  0  0  0
    3.6040    4.4060   -4.6360 H   0  0  0  0  0  0
    3.5290    6.0740   -4.0700 H   0  0  0  0  0  0
    3.5930   -2.7470   -1.8200 H   0  0  0  0  0  0
    5.0340   -3.1160   -0.8880 H   0  0  0  0  0  0
   11.5150   -6.8410   -2.7240 H   0  0  0  0  0  0
   11.9980   -8.1040   -1.5880 H   0  0  0  0  0  0
   13.0110   -7.7540   -2.9910 H   0  0  0  0  0  0
    0.3560   -0.7690   -2.5280 H   0  0  0  0  0  0
    1.9130   -0.8480   -3.3720 H   0  0  0  0  0  0
    0.9560    0.6710   -3.3690 H   0  0  0  0  0  0
   14.8510   -6.4270   -3.6610 H   0  0  0  0  0  0
   15.8260   -5.9470   -2.2470 H   0  0  0  0  0  0
   15.4970   -4.7940   -3.5370 H   0  0  0  0  0  0
    3.5130   -5.0320   -0.7350 H   0  0  0  0  0  0
    2.1880   -3.9900   -0.2520 H   0  0  0  0  0  0
    2.4310   -2.6700    2.0790 H   0  0  0  0  0  0
    4.7780   -4.4760    1.2790 H   0  0  0  0  0  0
    5.0800   -3.2500    3.4910 H   0  0  0  0  0  0
    3.4760   -3.7710    4.0590 H   0  0  0  0  0  0
    3.8930   -2.0470    3.9700 H   0  0  0  0  0  0
    1.4120   -6.3110    2.6010 H   0  0  0  0  0  0
    1.2540   -5.5570    1.0130 H   0  0  0  0  0  0
    1.2990   -4.5500    2.4990 H   0  0  0  0  0  0
  1 17  1  0  0  0
  1 18  1  0  0  0
  2 17  1  0  0  0
  2 24  1  0  0  0
  3 22  1  0  0  0
  3 27  1  0  0  0
  4 20  1  0  0  0
  4 44  1  0  0  0
  5 23  1  0  0  0
  5 49  1  0  0  0
  6 32  1  0  0  0
  6 39  1  0  0  0
  7 34  1  0  0  0
  7 40  1  0  0  0
  8 35  1  0  0  0
  8 52  1  0  0  0
  9 36  1  0  0  0
  9 58  1  0  0  0
 10 42  1  0  0  0
 10 51  1  0  0  0
 11 39  1  0  0  0
 11 65  1  0  0  0
 12 52  1  0  0  0
 12 61  1  0  0  0
 13 51  1  0  0  0
 13 66  1  0  0  0
 14 56  2  0  0  0
 15 56  1  0  0  0
 16 62  1  0  0  0
 16 64  1  0  0  0
 17 19  1  0  0  0
 17 21  1  0  0  0
 18 20  1  0  0  0
 18 22  1  0  0  0
 18 28  1  0  0  0
 19 20  1  0  0  0
 19 29  1  0  0  0
 19 67  1  0  0  0
 20 68  1  0  0  0
 21 23  1  0  0  0
 21 33  1  0  0  0
 21 69  1  0  0  0
 22 26  1  0  0  0
 22 70  1  0  0  0
 23 25  1  0  0  0
 23 71  1  0  0  0
 24 25  1  0  0  0
 24 31  1  0  0  0
 24 72  1  0  0  0
 25 73  1  0  0  0
 25 74  1  0  0  0
 26 30  1  0  0  0
 26 75  1  0  0  0
 26 76  1  0  0  0
 27 30  1  0  0  0
 27 34  1  0  0  0
 27 77  1  0  0  0
 28 78  1  0  0  0
 28 79  1  0  0  0
 28 80  1  0  0  0
 29 81  1  0  0  0
 29 82  1  0  0  0
 29 83  1  0  0  0
 30 84  1  0  0  0
 30 85  1  0  0  0
 31 32  1  0  0  0
 31 86  1  0  0  0
 31 87  1  0  0  0
 32 35  1  0  0  0
 32 88  1  0  0  0
 33 89  1  0  0  0
 33 90  1  0  0  0
 33 91  1  0  0  0
 34 37  1  0  0  0
 34 92  1  0  0  0
 35 36  1  0  0  0
 35 43  1  0  0  0
 36 38  1  0  0  0
 36 93  1  0  0  0
 37 41  1  0  0  0
 37 94  1  0  0  0
 37 95  1  0  0  0
 38 39  1  0  0  0
 38 47  1  0  0  0
 38 96  1  0  0  0
 39 46  1  0  0  0
 40 41  1  0  0  0
 40 42  1  0  0  0
 40 97  1  0  0  0
 41 98  1  0  0  0
 41 99  1  0  0  0
 42 45  1  0  0  0
 42100  1  0  0  0
 43101  1  0  0  0
 43102  1  0  0  0
 43103  1  0  0  0
 44104  1  0  0  0
 44105  1  0  0  0
 44106  1  0  0  0
 45 48  1  0  0  0
 45 53  1  0  0  0
 45107  1  0  0  0
 46 54  1  0  0  0
 46 56  1  0  0  0
 46108  1  0  0  0
 47109  1  0  0  0
 47110  1  0  0  0
 47111  1  0  0  0
 48 50  1  0  0  0
 48112  1  0  0  0
 48113  1  0  0  0
 49114  1  0  0  0
 49115  1  0  0  0
 49116  1  0  0  0
 50 51  1  0  0  0
 50 57  1  0  0  0
 50117  1  0  0  0
 51 59  1  0  0  0
 52 55  1  0  0  0
 52118  1  0  0  0
 53119  1  0  0  0
 53120  1  0  0  0
 53121  1  0  0  0
 54122  1  0  0  0
 54123  1  0  0  0
 54124  1  0  0  0
 55 60  1  0  0  0
 55125  1  0  0  0
 55126  1  0  0  0
 57127  1  0  0  0
 57128  1  0  0  0
 57129  1  0  0  0
 58130  1  0  0  0
 58131  1  0  0  0
 58132  1  0  0  0
 59133  1  0  0  0
 59134  1  0  0  0
 59135  1  0  0  0
 60 62  1  0  0  0
 60136  1  0  0  0
 60137  1  0  0  0
 61 62  1  0  0  0
 61 63  1  0  0  0
 61138  1  0  0  0
 62139  1  0  0  0
 63140  1  0  0  0
 63141  1  0  0  0
 63142  1  0  0  0
 64143  1  0  0  0
 64144  1  0  0  0
 64145  1  0  0  0
M  CHG  1  15  -1
M  END
> <s_m_entry_id>
27

> <s_m_entry_name>
streptomedb.33

> <i_qp_#stars>
9

> <i_qp_#amine>
0

> <i_qp_#amidine>
0

> <i_qp_#acid>
1

> <i_qp_#amide>
0

> <i_qp_#rotor>
12

> <i_qp_#rtvFG>
4

> <i_qp_CNS>
-2

> <r_qp_mol_MW>
   915.166

> <r_qp_dipole>
     3.302

> <r_qp_SASA>
  1191.407

> <r_qp_FOSA>
  1063.722

> <r_qp_FISA>
   127.685

> <r_qp_PISA>
     0.000

> <r_qp_WPSA>
     0.000

> <r_qp_volume>
  2598.954

> <r_qp_donorHB>
     2.000

> <r_qp_accptHB>
    18.150

> <r_qp_dip^2/V>
   0.0041950

> <r_qp_ACxDN^.5/SA>
   0.0215440

> <r_qp_glob>
   0.7673100

> <r_qp_QPpolrz>
    90.151

> <r_qp_QPlogPC16>
    23.011

> <r_qp_QPlogPoct>
    43.240

> <r_qp_QPlogPw>
    21.615

> <r_qp_QPlogPo/w>
     7.400

> <r_qp_QPlogS>
    -8.688

> <r_qp_CIQPlogS>
   -10.635

> <r_qp_QPlogHERG>
    -3.490

> <r_qp_QPPCaco>
   154.407

> <r_qp_QPlogBB>
    -1.606

> <r_qp_QPPMDCK>
    83.528

> <r_qp_QPlogKp>
    -2.721

> <r_qp_IP(eV)>
    10.025

> <r_qp_EA(eV)>
    -0.894

> <i_qp_#metab>
3

> <r_qp_QPlogKhsa>
     1.202

> <i_qp_HumanOralAbsorption>
1

> <r_qp_PercentHumanOralAbsorption>
    70.569

> <r_qp_SAfluorine>
     0.000

> <r_qp_SAamideO>
     0.000

> <r_qp_PSA>
   158.566

> <i_qp_#NandO>
16

> <i_qp_RuleOfFive>
3

> <i_qp_RuleOfThree>
1

> <i_qp_#ringatoms>
38

> <i_qp_#in34>
0

> <i_qp_#in56>
38

> <i_qp_#noncon>
31

> <i_qp_#nonHatm>
64

> <r_qp_Jm>
4e-06

$$$$
exopolysaccharide, Pseudomonas
                    3D
 Structure written by MMmdl.
 76 79  0  0  1  0            999 V2000
    6.4390    1.6270   -0.9270 O   0  0  0  0  0  0
    4.1610    2.1620   -1.2600 O   0  0  0  0  0  0
    5.5290   -2.4140   -0.6730 O   0  0  0  0  0  0
    8.0930   -1.4240    0.2560 O   0  0  0  0  0  0
    9.7140    0.3110    0.0830 O   0  0  0  0  0  0
    4.0590    5.7000   -2.2690 O   0  0  0  0  0  0
    3.3920   -0.3340   -0.2790 O   0  0  0  0  0  0
    4.8430   -3.4160    1.3670 O   0  0  0  0  0  0
    2.8850    5.9710    1.1990 O   0  0  0  0  0  0
    5.6980   -5.2540   -0.8150 O   0  0  0  0  0  0
    3.5300   -6.8030   -0.6470 O   0  0  0  0  0  0
    3.7590    7.6530   -1.0670 O   0  0  0  0  0  0
    2.7480   -6.4000    2.0410 O   0  0  0  0  0  0
   11.0540   -1.0760    1.8670 O   0  0  0  0  0  0
    4.3630   -2.9110    4.0140 O   0  0  0  0  0  0
   10.0370   -3.0380    1.3940 O   0  0  0  0  0  0
   12.8120    0.2840    1.7980 O   0  0  0  0  0  0
   12.5620   -1.2970    0.2090 O   0  5  0  0  0  0
    7.1460   -0.6670   -0.5000 C   0  0  1  0  0  0
    5.7110   -1.0880   -0.1380 C   0  0  1  0  0  0
    7.3670    0.8130   -0.2150 C   0  0  1  0  0  0
    4.7160   -0.1080   -0.7830 C   0  0  2  0  0  0
    5.0980    1.3630   -0.5170 C   0  0  1  0  0  0
    4.2250    3.5620   -0.9670 C   0  0  2  0  0  0
    2.8840    4.0210   -0.3460 C   0  0  2  0  0  0
    8.7980    1.1340   -0.6280 C   0  0  0  0  0  0
    4.4660    4.3270   -2.2950 C   0  0  2  0  0  0
    4.5390   -3.2140   -0.0200 C   0  0  2  0  0  0
    2.8550    5.5600   -0.1700 C   0  0  2  0  0  0
    9.4740   -1.0950   -0.0180 C   0  0  2  0  0  0
    4.4350   -4.5690   -0.7620 C   0  0  2  0  0  0
    3.4510   -5.4960   -0.0510 C   0  0  2  0  0  0
    3.9810    6.2530   -0.9670 C   0  0  1  0  0  0
    3.7780   -5.6120    1.4420 C   0  0  1  0  0  0
    3.8540   -4.2070    2.0480 C   0  0  1  0  0  0
    2.5320    3.2570    0.9320 C   0  0  0  0  0  0
    5.9260    4.2720   -2.7380 C   0  0  0  0  0  0
    9.8970   -1.6520   -1.3820 C   0  0  0  0  0  0
   10.2490   -1.8600    1.1030 C   0  0  0  0  0  0
    4.2540   -4.2480    3.5240 C   0  0  0  0  0  0
   12.1830   -0.6730    1.2490 C   0  0  0  0  0  0
    2.8330    0.3490   -0.6980 H   0  0  0  0  0  0
    3.7250    5.6810    1.5950 H   0  0  0  0  0  0
    5.4690   -6.1660   -1.0880 H   0  0  0  0  0  0
    2.9430   -7.3700   -0.1060 H   0  0  0  0  0  0
    2.8120    7.7860   -1.2310 H   0  0  0  0  0  0
    3.0910   -6.8060    2.8580 H   0  0  0  0  0  0
    4.9500   -2.4570    3.3760 H   0  0  0  0  0  0
    7.2830   -0.8810   -1.5680 H   0  0  0  0  0  0
    5.5940   -1.1140    0.9520 H   0  0  0  0  0  0
    7.2750    1.0050    0.8630 H   0  0  0  0  0  0
    4.6720   -0.2950   -1.8630 H   0  0  0  0  0  0
    4.9780    1.5940    0.5500 H   0  0  0  0  0  0
    5.0350    3.7790   -0.2570 H   0  0  0  0  0  0
    2.1030    3.7650   -1.0770 H   0  0  0  0  0  0
    9.0280    2.1800   -0.3950 H   0  0  0  0  0  0
    8.9460    1.0260   -1.7090 H   0  0  0  0  0  0
    3.8750    3.8540   -3.0900 H   0  0  0  0  0  0
    3.5690   -2.7120   -0.0930 H   0  0  0  0  0  0
    1.8870    5.9110   -0.5500 H   0  0  0  0  0  0
    4.1410   -4.4090   -1.8050 H   0  0  0  0  0  0
    2.4230   -5.1380   -0.1910 H   0  0  0  0  0  0
    4.9460    6.1440   -0.4580 H   0  0  0  0  0  0
    4.7250   -6.1510    1.5660 H   0  0  0  0  0  0
    2.8870   -3.6920    1.9740 H   0  0  0  0  0  0
    3.3170    3.3590    1.6890 H   0  0  0  0  0  0
    2.4000    2.1900    0.7290 H   0  0  0  0  0  0
    1.5910    3.6220    1.3580 H   0  0  0  0  0  0
    6.5840    4.6970   -1.9730 H   0  0  0  0  0  0
    6.0720    4.8690   -3.6450 H   0  0  0  0  0  0
    6.2440    3.2480   -2.9490 H   0  0  0  0  0  0
   10.9350   -1.4090   -1.6180 H   0  0  0  0  0  0
    9.3010   -1.2390   -2.2010 H   0  0  0  0  0  0
    9.7740   -2.7400   -1.4190 H   0  0  0  0  0  0
    5.2290   -4.7260    3.6590 H   0  0  0  0  0  0
    3.5120   -4.7750    4.1300 H   0  0  0  0  0  0
  1 21  1  0  0  0
  1 23  1  0  0  0
  2 23  1  0  0  0
  2 24  1  0  0  0
  3 20  1  0  0  0
  3 28  1  0  0  0
  4 19  1  0  0  0
  4 30  1  0  0  0
  5 26  1  0  0  0
  5 30  1  0  0  0
  6 27  1  0  0  0
  6 33  1  0  0  0
  7 22  1  0  0  0
  7 42  1  0  0  0
  8 28  1  0  0  0
  8 35  1  0  0  0
  9 29  1  0  0  0
  9 43  1  0  0  0
 10 31  1  0  0  0
 10 44  1  0  0  0
 11 32  1  0  0  0
 11 45  1  0  0  0
 12 33  1  0  0  0
 12 46  1  0  0  0
 13 34  1  0  0  0
 13 47  1  0  0  0
 14 39  1  0  0  0
 14 41  1  0  0  0
 15 40  1  0  0  0
 15 48  1  0  0  0
 16 39  2  0  0  0
 17 41  2  0  0  0
 18 41  1  0  0  0
 19 20  1  0  0  0
 19 21  1  0  0  0
 19 49  1  0  0  0
 20 22  1  0  0  0
 20 50  1  0  0  0
 21 26  1  0  0  0
 21 51  1  0  0  0
 22 23  1  0  0  0
 22 52  1  0  0  0
 23 53  1  0  0  0
 24 25  1  0  0  0
 24 27  1  0  0  0
 24 54  1  0  0  0
 25 29  1  0  0  0
 25 36  1  0  0  0
 25 55  1  0  0  0
 26 56  1  0  0  0
 26 57  1  0  0  0
 27 37  1  0  0  0
 27 58  1  0  0  0
 28 31  1  0  0  0
 28 59  1  0  0  0
 29 33  1  0  0  0
 29 60  1  0  0  0
 30 38  1  0  0  0
 30 39  1  0  0  0
 31 32  1  0  0  0
 31 61  1  0  0  0
 32 34  1  0  0  0
 32 62  1  0  0  0
 33 63  1  0  0  0
 34 35  1  0  0  0
 34 64  1  0  0  0
 35 40  1  0  0  0
 35 65  1  0  0  0
 36 66  1  0  0  0
 36 67  1  0  0  0
 36 68  1  0  0  0
 37 69  1  0  0  0
 37 70  1  0  0  0
 37 71  1  0  0  0
 38 72  1  0  0  0
 38 73  1  0  0  0
 38 74  1  0  0  0
 40 75  1  0  0  0
 40 76  1  0  0  0
M  CHG  1  18  -1
M  END
> <s_m_entry_id>
28

> <s_m_entry_name>
streptomedb.34

> <i_qp_#stars>
9

> <i_qp_#amine>
0

> <i_qp_#amidine>
0

> <i_qp_#acid>
1

> <i_qp_#amide>
0

> <i_qp_#rotor>
13

> <i_qp_#rtvFG>
5

> <i_qp_CNS>
-2

> <r_qp_mol_MW>
   600.527

> <r_qp_dipole>
     5.736

> <r_qp_SASA>
   831.385

> <r_qp_FOSA>
   422.725

> <r_qp_FISA>
   408.660

> <r_qp_PISA>
     0.000

> <r_qp_WPSA>
     0.000

> <r_qp_volume>
  1594.217

> <r_qp_donorHB>
     7.000

> <r_qp_accptHB>
    25.400

> <r_qp_dip^2/V>
   0.0206370

> <r_qp_ACxDN^.5/SA>
   0.0808320

> <r_qp_glob>
   0.7938300

> <r_qp_QPpolrz>
    49.299

> <r_qp_QPlogPC16>
    17.515

> <r_qp_QPlogPoct>
    41.327

> <r_qp_QPlogPw>
    36.903

> <r_qp_QPlogPo/w>
    -3.500

> <r_qp_QPlogS>
    -1.825

> <r_qp_CIQPlogS>
    -1.566

> <r_qp_QPlogHERG>
    -3.061

> <r_qp_QPPCaco>
     0.334

> <r_qp_QPlogBB>
    -4.543

> <r_qp_QPPMDCK>
     0.110

> <r_qp_QPlogKp>
    -7.803

> <r_qp_IP(eV)>
    10.831

> <r_qp_EA(eV)>
     0.153

> <i_qp_#metab>
6

> <r_qp_QPlogKhsa>
    -2.049

> <i_qp_HumanOralAbsorption>
1

> <r_qp_PercentHumanOralAbsorption>
     0.000

> <r_qp_SAfluorine>
     0.000

> <r_qp_SAamideO>
     0.000

> <r_qp_PSA>
   279.796

> <i_qp_#NandO>
18

> <i_qp_RuleOfFive>
3

> <i_qp_RuleOfThree>
1

> <i_qp_#ringatoms>
22

> <i_qp_#in34>
0

> <i_qp_#in56>
22

> <i_qp_#noncon>
17

> <i_qp_#nonHatm>
41

> <r_qp_Jm>
0.000141

$$$$
Polylysine
                    3D
 Structure written by MMmdl.
 75 74  0  0  1  0            999 V2000
   -1.4480   -3.6400    2.3220 C   0  0  0  0  0  0
   -1.5820   -2.3000    1.6430 C   0  0  0  0  0  0
   -1.5510   -2.2050    0.4150 O   0  0  0  0  0  0
   -1.7010   -1.0790    2.5510 C   0  0  2  0  0  0
   -2.4810    0.0950    1.9340 C   0  0  0  0  0  0
   -3.9870   -0.1980    1.8580 C   0  0  0  0  0  0
   -4.8150    0.9770    1.3240 C   0  0  0  0  0  0
   -4.8660    2.1540    2.2900 C   0  0  0  0  0  0
   -5.8210    3.1660    1.7810 N   0  3  0  0  0  0
   -0.4270   -0.6550    3.1510 N   0  0  0  0  0  0
    0.8150   -0.3480    2.6920 C   0  0  0  0  0  0
    1.6100    0.1220    3.5230 O   0  0  0  0  0  0
    1.2870   -0.6650    1.2460 C   0  0  2  0  0  0
    2.7800   -0.2870    1.1220 C   0  0  0  0  0  0
    3.0370    1.2320    1.0870 C   0  0  0  0  0  0
    4.3790    1.6300    1.7180 C   0  0  0  0  0  0
    4.2670    2.1560    3.1490 C   0  0  0  0  0  0
    3.7930    1.1170    4.0850 N   0  3  0  0  0  0
    0.4560    0.0140    0.2640 N   0  0  0  0  0  0
    0.2150   -0.1410   -1.0600 C   0  0  0  0  0  0
   -0.6400    0.6160   -1.5460 O   0  0  0  0  0  0
    1.0020   -1.0290   -2.0270 C   0  0  1  0  0  0
    2.1780   -0.2050   -2.5960 C   0  0  0  0  0  0
    2.6480   -0.6040   -4.0020 C   0  0  0  0  0  0
    1.6140   -0.4620   -5.1280 C   0  0  0  0  0  0
    0.9570    0.9070   -5.2790 C   0  0  0  0  0  0
    1.9720    1.9560   -5.5220 N   0  3  0  0  0  0
    1.5110   -2.3820   -1.5960 N   0  3  0  0  0  0
    0.4870   -3.4330   -1.3250 C   0  0  0  0  0  0
   -2.3190   -3.8180    2.9580 H   0  0  0  0  0  0
   -0.5320   -3.6610    2.9170 H   0  0  0  0  0  0
   -1.4000   -4.4310    1.5680 H   0  0  0  0  0  0
   -2.2880   -1.4170    3.4160 H   0  0  0  0  0  0
   -2.3150    0.9900    2.5440 H   0  0  0  0  0  0
   -2.1240    0.3250    0.9270 H   0  0  0  0  0  0
   -4.3630   -0.4830    2.8480 H   0  0  0  0  0  0
   -4.1500   -1.0600    1.1990 H   0  0  0  0  0  0
   -5.8360    0.6160    1.1420 H   0  0  0  0  0  0
   -4.4190    1.3010    0.3540 H   0  0  0  0  0  0
   -5.2230    1.8570    3.2800 H   0  0  0  0  0  0
   -3.9000    2.6570    2.3830 H   0  0  0  0  0  0
   -5.5590    3.5190    0.8510 H   0  0  0  0  0  0
   -6.7750    2.7860    1.7080 H   0  0  0  0  0  0
   -5.8730    3.9800    2.4090 H   0  0  0  0  0  0
   -0.4830   -0.4960    4.1530 H   0  0  0  0  0  0
    1.1840   -1.7430    1.1060 H   0  0  0  0  0  0
    3.2050   -0.7260    0.2160 H   0  0  0  0  0  0
    3.3330   -0.7510    1.9480 H   0  0  0  0  0  0
    2.2240    1.7960    1.5590 H   0  0  0  0  0  0
    3.0430    1.5410    0.0340 H   0  0  0  0  0  0
    4.8040    2.4410    1.1140 H   0  0  0  0  0  0
    5.0970    0.8030    1.6680 H   0  0  0  0  0  0
    5.2450    2.4830    3.5160 H   0  0  0  0  0  0
    3.5650    2.9930    3.2190 H   0  0  0  0  0  0
    3.7500    1.4780    5.0480 H   0  0  0  0  0  0
    4.4040    0.2930    4.1020 H   0  0  0  0  0  0
    2.8220    0.7640    3.8680 H   0  0  0  0  0  0
   -0.1060    0.7770    0.6290 H   0  0  0  0  0  0
    0.2990   -1.2540   -2.8380 H   0  0  0  0  0  0
    3.0400   -0.2830   -1.9240 H   0  0  0  0  0  0
    1.9210    0.8610   -2.6070 H   0  0  0  0  0  0
    3.0060   -1.6400   -3.9900 H   0  0  0  0  0  0
    3.5260    0.0060   -4.2510 H   0  0  0  0  0  0
    2.1090   -0.7210   -6.0730 H   0  0  0  0  0  0
    0.8260   -1.2120   -4.9940 H   0  0  0  0  0  0
    0.3920    1.2030   -4.3900 H   0  0  0  0  0  0
    0.2850    0.9160   -6.1430 H   0  0  0  0  0  0
    2.5600    2.1440   -4.7000 H   0  0  0  0  0  0
    1.5190    2.8450   -5.7780 H   0  0  0  0  0  0
    2.5920    1.7090   -6.3060 H   0  0  0  0  0  0
    2.1640   -2.3190   -0.8080 H   0  0  0  0  0  0
    2.0810   -2.7550   -2.3670 H   0  0  0  0  0  0
    0.9010   -4.3840   -1.6700 H   0  0  0  0  0  0
    0.3390   -3.4830   -0.2480 H   0  0  0  0  0  0
   -0.4310   -3.2020   -1.8690 H   0  0  0  0  0  0
  1  2  1  0  0  0
  1 30  1  0  0  0
  1 31  1  0  0  0
  1 32  1  0  0  0
  2  3  2  0  0  0
  2  4  1  0  0  0
  4  5  1  0  0  0
  4 10  1  0  0  0
  4 33  1  0  0  0
  5  6  1  0  0  0
  5 34  1  0  0  0
  5 35  1  0  0  0
  6  7  1  0  0  0
  6 36  1  0  0  0
  6 37  1  0  0  0
  7  8  1  0  0  0
  7 38  1  0  0  0
  7 39  1  0  0  0
  8  9  1  0  0  0
  8 40  1  0  0  0
  8 41  1  0  0  0
  9 42  1  0  0  0
  9 43  1  0  0  0
  9 44  1  0  0  0
 10 11  1  0  0  0
 10 45  1  0  0  0
 11 12  2  0  0  0
 11 13  1  0  0  0
 13 14  1  0  0  0
 13 19  1  0  0  0
 13 46  1  0  0  0
 14 15  1  0  0  0
 14 47  1  0  0  0
 14 48  1  0  0  0
 15 16  1  0  0  0
 15 49  1  0  0  0
 15 50  1  0  0  0
 16 17  1  0  0  0
 16 51  1  0  0  0
 16 52  1  0  0  0
 17 18  1  0  0  0
 17 53  1  0  0  0
 17 54  1  0  0  0
 18 55  1  0  0  0
 18 56  1  0  0  0
 18 57  1  0  0  0
 19 20  1  0  0  0
 19 58  1  0  0  0
 20 21  2  0  0  0
 20 22  1  0  0  0
 22 23  1  0  0  0
 22 28  1  0  0  0
 22 59  1  0  0  0
 23 24  1  0  0  0
 23 60  1  0  0  0
 23 61  1  0  0  0
 24 25  1  0  0  0
 24 62  1  0  0  0
 24 63  1  0  0  0
 25 26  1  0  0  0
 25 64  1  0  0  0
 25 65  1  0  0  0
 26 27  1  0  0  0
 26 66  1  0  0  0
 26 67  1  0  0  0
 27 68  1  0  0  0
 27 69  1  0  0  0
 27 70  1  0  0  0
 28 29  1  0  0  0
 28 71  1  0  0  0
 28 72  1  0  0  0
 29 73  1  0  0  0
 29 74  1  0  0  0
 29 75  1  0  0  0
M  CHG  4   9   1  18   1  27   1  28   1
M  END
> <s_m_entry_id>
29

> <s_m_entry_name>
streptomedb.36

> <i_qp_#stars>
5

> <i_qp_#amine>
4

> <i_qp_#amidine>
0

> <i_qp_#acid>
0

> <i_qp_#amide>
2

> <i_qp_#rotor>
21

> <i_qp_#rtvFG>
1

> <i_qp_CNS>
-2

> <r_qp_mol_MW>
   414.590

> <r_qp_dipole>
     7.040

> <r_qp_SASA>
   729.704

> <r_qp_FOSA>
   509.262

> <r_qp_FISA>
   220.442

> <r_qp_PISA>
     0.000

> <r_qp_WPSA>
     0.000

> <r_qp_volume>
  1380.971

> <r_qp_donorHB>
     7.500

> <r_qp_accptHB>
    10.000

> <r_qp_dip^2/V>
   0.0358930

> <r_qp_ACxDN^.5/SA>
   0.0375300

> <r_qp_glob>
   0.8218790

> <r_qp_QPpolrz>
    35.628

> <r_qp_QPlogPC16>
    14.281

> <r_qp_QPlogPoct>
    28.006

> <r_qp_QPlogPw>
    21.636

> <r_qp_QPlogPo/w>
    -2.035

> <r_qp_QPlogS>
     2.000

> <r_qp_CIQPlogS>
     2.160

> <r_qp_QPlogHERG>
    -4.570

> <r_qp_QPPCaco>
     0.679

> <r_qp_QPlogBB>
    -2.081

> <r_qp_QPPMDCK>
     0.487

> <r_qp_QPlogKp>
    -7.691

> <r_qp_IP(eV)>
     8.364

> <r_qp_EA(eV)>
     0.272

> <i_qp_#metab>
10

> <r_qp_QPlogKhsa>
    -1.341

> <i_qp_HumanOralAbsorption>
1

> <r_qp_PercentHumanOralAbsorption>
     0.000

> <r_qp_SAfluorine>
     0.000

> <r_qp_SAamideO>
    33.228

> <r_qp_PSA>
   168.625

> <i_qp_#NandO>
9

> <i_qp_RuleOfFive>
1

> <i_qp_RuleOfThree>
2

> <i_qp_#ringatoms>
0

> <i_qp_#in34>
0

> <i_qp_#in56>
0

> <i_qp_#noncon>
0

> <i_qp_#nonHatm>
29

> <r_qp_Jm>
0.844083

$$$$
Actinomycin
                    3D
 Structure written by MMmdl.
176182  0  0  1  0            999 V2000
   17.9000    2.2040   -0.9820 O   0  0  0  0  0  0
   16.9140    2.6510   -1.5810 C   0  0  0  0  0  0
   15.6880    1.7450   -1.8180 C   0  0  1  0  0  0
   15.8950    0.7160   -2.9580 C   0  0  0  0  0  0
   17.1140   -0.1940   -2.7620 C   0  0  0  0  0  0
   15.9660    1.3850   -4.3310 C   0  0  0  0  0  0
   15.4610    1.0710   -0.5380 N   0  0  0  0  0  0
   14.2350    0.5400   -0.1760 C   0  0  0  0  0  0
   14.2480   -0.1520    1.1980 C   0  0  1  0  0  0
   13.1930    0.3620    2.2060 C   0  0  1  0  0  0
   13.8920    0.9620    3.4300 C   0  0  0  0  0  0
   12.3780    1.3770    1.5950 O   0  0  0  0  0  0
   11.2040    1.7130    2.1970 C   0  0  0  0  0  0
   10.4730    2.8110    1.4010 C   0  0  1  0  0  0
    9.5340    3.7370    2.2280 C   0  0  0  0  0  0
   10.1970    4.4700    3.3950 C   0  0  0  0  0  0
    8.3030    2.9790    2.7470 C   0  0  0  0  0  0
   11.3360    3.5610    0.4470 N   0  0  0  0  0  0
   10.9960    3.4320   -0.9680 C   0  0  0  0  0  0
   12.3940    4.3340    0.9180 C   0  0  0  0  0  0
   12.9880    5.4100   -0.0050 C   0  0  0  0  0  0
   14.3110    5.0860   -0.5630 N   0  0  0  0  0  0
   15.3600    4.8330    0.4150 C   0  0  0  0  0  0
   14.4470    5.0540   -1.9430 C   0  0  0  0  0  0
   15.7570    4.6500   -2.6700 C   0  0  1  0  0  0
   16.4130    5.9090   -3.2640 C   0  0  0  0  0  0
   17.5690    6.1970   -2.3160 C   0  0  0  0  0  0
   18.0520    4.8090   -1.9370 C   0  0  0  0  0  0
   13.5100    5.4190   -2.6720 O   0  0  0  0  0  0
   12.8650    4.1700    2.0470 O   0  0  0  0  0  0
   10.7540    1.1560    3.1920 O   0  0  0  0  0  0
   14.0970   -1.5840    0.9330 N   0  0  0  0  0  0
   14.9730   -2.5090    1.4550 C   0  0  0  0  0  0
   14.8430   -3.9060    0.9180 C   0  0  0  0  0  0
   15.7330   -4.8140    1.3590 C   0  0  0  0  0  0
   15.7210   -6.2030    0.8020 C   0  0  0  0  0  0
   14.9410   -6.4500   -0.4240 C   0  0  0  0  0  0
   15.2030   -7.7540   -1.1180 C   0  0  0  0  0  0
   14.0550   -5.5430   -0.8360 C   0  0  0  0  0  0
   13.3210   -5.7590   -1.9860 O   0  0  0  0  0  0
   12.1240   -5.0880   -2.0970 C   0  0  0  0  0  0
   11.2470   -5.5610   -3.0890 C   0  0  0  0  0  0
   11.6400   -6.6800   -4.0100 C   0  0  0  0  0  0
    9.9700   -5.0190   -3.1580 C   0  0  0  0  0  0
    9.5870   -4.0230   -2.2610 C   0  0  0  0  0  0
   10.4830   -3.5080   -1.3010 C   0  0  0  0  0  0
    9.9630   -2.5000   -0.3290 C   0  0  0  0  0  0
    8.8880   -1.7280   -0.7530 N   0  0  0  0  0  0
    8.1440   -0.8360    0.1450 C   0  0  2  0  0  0
    7.3320   -1.5880    1.2270 C   0  0  1  0  0  0
    6.9520   -0.6510    2.3760 C   0  0  0  0  0  0
    6.1000   -2.2150    0.7960 O   0  0  0  0  0  0
    6.1740   -3.5350    0.4530 C   0  0  0  0  0  0
    4.9200   -4.3720    0.8390 C   0  0  1  0  0  0
    4.2940   -3.8940    2.1820 C   0  0  0  0  0  0
    3.4380   -2.6290    2.1240 C   0  0  0  0  0  0
    3.5850   -5.0230    2.9410 C   0  0  0  0  0  0
    4.1090   -4.7260   -0.3550 N   0  0  0  0  0  0
    4.8200   -5.4300   -1.4230 C   0  0  0  0  0  0
    2.7600   -4.4170   -0.5180 C   0  0  0  0  0  0
    2.3180   -4.0630   -1.9520 C   0  0  0  0  0  0
    1.7450   -2.7150   -1.9140 N   0  0  0  0  0  0
    0.3180   -2.5860   -2.1540 C   0  0  0  0  0  0
    2.6260   -1.6750   -1.6290 C   0  0  0  0  0  0
    2.0380   -0.2830   -1.2980 C   0  0  1  0  0  0
    1.1550   -0.3420   -0.0430 C   0  0  0  0  0  0
    1.6300    0.8120    0.8280 C   0  0  0  0  0  0
    3.1020    0.9390    0.4870 C   0  0  0  0  0  0
    3.1520    0.5980   -0.9240 N   0  0  0  0  0  0
    4.0600    0.9910   -1.8880 C   0  0  0  0  0  0
    5.4550    1.4940   -1.4610 C   0  0  1  0  0  0
    5.4860    2.8840   -0.7710 C   0  0  0  0  0  0
    4.4560    3.8520   -1.3700 C   0  0  0  0  0  0
    6.8670    3.5490   -0.8760 C   0  0  0  0  0  0
    6.1180    0.4240   -0.6850 N   0  0  0  0  0  0
    3.7760    0.9250   -3.0900 O   0  0  0  0  0  0
    3.8460   -1.8800   -1.5850 O   0  0  0  0  0  0
    1.9480   -4.3330    0.4030 O   0  0  0  0  0  0
    7.1500   -4.0430   -0.0950 O   0  0  0  0  0  0
    7.4760    0.2230   -0.7590 C   0  0  0  0  0  0
    8.1770    0.8520   -1.5600 O   0  0  0  0  0  0
   10.4440   -2.3980    0.7960 O   0  0  0  0  0  0
   11.7890   -4.0360   -1.2170 C   0  0  0  0  0  0
   12.7520   -3.5620   -0.2870 N   0  0  0  0  0  0
   16.3950   -7.0930    1.3160 O   0  0  0  0  0  0
   16.7130   -4.5980    2.3000 N   0  0  0  0  0  0
   13.8090   -4.2940   -0.0810 C   0  0  0  0  0  0
   15.8410   -2.1940    2.2700 O   0  0  0  0  0  0
   13.2610    0.5330   -0.9270 O   0  0  0  0  0  0
   16.8700    3.9580   -2.0210 N   0  0  0  0  0  0
   14.7930    2.3360   -2.0250 H   0  0  0  0  0  0
   15.0160    0.0570   -2.9730 H   0  0  0  0  0  0
   18.0530    0.3610   -2.8440 H   0  0  0  0  0  0
   17.1300   -0.9770   -3.5280 H   0  0  0  0  0  0
   17.0890   -0.6930   -1.7880 H   0  0  0  0  0  0
   16.8280    2.0550   -4.4120 H   0  0  0  0  0  0
   15.0570    1.9610   -4.5290 H   0  0  0  0  0  0
   16.0540    0.6330   -5.1230 H   0  0  0  0  0  0
   16.2660    0.9950    0.0810 H   0  0  0  0  0  0
   15.2450   -0.0090    1.6310 H   0  0  0  0  0  0
   12.5540   -0.4690    2.5310 H   0  0  0  0  0  0
   14.4980    1.8300    3.1450 H   0  0  0  0  0  0
   14.5380    0.2240    3.9170 H   0  0  0  0  0  0
   13.1680    1.3180    4.1690 H   0  0  0  0  0  0
    9.8070    2.2170    0.7580 H   0  0  0  0  0  0
    9.1500    4.5050    1.5420 H   0  0  0  0  0  0
   10.8820    5.2440    3.0420 H   0  0  0  0  0  0
   10.7460    3.7880    4.0510 H   0  0  0  0  0  0
    9.4450    4.9830    4.0070 H   0  0  0  0  0  0
    8.5550    2.2920    3.5600 H   0  0  0  0  0  0
    7.8220    2.4030    1.9500 H   0  0  0  0  0  0
    7.5580    3.6830    3.1350 H   0  0  0  0  0  0
   11.8170    3.7440   -1.6120 H   0  0  0  0  0  0
   10.1120    4.0420   -1.1700 H   0  0  0  0  0  0
   10.7820    2.3830   -1.1960 H   0  0  0  0  0  0
   13.1140    6.3150    0.6040 H   0  0  0  0  0  0
   12.2670    5.6910   -0.7770 H   0  0  0  0  0  0
   16.3260    5.1710    0.0570 H   0  0  0  0  0  0
   15.3870    3.7640    0.6370 H   0  0  0  0  0  0
   15.1530    5.3890    1.3350 H   0  0  0  0  0  0
   15.4240    4.0120   -3.4960 H   0  0  0  0  0  0
   16.8120    5.6800   -4.2610 H   0  0  0  0  0  0
   15.7400    6.7660   -3.3600 H   0  0  0  0  0  0
   17.2020    6.7320   -1.4330 H   0  0  0  0  0  0
   18.3540    6.8040   -2.7750 H   0  0  0  0  0  0
   18.5000    4.7670   -0.9390 H   0  0  0  0  0  0
   18.7830    4.4300   -2.6610 H   0  0  0  0  0  0
   13.3250   -1.9090    0.3370 H   0  0  0  0  0  0
   16.2590   -7.8300   -1.3980 H   0  0  0  0  0  0
   14.6140   -7.8740   -2.0330 H   0  0  0  0  0  0
   14.9570   -8.5940   -0.4590 H   0  0  0  0  0  0
   10.9240   -6.7920   -4.8310 H   0  0  0  0  0  0
   11.6780   -7.6250   -3.4590 H   0  0  0  0  0  0
   12.6180   -6.4830   -4.4600 H   0  0  0  0  0  0
    9.2450   -5.3920   -3.8780 H   0  0  0  0  0  0
    8.5500   -3.7010   -2.3010 H   0  0  0  0  0  0
    8.5920   -1.7430   -1.7210 H   0  0  0  0  0  0
    8.9220   -0.2750    0.6840 H   0  0  0  0  0  0
    7.9670   -2.3650    1.6740 H   0  0  0  0  0  0
    6.2700    0.1400    2.0490 H   0  0  0  0  0  0
    7.8380   -0.1890    2.8220 H   0  0  0  0  0  0
    6.4260   -1.2080    3.1600 H   0  0  0  0  0  0
    5.3740   -5.3370    1.1180 H   0  0  0  0  0  0
    5.1490   -3.6310    2.8240 H   0  0  0  0  0  0
    2.3690   -2.8390    2.2210 H   0  0  0  0  0  0
    3.5990   -2.0700    1.2020 H   0  0  0  0  0  0
    3.6940   -1.9660    2.9580 H   0  0  0  0  0  0
    3.2190   -4.6650    3.9090 H   0  0  0  0  0  0
    2.7340   -5.4310    2.3920 H   0  0  0  0  0  0
    4.2770   -5.8490    3.1380 H   0  0  0  0  0  0
    5.5070   -6.1640   -0.9910 H   0  0  0  0  0  0
    5.3770   -4.7040   -2.0220 H   0  0  0  0  0  0
    4.1190   -5.9690   -2.0670 H   0  0  0  0  0  0
    1.5720   -4.7920   -2.2810 H   0  0  0  0  0  0
    3.1450   -4.0490   -2.6650 H   0  0  0  0  0  0
    0.0570   -3.1490   -3.0550 H   0  0  0  0  0  0
    0.0200   -1.5480   -2.3050 H   0  0  0  0  0  0
   -0.2200   -3.0000   -1.2960 H   0  0  0  0  0  0
    1.5240    0.1310   -2.1710 H   0  0  0  0  0  0
    0.0920   -0.2420   -0.2840 H   0  0  0  0  0  0
    1.2770   -1.2870    0.4980 H   0  0  0  0  0  0
    1.4560    0.6400    1.8940 H   0  0  0  0  0  0
    1.0990    1.7280    0.5400 H   0  0  0  0  0  0
    3.7100    0.2220    1.0440 H   0  0  0  0  0  0
    3.4580    1.9470    0.6850 H   0  0  0  0  0  0
    6.0120    1.5850   -2.4040 H   0  0  0  0  0  0
    5.2850    2.7730    0.2990 H   0  0  0  0  0  0
    3.4310    3.5010   -1.2160 H   0  0  0  0  0  0
    4.6150    3.9820   -2.4460 H   0  0  0  0  0  0
    4.5280    4.8380   -0.8980 H   0  0  0  0  0  0
    7.1840    3.6510   -1.9180 H   0  0  0  0  0  0
    7.6260    2.9790   -0.3380 H   0  0  0  0  0  0
    6.8520    4.5500   -0.4300 H   0  0  0  0  0  0
    5.5410   -0.2040   -0.1300 H   0  0  0  0  0  0
   16.8030   -3.6520    2.6840 H   0  0  0  0  0  0
   17.3070   -5.3710    2.5870 H   0  0  0  0  0  0
  1  2  2  0  0  0
  2  3  1  0  0  0
  2 90  1  0  0  0
  3  4  1  0  0  0
  3  7  1  0  0  0
  3 91  1  0  0  0
  4  5  1  0  0  0
  4  6  1  0  0  0
  4 92  1  0  0  0
  5 93  1  0  0  0
  5 94  1  0  0  0
  5 95  1  0  0  0
  6 96  1  0  0  0
  6 97  1  0  0  0
  6 98  1  0  0  0
  7  8  1  0  0  0
  7 99  1  0  0  0
  8  9  1  0  0  0
  8 89  2  0  0  0
  9 10  1  0  0  0
  9 32  1  0  0  0
  9100  1  0  0  0
 10 11  1  0  0  0
 10 12  1  0  0  0
 10101  1  0  0  0
 11102  1  0  0  0
 11103  1  0  0  0
 11104  1  0  0  0
 12 13  1  0  0  0
 13 14  1  0  0  0
 13 31  2  0  0  0
 14 15  1  0  0  0
 14 18  1  0  0  0
 14105  1  0  0  0
 15 16  1  0  0  0
 15 17  1  0  0  0
 15106  1  0  0  0
 16107  1  0  0  0
 16108  1  0  0  0
 16109  1  0  0  0
 17110  1  0  0  0
 17111  1  0  0  0
 17112  1  0  0  0
 18 19  1  0  0  0
 18 20  1  0  0  0
 19113  1  0  0  0
 19114  1  0  0  0
 19115  1  0  0  0
 20 21  1  0  0  0
 20 30  2  0  0  0
 21 22  1  0  0  0
 21116  1  0  0  0
 21117  1  0  0  0
 22 23  1  0  0  0
 22 24  1  0  0  0
 23118  1  0  0  0
 23119  1  0  0  0
 23120  1  0  0  0
 24 25  1  0  0  0
 24 29  2  0  0  0
 25 26  1  0  0  0
 25 90  1  0  0  0
 25121  1  0  0  0
 26 27  1  0  0  0
 26122  1  0  0  0
 26123  1  0  0  0
 27 28  1  0  0  0
 27124  1  0  0  0
 27125  1  0  0  0
 28 90  1  0  0  0
 28126  1  0  0  0
 28127  1  0  0  0
 32 33  1  0  0  0
 32128  1  0  0  0
 33 34  1  0  0  0
 33 88  2  0  0  0
 34 35  2  0  0  0
 34 87  1  0  0  0
 35 36  1  0  0  0
 35 86  1  0  0  0
 36 37  1  0  0  0
 36 85  2  0  0  0
 37 38  1  0  0  0
 37 39  2  0  0  0
 38129  1  0  0  0
 38130  1  0  0  0
 38131  1  0  0  0
 39 40  1  0  0  0
 39 87  1  0  0  0
 40 41  1  0  0  0
 41 42  2  0  0  0
 41 83  1  0  0  0
 42 43  1  0  0  0
 42 44  1  0  0  0
 43132  1  0  0  0
 43133  1  0  0  0
 43134  1  0  0  0
 44 45  2  0  0  0
 44135  1  0  0  0
 45 46  1  0  0  0
 45136  1  0  0  0
 46 47  1  0  0  0
 46 83  2  0  0  0
 47 48  1  0  0  0
 47 82  2  0  0  0
 48 49  1  0  0  0
 48137  1  0  0  0
 49 50  1  0  0  0
 49 80  1  0  0  0
 49138  1  0  0  0
 50 51  1  0  0  0
 50 52  1  0  0  0
 50139  1  0  0  0
 51140  1  0  0  0
 51141  1  0  0  0
 51142  1  0  0  0
 52 53  1  0  0  0
 53 54  1  0  0  0
 53 79  2  0  0  0
 54 55  1  0  0  0
 54 58  1  0  0  0
 54143  1  0  0  0
 55 56  1  0  0  0
 55 57  1  0  0  0
 55144  1  0  0  0
 56145  1  0  0  0
 56146  1  0  0  0
 56147  1  0  0  0
 57148  1  0  0  0
 57149  1  0  0  0
 57150  1  0  0  0
 58 59  1  0  0  0
 58 60  1  0  0  0
 59151  1  0  0  0
 59152  1  0  0  0
 59153  1  0  0  0
 60 61  1  0  0  0
 60 78  2  0  0  0
 61 62  1  0  0  0
 61154  1  0  0  0
 61155  1  0  0  0
 62 63  1  0  0  0
 62 64  1  0  0  0
 63156  1  0  0  0
 63157  1  0  0  0
 63158  1  0  0  0
 64 65  1  0  0  0
 64 77  2  0  0  0
 65 66  1  0  0  0
 65 69  1  0  0  0
 65159  1  0  0  0
 66 67  1  0  0  0
 66160  1  0  0  0
 66161  1  0  0  0
 67 68  1  0  0  0
 67162  1  0  0  0
 67163  1  0  0  0
 68 69  1  0  0  0
 68164  1  0  0  0
 68165  1  0  0  0
 69 70  1  0  0  0
 70 71  1  0  0  0
 70 76  2  0  0  0
 71 72  1  0  0  0
 71 75  1  0  0  0
 71166  1  0  0  0
 72 73  1  0  0  0
 72 74  1  0  0  0
 72167  1  0  0  0
 73168  1  0  0  0
 73169  1  0  0  0
 73170  1  0  0  0
 74171  1  0  0  0
 74172  1  0  0  0
 74173  1  0  0  0
 75 80  1  0  0  0
 75174  1  0  0  0
 80 81  2  0  0  0
 83 84  1  0  0  0
 84 87  2  0  0  0
 86175  1  0  0  0
 86176  1  0  0  0
M  END
> <s_m_entry_id>
30

> <s_m_entry_name>
streptomedb.37

> <i_qp_#stars>
13

> <i_qp_#amine>
0

> <i_qp_#amidine>
0

> <i_qp_#acid>
0

> <i_qp_#amide>
8

> <i_qp_#rotor>
29

> <i_qp_#rtvFG>
2

> <i_qp_CNS>
-2

> <r_qp_mol_MW>
  1255.432

> <r_qp_dipole>
    10.276

> <r_qp_SASA>
  1371.156

> <r_qp_FOSA>
  1045.579

> <r_qp_FISA>
   243.016

> <r_qp_PISA>
    82.561

> <r_qp_WPSA>
     0.000

> <r_qp_volume>
  3217.925

> <r_qp_donorHB>
     2.000

> <r_qp_accptHB>
    32.500

> <r_qp_dip^2/V>
   0.0328130

> <r_qp_ACxDN^.5/SA>
   0.0335210

> <r_qp_glob>
   0.7687680

> <r_qp_QPpolrz>
   104.795

> <r_qp_QPlogPC16>
    29.002

> <r_qp_QPlogPoct>
    57.086

> <r_qp_QPlogPw>
    40.864

> <r_qp_QPlogPo/w>
    -1.242

> <r_qp_QPlogS>
     0.160

> <r_qp_CIQPlogS>
    -6.940

> <r_qp_QPlogHERG>
     5.328

> <r_qp_QPPCaco>
     8.494

> <r_qp_QPlogBB>
    -3.926

> <r_qp_QPPMDCK>
    19.049

> <r_qp_QPlogKp>
    -2.923

> <r_qp_IP(eV)>
     8.296

> <r_qp_EA(eV)>
     1.465

> <i_qp_#metab>
13

> <r_qp_QPlogKhsa>
    -3.454

> <i_qp_HumanOralAbsorption>
1

> <r_qp_PercentHumanOralAbsorption>
     0.000

> <r_qp_SAfluorine>
     0.000

> <r_qp_SAamideO>
    95.761

> <r_qp_PSA>
   351.831

> <i_qp_#NandO>
28

> <i_qp_RuleOfFive>
3

> <i_qp_RuleOfThree>
2

> <i_qp_#ringatoms>
24

> <i_qp_#in34>
0

> <i_qp_#in56>
24

> <i_qp_#noncon>
8

> <i_qp_#nonHatm>
90

> <r_qp_Jm>
2163.742199

$$$$
ACTINOMYCIN C
                    3D
 Structure written by MMmdl.
179185  0  0  1  0            999 V2000
   16.4100    1.7600   -3.1290 O   0  0  0  0  0  0
   16.2390    1.2280   -2.0250 C   0  0  0  0  0  0
   15.6740   -0.2090   -1.9760 C   0  0  1  0  0  0
   16.7910   -1.2670   -1.6920 C   0  0  1  0  0  0
   16.2360   -2.6890   -1.5160 C   0  0  0  0  0  0
   17.8580   -1.3000   -2.8200 C   0  0  0  0  0  0
   19.0480   -0.3810   -2.5650 C   0  0  0  0  0  0
   14.5240   -0.2280   -1.0660 N   0  0  0  0  0  0
   13.4700   -1.1040   -1.1940 C   0  0  0  0  0  0
   12.3720   -1.0740   -0.1060 C   0  0  2  0  0  0
   12.6440   -0.1810    1.1320 C   0  0  1  0  0  0
   13.7160   -0.7370    2.0710 C   0  0  0  0  0  0
   13.0730    1.1650    0.7590 O   0  0  0  0  0  0
   12.0910    2.0300    0.3410 C   0  0  0  0  0  0
   12.6340    3.4800    0.2360 C   0  0  2  0  0  0
   12.4290    4.2530    1.5760 C   0  0  0  0  0  0
   13.1470    3.5710    2.7470 C   0  0  0  0  0  0
   10.9660    4.4930    1.9460 C   0  0  0  0  0  0
   12.1780    4.2700   -0.9560 N   0  0  0  0  0  0
   10.8630    3.9680   -1.5260 C   0  0  0  0  0  0
   12.9130    5.2770   -1.5920 C   0  0  0  0  0  0
   14.2770    5.6800   -1.0340 C   0  0  0  0  0  0
   15.3810    4.8200   -1.4720 N   0  0  0  0  0  0
   15.5360    4.6580   -2.9150 C   0  0  0  0  0  0
   16.1860    4.2380   -0.4990 C   0  0  0  0  0  0
   17.2510    3.1930   -0.9070 C   0  0  1  0  0  0
   18.3540    3.0900    0.1510 C   0  0  0  0  0  0
   17.8260    2.0950    1.1890 C   0  0  0  0  0  0
   16.6630    1.3750    0.5140 C   0  0  0  0  0  0
   15.9910    4.4680    0.7020 O   0  0  0  0  0  0
   12.5170    5.8300   -2.6250 O   0  0  0  0  0  0
   10.9390    1.6800    0.1310 O   0  0  0  0  0  0
   12.1100   -2.5000    0.1810 N   0  0  0  0  0  0
   11.1640   -2.9670    1.0760 C   0  0  0  0  0  0
   11.0510   -4.4570    1.1130 C   0  0  0  0  0  0
   12.1630   -5.1660    1.3640 C   0  0  0  0  0  0
   12.0920   -6.6630    1.4180 C   0  0  0  0  0  0
   10.7940   -7.3230    1.1920 C   0  0  0  0  0  0
   10.8180   -8.8240    1.2410 C   0  0  0  0  0  0
    9.6980   -6.5980    0.9590 C   0  0  0  0  0  0
    8.4940   -7.2460    0.7310 O   0  0  0  0  0  0
    7.3740   -6.4790    0.5190 C   0  0  0  0  0  0
    6.1690   -7.1750    0.3070 C   0  0  0  0  0  0
    6.1370   -8.6780    0.3050 C   0  0  0  0  0  0
    4.9920   -6.4490    0.1070 C   0  0  0  0  0  0
    5.0220   -5.0580    0.1240 C   0  0  0  0  0  0
    6.2360   -4.3820    0.3300 C   0  0  0  0  0  0
    6.1660   -2.9150    0.3930 C   0  0  0  0  0  0
    5.7720   -2.3100   -0.7810 N   0  0  0  0  0  0
    5.5110   -0.8690   -0.9220 C   0  0  1  0  0  0
    4.1610   -0.4020   -0.3440 C   0  0  1  0  0  0
    3.8750   -0.7130    1.1210 C   0  0  0  0  0  0
    3.8970    1.0030   -0.5630 O   0  0  0  0  0  0
    3.3960    1.3550   -1.7870 C   0  0  0  0  0  0
    2.7500    2.7480   -1.7070 C   0  0  2  0  0  0
    1.3410    2.7130   -1.0300 C   0  0  0  0  0  0
    1.4360    2.8680    0.4920 C   0  0  0  0  0  0
    0.5090    1.4610   -1.3380 C   0  0  0  0  0  0
    2.7420    3.4390   -3.0340 N   0  0  0  0  0  0
    1.6840    3.1150   -3.9880 C   0  0  0  0  0  0
    3.6780    4.3950   -3.4400 C   0  0  0  0  0  0
    5.0060    4.4980   -2.6820 C   0  0  0  0  0  0
    5.1110    5.4200   -1.5450 N   0  0  0  0  0  0
    4.0200    6.3490   -1.3150 C   0  0  0  0  0  0
    6.3180    5.3890   -0.8580 C   0  0  0  0  0  0
    6.4010    5.3790    0.6980 C   0  0  1  0  0  0
    5.4870    6.2150    1.5760 C   0  0  0  0  0  0
    4.2930    5.3120    1.8620 C   0  0  0  0  0  0
    4.8610    3.9000    1.8290 C   0  0  0  0  0  0
    6.1460    4.0040    1.1600 N   0  0  0  0  0  0
    7.0820    3.0000    0.9930 C   0  0  0  0  0  0
    6.6420    1.5270    1.1760 C   0  0  2  0  0  0
    7.1560    0.8690    2.4800 C   0  0  0  0  0  0
    6.4950    1.4450    3.7320 C   0  0  0  0  0  0
    8.6770    0.8940    2.6510 C   0  0  0  0  0  0
    7.2170    0.8590   -0.0030 N   0  0  0  0  0  0
    8.2390    3.2490    0.6450 O   0  0  0  0  0  0
    7.3510    5.1350   -1.4960 O   0  0  0  0  0  0
    3.4480    5.1740   -4.3720 O   0  0  0  0  0  0
    3.3910    0.6270   -2.7700 O   0  0  0  0  0  0
    6.8440   -0.0970   -0.8770 C   0  0  0  0  0  0
    7.7050   -0.3950   -1.7250 O   0  0  0  0  0  0
    6.3620   -2.3380    1.4520 O   0  0  0  0  0  0
    7.4360   -5.0770    0.5250 C   0  0  0  0  0  0
    8.6630   -4.4040    0.6970 N   0  0  0  0  0  0
   13.1090   -7.3170    1.6380 O   0  0  0  0  0  0
   13.4280   -4.6780    1.5920 N   0  0  0  0  0  0
    9.7290   -5.1130    0.9170 C   0  0  0  0  0  0
   10.4820   -2.2470    1.7930 O   0  0  0  0  0  0
   13.3940   -1.9140   -2.1210 O   0  0  0  0  0  0
   16.6640    1.8520   -0.8650 N   0  0  0  0  0  0
   15.2640   -0.4130   -2.9750 H   0  0  0  0  0  0
   17.3070   -1.0370   -0.7570 H   0  0  0  0  0  0
   15.7110   -3.0260   -2.4150 H   0  0  0  0  0  0
   15.5620   -2.7530   -0.6580 H   0  0  0  0  0  0
   17.0480   -3.3990   -1.3220 H   0  0  0  0  0  0
   18.2630   -2.3150   -2.9220 H   0  0  0  0  0  0
   17.4040   -1.0570   -3.7880 H   0  0  0  0  0  0
   19.5180   -0.6080   -1.6030 H   0  0  0  0  0  0
   18.7700    0.6740   -2.5710 H   0  0  0  0  0  0
   19.8010   -0.5240   -3.3460 H   0  0  0  0  0  0
   14.4780    0.4670   -0.3270 H   0  0  0  0  0  0
   11.4760   -0.6980   -0.6140 H   0  0  0  0  0  0
   11.7290   -0.0820    1.7280 H   0  0  0  0  0  0
   14.6540   -0.9440    1.5480 H   0  0  0  0  0  0
   13.3840   -1.6570    2.5590 H   0  0  0  0  0  0
   13.9500   -0.0060    2.8530 H   0  0  0  0  0  0
   13.7100    3.3610    0.0880 H   0  0  0  0  0  0
   12.8750    5.2470    1.4780 H   0  0  0  0  0  0
   12.6680    2.6260    3.0230 H   0  0  0  0  0  0
   13.1340    4.2160    3.6320 H   0  0  0  0  0  0
   14.1950    3.3670    2.5030 H   0  0  0  0  0  0
   10.4280    3.5520    2.0730 H   0  0  0  0  0  0
   10.4560    5.0930    1.1880 H   0  0  0  0  0  0
   10.8930    5.0430    2.8910 H   0  0  0  0  0  0
   10.1190    3.9370   -0.7340 H   0  0  0  0  0  0
   10.9170    3.0060   -2.0420 H   0  0  0  0  0  0
   10.5410    4.7210   -2.2500 H   0  0  0  0  0  0
   14.2350    5.7730    0.0490 H   0  0  0  0  0  0
   14.5000    6.6900   -1.4010 H   0  0  0  0  0  0
   14.8220    3.9060   -3.2610 H   0  0  0  0  0  0
   16.5470    4.3650   -3.1940 H   0  0  0  0  0  0
   15.3250    5.6120   -3.4090 H   0  0  0  0  0  0
   17.6950    3.4230   -1.8750 H   0  0  0  0  0  0
   19.2590    2.6710   -0.3070 H   0  0  0  0  0  0
   18.6260    4.0510    0.5990 H   0  0  0  0  0  0
   17.4880    2.6040    2.0990 H   0  0  0  0  0  0
   18.6130    1.3920    1.4840 H   0  0  0  0  0  0
   15.7200    1.6870    0.9740 H   0  0  0  0  0  0
   16.7350    0.2950    0.6040 H   0  0  0  0  0  0
   12.6350   -3.1750   -0.3750 H   0  0  0  0  0  0
   11.4940   -9.2200    0.4760 H   0  0  0  0  0  0
    9.8340   -9.2730    1.0690 H   0  0  0  0  0  0
   11.1640   -9.1680    2.2220 H   0  0  0  0  0  0
    5.1330   -9.0590    0.0870 H   0  0  0  0  0  0
    6.4350   -9.0630    1.2860 H   0  0  0  0  0  0
    6.8130   -9.0720   -0.4610 H   0  0  0  0  0  0
    4.0460   -6.9620   -0.0490 H   0  0  0  0  0  0
    4.0960   -4.5010   -0.0030 H   0  0  0  0  0  0
    5.6760   -2.8810   -1.6130 H   0  0  0  0  0  0
    5.3190   -0.7960   -2.0050 H   0  0  0  0  0  0
    3.3800   -0.9620   -0.8810 H   0  0  0  0  0  0
    4.6470   -0.3390    1.7910 H   0  0  0  0  0  0
    3.7690   -1.7890    1.2870 H   0  0  0  0  0  0
    2.9380   -0.2400    1.4330 H   0  0  0  0  0  0
    3.4100    3.3460   -1.0720 H   0  0  0  0  0  0
    0.7720    3.5860   -1.3760 H   0  0  0  0  0  0
    2.0050    2.0550    0.9510 H   0  0  0  0  0  0
    0.4380    2.8720    0.9450 H   0  0  0  0  0  0
    1.9100    3.8160    0.7520 H   0  0  0  0  0  0
    0.3920    1.2940   -2.4110 H   0  0  0  0  0  0
   -0.4980    1.5620   -0.9180 H   0  0  0  0  0  0
    0.9530    0.5610   -0.9000 H   0  0  0  0  0  0
    1.6280    2.0320   -4.1150 H   0  0  0  0  0  0
    1.8740    3.5510   -4.9730 H   0  0  0  0  0  0
    0.7300    3.5050   -3.6240 H   0  0  0  0  0  0
    5.7540    4.8160   -3.4220 H   0  0  0  0  0  0
    5.3300    3.5030   -2.3550 H   0  0  0  0  0  0
    3.1270    5.8050   -1.0030 H   0  0  0  0  0  0
    4.2840    7.1110   -0.5880 H   0  0  0  0  0  0
    3.8080    6.8760   -2.2510 H   0  0  0  0  0  0
    7.4420    5.6440    0.9310 H   0  0  0  0  0  0
    5.9970    6.4080    2.5300 H   0  0  0  0  0  0
    5.2240    7.1930    1.1730 H   0  0  0  0  0  0
    3.5210    5.4260    1.1020 H   0  0  0  0  0  0
    3.8250    5.5410    2.8250 H   0  0  0  0  0  0
    4.2140    3.2040    1.2950 H   0  0  0  0  0  0
    5.0190    3.5280    2.8420 H   0  0  0  0  0  0
    5.5630    1.4590    1.1150 H   0  0  0  0  0  0
    6.8760   -0.1880    2.4410 H   0  0  0  0  0  0
    6.7860    2.4870    3.8970 H   0  0  0  0  0  0
    6.7930    0.8760    4.6200 H   0  0  0  0  0  0
    5.4050    1.3870    3.6600 H   0  0  0  0  0  0
    9.0490    1.9100    2.7980 H   0  0  0  0  0  0
    9.1840    0.4530    1.7890 H   0  0  0  0  0  0
    8.9720    0.3090    3.5310 H   0  0  0  0  0  0
    8.1540    1.2000   -0.2260 H   0  0  0  0  0  0
   13.6320   -3.6870    1.6210 H   0  0  0  0  0  0
   14.1670   -5.3640    1.7410 H   0  0  0  0  0  0
  1  2  2  0  0  0
  2  3  1  0  0  0
  2 91  1  0  0  0
  3  4  1  0  0  0
  3  8  1  0  0  0
  3 92  1  0  0  0
  4  5  1  0  0  0
  4  6  1  0  0  0
  4 93  1  0  0  0
  5 94  1  0  0  0
  5 95  1  0  0  0
  5 96  1  0  0  0
  6  7  1  0  0  0
  6 97  1  0  0  0
  6 98  1  0  0  0
  7 99  1  0  0  0
  7100  1  0  0  0
  7101  1  0  0  0
  8  9  1  0  0  0
  8102  1  0  0  0
  9 10  1  0  0  0
  9 90  2  0  0  0
 10 11  1  0  0  0
 10 33  1  0  0  0
 10103  1  0  0  0
 11 12  1  0  0  0
 11 13  1  0  0  0
 11104  1  0  0  0
 12105  1  0  0  0
 12106  1  0  0  0
 12107  1  0  0  0
 13 14  1  0  0  0
 14 15  1  0  0  0
 14 32  2  0  0  0
 15 16  1  0  0  0
 15 19  1  0  0  0
 15108  1  0  0  0
 16 17  1  0  0  0
 16 18  1  0  0  0
 16109  1  0  0  0
 17110  1  0  0  0
 17111  1  0  0  0
 17112  1  0  0  0
 18113  1  0  0  0
 18114  1  0  0  0
 18115  1  0  0  0
 19 20  1  0  0  0
 19 21  1  0  0  0
 20116  1  0  0  0
 20117  1  0  0  0
 20118  1  0  0  0
 21 22  1  0  0  0
 21 31  2  0  0  0
 22 23  1  0  0  0
 22119  1  0  0  0
 22120  1  0  0  0
 23 24  1  0  0  0
 23 25  1  0  0  0
 24121  1  0  0  0
 24122  1  0  0  0
 24123  1  0  0  0
 25 26  1  0  0  0
 25 30  2  0  0  0
 26 27  1  0  0  0
 26 91  1  0  0  0
 26124  1  0  0  0
 27 28  1  0  0  0
 27125  1  0  0  0
 27126  1  0  0  0
 28 29  1  0  0  0
 28127  1  0  0  0
 28128  1  0  0  0
 29 91  1  0  0  0
 29129  1  0  0  0
 29130  1  0  0  0
 33 34  1  0  0  0
 33131  1  0  0  0
 34 35  1  0  0  0
 34 89  2  0  0  0
 35 36  2  0  0  0
 35 88  1  0  0  0
 36 37  1  0  0  0
 36 87  1  0  0  0
 37 38  1  0  0  0
 37 86  2  0  0  0
 38 39  1  0  0  0
 38 40  2  0  0  0
 39132  1  0  0  0
 39133  1  0  0  0
 39134  1  0  0  0
 40 41  1  0  0  0
 40 88  1  0  0  0
 41 42  1  0  0  0
 42 43  2  0  0  0
 42 84  1  0  0  0
 43 44  1  0  0  0
 43 45  1  0  0  0
 44135  1  0  0  0
 44136  1  0  0  0
 44137  1  0  0  0
 45 46  2  0  0  0
 45138  1  0  0  0
 46 47  1  0  0  0
 46139  1  0  0  0
 47 48  1  0  0  0
 47 84  2  0  0  0
 48 49  1  0  0  0
 48 83  2  0  0  0
 49 50  1  0  0  0
 49140  1  0  0  0
 50 51  1  0  0  0
 50 81  1  0  0  0
 50141  1  0  0  0
 51 52  1  0  0  0
 51 53  1  0  0  0
 51142  1  0  0  0
 52143  1  0  0  0
 52144  1  0  0  0
 52145  1  0  0  0
 53 54  1  0  0  0
 54 55  1  0  0  0
 54 80  2  0  0  0
 55 56  1  0  0  0
 55 59  1  0  0  0
 55146  1  0  0  0
 56 57  1  0  0  0
 56 58  1  0  0  0
 56147  1  0  0  0
 57148  1  0  0  0
 57149  1  0  0  0
 57150  1  0  0  0
 58151  1  0  0  0
 58152  1  0  0  0
 58153  1  0  0  0
 59 60  1  0  0  0
 59 61  1  0  0  0
 60154  1  0  0  0
 60155  1  0  0  0
 60156  1  0  0  0
 61 62  1  0  0  0
 61 79  2  0  0  0
 62 63  1  0  0  0
 62157  1  0  0  0
 62158  1  0  0  0
 63 64  1  0  0  0
 63 65  1  0  0  0
 64159  1  0  0  0
 64160  1  0  0  0
 64161  1  0  0  0
 65 66  1  0  0  0
 65 78  2  0  0  0
 66 67  1  0  0  0
 66 70  1  0  0  0
 66162  1  0  0  0
 67 68  1  0  0  0
 67163  1  0  0  0
 67164  1  0  0  0
 68 69  1  0  0  0
 68165  1  0  0  0
 68166  1  0  0  0
 69 70  1  0  0  0
 69167  1  0  0  0
 69168  1  0  0  0
 70 71  1  0  0  0
 71 72  1  0  0  0
 71 77  2  0  0  0
 72 73  1  0  0  0
 72 76  1  0  0  0
 72169  1  0  0  0
 73 74  1  0  0  0
 73 75  1  0  0  0
 73170  1  0  0  0
 74171  1  0  0  0
 74172  1  0  0  0
 74173  1  0  0  0
 75174  1  0  0  0
 75175  1  0  0  0
 75176  1  0  0  0
 76 81  1  0  0  0
 76177  1  0  0  0
 81 82  2  0  0  0
 84 85  1  0  0  0
 85 88  2  0  0  0
 87178  1  0  0  0
 87179  1  0  0  0
M  END
> <s_m_entry_id>
31

> <s_m_entry_name>
streptomedb.38

> <i_qp_#stars>
15

> <i_qp_#amine>
0

> <i_qp_#amidine>
0

> <i_qp_#acid>
0

> <i_qp_#amide>
8

> <i_qp_#rotor>
30

> <i_qp_#rtvFG>
2

> <i_qp_CNS>
-2

> <r_qp_mol_MW>
  1269.459

> <r_qp_dipole>
    13.609

> <r_qp_SASA>
  1367.478

> <r_qp_FOSA>
   980.669

> <r_qp_FISA>
   278.927

> <r_qp_PISA>
   107.882

> <r_qp_WPSA>
     0.000

> <r_qp_volume>
  3250.371

> <r_qp_donorHB>
     2.000

> <r_qp_accptHB>
    32.500

> <r_qp_dip^2/V>
   0.0569830

> <r_qp_ACxDN^.5/SA>
   0.0336110

> <r_qp_glob>
   0.7760090

> <r_qp_QPpolrz>
   105.693

> <r_qp_QPlogPC16>
    29.485

> <r_qp_QPlogPoct>
    58.006

> <r_qp_QPlogPw>
    43.731

> <r_qp_QPlogPo/w>
    -1.245

> <r_qp_QPlogS>
     1.582

> <r_qp_CIQPlogS>
    -7.228

> <r_qp_QPlogHERG>
     5.324

> <r_qp_QPPCaco>
     1.997

> <r_qp_QPlogBB>
    -4.332

> <r_qp_QPPMDCK>
     8.162

> <r_qp_QPlogKp>
    -3.400

> <r_qp_IP(eV)>
     8.579

> <r_qp_EA(eV)>
     1.611

> <i_qp_#metab>
13

> <r_qp_QPlogKhsa>
    -3.399

> <i_qp_HumanOralAbsorption>
1

> <r_qp_PercentHumanOralAbsorption>
     0.000

> <r_qp_SAfluorine>
     0.000

> <r_qp_SAamideO>
   131.979

> <r_qp_PSA>
   365.523

> <i_qp_#NandO>
28

> <i_qp_RuleOfFive>
3

> <i_qp_RuleOfThree>
2

> <i_qp_#ringatoms>
24

> <i_qp_#in34>
0

> <i_qp_#in56>
24

> <i_qp_#noncon>
8

> <i_qp_#nonHatm>
91

> <r_qp_Jm>
19303.966217

$$$$
9,10-Octalin
                    3D
 Structure written by MMmdl.
 26 27  0  0  1  0            999 V2000
    3.7440    0.6720    0.0240 C   0  0  0  0  0  0
    3.7430   -0.6700   -0.1240 C   0  0  0  0  0  0
    2.4670    1.4760    0.1080 C   0  0  0  0  0  0
    2.4670   -1.4740   -0.2140 C   0  0  0  0  0  0
    5.0200    1.4750    0.1150 C   0  0  0  0  0  0
    5.0200   -1.4740   -0.2070 C   0  0  0  0  0  0
    1.2230    0.7070   -0.3360 C   0  0  0  0  0  0
    1.2230   -0.7050    0.2310 C   0  0  0  0  0  0
    6.2600   -0.7070    0.2500 C   0  0  0  0  0  0
    6.2670    0.7040   -0.3200 C   0  0  0  0  0  0
    2.5500    2.3780   -0.5110 H   0  0  0  0  0  0
    2.3390    1.8100    1.1450 H   0  0  0  0  0  0
    2.5480   -2.3770    0.4020 H   0  0  0  0  0  0
    2.3400   -1.8040   -1.2530 H   0  0  0  0  0  0
    5.1420    1.8110    1.1520 H   0  0  0  0  0  0
    4.9420    2.3750   -0.5070 H   0  0  0  0  0  0
    5.1540   -1.8020   -1.2450 H   0  0  0  0  0  0
    4.9340   -2.3800    0.4060 H   0  0  0  0  0  0
    1.1900    0.6600   -1.4320 H   0  0  0  0  0  0
    0.3230    1.2430   -0.0130 H   0  0  0  0  0  0
    1.1920   -0.6580    1.3280 H   0  0  0  0  0  0
    0.3230   -1.2410   -0.0890 H   0  0  0  0  0  0
    7.1630   -1.2450   -0.0610 H   0  0  0  0  0  0
    6.2810   -0.6580    1.3470 H   0  0  0  0  0  0
    7.1650    1.2400    0.0070 H   0  0  0  0  0  0
    6.3070    0.6540   -1.4150 H   0  0  0  0  0  0
  1  2  2  0  0  0
  1  3  1  0  0  0
  1  5  1  0  0  0
  2  4  1  0  0  0
  2  6  1  0  0  0
  3  7  1  0  0  0
  3 11  1  0  0  0
  3 12  1  0  0  0
  4  8  1  0  0  0
  4 13  1  0  0  0
  4 14  1  0  0  0
  5 10  1  0  0  0
  5 15  1  0  0  0
  5 16  1  0  0  0
  6  9  1  0  0  0
  6 17  1  0  0  0
  6 18  1  0  0  0
  7  8  1  0  0  0
  7 19  1  0  0  0
  7 20  1  0  0  0
  8 21  1  0  0  0
  8 22  1  0  0  0
  9 10  1  0  0  0
  9 23  1  0  0  0
  9 24  1  0  0  0
 10 25  1  0  0  0
 10 26  1  0  0  0
M  END
> <s_m_entry_id>
32

> <s_m_entry_name>
streptomedb.40

> <i_qp_#stars>
8

> <i_qp_#amine>
0

> <i_qp_#amidine>
0

> <i_qp_#acid>
0

> <i_qp_#amide>
0

> <i_qp_#rotor>
0

> <i_qp_#rtvFG>
0

> <i_qp_CNS>
2

> <r_qp_mol_MW>
   136.236

> <r_qp_dipole>
     0.002

> <r_qp_SASA>
   372.599

> <r_qp_FOSA>
   366.546

> <r_qp_FISA>
     0.000

> <r_qp_PISA>
     6.053

> <r_qp_WPSA>
     0.000

> <r_qp_volume>
   595.789

> <r_qp_donorHB>
     0.000

> <r_qp_accptHB>
     0.000

> <r_qp_dip^2/V>
   0.0000000

> <r_qp_ACxDN^.5/SA>
   0.0000000

> <r_qp_glob>
   0.9190070

> <r_qp_QPpolrz>
    17.747

> <r_qp_QPlogPC16>
     3.944

> <r_qp_QPlogPoct>
     4.647

> <r_qp_QPlogPw>
    -0.451

> <r_qp_QPlogPo/w>
     3.689

> <r_qp_QPlogS>
    -3.990

> <r_qp_CIQPlogS>
    -4.018

> <r_qp_QPlogHERG>
    -2.871

> <r_qp_QPPCaco>
  9906.038

> <r_qp_QPlogBB>
     0.926

> <r_qp_QPPMDCK>
  5899.293

> <r_qp_QPlogKp>
    -1.498

> <r_qp_IP(eV)>
     9.082

> <r_qp_EA(eV)>
    -1.115

> <i_qp_#metab>
4

> <r_qp_QPlogKhsa>
     0.348

> <i_qp_HumanOralAbsorption>
3

> <r_qp_PercentHumanOralAbsorption>
   100.000

> <r_qp_SAfluorine>
     0.000

> <r_qp_SAamideO>
     0.000

> <r_qp_PSA>
     0.000

> <i_qp_#NandO>
0

> <i_qp_RuleOfFive>
0

> <i_qp_RuleOfThree>
0

> <i_qp_#ringatoms>
10

> <i_qp_#in34>
0

> <i_qp_#in56>
10

> <i_qp_#noncon>
8

> <i_qp_#nonHatm>
10

> <r_qp_Jm>
0.415315

$$$$
streptothricin D acid
                    3D
 Structure written by MMmdl.
121122  0  0  1  0            999 V2000
    8.5130   -0.6680   -1.0820 O   0  0  0  0  0  0
   11.2960   -1.4760   -0.6390 O   0  0  0  0  0  0
   10.8170    1.8960   -1.9650 O   0  0  0  0  0  0
    8.0020   -2.5420   -2.9930 O   0  0  0  0  0  0
    2.8520   -1.3810    2.4920 O   0  0  0  0  0  0
   11.3230    2.0750    2.1450 O   0  0  0  0  0  0
    6.7350   -3.5980   -1.3030 O   0  0  0  0  0  0
    4.8570   -4.3990   -0.2290 O   0  5  0  0  0  0
   12.8720   -2.8860    0.1500 O   0  0  0  0  0  0
   16.5610    3.7930   -0.0660 O   0  0  0  0  0  0
   17.7270   -0.7740   -0.2660 O   0  0  0  0  0  0
    7.3220    0.6160    0.4050 N   0  3  0  0  0  0
    9.6560    2.4240    0.6070 N   0  0  0  0  0  0
    5.4100   -0.5470    1.2980 N   0  3  0  0  0  0
    6.1330   -1.0860   -0.7930 N   0  3  0  0  0  0
    1.1220   -2.9970    1.3790 N   0  3  0  0  0  0
   11.6710    6.2370    2.6850 N   0  3  0  0  0  0
   13.5550   -1.0380   -0.9620 N   0  0  0  0  0  0
   15.7470    5.7690   -0.9300 N   0  0  0  0  0  0
   20.5500    5.1580   -0.4100 N   0  3  0  0  0  0
   19.9890   -0.4510   -0.5930 N   0  0  0  0  0  0
   18.3920   -3.4150    2.8710 N   0  3  0  0  0  0
   13.7160   -5.1130    0.5450 N   0  3  0  0  0  0
    9.7290    1.0640    0.0600 C   0  0  2  0  0  0
   10.8940    0.9030   -0.9410 C   0  0  1  0  0  0
    8.4060    0.6520   -0.5880 C   0  0  1  0  0  0
   10.8920   -0.4840   -1.6130 C   0  0  2  0  0  0
    9.4800   -0.8410   -2.1220 C   0  0  1  0  0  0
    4.7080   -1.8190    0.9540 C   0  0  2  0  0  0
    5.0970   -2.0800   -0.5160 C   0  0  2  0  0  0
    6.3210   -0.2920    0.2930 C   0  0  0  0  0  0
    9.3450   -2.3060   -2.5630 C   0  0  0  0  0  0
    3.1880   -1.7340    1.1380 C   0  0  1  0  0  0
   10.4930    2.8160    1.6270 C   0  0  0  0  0  0
   10.3660    4.2660    2.0290 C   0  0  0  0  0  0
    2.5130   -3.0850    0.8630 C   0  0  0  0  0  0
   11.7630    4.8930    2.0430 C   0  0  1  0  0  0
    5.6200   -3.5090   -0.7000 C   0  0  0  0  0  0
   12.3340    5.0460    0.6220 C   0  0  0  0  0  0
   12.5860   -1.8540   -0.4580 C   0  0  0  0  0  0
   13.7970    5.4990    0.5790 C   0  0  0  0  0  0
   14.3470    5.4050   -0.8460 C   0  0  0  0  0  0
   19.2260    4.4550   -0.4090 C   0  0  1  0  0  0
   18.1440    5.4450   -0.8480 C   0  0  0  0  0  0
   19.3320    3.2220   -1.3270 C   0  0  0  0  0  0
   16.7550    4.8980   -0.5640 C   0  0  0  0  0  0
   19.8420    1.9950   -0.5630 C   0  0  0  0  0  0
   18.0020   -2.7530    1.5880 C   0  0  2  0  0  0
   19.8380    0.7300   -1.4260 C   0  0  0  0  0  0
   17.2860   -3.7850    0.6970 C   0  0  0  0  0  0
   19.2630   -2.1890    0.9260 C   0  0  0  0  0  0
   15.8590   -4.0980    1.1670 C   0  0  0  0  0  0
   18.8940   -1.0820   -0.0400 C   0  0  0  0  0  0
   15.1460   -5.0280    0.1880 C   0  0  0  0  0  0
   10.7660    2.7670   -1.5330 H   0  0  0  0  0  0
    7.5380   -3.0940   -2.2760 H   0  0  0  0  0  0
    3.1960   -0.4840    2.6550 H   0  0  0  0  0  0
    7.4000    1.1530    1.2580 H   0  0  0  0  0  0
    8.9880    3.0800    0.2130 H   0  0  0  0  0  0
    5.4760   -0.1130    2.2100 H   0  0  0  0  0  0
    6.9140   -1.2280   -1.4460 H   0  0  0  0  0  0
    0.7070   -3.9270    1.5070 H   0  0  0  0  0  0
    0.5070   -2.4360    0.7780 H   0  0  0  0  0  0
    1.1830   -2.5260    2.2990 H   0  0  0  0  0  0
   12.6040    6.6540    2.8010 H   0  0  0  0  0  0
   11.2680    6.1880    3.6330 H   0  0  0  0  0  0
   11.1050    6.9100    2.1490 H   0  0  0  0  0  0
   14.5280   -1.2880   -0.8260 H   0  0  0  0  0  0
   13.3960   -0.1820   -1.4720 H   0  0  0  0  0  0
   15.9800    6.6940   -1.2810 H   0  0  0  0  0  0
   21.3040    4.5430   -0.0730 H   0  0  0  0  0  0
   20.5510    5.9850    0.2050 H   0  0  0  0  0  0
   20.8260    5.4850   -1.3490 H   0  0  0  0  0  0
   20.9270   -0.7980   -0.4200 H   0  0  0  0  0  0
   17.5780   -3.7620    3.3960 H   0  0  0  0  0  0
   18.8680   -2.7550    3.5030 H   0  0  0  0  0  0
   19.0250   -4.2120    2.7250 H   0  0  0  0  0  0
   13.1880   -5.7220   -0.0930 H   0  0  0  0  0  0
   13.2670   -4.1610    0.4450 H   0  0  0  0  0  0
   13.5310   -5.4240    1.5050 H   0  0  0  0  0  0
    9.9220    0.3820    0.9000 H   0  0  0  0  0  0
   11.8400    1.0680   -0.4130 H   0  0  0  0  0  0
    8.1030    1.3450   -1.3820 H   0  0  0  0  0  0
   11.5660   -0.5110   -2.4780 H   0  0  0  0  0  0
    9.1910   -0.1860   -2.9540 H   0  0  0  0  0  0
    5.1210   -2.5670    1.6430 H   0  0  0  0  0  0
    4.2730   -1.8990   -1.2140 H   0  0  0  0  0  0
    9.5620   -3.0030   -1.7460 H   0  0  0  0  0  0
   10.0160   -2.5220   -3.3990 H   0  0  0  0  0  0
    2.7590   -0.9570    0.4940 H   0  0  0  0  0  0
    9.7000    4.8100    1.3500 H   0  0  0  0  0  0
    9.9140    4.2890    3.0270 H   0  0  0  0  0  0
    2.9760   -3.8890    1.4430 H   0  0  0  0  0  0
    2.4550   -3.3430   -0.1960 H   0  0  0  0  0  0
   12.4490    4.3130    2.6720 H   0  0  0  0  0  0
   12.2690    4.0790    0.1080 H   0  0  0  0  0  0
   11.7190    5.7460    0.0410 H   0  0  0  0  0  0
   14.3960    4.8720    1.2510 H   0  0  0  0  0  0
   13.8920    6.5300    0.9400 H   0  0  0  0  0  0
   13.7970    6.0780   -1.5130 H   0  0  0  0  0  0
   14.2380    4.3840   -1.2310 H   0  0  0  0  0  0
   19.0580    4.1590    0.6340 H   0  0  0  0  0  0
   18.2270    5.6670   -1.9180 H   0  0  0  0  0  0
   18.2450    6.3890   -0.2980 H   0  0  0  0  0  0
   18.3480    2.9760   -1.7420 H   0  0  0  0  0  0
   19.9830    3.4260   -2.1860 H   0  0  0  0  0  0
   19.2010    1.8360    0.3140 H   0  0  0  0  0  0
   20.8530    2.1740   -0.1800 H   0  0  0  0  0  0
   17.3170   -1.9490    1.8810 H   0  0  0  0  0  0
   20.6720    0.7480   -2.1360 H   0  0  0  0  0  0
   18.9060    0.6460   -1.9940 H   0  0  0  0  0  0
   17.2270   -3.3980   -0.3280 H   0  0  0  0  0  0
   17.8700   -4.7130    0.6440 H   0  0  0  0  0  0
   19.8160   -2.9680    0.3890 H   0  0  0  0  0  0
   19.9340   -1.7560    1.6780 H   0  0  0  0  0  0
   15.3050   -3.1570    1.2620 H   0  0  0  0  0  0
   15.8770   -4.5600    2.1610 H   0  0  0  0  0  0
   15.5510   -6.0430    0.2260 H   0  0  0  0  0  0
   15.1890   -4.6540   -0.8390 H   0  0  0  0  0  0
    4.8558   -0.0249    1.9616 H   0  0  0  0  0  0
    6.1437   -0.8765   -1.7810 H   0  0  0  0  0  0
  1 26  1  0  0  0
  1 28  1  0  0  0
  2 27  1  0  0  0
  2 40  1  0  0  0
  3 25  1  0  0  0
  3 55  1  0  0  0
  4 32  1  0  0  0
  4 56  1  0  0  0
  5 33  1  0  0  0
  5 57  1  0  0  0
  6 34  2  0  0  0
  7 38  2  0  0  0
  8 38  1  0  0  0
  9 40  2  0  0  0
 10 46  2  0  0  0
 11 53  2  0  0  0
 12 26  1  0  0  0
 12 31  2  0  0  0
 12 58  1  0  0  0
 13 24  1  0  0  0
 13 34  1  0  0  0
 13 59  1  0  0  0
 14 29  1  0  0  0
 14 31  1  0  0  0
 14 60  1  0  0  0
 14120  1  0  0  0
 15 30  1  0  0  0
 15 31  1  0  0  0
 15 61  1  0  0  0
 15121  1  0  0  0
 16 36  1  0  0  0
 16 62  1  0  0  0
 16 63  1  0  0  0
 16 64  1  0  0  0
 17 37  1  0  0  0
 17 65  1  0  0  0
 17 66  1  0  0  0
 17 67  1  0  0  0
 18 40  1  0  0  0
 18 68  1  0  0  0
 18 69  1  0  0  0
 19 42  1  0  0  0
 19 46  1  0  0  0
 19 70  1  0  0  0
 20 43  1  0  0  0
 20 71  1  0  0  0
 20 72  1  0  0  0
 20 73  1  0  0  0
 21 49  1  0  0  0
 21 53  1  0  0  0
 21 74  1  0  0  0
 22 48  1  0  0  0
 22 75  1  0  0  0
 22 76  1  0  0  0
 22 77  1  0  0  0
 23 54  1  0  0  0
 23 78  1  0  0  0
 23 79  1  0  0  0
 23 80  1  0  0  0
 24 25  1  0  0  0
 24 26  1  0  0  0
 24 81  1  0  0  0
 25 27  1  0  0  0
 25 82  1  0  0  0
 26 83  1  0  0  0
 27 28  1  0  0  0
 27 84  1  0  0  0
 28 32  1  0  0  0
 28 85  1  0  0  0
 29 30  1  0  0  0
 29 33  1  0  0  0
 29 86  1  0  0  0
 30 38  1  0  0  0
 30 87  1  0  0  0
 32 88  1  0  0  0
 32 89  1  0  0  0
 33 36  1  0  0  0
 33 90  1  0  0  0
 34 35  1  0  0  0
 35 37  1  0  0  0
 35 91  1  0  0  0
 35 92  1  0  0  0
 36 93  1  0  0  0
 36 94  1  0  0  0
 37 39  1  0  0  0
 37 95  1  0  0  0
 39 41  1  0  0  0
 39 96  1  0  0  0
 39 97  1  0  0  0
 41 42  1  0  0  0
 41 98  1  0  0  0
 41 99  1  0  0  0
 42100  1  0  0  0
 42101  1  0  0  0
 43 44  1  0  0  0
 43 45  1  0  0  0
 43102  1  0  0  0
 44 46  1  0  0  0
 44103  1  0  0  0
 44104  1  0  0  0
 45 47  1  0  0  0
 45105  1  0  0  0
 45106  1  0  0  0
 47 49  1  0  0  0
 47107  1  0  0  0
 47108  1  0  0  0
 48 50  1  0  0  0
 48 51  1  0  0  0
 48109  1  0  0  0
 49110  1  0  0  0
 49111  1  0  0  0
 50 52  1  0  0  0
 50112  1  0  0  0
 50113  1  0  0  0
 51 53  1  0  0  0
 51114  1  0  0  0
 51115  1  0  0  0
 52 54  1  0  0  0
 52116  1  0  0  0
 52117  1  0  0  0
 54118  1  0  0  0
 54119  1  0  0  0
M  CHG  8   8  -1  12   1  14   1  15   1  16   1  17   1  20   1  22   1
M  CHG  1  23   1
M  END
> <s_m_entry_id>
33

> <s_m_entry_name>
streptomedb.41

> <i_qp_#stars>
19

> <i_qp_#amine>
5

> <i_qp_#amidine>
1

> <i_qp_#acid>
1

> <i_qp_#amide>
3

> <i_qp_#rotor>
33

> <i_qp_#rtvFG>
0

> <i_qp_CNS>
-2

> <r_qp_mol_MW>
   776.889

> <r_qp_dipole>
    19.359

> <r_qp_SASA>
  1123.181

> <r_qp_FOSA>
   553.828

> <r_qp_FISA>
   560.821

> <r_qp_PISA>
     8.532

> <r_qp_WPSA>
     0.000

> <r_qp_volume>
  2239.598

> <r_qp_donorHB>
    16.250

> <r_qp_accptHB>
    21.050

> <r_qp_dip^2/V>
   0.1673320

> <r_qp_ACxDN^.5/SA>
   0.0755490

> <r_qp_glob>
   0.7370470

> <r_qp_QPpolrz>
    62.367

> <r_qp_QPlogPC16>
    27.021

> <r_qp_QPlogPoct>
    59.058

> <r_qp_QPlogPw>
    45.977

> <r_qp_QPlogPo/w>
    -7.609

> <r_qp_QPlogS>
     2.000

> <r_qp_CIQPlogS>
     1.818

> <r_qp_QPlogHERG>
    -3.528

> <r_qp_QPPCaco>
     0.000

> <r_qp_QPlogBB>
    -7.511

> <r_qp_QPPMDCK>
     0.000

> <r_qp_QPlogKp>
   -12.782

> <r_qp_IP(eV)>
     7.859

> <r_qp_EA(eV)>
    -0.154

> <i_qp_#metab>
20

> <r_qp_QPlogKhsa>
    -2.765

> <i_qp_HumanOralAbsorption>
1

> <r_qp_PercentHumanOralAbsorption>
     0.000

> <r_qp_SAfluorine>
     0.000

> <r_qp_SAamideO>
    32.800

> <r_qp_PSA>
   424.951

> <i_qp_#NandO>
23

> <i_qp_RuleOfFive>
3

> <i_qp_RuleOfThree>
2

> <i_qp_#ringatoms>
11

> <i_qp_#in34>
0

> <i_qp_#in56>
11

> <i_qp_#noncon>
7

> <i_qp_#nonHatm>
54

> <r_qp_Jm>
1.3e-05

$$$$
tacrolimus
                    3D
 Structure written by MMmdl.
126129  0  0  1  0            999 V2000
    9.2770   -4.0270   -0.6050 O   0  0  0  0  0  0
    9.4610   -6.7610    1.8420 O   0  0  0  0  0  0
    6.8340   -6.2470    1.1040 O   0  0  0  0  0  0
   10.4320   -4.9690   -2.3730 O   0  0  0  0  0  0
    9.3400    0.3650   -1.3250 O   0  0  0  0  0  0
   12.4530    5.5010    2.3400 O   0  0  0  0  0  0
   10.1480   -2.2430   -2.7970 O   0  0  0  0  0  0
   12.1670    8.2660    1.1380 O   0  0  0  0  0  0
   12.8360   -1.6960   -1.5670 O   0  0  0  0  0  0
    6.6430    2.3520   -0.1280 O   0  0  0  0  0  0
    8.6130    1.0930    0.7320 O   0  0  0  0  0  0
    4.1020    0.9710    0.7020 O   0  0  0  0  0  0
   11.2990   -1.0720    0.0550 N   0  0  0  0  0  0
    8.8630   -5.2500    0.0240 C   0  0  1  0  0  0
   11.6660   -4.5780   -0.2990 C   0  0  2  0  0  0
    9.8400   -5.5680    1.1650 C   0  0  2  0  0  0
   11.2230   -5.7820    0.5440 C   0  0  0  0  0  0
   10.5510   -4.0910   -1.2570 C   0  0  2  0  0  0
    7.3690   -5.1060    0.4280 C   0  0  2  0  0  0
    7.1040   -3.8660    1.3060 C   0  0  0  0  0  0
    5.6450   -3.7110    1.7910 C   0  0  2  0  0  0
   12.9620   -4.9470   -1.0330 C   0  0  0  0  0  0
    9.8620    5.0630   -0.3370 C   0  0  1  0  0  0
   10.7330   -2.6600   -1.7990 C   0  0  0  0  0  0
   10.8930    4.7230    0.7450 C   0  0  0  0  0  0
   10.4200    6.0600   -1.3550 C   0  0  0  0  0  0
   11.4130    5.9750    1.4650 C   0  0  2  0  0  0
   11.9250    7.0290    0.4590 C   0  0  1  0  0  0
   10.9140    7.3200   -0.6540 C   0  0  0  0  0  0
    9.9130   -0.9710    0.5510 C   0  0  1  0  0  0
    4.5550   -3.8040    0.6960 C   0  0  0  0  0  0
   11.7060   -1.7520   -1.0930 C   0  0  0  0  0  0
    8.9200    1.5570   -2.0450 C   0  0  1  0  0  0
    9.8780   -1.0830    2.0760 C   0  0  0  0  0  0
   12.3440   -0.3960    0.8290 C   0  0  0  0  0  0
    9.2120    3.8560   -0.9760 C   0  0  0  0  0  0
    7.3780    1.5710   -2.3290 C   0  0  1  0  0  0
   10.7750   -0.0640    2.7850 C   0  0  0  0  0  0
   11.8110    0.5800    1.8680 C   0  0  0  0  0  0
    9.7410    2.7630   -1.5610 C   0  0  0  0  0  0
    5.5150   -2.4220    2.6150 C   0  0  0  0  0  0
    6.4250    1.3610   -1.1260 C   0  0  2  0  0  0
    9.2340    0.3010    0.0320 C   0  0  0  0  0  0
    4.4580   -2.6670   -0.3100 C   0  0  0  0  0  0
    9.8430   -6.7730    3.2100 C   0  0  0  0  0  0
    4.9440    1.4030   -1.5110 C   0  0  0  0  0  0
    6.6780   -7.3910    0.2770 C   0  0  0  0  0  0
    6.9860    2.7720   -3.2070 C   0  0  0  0  0  0
    3.2510   -0.5070   -1.0060 C   0  0  2  0  0  0
   11.2220    2.5980   -1.8230 C   0  0  0  0  0  0
    3.5380   -1.6980   -0.1230 C   0  0  0  0  0  0
    4.1080    0.6500   -0.4890 C   0  0  0  0  0  0
    5.3750   -2.7470   -1.5000 C   0  0  0  0  0  0
    1.7650   -0.1100   -0.9680 C   0  0  0  0  0  0
   12.8610    6.4410    3.3240 C   0  0  0  0  0  0
    1.4330    0.9370   -1.9970 C   0  0  0  0  0  0
    1.0810    2.1930   -1.6970 C   0  0  0  0  0  0
    9.9220   -4.4680   -3.0390 H   0  0  0  0  0  0
   12.5110    8.8970    0.4830 H   0  0  0  0  0  0
    7.3910    2.0100    0.4230 H   0  0  0  0  0  0
    8.9060   -6.0620   -0.7130 H   0  0  0  0  0  0
   11.8910   -3.7840    0.4230 H   0  0  0  0  0  0
    9.8850   -4.7170    1.8580 H   0  0  0  0  0  0
   11.9630   -5.9780    1.3300 H   0  0  0  0  0  0
   11.2060   -6.6940   -0.0690 H   0  0  0  0  0  0
    6.8080   -4.9640   -0.5020 H   0  0  0  0  0  0
    7.7340   -3.9290    2.2030 H   0  0  0  0  0  0
    7.4110   -2.9590    0.7780 H   0  0  0  0  0  0
    5.4490   -4.5400    2.4850 H   0  0  0  0  0  0
   12.8290   -5.8330   -1.6620 H   0  0  0  0  0  0
   13.7570   -5.1700   -0.3130 H   0  0  0  0  0  0
   13.3170   -4.1380   -1.6740 H   0  0  0  0  0  0
    9.0430    5.5800    0.1870 H   0  0  0  0  0  0
   11.7500    4.1810    0.3310 H   0  0  0  0  0  0
   10.4540    4.0420    1.4860 H   0  0  0  0  0  0
   11.2460    5.6230   -1.9260 H   0  0  0  0  0  0
    9.6460    6.3340   -2.0830 H   0  0  0  0  0  0
   10.6060    6.3970    2.0780 H   0  0  0  0  0  0
   12.8800    6.6980    0.0350 H   0  0  0  0  0  0
   10.0580    7.8660   -0.2360 H   0  0  0  0  0  0
   11.3620    8.0010   -1.3890 H   0  0  0  0  0  0
    9.3170   -1.7850    0.1400 H   0  0  0  0  0  0
    3.5890   -3.8930    1.2150 H   0  0  0  0  0  0
    4.6420   -4.7520    0.1520 H   0  0  0  0  0  0
    9.3270    1.3760   -3.0530 H   0  0  0  0  0  0
    8.8510   -0.9920    2.4520 H   0  0  0  0  0  0
   10.2160   -2.0900    2.3550 H   0  0  0  0  0  0
   12.9290   -1.1830    1.3210 H   0  0  0  0  0  0
   13.0230    0.1230    0.1420 H   0  0  0  0  0  0
    8.1320    3.9060   -0.8680 H   0  0  0  0  0  0
    7.2100    0.6820   -2.9580 H   0  0  0  0  0  0
   10.1600    0.7250    3.2350 H   0  0  0  0  0  0
   11.2820   -0.5640    3.6200 H   0  0  0  0  0  0
   12.6370    0.9820    2.4660 H   0  0  0  0  0  0
   11.3590    1.4400    1.3600 H   0  0  0  0  0  0
    5.7640   -1.5360    2.0220 H   0  0  0  0  0  0
    6.1940   -2.4460    3.4740 H   0  0  0  0  0  0
    4.4980   -2.3050    3.0010 H   0  0  0  0  0  0
    6.6270    0.3790   -0.6820 H   0  0  0  0  0  0
    9.5320   -7.7280    3.6430 H   0  0  0  0  0  0
    9.3400   -5.9670    3.7530 H   0  0  0  0  0  0
   10.9270   -6.6800    3.3160 H   0  0  0  0  0  0
    4.7940    0.9370   -2.4900 H   0  0  0  0  0  0
    4.5580    2.4280   -1.5590 H   0  0  0  0  0  0
    6.1660   -8.1630    0.8580 H   0  0  0  0  0  0
    7.6470   -7.7890   -0.0350 H   0  0  0  0  0  0
    6.0660   -7.1550   -0.5990 H   0  0  0  0  0  0
    6.8580    3.6900   -2.6280 H   0  0  0  0  0  0
    6.0390    2.5830   -3.7240 H   0  0  0  0  0  0
    7.7350    2.9550   -3.9840 H   0  0  0  0  0  0
    3.5200   -0.7360   -2.0410 H   0  0  0  0  0  0
   11.3930    2.2670   -2.8530 H   0  0  0  0  0  0
   11.6500    1.8520   -1.1490 H   0  0  0  0  0  0
   11.7920    3.5200   -1.7100 H   0  0  0  0  0  0
    2.9340   -1.7380    0.7860 H   0  0  0  0  0  0
    5.2750   -3.7210   -1.9900 H   0  0  0  0  0  0
    6.4160   -2.6120   -1.1980 H   0  0  0  0  0  0
    5.1720   -1.9900   -2.2590 H   0  0  0  0  0  0
    1.1400   -0.9890   -1.1710 H   0  0  0  0  0  0
    1.4880    0.2430    0.0340 H   0  0  0  0  0  0
   13.4290    5.9030    4.0880 H   0  0  0  0  0  0
   12.0010    6.9160    3.8060 H   0  0  0  0  0  0
   13.5240    7.1910    2.8880 H   0  0  0  0  0  0
    1.4860    0.6390   -3.0430 H   0  0  0  0  0  0
    0.8550    2.9090   -2.4810 H   0  0  0  0  0  0
    1.0170    2.5370   -0.6700 H   0  0  0  0  0  0
  1 14  1  0  0  0
  1 18  1  0  0  0
  2 16  1  0  0  0
  2 45  1  0  0  0
  3 19  1  0  0  0
  3 47  1  0  0  0
  4 18  1  0  0  0
  4 58  1  0  0  0
  5 33  1  0  0  0
  5 43  1  0  0  0
  6 27  1  0  0  0
  6 55  1  0  0  0
  7 24  2  0  0  0
  8 28  1  0  0  0
  8 59  1  0  0  0
  9 32  2  0  0  0
 10 42  1  0  0  0
 10 60  1  0  0  0
 11 43  2  0  0  0
 12 52  2  0  0  0
 13 30  1  0  0  0
 13 32  1  0  0  0
 13 35  1  0  0  0
 14 16  1  0  0  0
 14 19  1  0  0  0
 14 61  1  0  0  0
 15 17  1  0  0  0
 15 18  1  0  0  0
 15 22  1  0  0  0
 15 62  1  0  0  0
 16 17  1  0  0  0
 16 63  1  0  0  0
 17 64  1  0  0  0
 17 65  1  0  0  0
 18 24  1  0  0  0
 19 20  1  0  0  0
 19 66  1  0  0  0
 20 21  1  0  0  0
 20 67  1  0  0  0
 20 68  1  0  0  0
 21 31  1  0  0  0
 21 41  1  0  0  0
 21 69  1  0  0  0
 22 70  1  0  0  0
 22 71  1  0  0  0
 22 72  1  0  0  0
 23 25  1  0  0  0
 23 26  1  0  0  0
 23 36  1  0  0  0
 23 73  1  0  0  0
 24 32  1  0  0  0
 25 27  1  0  0  0
 25 74  1  0  0  0
 25 75  1  0  0  0
 26 29  1  0  0  0
 26 76  1  0  0  0
 26 77  1  0  0  0
 27 28  1  0  0  0
 27 78  1  0  0  0
 28 29  1  0  0  0
 28 79  1  0  0  0
 29 80  1  0  0  0
 29 81  1  0  0  0
 30 34  1  0  0  0
 30 43  1  0  0  0
 30 82  1  0  0  0
 31 44  1  0  0  0
 31 83  1  0  0  0
 31 84  1  0  0  0
 33 37  1  0  0  0
 33 40  1  0  0  0
 33 85  1  0  0  0
 34 38  1  0  0  0
 34 86  1  0  0  0
 34 87  1  0  0  0
 35 39  1  0  0  0
 35 88  1  0  0  0
 35 89  1  0  0  0
 36 40  2  0  0  0
 36 90  1  0  0  0
 37 42  1  0  0  0
 37 48  1  0  0  0
 37 91  1  0  0  0
 38 39  1  0  0  0
 38 92  1  0  0  0
 38 93  1  0  0  0
 39 94  1  0  0  0
 39 95  1  0  0  0
 40 50  1  0  0  0
 41 96  1  0  0  0
 41 97  1  0  0  0
 41 98  1  0  0  0
 42 46  1  0  0  0
 42 99  1  0  0  0
 44 51  2  0  0  0
 44 53  1  0  0  0
 45100  1  0  0  0
 45101  1  0  0  0
 45102  1  0  0  0
 46 52  1  0  0  0
 46103  1  0  0  0
 46104  1  0  0  0
 47105  1  0  0  0
 47106  1  0  0  0
 47107  1  0  0  0
 48108  1  0  0  0
 48109  1  0  0  0
 48110  1  0  0  0
 49 51  1  0  0  0
 49 52  1  0  0  0
 49 54  1  0  0  0
 49111  1  0  0  0
 50112  1  0  0  0
 50113  1  0  0  0
 50114  1  0  0  0
 51115  1  0  0  0
 53116  1  0  0  0
 53117  1  0  0  0
 53118  1  0  0  0
 54 56  1  0  0  0
 54119  1  0  0  0
 54120  1  0  0  0
 55121  1  0  0  0
 55122  1  0  0  0
 55123  1  0  0  0
 56 57  2  0  0  0
 56124  1  0  0  0
 57125  1  0  0  0
 57126  1  0  0  0
M  END
> <s_m_entry_id>
34

> <s_m_entry_name>
streptomedb.42

> <i_qp_#stars>
8

> <i_qp_#amine>
0

> <i_qp_#amidine>
0

> <i_qp_#acid>
0

> <i_qp_#amide>
0

> <i_qp_#rotor>
25

> <i_qp_#rtvFG>
5

> <i_qp_CNS>
-2

> <r_qp_mol_MW>
   804.029

> <r_qp_dipole>
     2.839

> <r_qp_SASA>
  1049.167

> <r_qp_FOSA>
   877.377

> <r_qp_FISA>
   135.093

> <r_qp_PISA>
    36.697

> <r_qp_WPSA>
     0.000

> <r_qp_volume>
  2304.756

> <r_qp_donorHB>
     1.000

> <r_qp_accptHB>
    17.000

> <r_qp_dip^2/V>
   0.0034980

> <r_qp_ACxDN^.5/SA>
   0.0162030

> <r_qp_glob>
   0.8042740

> <r_qp_QPpolrz>
    70.380

> <r_qp_QPlogPC16>
    20.224

> <r_qp_QPlogPoct>
    33.966

> <r_qp_QPlogPw>
    16.107

> <r_qp_QPlogPo/w>
     5.579

> <r_qp_QPlogS>
    -4.346

> <r_qp_CIQPlogS>
    -8.618

> <r_qp_QPlogHERG>
    -4.874

> <r_qp_QPPCaco>
   518.578

> <r_qp_QPlogBB>
    -2.335

> <r_qp_QPPMDCK>
   243.275

> <r_qp_QPlogKp>
    -1.480

> <r_qp_IP(eV)>
     9.530

> <r_qp_EA(eV)>
     0.422

> <i_qp_#metab>
12

> <r_qp_QPlogKhsa>
     0.218

> <i_qp_HumanOralAbsorption>
1

> <r_qp_PercentHumanOralAbsorption>
    69.328

> <r_qp_SAfluorine>
     0.000

> <r_qp_SAamideO>
     0.000

> <r_qp_PSA>
   160.248

> <i_qp_#NandO>
13

> <i_qp_RuleOfFive>
3

> <i_qp_RuleOfThree>
1

> <i_qp_#ringatoms>
18

> <i_qp_#in34>
0

> <i_qp_#in56>
18

> <i_qp_#noncon>
16

> <i_qp_#nonHatm>
57

> <r_qp_Jm>
1.201548

$$$$
Chromomycin
                    3D
 Structure written by MMmdl.
165172  0  0  1  0            999 V2000
    5.3090    3.6790    0.8030 O   0  0  0  0  0  0
    8.4270    6.5620   -0.1380 O   0  0  0  0  0  0
    6.2080    7.2880   -0.5010 O   0  0  0  0  0  0
   11.9320    4.6100   -1.4860 O   0  0  0  0  0  0
    3.1040    2.9030    0.4120 O   0  0  0  0  0  0
   11.8470    6.9330   -1.3510 O   0  0  0  0  0  0
    4.8040   -0.5830    1.2610 O   0  0  0  0  0  0
    1.7830   -0.5720    0.1920 O   0  0  0  0  0  0
    3.0290    5.3470   -0.5240 O   0  0  0  0  0  0
    8.9990    9.1530   -2.1620 O   0  0  0  0  0  0
    9.4520    1.5010   -1.0440 O   0  0  0  0  0  0
   17.8220   -3.7540    1.3150 O   0  0  0  0  0  0
   21.0610   -1.6450   -0.3570 O   0  0  0  0  0  0
   16.4960   -4.3550   -0.5350 O   0  0  0  0  0  0
   12.5260    3.9670    1.4510 O   0  0  0  0  0  0
   19.9270    0.2990    0.2950 O   0  0  0  0  0  0
   20.0150   -5.2380   -0.1520 O   0  0  0  0  0  0
   14.7880    3.5540    2.2540 O   0  0  0  0  0  0
   12.0810    0.5620    0.6810 O   0  0  0  0  0  0
   13.5780   -4.9000    0.0710 O   0  0  0  0  0  0
   13.7920   -3.7200    2.5770 O   0  0  0  0  0  0
    9.6770   -1.5630   -0.9230 O   0  0  0  0  0  0
   17.1570    3.0790    2.9840 O   0  0  0  0  0  0
   11.8950   -2.7530   -0.3770 O   0  0  0  0  0  0
    2.7130   -1.9800    1.7380 O   0  0  0  0  0  0
   19.8260   -7.3440   -0.9050 O   0  0  0  0  0  0
    5.2840    4.4730   -0.3900 C   0  0  2  0  0  0
    8.9070    6.8340   -1.4660 C   0  0  2  0  0  0
    4.1850    0.1300    0.1770 C   0  0  2  0  0  0
    6.7220    4.8890   -0.6870 C   0  0  0  0  0  0
   11.6850    2.2290   -1.6940 C   0  0  1  0  0  0
    7.0400    6.2280   -0.0290 C   0  0  1  0  0  0
    4.3650    5.6830   -0.1380 C   0  0  1  0  0  0
    5.0080    1.4110   -0.0290 C   0  0  0  0  0  0
    4.4350    2.5490    0.8110 C   0  0  1  0  0  0
    2.7140    0.4610    0.5790 C   0  0  1  0  0  0
    9.7990    5.6630   -1.8710 C   0  0  0  0  0  0
    9.7090    8.1560   -1.4190 C   0  0  1  0  0  0
   11.6370    3.4210   -0.7300 C   0  0  1  0  0  0
   11.1200    5.7260   -1.1030 C   0  0  1  0  0  0
    4.8840    6.9060   -0.9070 C   0  0  1  0  0  0
    2.2900    1.8040   -0.0420 C   0  0  1  0  0  0
   11.1220    7.9760   -2.0050 C   0  0  1  0  0  0
   13.1180    1.8480   -2.1030 C   0  0  0  0  0  0
   10.7800    1.0280   -1.3050 C   0  0  1  0  0  0
   14.1710    1.9800   -1.0350 C   0  0  0  0  0  0
   12.6760    3.3860    0.3730 C   0  0  0  0  0  0
    4.3130   -0.7550   -1.0680 C   0  0  0  0  0  0
   13.9680    2.7220    0.1250 C   0  0  0  0  0  0
    3.9860    8.1250   -0.7270 C   0  0  0  0  0  0
    0.8410    2.1630    0.2760 C   0  0  0  0  0  0
   11.9590    9.2470   -1.8800 C   0  0  0  0  0  0
   19.1770   -3.3380    1.0950 C   0  0  1  0  0  0
   11.1710    0.2130   -0.0730 C   0  0  0  0  0  0
   19.8040   -3.8040   -0.2400 C   0  0  1  0  0  0
   15.4270    1.3790   -1.2270 C   0  0  0  0  0  0
   14.9900    2.8390    1.0820 C   0  0  0  0  0  0
   19.3350   -1.8320    1.3350 C   0  0  0  0  0  0
   21.1610   -3.0760   -0.3840 C   0  0  1  0  0  0
   16.4650    1.4970   -0.2800 C   0  0  0  0  0  0
   16.2570    2.2420    0.8990 C   0  0  0  0  0  0
   19.8000   -1.1140    0.0640 C   0  0  2  0  0  0
   16.8180   -3.3220    0.3980 C   0  0  1  0  0  0
   15.5730   -2.9140    1.1790 C   0  0  0  0  0  0
   14.9790   -4.1220    1.8940 C   0  0  2  0  0  0
   10.3440   -1.0480    0.2280 C   0  0  2  0  0  0
   14.6950   -5.2710    0.9100 C   0  0  2  0  0  0
   15.9730   -5.5460    0.0800 C   0  0  1  0  0  0
   17.7070    0.8750   -0.4890 C   0  0  0  0  0  0
   18.7320    0.9580    0.4630 C   0  0  0  0  0  0
   17.3290    2.3550    1.8230 C   0  0  0  0  0  0
    1.8490   -1.7310    0.9060 C   0  0  0  0  0  0
   18.5750    1.7480    1.6100 C   0  0  0  0  0  0
   21.9140   -3.4400   -1.6580 C   0  0  0  0  0  0
   11.2550   -2.1650    0.7690 C   0  0  1  0  0  0
    8.5950    1.4170   -2.1770 C   0  0  0  0  0  0
   15.7460   -6.5640   -1.0320 C   0  0  0  0  0  0
    0.7590   -2.6680    0.4910 C   0  0  0  0  0  0
   19.6770    1.8770    2.6250 C   0  0  0  0  0  0
   10.4460   -3.2500    1.4710 C   0  0  0  0  0  0
   19.6920   -6.1390   -1.1090 C   0  0  0  0  0  0
   12.6160   -5.9510   -0.0490 C   0  0  0  0  0  0
   19.2070   -5.6250   -2.4310 C   0  0  0  0  0  0
    4.1630   -1.2670    1.5720 H   0  0  0  0  0  0
    2.8350    4.4790   -0.0970 H   0  0  0  0  0  0
    9.2880   10.0260   -1.8410 H   0  0  0  0  0  0
   13.8400    3.8560    2.2260 H   0  0  0  0  0  0
   13.4480   -4.4970    3.0490 H   0  0  0  0  0  0
   10.3270   -2.1880   -1.3160 H   0  0  0  0  0  0
   16.2260    3.4080    2.9640 H   0  0  0  0  0  0
   12.5780   -3.3850   -0.0460 H   0  0  0  0  0  0
    4.9180    3.8790   -1.2360 H   0  0  0  0  0  0
    8.0710    6.9210   -2.1700 H   0  0  0  0  0  0
    6.8320    4.9840   -1.7740 H   0  0  0  0  0  0
    7.4320    4.1220   -0.3570 H   0  0  0  0  0  0
   11.2260    2.5960   -2.6260 H   0  0  0  0  0  0
    6.8570    6.1410    1.0480 H   0  0  0  0  0  0
    4.3370    5.9110    0.9360 H   0  0  0  0  0  0
    4.9800    1.6990   -1.0870 H   0  0  0  0  0  0
    6.0640    1.2540    0.2260 H   0  0  0  0  0  0
    4.3870    2.2350    1.8600 H   0  0  0  0  0  0
    2.6550    0.5700    1.6720 H   0  0  0  0  0  0
    9.9970    5.6980   -2.9500 H   0  0  0  0  0  0
    9.3050    4.7040   -1.6880 H   0  0  0  0  0  0
    9.7770    8.5020   -0.3800 H   0  0  0  0  0  0
   10.6490    3.4860   -0.2610 H   0  0  0  0  0  0
   10.9450    5.7020   -0.0210 H   0  0  0  0  0  0
    4.9170    6.6790   -1.9810 H   0  0  0  0  0  0
    2.3840    1.7530   -1.1340 H   0  0  0  0  0  0
   11.0600    7.7400   -3.0760 H   0  0  0  0  0  0
   13.4260    2.5090   -2.9260 H   0  0  0  0  0  0
   13.1260    0.8270   -2.5040 H   0  0  0  0  0  0
   10.7810    0.3240   -2.1490 H   0  0  0  0  0  0
    3.8050   -0.3120   -1.9310 H   0  0  0  0  0  0
    3.9090   -1.7590   -0.9010 H   0  0  0  0  0  0
    5.3680   -0.9010   -1.3290 H   0  0  0  0  0  0
    3.9320    8.4150    0.3290 H   0  0  0  0  0  0
    2.9710    7.9390   -1.0920 H   0  0  0  0  0  0
    4.3960    8.9840   -1.2680 H   0  0  0  0  0  0
    0.6910    2.2470    1.3580 H   0  0  0  0  0  0
    0.1420    1.4210   -0.1200 H   0  0  0  0  0  0
    0.5870    3.1390   -0.1530 H   0  0  0  0  0  0
   12.0670    9.5400   -0.8290 H   0  0  0  0  0  0
   11.5170   10.0810   -2.4330 H   0  0  0  0  0  0
   12.9700    9.0770   -2.2640 H   0  0  0  0  0  0
   19.7220   -3.8440    1.9040 H   0  0  0  0  0  0
   19.1390   -3.5530   -1.0690 H   0  0  0  0  0  0
   15.5990    0.8030   -2.1380 H   0  0  0  0  0  0
   20.1020   -1.6790    2.1070 H   0  0  0  0  0  0
   18.4160   -1.3950    1.7400 H   0  0  0  0  0  0
   21.8050   -3.3640    0.4570 H   0  0  0  0  0  0
   19.1090   -1.2880   -0.7660 H   0  0  0  0  0  0
   17.1610   -2.4580   -0.1780 H   0  0  0  0  0  0
   15.8150   -2.1390    1.9150 H   0  0  0  0  0  0
   14.8250   -2.4840    0.5010 H   0  0  0  0  0  0
   15.6850   -4.4690    2.6590 H   0  0  0  0  0  0
    9.5870   -0.7540    0.9630 H   0  0  0  0  0  0
   14.4290   -6.1650    1.4890 H   0  0  0  0  0  0
   16.7470   -5.9510    0.7450 H   0  0  0  0  0  0
   17.8710    0.3280   -1.4140 H   0  0  0  0  0  0
   21.3500   -3.1300   -2.5440 H   0  0  0  0  0  0
   22.1200   -4.5120   -1.7190 H   0  0  0  0  0  0
   22.8700   -2.9070   -1.6990 H   0  0  0  0  0  0
   12.0240   -1.7810    1.4470 H   0  0  0  0  0  0
    7.6190    1.8210   -1.8970 H   0  0  0  0  0  0
    8.4650    0.3770   -2.4860 H   0  0  0  0  0  0
    8.9900    2.0110   -3.0060 H   0  0  0  0  0  0
   15.0730   -6.1730   -1.8010 H   0  0  0  0  0  0
   15.3420   -7.5010   -0.6380 H   0  0  0  0  0  0
   16.6880   -6.7940   -1.5380 H   0  0  0  0  0  0
   -0.2100   -2.1700    0.5750 H   0  0  0  0  0  0
    0.7570   -3.5370    1.1550 H   0  0  0  0  0  0
    0.9320   -3.0030   -0.5350 H   0  0  0  0  0  0
   19.6580    2.8570    3.1140 H   0  0  0  0  0  0
   20.6640    1.7870    2.1600 H   0  0  0  0  0  0
   19.5750    1.0970    3.3870 H   0  0  0  0  0  0
    9.7340   -3.7230    0.7860 H   0  0  0  0  0  0
    9.8980   -2.8440    2.3260 H   0  0  0  0  0  0
   11.1050   -4.0460    1.8320 H   0  0  0  0  0  0
   13.0650   -6.8580   -0.4600 H   0  0  0  0  0  0
   11.8270   -5.6170   -0.7290 H   0  0  0  0  0  0
   12.1680   -6.1630    0.9260 H   0  0  0  0  0  0
   18.2660   -5.0840   -2.3250 H   0  0  0  0  0  0
   19.0190   -6.4770   -3.0930 H   0  0  0  0  0  0
   19.9660   -5.0050   -2.9080 H   0  0  0  0  0  0
  1 27  1  0  0  0
  1 35  1  0  0  0
  2 28  1  0  0  0
  2 32  1  0  0  0
  3 32  1  0  0  0
  3 41  1  0  0  0
  4 39  1  0  0  0
  4 40  1  0  0  0
  5 35  1  0  0  0
  5 42  1  0  0  0
  6 40  1  0  0  0
  6 43  1  0  0  0
  7 29  1  0  0  0
  7 84  1  0  0  0
  8 36  1  0  0  0
  8 72  1  0  0  0
  9 33  1  0  0  0
  9 85  1  0  0  0
 10 38  1  0  0  0
 10 86  1  0  0  0
 11 45  1  0  0  0
 11 76  1  0  0  0
 12 53  1  0  0  0
 12 63  1  0  0  0
 13 59  1  0  0  0
 13 62  1  0  0  0
 14 63  1  0  0  0
 14 68  1  0  0  0
 15 47  2  0  0  0
 16 62  1  0  0  0
 16 70  1  0  0  0
 17 55  1  0  0  0
 17 81  1  0  0  0
 18 57  1  0  0  0
 18 87  1  0  0  0
 19 54  2  0  0  0
 20 67  1  0  0  0
 20 82  1  0  0  0
 21 65  1  0  0  0
 21 88  1  0  0  0
 22 66  1  0  0  0
 22 89  1  0  0  0
 23 71  1  0  0  0
 23 90  1  0  0  0
 24 75  1  0  0  0
 24 91  1  0  0  0
 25 72  2  0  0  0
 26 81  2  0  0  0
 27 30  1  0  0  0
 27 33  1  0  0  0
 27 92  1  0  0  0
 28 37  1  0  0  0
 28 38  1  0  0  0
 28 93  1  0  0  0
 29 34  1  0  0  0
 29 36  1  0  0  0
 29 48  1  0  0  0
 30 32  1  0  0  0
 30 94  1  0  0  0
 30 95  1  0  0  0
 31 39  1  0  0  0
 31 44  1  0  0  0
 31 45  1  0  0  0
 31 96  1  0  0  0
 32 97  1  0  0  0
 33 41  1  0  0  0
 33 98  1  0  0  0
 34 35  1  0  0  0
 34 99  1  0  0  0
 34100  1  0  0  0
 35101  1  0  0  0
 36 42  1  0  0  0
 36102  1  0  0  0
 37 40  1  0  0  0
 37103  1  0  0  0
 37104  1  0  0  0
 38 43  1  0  0  0
 38105  1  0  0  0
 39 47  1  0  0  0
 39106  1  0  0  0
 40107  1  0  0  0
 41 50  1  0  0  0
 41108  1  0  0  0
 42 51  1  0  0  0
 42109  1  0  0  0
 43 52  1  0  0  0
 43110  1  0  0  0
 44 46  1  0  0  0
 44111  1  0  0  0
 44112  1  0  0  0
 45 54  1  0  0  0
 45113  1  0  0  0
 46 49  2  0  0  0
 46 56  1  0  0  0
 47 49  1  0  0  0
 48114  1  0  0  0
 48115  1  0  0  0
 48116  1  0  0  0
 49 57  1  0  0  0
 50117  1  0  0  0
 50118  1  0  0  0
 50119  1  0  0  0
 51120  1  0  0  0
 51121  1  0  0  0
 51122  1  0  0  0
 52123  1  0  0  0
 52124  1  0  0  0
 52125  1  0  0  0
 53 55  1  0  0  0
 53 58  1  0  0  0
 53126  1  0  0  0
 54 66  1  0  0  0
 55 59  1  0  0  0
 55127  1  0  0  0
 56 60  2  0  0  0
 56128  1  0  0  0
 57 61  2  0  0  0
 58 62  1  0  0  0
 58129  1  0  0  0
 58130  1  0  0  0
 59 74  1  0  0  0
 59131  1  0  0  0
 60 61  1  0  0  0
 60 69  1  0  0  0
 61 71  1  0  0  0
 62132  1  0  0  0
 63 64  1  0  0  0
 63133  1  0  0  0
 64 65  1  0  0  0
 64134  1  0  0  0
 64135  1  0  0  0
 65 67  1  0  0  0
 65136  1  0  0  0
 66 75  1  0  0  0
 66137  1  0  0  0
 67 68  1  0  0  0
 67138  1  0  0  0
 68 77  1  0  0  0
 68139  1  0  0  0
 69 70  2  0  0  0
 69140  1  0  0  0
 70 73  1  0  0  0
 71 73  2  0  0  0
 72 78  1  0  0  0
 73 79  1  0  0  0
 74141  1  0  0  0
 74142  1  0  0  0
 74143  1  0  0  0
 75 80  1  0  0  0
 75144  1  0  0  0
 76145  1  0  0  0
 76146  1  0  0  0
 76147  1  0  0  0
 77148  1  0  0  0
 77149  1  0  0  0
 77150  1  0  0  0
 78151  1  0  0  0
 78152  1  0  0  0
 78153  1  0  0  0
 79154  1  0  0  0
 79155  1  0  0  0
 79156  1  0  0  0
 80157  1  0  0  0
 80158  1  0  0  0
 80159  1  0  0  0
 81 83  1  0  0  0
 82160  1  0  0  0
 82161  1  0  0  0
 82162  1  0  0  0
 83163  1  0  0  0
 83164  1  0  0  0
 83165  1  0  0  0
M  END
> <s_m_entry_id>
35

> <s_m_entry_name>
streptomedb.43

> <i_qp_#stars>
15

> <i_qp_#amine>
0

> <i_qp_#amidine>
0

> <i_qp_#acid>
0

> <i_qp_#amide>
0

> <i_qp_#rotor>
26

> <i_qp_#rtvFG>
8

> <i_qp_CNS>
-2

> <r_qp_mol_MW>
  1183.259

> <r_qp_dipole>
    17.700

> <r_qp_SASA>
  1367.218

> <r_qp_FOSA>
  1021.652

> <r_qp_FISA>
   279.829

> <r_qp_PISA>
    65.737

> <r_qp_WPSA>
     0.000

> <r_qp_volume>
  3055.330

> <r_qp_donorHB>
     6.000

> <r_qp_accptHB>
    36.200

> <r_qp_dip^2/V>
   0.1025400

> <r_qp_ACxDN^.5/SA>
   0.0648550

> <r_qp_glob>
   0.7447880

> <r_qp_QPpolrz>
   100.054

> <r_qp_QPlogPC16>
    29.470

> <r_qp_QPlogPoct>
    64.120

> <r_qp_QPlogPw>
    44.069

> <r_qp_QPlogPo/w>
     0.817

> <r_qp_QPlogS>
    -3.012

> <r_qp_CIQPlogS>
    -8.837

> <r_qp_QPlogHERG>
    -5.975

> <r_qp_QPPCaco>
    21.993

> <r_qp_QPlogBB>
    -4.367

> <r_qp_QPPMDCK>
     7.990

> <r_qp_QPlogKp>
    -3.949

> <r_qp_IP(eV)>
     8.087

> <r_qp_EA(eV)>
     0.745

> <i_qp_#metab>
13

> <r_qp_QPlogKhsa>
    -1.595

> <i_qp_HumanOralAbsorption>
1

> <r_qp_PercentHumanOralAbsorption>
    16.875

> <r_qp_SAfluorine>
     0.000

> <r_qp_SAamideO>
     0.000

> <r_qp_PSA>
   333.142

> <i_qp_#NandO>
26

> <i_qp_RuleOfFive>
3

> <i_qp_RuleOfThree>
2

> <i_qp_#ringatoms>
44

> <i_qp_#in34>
0

> <i_qp_#in56>
44

> <i_qp_#noncon>
28

> <i_qp_#nonHatm>
83

> <r_qp_Jm>
0.129409

$$$$
Azalomycin
                    3D
 Structure written by MMmdl.
 71 74  0  0  1  0            999 V2000
    0.3330    4.0680   -3.4260 C   0  0  0  0  0  0
   -0.3480    2.6980   -3.4450 C   0  0  0  0  0  0
   -0.8170    2.0900   -2.0480 C   0  0  2  0  0  0
    0.4690    1.7060   -1.2700 C   0  0  0  0  0  0
    0.6100    1.8220    0.2700 C   0  0  1  0  0  0
   -0.1160    0.7940    1.2420 C   0  0  1  0  0  0
   -1.4330    1.4040    1.7950 C   0  0  0  0  0  0
   -2.6160    0.4540    1.7910 C   0  0  0  0  0  0
   -2.8650   -0.0370    0.3670 C   0  0  1  0  0  0
   -1.6530   -0.8300   -0.2570 C   0  0  1  0  0  0
   -0.3100   -0.5950    0.5470 C   0  0  2  0  0  0
   -0.2660   -1.8200    1.4880 C   0  0  0  0  0  0
    0.6750   -2.1130    2.2220 O   0  0  0  0  0  0
   -1.4570   -2.7130    1.3490 C   0  0  0  0  0  0
   -1.8490   -2.3810   -0.0700 C   0  0  0  0  0  0
   -1.5670   -0.5820   -1.8320 C   0  0  1  0  0  0
   -1.7200    0.8520   -2.4450 C   0  0  1  0  0  0
   -3.1120    1.2080   -2.4300 O   0  0  0  0  0  0
   -0.4290   -1.3500   -2.5610 C   0  0  0  0  0  0
   -4.2340   -0.7200    0.2730 C   0  0  0  0  0  0
    0.7830    0.6600    2.5190 C   0  0  0  0  0  0
    2.0480    1.6250    0.4800 O   0  0  0  0  0  0
    2.8890    2.6910    0.4340 C   0  0  0  0  0  0
    2.5550    3.8430    0.1910 O   0  0  0  0  0  0
    4.3030    2.2680    0.7430 C   0  0  0  0  0  0
    5.0890    1.5060   -0.6970 S   0  0  0  0  0  0
    4.5940   -0.1610   -0.5340 C   0  0  0  0  0  0
    5.0210   -1.0980   -1.3880 N   0  0  0  0  0  0
    4.3870   -2.1860   -0.9180 N   0  0  0  0  0  0
    3.6160   -1.8850    0.1680 C   0  0  0  0  0  0
    3.7500   -0.6130    0.4420 N   0  0  0  0  0  0
    2.8520   -2.7980    0.7760 N   0  0  0  0  0  0
   -1.6180    3.2130   -1.3570 C   0  0  0  0  0  0
   -0.3490    4.8530   -3.0870 H   0  0  0  0  0  0
    0.6470    4.3330   -4.4420 H   0  0  0  0  0  0
    1.2250    4.0900   -2.7950 H   0  0  0  0  0  0
    0.3300    1.9840   -3.9320 H   0  0  0  0  0  0
   -1.2200    2.7940   -4.1070 H   0  0  0  0  0  0
    1.2680    2.3520   -1.6530 H   0  0  0  0  0  0
    0.8410    0.7370   -1.6030 H   0  0  0  0  0  0
    0.3700    2.8410    0.5940 H   0  0  0  0  0  0
   -1.3040    1.7650    2.8250 H   0  0  0  0  0  0
   -1.7020    2.3090    1.2510 H   0  0  0  0  0  0
   -2.4590   -0.3640    2.4970 H   0  0  0  0  0  0
   -3.4960    0.9990    2.1550 H   0  0  0  0  0  0
   -2.9860    0.8820   -0.1990 H   0  0  0  0  0  0
    0.5540   -0.7820   -0.0960 H   0  0  0  0  0  0
   -1.1720   -3.7640    1.4510 H   0  0  0  0  0  0
   -2.2220   -2.4630    2.0840 H   0  0  0  0  0  0
   -2.8500   -2.7420   -0.3160 H   0  0  0  0  0  0
   -1.1700   -2.9450   -0.7170 H   0  0  0  0  0  0
   -2.4730   -1.0890   -2.2040 H   0  0  0  0  0  0
   -1.5530    0.6780   -3.5160 H   0  0  0  0  0  0
   -3.2430    1.9180   -3.0820 H   0  0  0  0  0  0
    0.5440   -1.2730   -2.0770 H   0  0  0  0  0  0
   -0.6680   -2.4150   -2.6440 H   0  0  0  0  0  0
   -0.3030   -1.0040   -3.5930 H   0  0  0  0  0  0
   -4.3150   -1.5710    0.9560 H   0  0  0  0  0  0
   -5.0290   -0.0160    0.5450 H   0  0  0  0  0  0
   -4.4420   -1.0590   -0.7460 H   0  0  0  0  0  0
    1.7230    0.1370    2.3180 H   0  0  0  0  0  0
    0.2670    0.1210    3.3220 H   0  0  0  0  0  0
    1.0390    1.6480    2.9230 H   0  0  0  0  0  0
    4.3250    1.6300    1.6320 H   0  0  0  0  0  0
    4.8680    3.1710    1.0000 H   0  0  0  0  0  0
    4.5140   -3.0790   -1.3770 H   0  0  0  0  0  0
    2.8270   -3.7870    0.5610 H   0  0  0  0  0  0
    2.2100   -2.5080    1.5300 H   0  0  0  0  0  0
   -2.2820    3.7240   -2.0650 H   0  0  0  0  0  0
   -0.9620    3.9760   -0.9270 H   0  0  0  0  0  0
   -2.2630    2.8420   -0.5660 H   0  0  0  0  0  0
  1  2  1  0  0  0
  1 34  1  0  0  0
  1 35  1  0  0  0
  1 36  1  0  0  0
  2  3  1  0  0  0
  2 37  1  0  0  0
  2 38  1  0  0  0
  3  4  1  0  0  0
  3 17  1  0  0  0
  3 33  1  0  0  0
  4  5  1  0  0  0
  4 39  1  0  0  0
  4 40  1  0  0  0
  5  6  1  0  0  0
  5 22  1  0  0  0
  5 41  1  0  0  0
  6  7  1  0  0  0
  6 11  1  0  0  0
  6 21  1  0  0  0
  7  8  1  0  0  0
  7 42  1  0  0  0
  7 43  1  0  0  0
  8  9  1  0  0  0
  8 44  1  0  0  0
  8 45  1  0  0  0
  9 10  1  0  0  0
  9 20  1  0  0  0
  9 46  1  0  0  0
 10 11  1  0  0  0
 10 15  1  0  0  0
 10 16  1  0  0  0
 11 12  1  0  0  0
 11 47  1  0  0  0
 12 13  2  0  0  0
 12 14  1  0  0  0
 14 15  1  0  0  0
 14 48  1  0  0  0
 14 49  1  0  0  0
 15 50  1  0  0  0
 15 51  1  0  0  0
 16 17  1  0  0  0
 16 19  1  0  0  0
 16 52  1  0  0  0
 17 18  1  0  0  0
 17 53  1  0  0  0
 18 54  1  0  0  0
 19 55  1  0  0  0
 19 56  1  0  0  0
 19 57  1  0  0  0
 20 58  1  0  0  0
 20 59  1  0  0  0
 20 60  1  0  0  0
 21 61  1  0  0  0
 21 62  1  0  0  0
 21 63  1  0  0  0
 22 23  1  0  0  0
 23 24  2  0  0  0
 23 25  1  0  0  0
 25 26  1  0  0  0
 25 64  1  0  0  0
 25 65  1  0  0  0
 26 27  1  0  0  0
 27 28  2  0  0  0
 27 31  1  0  0  0
 28 29  1  0  0  0
 29 30  1  0  0  0
 29 66  1  0  0  0
 30 31  2  0  0  0
 30 32  1  0  0  0
 32 67  1  0  0  0
 32 68  1  0  0  0
 33 69  1  0  0  0
 33 70  1  0  0  0
 33 71  1  0  0  0
M  END
> <s_m_entry_id>
36

> <s_m_entry_name>
streptomedb.44

> <i_qp_#stars>
0

> <i_qp_#amine>
0

> <i_qp_#amidine>
0

> <i_qp_#acid>
0

> <i_qp_#amide>
0

> <i_qp_#rotor>
7

> <i_qp_#rtvFG>
2

> <i_qp_CNS>
-2

> <r_qp_mol_MW>
   478.649

> <r_qp_dipole>
     8.242

> <r_qp_SASA>
   644.294

> <r_qp_FOSA>
   427.789

> <r_qp_FISA>
   164.456

> <r_qp_PISA>
    11.484

> <r_qp_WPSA>
    40.566

> <r_qp_volume>
  1308.126

> <r_qp_donorHB>
     4.000

> <r_qp_accptHB>
     8.700

> <r_qp_dip^2/V>
   0.0519260

> <r_qp_ACxDN^.5/SA>
   0.0270060

> <r_qp_glob>
   0.8978020

> <r_qp_QPpolrz>
    41.812

> <r_qp_QPlogPC16>
    12.813

> <r_qp_QPlogPoct>
    25.278

> <r_qp_QPlogPw>
    15.364

> <r_qp_QPlogPo/w>
     2.621

> <r_qp_QPlogS>
    -4.002

> <r_qp_CIQPlogS>
    -5.267

> <r_qp_QPlogHERG>
    -3.240

> <r_qp_QPPCaco>
   273.127

> <r_qp_QPlogBB>
    -1.119

> <r_qp_QPPMDCK>
   202.930

> <r_qp_QPlogKp>
    -3.838

> <r_qp_IP(eV)>
     8.472

> <r_qp_EA(eV)>
     0.001

> <i_qp_#metab>
4

> <r_qp_QPlogKhsa>
     0.223

> <i_qp_HumanOralAbsorption>
3

> <r_qp_PercentHumanOralAbsorption>
    85.897

> <r_qp_SAfluorine>
     0.000

> <r_qp_SAamideO>
     0.000

> <r_qp_PSA>
   122.702

> <i_qp_#NandO>
8

> <i_qp_RuleOfFive>
0

> <i_qp_RuleOfThree>
0

> <i_qp_#ringatoms>
19

> <i_qp_#in34>
0

> <i_qp_#in56>
14

> <i_qp_#noncon>
13

> <i_qp_#nonHatm>
33

> <r_qp_Jm>
0.006926

$$$$
(Z,Z)-.alpha.-Farnesene
                    3D
 Structure written by MMmdl.
 39 38  0  0  1  0            999 V2000
    7.0680   -0.5900    0.7310 C   0  0  0  0  0  0
    6.7820    0.8920    0.4660 C   0  0  0  0  0  0
    6.2070   -1.5040   -0.1220 C   0  0  0  0  0  0
    5.2020   -2.2030    0.4430 C   0  0  0  0  0  0
    7.5610    1.7770    1.3990 C   0  0  0  0  0  0
    4.2160   -3.1200   -0.2240 C   0  0  0  0  0  0
    6.5820   -1.5610   -1.5790 C   0  0  0  0  0  0
    8.7000    2.4450    1.1360 C   0  0  0  0  0  0
    2.8000   -2.7030    0.0730 C   0  0  0  0  0  0
    9.3340    3.3240    2.1830 C   0  0  0  0  0  0
    9.4520    2.3880   -0.1650 C   0  0  0  0  0  0
    1.9950   -1.8870   -0.6400 C   0  0  0  0  0  0
    0.5920   -1.6220   -0.1520 C   0  0  0  0  0  0
    2.4320   -1.2210   -1.8610 C   0  0  0  0  0  0
    1.6940   -0.4160   -2.6350 C   0  0  0  0  0  0
    6.9100   -0.8050    1.7960 H   0  0  0  0  0  0
    8.1260   -0.8120    0.5390 H   0  0  0  0  0  0
    5.7140    1.0980    0.6190 H   0  0  0  0  0  0
    6.9820    1.1450   -0.5800 H   0  0  0  0  0  0
    5.0480   -2.0960    1.5180 H   0  0  0  0  0  0
    7.1160    1.8810    2.3890 H   0  0  0  0  0  0
    4.3630   -4.1320    0.1740 H   0  0  0  0  0  0
    4.3710   -3.2110   -1.3010 H   0  0  0  0  0  0
    6.2960   -0.6330   -2.0830 H   0  0  0  0  0  0
    6.1160   -2.3900   -2.1140 H   0  0  0  0  0  0
    7.6640   -1.6920   -1.6850 H   0  0  0  0  0  0
    2.4020   -3.1410    0.9890 H   0  0  0  0  0  0
   10.3400    2.9650    2.4220 H   0  0  0  0  0  0
    8.7580    3.3440    3.1140 H   0  0  0  0  0  0
    9.4090    4.3530    1.8170 H   0  0  0  0  0  0
    9.4390    3.3700   -0.6500 H   0  0  0  0  0  0
    9.0470    1.6590   -0.8700 H   0  0  0  0  0  0
   10.4960    2.1080    0.0170 H   0  0  0  0  0  0
    0.4430   -0.5540    0.0430 H   0  0  0  0  0  0
    0.3700   -2.1520    0.7810 H   0  0  0  0  0  0
   -0.1450   -1.9540   -0.8920 H   0  0  0  0  0  0
    3.4600   -1.3830   -2.1730 H   0  0  0  0  0  0
    2.1280    0.0330   -3.5240 H   0  0  0  0  0  0
    0.6580   -0.1760   -2.4230 H   0  0  0  0  0  0
  1  2  1  0  0  0
  1  3  1  0  0  0
  1 16  1  0  0  0
  1 17  1  0  0  0
  2  5  1  0  0  0
  2 18  1  0  0  0
  2 19  1  0  0  0
  3  4  2  0  0  0
  3  7  1  0  0  0
  4  6  1  0  0  0
  4 20  1  0  0  0
  5  8  2  0  0  0
  5 21  1  0  0  0
  6  9  1  0  0  0
  6 22  1  0  0  0
  6 23  1  0  0  0
  7 24  1  0  0  0
  7 25  1  0  0  0
  7 26  1  0  0  0
  8 10  1  0  0  0
  8 11  1  0  0  0
  9 12  2  0  0  0
  9 27  1  0  0  0
 10 28  1  0  0  0
 10 29  1  0  0  0
 10 30  1  0  0  0
 11 31  1  0  0  0
 11 32  1  0  0  0
 11 33  1  0  0  0
 12 13  1  0  0  0
 12 14  1  0  0  0
 13 34  1  0  0  0
 13 35  1  0  0  0
 13 36  1  0  0  0
 14 15  2  0  0  0
 14 37  1  0  0  0
 15 38  1  0  0  0
 15 39  1  0  0  0
M  END
> <s_m_entry_id>
37

> <s_m_entry_name>
streptomedb.45

> <i_qp_#stars>
8

> <i_qp_#amine>
0

> <i_qp_#amidine>
0

> <i_qp_#acid>
0

> <i_qp_#amide>
0

> <i_qp_#rotor>
6

> <i_qp_#rtvFG>
0

> <i_qp_CNS>
2

> <r_qp_mol_MW>
   204.355

> <r_qp_dipole>
     0.455

> <r_qp_SASA>
   539.377

> <r_qp_FOSA>
   472.890

> <r_qp_FISA>
     0.000

> <r_qp_PISA>
    66.488

> <r_qp_WPSA>
     0.000

> <r_qp_volume>
   921.644

> <r_qp_donorHB>
     0.000

> <r_qp_accptHB>
     0.000

> <r_qp_dip^2/V>
   0.0002250

> <r_qp_ACxDN^.5/SA>
   0.0000000

> <r_qp_glob>
   0.8491440

> <r_qp_QPpolrz>
    27.513

> <r_qp_QPlogPC16>
     7.205

> <r_qp_QPlogPoct>
     7.841

> <r_qp_QPlogPw>
    -1.276

> <r_qp_QPlogPo/w>
     6.582

> <r_qp_QPlogS>
    -7.409

> <r_qp_CIQPlogS>
    -7.409

> <r_qp_QPlogHERG>
    -4.290

> <r_qp_QPPCaco>
  9906.038

> <r_qp_QPlogBB>
     1.139

> <r_qp_QPPMDCK>
  5899.293

> <r_qp_QPlogKp>
    -0.709

> <r_qp_IP(eV)>
     9.092

> <r_qp_EA(eV)>
    -0.195

> <i_qp_#metab>
7

> <r_qp_QPlogKhsa>
     1.039

> <i_qp_HumanOralAbsorption>
1

> <r_qp_PercentHumanOralAbsorption>
   100.000

> <r_qp_SAfluorine>
     0.000

> <r_qp_SAamideO>
     0.000

> <r_qp_PSA>
     0.000

> <i_qp_#NandO>
0

> <i_qp_RuleOfFive>
1

> <i_qp_RuleOfThree>
2

> <i_qp_#ringatoms>
0

> <i_qp_#in34>
0

> <i_qp_#in56>
0

> <i_qp_#noncon>
0

> <i_qp_#nonHatm>
15

> <r_qp_Jm>
0.001556

$$$$
CID10218311
                    3D
 Structure written by MMmdl.
 88 89  0  0  1  0            999 V2000
    8.6620   -1.5180   -1.2520 O   0  0  0  0  0  0
    7.7280    3.9250   -0.7920 O   0  0  0  0  0  0
    6.7430    1.7790    0.5200 O   0  0  0  0  0  0
    9.6870   -1.7620    0.8590 O   0  0  0  0  0  0
    4.0080   -1.0120   -0.9050 O   0  0  0  0  0  0
    3.5050    0.6910    2.2810 O   0  0  0  0  0  0
    9.8490   -4.9000    1.1630 O   0  0  0  0  0  0
    4.9380    3.3770    2.4790 O   0  0  0  0  0  0
   12.9490   -3.3690    0.4590 O   0  0  0  0  0  0
    5.3740   -2.2790    0.4510 O   0  0  0  0  0  0
    7.8040    0.7650   -1.3980 C   0  0  2  0  0  0
    6.6700    3.2000   -1.4300 C   0  0  1  0  0  0
    6.6880    1.7360   -0.9050 C   0  0  2  0  0  0
    7.5210   -0.7060   -0.9170 C   0  0  1  0  0  0
    5.3170    3.9180   -1.1050 C   0  0  0  0  0  0
    6.2450   -1.2990   -1.5940 C   0  0  2  0  0  0
    5.0910    4.4360    0.3360 C   0  0  2  0  0  0
    3.1520    2.7450    0.9800 C   0  0  2  0  0  0
    2.3300    0.3570    0.1990 C   0  0  2  0  0  0
    3.3840    1.2180    0.9560 C   0  0  2  0  0  0
    9.2060    1.2130   -0.9520 C   0  0  0  0  0  0
    9.0260   -2.4370   -0.2150 C   0  0  2  0  0  0
    6.8970    3.2460   -2.9490 C   0  0  0  0  0  0
    4.4550    3.4680    1.3460 C   0  0  0  0  0  0
    2.8980   -1.0880    0.0220 C   0  0  1  0  0  0
    9.8820   -3.5370   -0.8540 C   0  0  0  0  0  0
   10.7080   -4.2660    0.2020 C   0  0  1  0  0  0
   11.6080   -3.2580    0.9540 C   0  0  2  0  0  0
    5.1870   -1.5950   -0.5450 C   0  0  0  0  0  0
   11.1090   -1.8080    0.7740 C   0  0  2  0  0  0
    6.4540   -2.5730   -2.4150 C   0  0  0  0  0  0
    4.2160    5.6970    0.3160 C   0  0  0  0  0  0
    1.8590   -2.0760   -0.5330 C   0  0  0  0  0  0
    2.0380    3.1890    1.9270 C   0  0  0  0  0  0
    1.9210    0.9760   -1.1440 C   0  0  0  0  0  0
   11.6670   -0.8870    1.8550 C   0  0  0  0  0  0
    2.3510   -3.5180   -0.5020 C   0  0  0  0  0  0
    9.2920   -6.1270    0.7110 C   0  0  0  0  0  0
    7.7580    4.8190   -1.1780 H   0  0  0  0  0  0
    7.3590    2.5100    0.7370 H   0  0  0  0  0  0
    2.6650    0.8150    2.7520 H   0  0  0  0  0  0
   13.5290   -2.8650    1.0570 H   0  0  0  0  0  0
    7.8120    0.7440   -2.4950 H   0  0  0  0  0  0
    5.7250    1.2980   -1.1790 H   0  0  0  0  0  0
    7.4070   -0.6730    0.1740 H   0  0  0  0  0  0
    5.2780    4.8040   -1.7560 H   0  0  0  0  0  0
    4.4890    3.2820   -1.4370 H   0  0  0  0  0  0
    5.8290   -0.5560   -2.2850 H   0  0  0  0  0  0
    6.0560    4.7330    0.7640 H   0  0  0  0  0  0
    2.8800    3.0910   -0.0190 H   0  0  0  0  0  0
    1.4320    0.2790    0.8280 H   0  0  0  0  0  0
    4.3520    1.0440    0.4900 H   0  0  0  0  0  0
    9.3030    1.2100    0.1380 H   0  0  0  0  0  0
    9.4410    2.2170   -1.3160 H   0  0  0  0  0  0
    9.9810    0.5550   -1.3580 H   0  0  0  0  0  0
    8.1210   -2.8940    0.2030 H   0  0  0  0  0  0
    7.9000    2.8980   -3.2160 H   0  0  0  0  0  0
    6.8390    4.2740   -3.3240 H   0  0  0  0  0  0
    6.1560    2.6430   -3.4840 H   0  0  0  0  0  0
    3.2290   -1.4540    1.0020 H   0  0  0  0  0  0
    9.2280   -4.2190   -1.4080 H   0  0  0  0  0  0
   10.5530   -3.1060   -1.6080 H   0  0  0  0  0  0
   11.3340   -5.0310   -0.2740 H   0  0  0  0  0  0
   11.6300   -3.5260    2.0180 H   0  0  0  0  0  0
   11.4320   -1.4010   -0.1940 H   0  0  0  0  0  0
    6.7780   -3.4130   -1.7920 H   0  0  0  0  0  0
    7.1910   -2.4160   -3.2080 H   0  0  0  0  0  0
    5.5150   -2.8780   -2.8910 H   0  0  0  0  0  0
    3.2520    5.5100   -0.1690 H   0  0  0  0  0  0
    4.7160    6.5080   -0.2250 H   0  0  0  0  0  0
    4.0120    6.0530    1.3330 H   0  0  0  0  0  0
    0.9360   -2.0090    0.0540 H   0  0  0  0  0  0
    1.6150   -1.8370   -1.5740 H   0  0  0  0  0  0
    2.2840    2.9880    2.9750 H   0  0  0  0  0  0
    1.0960    2.6850    1.6900 H   0  0  0  0  0  0
    1.8710    4.2680    1.8420 H   0  0  0  0  0  0
    2.7940    1.1920   -1.7700 H   0  0  0  0  0  0
    1.3670    1.9080   -0.9950 H   0  0  0  0  0  0
    1.2530    0.3190   -1.7080 H   0  0  0  0  0  0
   11.3480   -1.2130    2.8510 H   0  0  0  0  0  0
   11.2830    0.1300    1.7220 H   0  0  0  0  0  0
   12.7600   -0.8500    1.8300 H   0  0  0  0  0  0
    2.6280   -3.8170    0.5130 H   0  0  0  0  0  0
    3.2190   -3.6580   -1.1540 H   0  0  0  0  0  0
    1.5620   -4.1920   -0.8500 H   0  0  0  0  0  0
    8.7030   -6.5540    1.5280 H   0  0  0  0  0  0
   10.0830   -6.8350    0.4490 H   0  0  0  0  0  0
    8.6270   -5.9680   -0.1420 H   0  0  0  0  0  0
  1 14  1  0  0  0
  1 22  1  0  0  0
  2 12  1  0  0  0
  2 39  1  0  0  0
  3 13  1  0  0  0
  3 40  1  0  0  0
  4 22  1  0  0  0
  4 30  1  0  0  0
  5 25  1  0  0  0
  5 29  1  0  0  0
  6 20  1  0  0  0
  6 41  1  0  0  0
  7 27  1  0  0  0
  7 38  1  0  0  0
  8 24  2  0  0  0
  9 28  1  0  0  0
  9 42  1  0  0  0
 10 29  2  0  0  0
 11 13  1  0  0  0
 11 14  1  0  0  0
 11 21  1  0  0  0
 11 43  1  0  0  0
 12 13  1  0  0  0
 12 15  1  0  0  0
 12 23  1  0  0  0
 13 44  1  0  0  0
 14 16  1  0  0  0
 14 45  1  0  0  0
 15 17  1  0  0  0
 15 46  1  0  0  0
 15 47  1  0  0  0
 16 29  1  0  0  0
 16 31  1  0  0  0
 16 48  1  0  0  0
 17 24  1  0  0  0
 17 32  1  0  0  0
 17 49  1  0  0  0
 18 20  1  0  0  0
 18 24  1  0  0  0
 18 34  1  0  0  0
 18 50  1  0  0  0
 19 20  1  0  0  0
 19 25  1  0  0  0
 19 35  1  0  0  0
 19 51  1  0  0  0
 20 52  1  0  0  0
 21 53  1  0  0  0
 21 54  1  0  0  0
 21 55  1  0  0  0
 22 26  1  0  0  0
 22 56  1  0  0  0
 23 57  1  0  0  0
 23 58  1  0  0  0
 23 59  1  0  0  0
 25 33  1  0  0  0
 25 60  1  0  0  0
 26 27  1  0  0  0
 26 61  1  0  0  0
 26 62  1  0  0  0
 27 28  1  0  0  0
 27 63  1  0  0  0
 28 30  1  0  0  0
 28 64  1  0  0  0
 30 36  1  0  0  0
 30 65  1  0  0  0
 31 66  1  0  0  0
 31 67  1  0  0  0
 31 68  1  0  0  0
 32 69  1  0  0  0
 32 70  1  0  0  0
 32 71  1  0  0  0
 33 37  1  0  0  0
 33 72  1  0  0  0
 33 73  1  0  0  0
 34 74  1  0  0  0
 34 75  1  0  0  0
 34 76  1  0  0  0
 35 77  1  0  0  0
 35 78  1  0  0  0
 35 79  1  0  0  0
 36 80  1  0  0  0
 36 81  1  0  0  0
 36 82  1  0  0  0
 37 83  1  0  0  0
 37 84  1  0  0  0
 37 85  1  0  0  0
 38 86  1  0  0  0
 38 87  1  0  0  0
 38 88  1  0  0  0
M  END
> <s_m_entry_id>
38

> <s_m_entry_name>
streptomedb.46

> <i_qp_#stars>
1

> <i_qp_#amine>
0

> <i_qp_#amidine>
0

> <i_qp_#acid>
0

> <i_qp_#amide>
0

> <i_qp_#rotor>
8

> <i_qp_#rtvFG>
3

> <i_qp_CNS>
-2

> <r_qp_mol_MW>
   546.697

> <r_qp_dipole>
     8.396

> <r_qp_SASA>
   808.611

> <r_qp_FOSA>
   675.301

> <r_qp_FISA>
   133.310

> <r_qp_PISA>
     0.000

> <r_qp_WPSA>
     0.000

> <r_qp_volume>
  1633.225

> <r_qp_donorHB>
     3.000

> <r_qp_accptHB>
    13.950

> <r_qp_dip^2/V>
   0.0431660

> <r_qp_ACxDN^.5/SA>
   0.0298810

> <r_qp_glob>
   0.8294490

> <r_qp_QPpolrz>
    54.071

> <r_qp_QPlogPC16>
    14.801

> <r_qp_QPlogPoct>
    30.307

> <r_qp_QPlogPw>
    18.942

> <r_qp_QPlogPo/w>
     2.660

> <r_qp_QPlogS>
    -4.716

> <r_qp_CIQPlogS>
    -4.002

> <r_qp_QPlogHERG>
    -4.292

> <r_qp_QPPCaco>
   539.165

> <r_qp_QPlogBB>
    -1.210

> <r_qp_QPPMDCK>
   253.731

> <r_qp_QPlogKp>
    -3.208

> <r_qp_IP(eV)>
    10.266

> <r_qp_EA(eV)>
    -0.902

> <i_qp_#metab>
7

> <r_qp_QPlogKhsa>
     0.030

> <i_qp_HumanOralAbsorption>
2

> <r_qp_PercentHumanOralAbsorption>
    78.453

> <r_qp_SAfluorine>
     0.000

> <r_qp_SAamideO>
     0.000

> <r_qp_PSA>
   134.564

> <i_qp_#NandO>
10

> <i_qp_RuleOfFive>
1

> <i_qp_RuleOfThree>
1

> <i_qp_#ringatoms>
20

> <i_qp_#in34>
0

> <i_qp_#in56>
6

> <i_qp_#noncon>
16

> <i_qp_#nonHatm>
38

> <r_qp_Jm>
0.00651

$$$$
C11911
                    3D
 Structure written by MMmdl.
 68 70  0  0  1  0            999 V2000
    9.1180   -0.8040   -1.6480 P   0  0  1  0  0  0
    7.1510   -1.0270    0.5210 P   0  0  1  0  0  0
   11.7640   -3.4070   -0.6670 O   0  0  0  0  0  0
    3.6940    1.0110    1.0290 O   0  0  0  0  0  0
   10.1930   -1.6870   -0.8130 O   0  0  0  0  0  0
    8.1740   -3.9060   -1.4240 O   0  0  0  0  0  0
    1.9290   -0.7270   -0.7950 O   0  0  0  0  0  0
    6.4700    0.4300    0.3000 O   0  0  0  0  0  0
    7.7700   -1.3340   -0.9380 O   0  0  0  0  0  0
    9.3050    0.6610   -1.3530 O   0  0  0  0  0  0
    9.1000   -1.3100   -3.0720 O   0  5  0  0  0  0
    0.3990    3.5480    1.0440 O   0  0  0  0  0  0
    8.2560   -0.9540    1.5460 O   0  0  0  0  0  0
    6.0550   -2.0490    0.7170 O   0  5  0  0  0  0
    3.1010    7.0130    2.1620 O   0  0  0  0  0  0
    8.3830   -5.1770    1.2640 N   0  3  0  0  0  0
    2.6960    3.1830    1.0540 N   0  0  0  0  0  0
    1.7680    5.2560    1.6090 N   0  0  0  0  0  0
    9.3690   -4.1190    0.7240 C   0  0  2  0  0  0
    9.4500   -4.0660   -0.8140 C   0  0  2  0  0  0
   10.7560   -4.3870    1.3190 C   0  0  0  0  0  0
   11.7740   -3.3850    0.7650 C   0  0  1  0  0  0
   10.4960   -3.0060   -1.2290 C   0  0  2  0  0  0
    2.9390    0.2370   -1.0920 C   0  0  2  0  0  0
    4.0560    0.1270   -0.0570 C   0  0  1  0  0  0
    2.3930    1.6250   -0.8620 C   0  0  0  0  0  0
    2.5460    1.7830    0.6460 C   0  0  1  0  0  0
    5.4110    0.5520   -0.6410 C   0  0  0  0  0  0
   13.1850   -3.7380    1.2210 C   0  0  0  0  0  0
    8.3590   -6.4840    0.5310 C   0  0  0  0  0  0
    6.9850   -4.6300    1.4330 C   0  0  0  0  0  0
    3.9590    3.7150    1.2410 C   0  0  0  0  0  0
    1.5480    3.9510    1.2230 C   0  0  0  0  0  0
    4.1720    4.9820    1.6060 C   0  0  0  0  0  0
    2.9950    5.8400    1.8200 C   0  0  0  0  0  0
    5.5270    5.5760    1.8110 C   0  0  0  0  0  0
    7.8690   -2.9790   -1.3050 H   0  0  0  0  0  0
    1.2290   -0.6320   -1.4630 H   0  0  0  0  0  0
    8.6870   -5.3780    2.2230 H   0  0  0  0  0  0
    0.9520    5.8350    1.7470 H   0  0  0  0  0  0
    9.0060   -3.1720    1.1180 H   0  0  0  0  0  0
    9.8300   -5.0310   -1.1710 H   0  0  0  0  0  0
   11.0750   -5.4040    1.0590 H   0  0  0  0  0  0
   10.7250   -4.3250    2.4130 H   0  0  0  0  0  0
   11.5440   -2.3730    1.1190 H   0  0  0  0  0  0
   10.6270   -3.0240   -2.3150 H   0  0  0  0  0  0
    3.2740    0.0610   -2.1180 H   0  0  0  0  0  0
    4.0920   -0.8770    0.3680 H   0  0  0  0  0  0
    1.3540    1.7560   -1.1790 H   0  0  0  0  0  0
    3.0100    2.3600   -1.3930 H   0  0  0  0  0  0
    1.6780    1.3540    1.1620 H   0  0  0  0  0  0
    5.3850    1.6060   -0.9360 H   0  0  0  0  0  0
    5.6470   -0.0330   -1.5350 H   0  0  0  0  0  0
   13.4850   -4.7230    0.8460 H   0  0  0  0  0  0
   13.2620   -3.7380    2.3120 H   0  0  0  0  0  0
   13.9060   -3.0170    0.8200 H   0  0  0  0  0  0
    7.8950   -6.3450   -0.4480 H   0  0  0  0  0  0
    7.7750   -7.1910    1.1270 H   0  0  0  0  0  0
    9.3830   -6.8520    0.4370 H   0  0  0  0  0  0
    6.5750   -4.4040    0.4490 H   0  0  0  0  0  0
    7.0470   -3.7690    2.1000 H   0  0  0  0  0  0
    6.3840   -5.4060    1.9170 H   0  0  0  0  0  0
    4.8020    3.0480    1.0810 H   0  0  0  0  0  0
    5.6380    5.9320    2.8400 H   0  0  0  0  0  0
    5.6810    6.4220    1.1320 H   0  0  0  0  0  0
    6.3240    4.8490    1.6230 H   0  0  0  0  0  0
    8.6642    1.1727   -1.8521 H   0  0  0  0  0  0
    8.6443   -1.8244    1.6612 H   0  0  0  0  0  0
  1  5  1  0  0  0
  1  9  1  0  0  0
  1 10  1  0  0  0
  1 11  1  0  0  0
  2  8  1  0  0  0
  2  9  1  0  0  0
  2 13  1  0  0  0
  2 14  1  0  0  0
  3 22  1  0  0  0
  3 23  1  0  0  0
  4 25  1  0  0  0
  4 27  1  0  0  0
  5 23  1  0  0  0
  6 20  1  0  0  0
  6 37  1  0  0  0
  7 24  1  0  0  0
  7 38  1  0  0  0
  8 28  1  0  0  0
 10 67  1  0  0  0
 12 33  2  0  0  0
 13 68  1  0  0  0
 15 35  2  0  0  0
 16 19  1  0  0  0
 16 30  1  0  0  0
 16 31  1  0  0  0
 16 39  1  0  0  0
 17 27  1  0  0  0
 17 32  1  0  0  0
 17 33  1  0  0  0
 18 33  1  0  0  0
 18 35  1  0  0  0
 18 40  1  0  0  0
 19 20  1  0  0  0
 19 21  1  0  0  0
 19 41  1  0  0  0
 20 23  1  0  0  0
 20 42  1  0  0  0
 21 22  1  0  0  0
 21 43  1  0  0  0
 21 44  1  0  0  0
 22 29  1  0  0  0
 22 45  1  0  0  0
 23 46  1  0  0  0
 24 25  1  0  0  0
 24 26  1  0  0  0
 24 47  1  0  0  0
 25 28  1  0  0  0
 25 48  1  0  0  0
 26 27  1  0  0  0
 26 49  1  0  0  0
 26 50  1  0  0  0
 27 51  1  0  0  0
 28 52  1  0  0  0
 28 53  1  0  0  0
 29 54  1  0  0  0
 29 55  1  0  0  0
 29 56  1  0  0  0
 30 57  1  0  0  0
 30 58  1  0  0  0
 30 59  1  0  0  0
 31 60  1  0  0  0
 31 61  1  0  0  0
 31 62  1  0  0  0
 32 34  2  0  0  0
 32 63  1  0  0  0
 34 35  1  0  0  0
 34 36  1  0  0  0
 36 64  1  0  0  0
 36 65  1  0  0  0
 36 66  1  0  0  0
M  CHG  3  11  -1  14  -1  16   1
M  END
> <s_m_entry_id>
39

> <s_m_entry_name>
streptomedb.48

> <i_qp_#stars>
4

> <i_qp_#amine>
1

> <i_qp_#amidine>
0

> <i_qp_#acid>
4

> <i_qp_#amide>
0

> <i_qp_#rotor>
14

> <i_qp_#rtvFG>
3

> <i_qp_CNS>
-2

> <r_qp_mol_MW>
   561.419

> <r_qp_dipole>
     6.666

> <r_qp_SASA>
   762.557

> <r_qp_FOSA>
   436.027

> <r_qp_FISA>
   309.884

> <r_qp_PISA>
    13.817

> <r_qp_WPSA>
     2.830

> <r_qp_volume>
  1449.005

> <r_qp_donorHB>
     7.000

> <r_qp_accptHB>
    12.300

> <r_qp_dip^2/V>
   0.0306700

> <r_qp_ACxDN^.5/SA>
   0.0426760

> <r_qp_glob>
   0.8120930

> <r_qp_QPpolrz>
    42.978

> <r_qp_QPlogPC16>
    15.554

> <r_qp_QPlogPoct>
    31.720

> <r_qp_QPlogPw>
    23.036

> <r_qp_QPlogPo/w>
     0.096

> <r_qp_QPlogS>
    -2.860

> <r_qp_CIQPlogS>
    -4.658

> <r_qp_QPlogHERG>
     1.865

> <r_qp_QPPCaco>
     0.046

> <r_qp_QPlogBB>
    -3.007

> <r_qp_QPPMDCK>
     0.007

> <r_qp_QPlogKp>
    -7.900

> <r_qp_IP(eV)>
     5.223

> <r_qp_EA(eV)>
     0.150

> <i_qp_#metab>
6

> <r_qp_QPlogKhsa>
    -1.147

> <i_qp_HumanOralAbsorption>
1

> <r_qp_PercentHumanOralAbsorption>
     0.000

> <r_qp_SAfluorine>
     0.000

> <r_qp_SAamideO>
     0.000

> <r_qp_PSA>
   220.740

> <i_qp_#NandO>
16

> <i_qp_RuleOfFive>
3

> <i_qp_RuleOfThree>
1

> <i_qp_#ringatoms>
17

> <i_qp_#in34>
0

> <i_qp_#in56>
17

> <i_qp_#noncon>
9

> <i_qp_#nonHatm>
36

> <r_qp_Jm>
1e-05

$$$$
1-(8-amino-7-methyl-2,4-dioxo-3,4-dihydrobenzo[g]pteridin-10(2h)-yl)-1-deoxy-d-ribitol
                    3D
 Structure written by MMmdl.
 46 48  0  0  1  0            999 V2000
    6.4470    0.6840   -1.8400 O   0  0  0  0  0  0
    6.8770    2.9760   -0.5970 O   0  0  0  0  0  0
    3.3720    2.6000    0.4370 O   0  0  0  0  0  0
    3.7620    5.0700    1.4420 O   0  0  0  0  0  0
    8.7400   -5.1330   -0.1100 O   0  0  0  0  0  0
   10.6010   -1.0060   -0.0470 O   0  0  0  0  0  0
    5.9740   -1.1570    0.3420 N   0  0  0  0  0  0
    6.2150   -3.9870    0.0730 N   0  0  0  0  0  0
    8.3340   -1.0800    0.1470 N   0  0  0  0  0  0
    9.6560   -3.0310   -0.0730 N   0  0  0  0  0  0
    1.1140   -1.7210    0.6050 N   0  0  0  0  0  0
    5.4920    1.0100   -0.8120 C   0  0  1  0  0  0
    5.8660    0.3070    0.5090 C   0  0  0  0  0  0
    5.5160    2.5460   -0.7090 C   0  0  1  0  0  0
    4.7040    3.1220    0.4490 C   0  0  1  0  0  0
    4.8150   -1.9650    0.3410 C   0  0  0  0  0  0
    7.2250   -1.7540    0.1980 C   0  0  0  0  0  0
    4.9620   -3.3610    0.1990 C   0  0  0  0  0  0
    7.2850   -3.2550    0.0800 C   0  0  0  0  0  0
    4.6290    4.6470    0.3870 C   0  0  0  0  0  0
    3.5070   -1.4640    0.4780 C   0  0  0  0  0  0
    3.8350   -4.1950    0.1890 C   0  0  0  0  0  0
    2.3710   -2.2950    0.4680 C   0  0  0  0  0  0
    2.5390   -3.6790    0.3200 C   0  0  0  0  0  0
    8.6180   -3.9180   -0.0430 C   0  0  0  0  0  0
    1.3680   -4.6230    0.3060 C   0  0  0  0  0  0
    9.5640   -1.6630    0.0080 C   0  0  0  0  0  0
    6.4580   -0.2880   -1.9070 H   0  0  0  0  0  0
    7.3650    2.4110   -1.2350 H   0  0  0  0  0  0
    2.8710    3.2240    1.0070 H   0  0  0  0  0  0
    3.7860    6.0450    1.4490 H   0  0  0  0  0  0
   10.5890   -3.4070   -0.1640 H   0  0  0  0  0  0
    0.2790   -2.2890    0.6070 H   0  0  0  0  0  0
    1.0130   -0.7200    0.7040 H   0  0  0  0  0  0
    4.5090    0.6810   -1.1650 H   0  0  0  0  0  0
    5.1570    0.5420    1.3100 H   0  0  0  0  0  0
    6.8250    0.7050    0.8630 H   0  0  0  0  0  0
    5.1420    2.9480   -1.6600 H   0  0  0  0  0  0
    5.1490    2.8480    1.4130 H   0  0  0  0  0  0
    4.1880    4.9850   -0.5560 H   0  0  0  0  0  0
    5.6120    5.1080    0.5230 H   0  0  0  0  0  0
    3.3330   -0.3980    0.5990 H   0  0  0  0  0  0
    3.9880   -5.2670    0.0790 H   0  0  0  0  0  0
    1.6880   -5.6620    0.1720 H   0  0  0  0  0  0
    0.6930   -4.3780   -0.5200 H   0  0  0  0  0  0
    0.8230   -4.5660    1.2540 H   0  0  0  0  0  0
  1 12  1  0  0  0
  1 28  1  0  0  0
  2 14  1  0  0  0
  2 29  1  0  0  0
  3 15  1  0  0  0
  3 30  1  0  0  0
  4 20  1  0  0  0
  4 31  1  0  0  0
  5 25  2  0  0  0
  6 27  2  0  0  0
  7 13  1  0  0  0
  7 16  1  0  0  0
  7 17  1  0  0  0
  8 18  1  0  0  0
  8 19  2  0  0  0
  9 17  2  0  0  0
  9 27  1  0  0  0
 10 25  1  0  0  0
 10 27  1  0  0  0
 10 32  1  0  0  0
 11 23  1  0  0  0
 11 33  1  0  0  0
 11 34  1  0  0  0
 12 13  1  0  0  0
 12 14  1  0  0  0
 12 35  1  0  0  0
 13 36  1  0  0  0
 13 37  1  0  0  0
 14 15  1  0  0  0
 14 38  1  0  0  0
 15 20  1  0  0  0
 15 39  1  0  0  0
 16 18  2  0  0  0
 16 21  1  0  0  0
 17 19  1  0  0  0
 18 22  1  0  0  0
 19 25  1  0  0  0
 20 40  1  0  0  0
 20 41  1  0  0  0
 21 23  2  0  0  0
 21 42  1  0  0  0
 22 24  2  0  0  0
 22 43  1  0  0  0
 23 24  1  0  0  0
 24 26  1  0  0  0
 26 44  1  0  0  0
 26 45  1  0  0  0
 26 46  1  0  0  0
M  END
> <s_m_entry_id>
40

> <s_m_entry_name>
streptomedb.51

> <i_qp_#stars>
5

> <i_qp_#amine>
0

> <i_qp_#amidine>
0

> <i_qp_#acid>
0

> <i_qp_#amide>
0

> <i_qp_#rotor>
10

> <i_qp_#rtvFG>
0

> <i_qp_CNS>
-2

> <r_qp_mol_MW>
   377.356

> <r_qp_dipole>
    12.686

> <r_qp_SASA>
   598.213

> <r_qp_FOSA>
   185.657

> <r_qp_FISA>
   340.604

> <r_qp_PISA>
    71.952

> <r_qp_WPSA>
     0.000

> <r_qp_volume>
  1065.425

> <r_qp_donorHB>
     6.500

> <r_qp_accptHB>
    13.300

> <r_qp_dip^2/V>
   0.1510440

> <r_qp_ACxDN^.5/SA>
   0.0566830

> <r_qp_glob>
   0.8433180

> <r_qp_QPpolrz>
    30.750

> <r_qp_QPlogPC16>
    12.498

> <r_qp_QPlogPoct>
    29.257

> <r_qp_QPlogPw>
    24.379

> <r_qp_QPlogPo/w>
    -1.939

> <r_qp_QPlogS>
    -2.017

> <r_qp_CIQPlogS>
    -2.623

> <r_qp_QPlogHERG>
    -4.410

> <r_qp_QPPCaco>
     5.834

> <r_qp_QPlogBB>
    -3.232

> <r_qp_QPPMDCK>
     1.904

> <r_qp_QPlogKp>
    -6.583

> <r_qp_IP(eV)>
     8.703

> <r_qp_EA(eV)>
     1.465

> <i_qp_#metab>
6

> <r_qp_QPlogKhsa>
    -1.014

> <i_qp_HumanOralAbsorption>
1

> <r_qp_PercentHumanOralAbsorption>
     3.383

> <r_qp_SAfluorine>
     0.000

> <r_qp_SAamideO>
     0.000

> <r_qp_PSA>
   201.785

> <i_qp_#NandO>
11

> <i_qp_RuleOfFive>
2

> <i_qp_RuleOfThree>
1

> <i_qp_#ringatoms>
14

> <i_qp_#in34>
0

> <i_qp_#in56>
14

> <i_qp_#noncon>
0

> <i_qp_#nonHatm>
27

> <r_qp_Jm>
0.000947

$$$$
Griseolic acid B
                    3D
 Structure written by MMmdl.
 37 40  0  0  1  0            999 V2000
    5.1890    2.7420    0.6260 O   0  0  0  0  0  0
    6.4590   -0.3840   -0.4250 O   0  0  0  0  0  0
    4.1770    0.1460    2.3690 O   0  0  0  0  0  0
    8.0550    4.7120    0.4990 O   0  0  0  0  0  0
    7.7740    2.7830    1.6770 O   0  5  0  0  0  0
    5.2590    3.5440   -3.2620 O   0  0  0  0  0  0
    3.6080    4.2630   -1.8610 O   0  5  0  0  0  0
    5.0810   -1.9360    0.7080 N   0  0  0  0  0  0
    4.3000   -4.0030    1.0420 N   0  0  0  0  0  0
    3.5170   -1.1690   -0.9900 N   0  0  0  0  0  0
    1.8960   -2.8800   -1.5510 N   0  0  0  0  0  0
    1.8660   -5.0130   -0.5460 N   0  0  0  0  0  0
    4.9850    1.3470    0.3870 C   0  0  2  0  0  0
    5.3100    0.4520    1.5610 C   0  0  2  0  0  0
    5.9410   -0.7810    0.8740 C   0  0  2  0  0  0
    6.0640    0.9250   -0.5190 C   0  0  0  0  0  0
    6.3060    3.1840   -0.2200 C   0  0  1  0  0  0
    6.7970    1.9500   -0.9360 C   0  0  0  0  0  0
    5.8520    4.3330   -1.1170 C   0  0  0  0  0  0
    7.4900    3.6070    0.7500 C   0  0  0  0  0  0
    4.0140   -2.0720   -0.1340 C   0  0  0  0  0  0
    5.2080   -3.1170    1.3970 C   0  0  0  0  0  0
    3.5440   -3.3560    0.0850 C   0  0  0  0  0  0
    4.8040    3.9900   -2.1690 C   0  0  0  0  0  0
    2.4310   -3.7610   -0.6690 C   0  0  0  0  0  0
    2.4600   -1.6560   -1.6590 C   0  0  0  0  0  0
    3.7970    1.0040    2.6380 H   0  0  0  0  0  0
    2.2600   -5.6700    0.1110 H   0  0  0  0  0  0
    1.0680   -5.2290   -1.1230 H   0  0  0  0  0  0
    3.9800    1.2020   -0.0150 H   0  0  0  0  0  0
    6.0470    0.9230    2.2210 H   0  0  0  0  0  0
    6.8030   -1.1140    1.4670 H   0  0  0  0  0  0
    7.7340    1.8840   -1.4660 H   0  0  0  0  0  0
    6.7090    4.7650   -1.6510 H   0  0  0  0  0  0
    5.4430    5.1390   -0.4920 H   0  0  0  0  0  0
    5.9790   -3.2720    2.1400 H   0  0  0  0  0  0
    2.0020   -0.9810   -2.3750 H   0  0  0  0  0  0
  1 13  1  0  0  0
  1 17  1  0  0  0
  2 15  1  0  0  0
  2 16  1  0  0  0
  3 14  1  0  0  0
  3 27  1  0  0  0
  4 20  2  0  0  0
  5 20  1  0  0  0
  6 24  2  0  0  0
  7 24  1  0  0  0
  8 15  1  0  0  0
  8 21  1  0  0  0
  8 22  1  0  0  0
  9 22  2  0  0  0
  9 23  1  0  0  0
 10 21  2  0  0  0
 10 26  1  0  0  0
 11 25  1  0  0  0
 11 26  2  0  0  0
 12 25  1  0  0  0
 12 28  1  0  0  0
 12 29  1  0  0  0
 13 14  1  0  0  0
 13 16  1  0  0  0
 13 30  1  0  0  0
 14 15  1  0  0  0
 14 31  1  0  0  0
 15 32  1  0  0  0
 16 18  2  0  0  0
 17 18  1  0  0  0
 17 19  1  0  0  0
 17 20  1  0  0  0
 18 33  1  0  0  0
 19 24  1  0  0  0
 19 34  1  0  0  0
 19 35  1  0  0  0
 21 23  1  0  0  0
 22 36  1  0  0  0
 23 25  2  0  0  0
 26 37  1  0  0  0
M  CHG  2   5  -1   7  -1
M  END
> <s_m_entry_id>
41

> <s_m_entry_name>
streptomedb.54

> <i_qp_#stars>
1

> <i_qp_#amine>
0

> <i_qp_#amidine>
0

> <i_qp_#acid>
2

> <i_qp_#amide>
0

> <i_qp_#rotor>
5

> <i_qp_#rtvFG>
0

> <i_qp_CNS>
-2

> <r_qp_mol_MW>
   363.286

> <r_qp_dipole>
     8.336

> <r_qp_SASA>
   544.019

> <r_qp_FOSA>
    63.896

> <r_qp_FISA>
   345.381

> <r_qp_PISA>
   134.742

> <r_qp_WPSA>
     0.000

> <r_qp_volume>
   960.472

> <r_qp_donorHB>
     5.000

> <r_qp_accptHB>
    11.200

> <r_qp_dip^2/V>
   0.0723570

> <r_qp_ACxDN^.5/SA>
   0.0460350

> <r_qp_glob>
   0.8653810

> <r_qp_QPpolrz>
    30.360

> <r_qp_QPlogPC16>
    11.700

> <r_qp_QPlogPoct>
    25.063

> <r_qp_QPlogPw>
    21.546

> <r_qp_QPlogPo/w>
    -0.552

> <r_qp_QPlogS>
    -2.442

> <r_qp_CIQPlogS>
    -3.014

> <r_qp_QPlogHERG>
    -0.738

> <r_qp_QPPCaco>
     0.337

> <r_qp_QPlogBB>
    -2.813

> <r_qp_QPPMDCK>
     0.141

> <r_qp_QPlogKp>
    -6.930

> <r_qp_IP(eV)>
     8.757

> <r_qp_EA(eV)>
     0.593

> <i_qp_#metab>
5

> <r_qp_QPlogKhsa>
    -1.051

> <i_qp_HumanOralAbsorption>
1

> <r_qp_PercentHumanOralAbsorption>
     2.305

> <r_qp_SAfluorine>
     0.000

> <r_qp_SAamideO>
     0.000

> <r_qp_PSA>
   195.287

> <i_qp_#NandO>
12

> <i_qp_RuleOfFive>
1

> <i_qp_RuleOfThree>
1

> <i_qp_#ringatoms>
17

> <i_qp_#in34>
0

> <i_qp_#in56>
17

> <i_qp_#noncon>
4

> <i_qp_#nonHatm>
26

> <r_qp_Jm>
0.000154

$$$$
Altromycin A
                    3D
 Structure written by MMmdl.
123130  0  0  1  0            999 V2000
   12.8210    3.5100   -2.1530 O   0  0  0  0  0  0
   12.9400    2.2290   -1.5190 C   0  0  2  0  0  0
   11.5740    1.5770   -1.4040 C   0  0  0  0  0  0
   10.3940    2.3340   -1.4770 C   0  0  0  0  0  0
    9.1420    1.7250   -1.3660 C   0  0  0  0  0  0
    9.0500    0.3440   -1.1800 C   0  0  0  0  0  0
    7.7320   -0.2880   -1.0670 C   0  0  0  0  0  0
    7.6380   -1.7540   -0.9270 C   0  0  0  0  0  0
    6.3670   -2.3460   -0.8870 C   0  0  0  0  0  0
    6.1810   -3.7420   -0.7780 C   0  0  0  0  0  0
    7.3600   -4.5430   -0.7010 C   0  0  0  0  0  0
    7.3600   -6.0260   -0.5610 C   0  0  0  0  0  0
    8.6220   -6.7260   -0.8140 C   0  0  0  0  0  0
    9.7650   -6.0410   -0.8870 C   0  0  0  0  0  0
   11.0770   -6.6960   -1.1020 C   0  0  2  0  0  0
   11.9020   -6.9410    0.1310 C   0  0  0  0  0  0
   11.8110   -6.4250   -2.4090 C   0  0  2  0  0  0
   11.1830   -5.7630   -3.5850 C   0  0  0  0  0  0
   11.2710   -7.7140   -2.1060 O   0  0  0  0  0  0
    9.8010   -4.6680   -0.7280 O   0  0  0  0  0  0
    6.3970   -6.7040   -0.2210 O   0  0  0  0  0  0
    8.6380   -3.9360   -0.7580 C   0  0  0  0  0  0
    4.7570   -4.3320   -0.7900 C   0  0  2  0  0  0
    3.6080   -3.4430   -1.3130 C   0  0  0  0  0  0
    2.9400   -3.7820   -2.2910 O   0  0  0  0  0  0
    3.3940   -2.3140   -0.5940 O   0  0  0  0  0  0
    2.3140   -1.4980   -1.0500 C   0  0  0  0  0  0
    4.3560   -4.9370    0.5990 C   0  0  2  0  0  0
    3.4150   -6.1670    0.4740 C   0  0  2  0  0  0
    2.2100   -6.0070    1.4240 C   0  0  2  0  0  0
    2.7390   -5.7220    2.8410 C   0  0  2  0  0  0
    3.5620   -4.4110    2.8170 C   0  0  2  0  0  0
    2.8200   -3.2870    3.5320 C   0  0  0  0  0  0
    3.6140   -6.7750    3.2930 O   0  0  0  0  0  0
    1.2320   -7.0450    1.3030 O   0  0  0  0  0  0
    1.4870   -8.2820    1.9440 C   0  0  0  0  0  0
    4.1910   -7.3230    0.8680 O   0  0  0  0  0  0
    3.8020   -3.9400    1.4750 O   0  0  0  0  0  0
    4.8220   -5.3570   -1.8240 O   0  0  0  0  0  0
    8.7790   -2.5410   -0.8570 C   0  0  0  0  0  0
   10.1020   -1.8830   -0.8990 C   0  0  0  0  0  0
   11.1650   -2.4850   -0.7690 O   0  0  0  0  0  0
    6.7250    0.4080   -1.0980 O   0  0  0  0  0  0
   10.2000   -0.4250   -1.0980 C   0  0  0  0  0  0
   11.4580    0.1930   -1.2020 C   0  0  0  0  0  0
   12.6160   -0.5440   -1.1040 O   0  0  0  0  0  0
   13.5700    2.4270   -0.1380 C   0  0  0  0  0  0
   14.9350    3.1360   -0.2250 C   0  0  1  0  0  0
   16.0140    2.1570   -0.7360 C   0  0  0  0  0  0
   14.8890    4.3880   -1.1630 C   0  0  2  0  0  0
   14.6380    5.6230   -0.4760 O   0  0  0  0  0  0
   13.3220    6.0300   -0.0640 C   0  0  2  0  0  0
   13.1670    7.4980   -0.5200 C   0  0  0  0  0  0
   14.1750    8.3380    0.0680 O   0  0  0  0  0  0
   14.1270    8.3870    1.5000 C   0  0  2  0  0  0
   15.2290    9.3330    1.9610 C   0  0  0  0  0  0
   14.2950    6.9720    2.0790 C   0  0  2  0  0  0
   15.5860    6.4290    1.7280 O   0  0  0  0  0  0
   13.1960    6.0680    1.4850 C   0  0  2  0  0  0
   13.3050    4.7400    2.0310 O   0  0  0  0  0  0
   12.5710    4.5920    3.2500 C   0  0  0  0  0  0
   15.3280    3.6060    1.1680 N   0  3  0  0  0  0
   15.9110    2.6680    2.1540 C   0  0  0  0  0  0
   14.0870    4.1000   -2.4520 C   0  0  2  0  0  0
   13.8440    5.3150   -3.3330 C   0  0  0  0  0  0
   13.5630    1.5930   -2.1610 H   0  0  0  0  0  0
   10.4390    3.4110   -1.6260 H   0  0  0  0  0  0
    8.2440    2.3380   -1.4320 H   0  0  0  0  0  0
    5.5190   -1.6690   -0.9540 H   0  0  0  0  0  0
    8.5890   -7.8050   -0.8980 H   0  0  0  0  0  0
   11.3600   -7.5810    0.8360 H   0  0  0  0  0  0
   12.1360   -5.9950    0.6310 H   0  0  0  0  0  0
   12.8500   -7.4370   -0.1050 H   0  0  0  0  0  0
   12.8860   -6.2970   -2.3850 H   0  0  0  0  0  0
   10.1330   -6.0440   -3.7160 H   0  0  0  0  0  0
   11.7180   -6.0400   -4.4990 H   0  0  0  0  0  0
   11.2370   -4.6750   -3.4780 H   0  0  0  0  0  0
    2.5100   -1.1410   -2.0660 H   0  0  0  0  0  0
    2.2390   -0.6340   -0.3850 H   0  0  0  0  0  0
    1.3720   -2.0530   -1.0080 H   0  0  0  0  0  0
    5.2700   -5.2470    1.1160 H   0  0  0  0  0  0
    3.0560   -6.3610   -0.5400 H   0  0  0  0  0  0
    1.6560   -5.1180    1.0930 H   0  0  0  0  0  0
    1.9210   -5.6810    3.5680 H   0  0  0  0  0  0
    4.5360   -4.5480    3.3050 H   0  0  0  0  0  0
    1.8610   -3.0790    3.0450 H   0  0  0  0  0  0
    3.4000   -2.3590    3.4920 H   0  0  0  0  0  0
    2.6350   -3.5360    4.5820 H   0  0  0  0  0  0
    4.0200   -7.1820    2.4880 H   0  0  0  0  0  0
    0.6610   -8.9570    1.7000 H   0  0  0  0  0  0
    1.5020   -8.1660    3.0300 H   0  0  0  0  0  0
    2.4060   -8.7490    1.5870 H   0  0  0  0  0  0
    5.0230   -7.2910    0.3210 H   0  0  0  0  0  0
    4.0140   -5.2760   -2.3780 H   0  0  0  0  0  0
   12.3450   -1.4870   -0.9500 H   0  0  0  0  0  0
   13.6710    1.4690    0.3860 H   0  0  0  0  0  0
   12.8710    3.0230    0.4570 H   0  0  0  0  0  0
   17.0130    2.6050   -0.6820 H   0  0  0  0  0  0
   16.0300    1.2290   -0.1540 H   0  0  0  0  0  0
   15.8460    1.8710   -1.7790 H   0  0  0  0  0  0
   15.9200    4.5510   -1.5080 H   0  0  0  0  0  0
   12.5510    5.3930   -0.5020 H   0  0  0  0  0  0
   12.1750    7.8940   -0.2730 H   0  0  0  0  0  0
   13.3030    7.5850   -1.6000 H   0  0  0  0  0  0
   13.1570    8.8050    1.8010 H   0  0  0  0  0  0
   16.2110    9.0120    1.5960 H   0  0  0  0  0  0
   15.2630    9.4020    3.0520 H   0  0  0  0  0  0
   15.0610   10.3360    1.5540 H   0  0  0  0  0  0
   14.2470    6.9890    3.1710 H   0  0  0  0  0  0
   15.6840    6.6480    0.7720 H   0  0  0  0  0  0
   12.2050    6.4710    1.7340 H   0  0  0  0  0  0
   12.7190    3.5700    3.6100 H   0  0  0  0  0  0
   11.5030    4.7460    3.0710 H   0  0  0  0  0  0
   12.9350    5.2860    4.0120 H   0  0  0  0  0  0
   14.4590    4.0120    1.5990 H   0  0  0  0  0  0
   15.8990    4.4710    1.1170 H   0  0  0  0  0  0
   15.2600    1.7970    2.2380 H   0  0  0  0  0  0
   15.9640    3.1940    3.1100 H   0  0  0  0  0  0
   16.9160    2.3940    1.8250 H   0  0  0  0  0  0
   14.6520    3.3800   -3.0590 H   0  0  0  0  0  0
   13.5300    4.9890   -4.3320 H   0  0  0  0  0  0
   14.7460    5.9240   -3.4440 H   0  0  0  0  0  0
   13.0230    5.9290   -2.9590 H   0  0  0  0  0  0
  1  2  1  0  0  0
  1 64  1  0  0  0
  2  3  1  0  0  0
  2 47  1  0  0  0
  2 66  1  0  0  0
  3  4  2  0  0  0
  3 45  1  0  0  0
  4  5  1  0  0  0
  4 67  1  0  0  0
  5  6  2  0  0  0
  5 68  1  0  0  0
  6  7  1  0  0  0
  6 44  1  0  0  0
  7  8  1  0  0  0
  7 43  2  0  0  0
  8  9  2  0  0  0
  8 40  1  0  0  0
  9 10  1  0  0  0
  9 69  1  0  0  0
 10 11  2  0  0  0
 10 23  1  0  0  0
 11 12  1  0  0  0
 11 22  1  0  0  0
 12 13  1  0  0  0
 12 21  2  0  0  0
 13 14  2  0  0  0
 13 70  1  0  0  0
 14 15  1  0  0  0
 14 20  1  0  0  0
 15 16  1  0  0  0
 15 17  1  0  0  0
 15 19  1  0  0  0
 16 71  1  0  0  0
 16 72  1  0  0  0
 16 73  1  0  0  0
 17 18  1  0  0  0
 17 19  1  0  0  0
 17 74  1  0  0  0
 18 75  1  0  0  0
 18 76  1  0  0  0
 18 77  1  0  0  0
 20 22  1  0  0  0
 22 40  2  0  0  0
 23 24  1  0  0  0
 23 28  1  0  0  0
 23 39  1  0  0  0
 24 25  2  0  0  0
 24 26  1  0  0  0
 26 27  1  0  0  0
 27 78  1  0  0  0
 27 79  1  0  0  0
 27 80  1  0  0  0
 28 29  1  0  0  0
 28 38  1  0  0  0
 28 81  1  0  0  0
 29 30  1  0  0  0
 29 37  1  0  0  0
 29 82  1  0  0  0
 30 31  1  0  0  0
 30 35  1  0  0  0
 30 83  1  0  0  0
 31 32  1  0  0  0
 31 34  1  0  0  0
 31 84  1  0  0  0
 32 33  1  0  0  0
 32 38  1  0  0  0
 32 85  1  0  0  0
 33 86  1  0  0  0
 33 87  1  0  0  0
 33 88  1  0  0  0
 34 89  1  0  0  0
 35 36  1  0  0  0
 36 90  1  0  0  0
 36 91  1  0  0  0
 36 92  1  0  0  0
 37 93  1  0  0  0
 39 94  1  0  0  0
 40 41  1  0  0  0
 41 42  2  0  0  0
 41 44  1  0  0  0
 44 45  2  0  0  0
 45 46  1  0  0  0
 46 95  1  0  0  0
 47 48  1  0  0  0
 47 96  1  0  0  0
 47 97  1  0  0  0
 48 49  1  0  0  0
 48 50  1  0  0  0
 48 62  1  0  0  0
 49 98  1  0  0  0
 49 99  1  0  0  0
 49100  1  0  0  0
 50 51  1  0  0  0
 50 64  1  0  0  0
 50101  1  0  0  0
 51 52  1  0  0  0
 52 53  1  0  0  0
 52 59  1  0  0  0
 52102  1  0  0  0
 53 54  1  0  0  0
 53103  1  0  0  0
 53104  1  0  0  0
 54 55  1  0  0  0
 55 56  1  0  0  0
 55 57  1  0  0  0
 55105  1  0  0  0
 56106  1  0  0  0
 56107  1  0  0  0
 56108  1  0  0  0
 57 58  1  0  0  0
 57 59  1  0  0  0
 57109  1  0  0  0
 58110  1  0  0  0
 59 60  1  0  0  0
 59111  1  0  0  0
 60 61  1  0  0  0
 61112  1  0  0  0
 61113  1  0  0  0
 61114  1  0  0  0
 62 63  1  0  0  0
 62115  1  0  0  0
 62116  1  0  0  0
 63117  1  0  0  0
 63118  1  0  0  0
 63119  1  0  0  0
 64 65  1  0  0  0
 64120  1  0  0  0
 65121  1  0  0  0
 65122  1  0  0  0
 65123  1  0  0  0
M  CHG  1  62   1
M  END
> <s_m_entry_id>
42

> <s_m_entry_name>
streptomedb.55

> <i_qp_#stars>
12

> <i_qp_#amine>
1

> <i_qp_#amidine>
0

> <i_qp_#acid>
0

> <i_qp_#amide>
0

> <i_qp_#rotor>
13

> <i_qp_#rtvFG>
2

> <i_qp_CNS>
-2

> <r_qp_mol_MW>
   911.952

> <r_qp_dipole>
     8.302

> <r_qp_SASA>
  1188.793

> <r_qp_FOSA>
   871.842

> <r_qp_FISA>
   198.223

> <r_qp_PISA>
   118.728

> <r_qp_WPSA>
     0.000

> <r_qp_volume>
  2433.008

> <r_qp_donorHB>
     5.000

> <r_qp_accptHB>
    27.300

> <r_qp_dip^2/V>
   0.0283290

> <r_qp_ACxDN^.5/SA>
   0.0513500

> <r_qp_glob>
   0.7359040

> <r_qp_QPpolrz>
    84.002

> <r_qp_QPlogPC16>
    24.330

> <r_qp_QPlogPoct>
    50.883

> <r_qp_QPlogPw>
    36.082

> <r_qp_QPlogPo/w>
     0.891

> <r_qp_QPlogS>
    -4.240

> <r_qp_CIQPlogS>
    -6.398

> <r_qp_QPlogHERG>
    -7.098

> <r_qp_QPPCaco>
    32.588

> <r_qp_QPlogBB>
    -2.262

> <r_qp_QPPMDCK>
    13.521

> <r_qp_QPlogKp>
    -5.569

> <r_qp_IP(eV)>
     8.404

> <r_qp_EA(eV)>
     2.225

> <i_qp_#metab>
11

> <r_qp_QPlogKhsa>
    -0.870

> <i_qp_HumanOralAbsorption>
1

> <r_qp_PercentHumanOralAbsorption>
    20.371

> <r_qp_SAfluorine>
     0.000

> <r_qp_SAamideO>
     0.000

> <r_qp_PSA>
   235.505

> <i_qp_#NandO>
19

> <i_qp_RuleOfFive>
3

> <i_qp_RuleOfThree>
1

> <i_qp_#ringatoms>
39

> <i_qp_#in34>
3

> <i_qp_#in56>
36

> <i_qp_#noncon>
17

> <i_qp_#nonHatm>
65

> <r_qp_Jm>
0.000142

$$$$
Altromycin C
                    3D
 Structure written by MMmdl.
122129  0  0  1  0            999 V2000
   12.8480    2.6780   -1.8860 O   0  0  0  0  0  0
   12.8100    1.2790   -1.5900 C   0  0  2  0  0  0
   11.3800    0.7690   -1.5960 C   0  0  0  0  0  0
   10.2820    1.6390   -1.5050 C   0  0  0  0  0  0
    8.9740    1.1480   -1.5090 C   0  0  0  0  0  0
    8.7450   -0.2270   -1.5910 C   0  0  0  0  0  0
    7.3720   -0.7410   -1.5910 C   0  0  0  0  0  0
    7.1460   -2.1980   -1.5940 C   0  0  0  0  0  0
    5.8320   -2.6710   -1.5080 C   0  0  0  0  0  0
    5.5190   -4.0530   -1.4880 C   0  0  0  0  0  0
    6.6130   -4.9570   -1.5260 C   0  0  0  0  0  0
    6.4810   -6.4300   -1.4910 C   0  0  0  0  0  0
    7.6790   -7.2250   -1.2290 C   0  0  0  0  0  0
    8.8810   -6.6460   -1.2620 C   0  0  0  0  0  0
   10.1400   -7.3920   -1.0130 C   0  0  2  0  0  0
   10.6710   -8.2000   -2.1670 C   0  0  0  0  0  0
   10.4440   -7.8590    0.4070 C   0  0  2  0  0  0
    9.6970   -7.4000    1.6110 C   0  0  0  0  0  0
   11.2080   -6.8280   -0.2220 O   0  0  0  0  0  0
    9.0320   -5.3050   -1.5630 O   0  0  0  0  0  0
    5.4220   -7.0160   -1.6820 O   0  0  0  0  0  0
    7.9390   -4.4700   -1.5850 C   0  0  0  0  0  0
    4.0300   -4.4300   -1.3040 C   0  0  2  0  0  0
    3.0410   -3.3850   -1.8740 C   0  0  0  0  0  0
    2.1390   -2.8520   -1.2370 O   0  0  0  0  0  0
    3.3050   -3.1170   -3.1920 O   0  0  0  0  0  0
    2.4280   -2.1640   -3.7920 C   0  0  0  0  0  0
    3.6630   -4.7160    0.1910 C   0  0  2  0  0  0
    3.9720   -3.5630    1.1640 C   0  0  0  0  0  0
    3.5360   -3.9310    2.5840 C   0  0  2  0  0  0
    4.1850   -5.2610    2.9980 C   0  0  2  0  0  0
    3.9520   -6.3400    1.9280 C   0  0  2  0  0  0
    4.7350   -7.6110    2.2390 C   0  0  0  0  0  0
    3.6330   -5.6740    4.2500 O   0  0  0  0  0  0
    2.1150   -4.1260    2.6860 O   0  0  0  0  0  0
    1.3630   -2.9190    2.6300 C   0  0  0  0  0  0
    4.3860   -5.8750    0.6450 O   0  0  0  0  0  0
    3.6370   -5.5600   -2.1040 O   0  0  0  0  0  0
    8.2050   -3.0910   -1.6440 C   0  0  0  0  0  0
    9.5770   -2.5590   -1.7400 C   0  0  0  0  0  0
   10.5730   -3.2650   -1.8820 O   0  0  0  0  0  0
    6.4220    0.0330   -1.5800 O   0  0  0  0  0  0
    9.8130   -1.1060   -1.6710 C   0  0  0  0  0  0
   11.1250   -0.6070   -1.6820 C   0  0  0  0  0  0
   12.2050   -1.4550   -1.7720 O   0  0  0  0  0  0
   13.4730    1.0470   -0.2280 C   0  0  0  0  0  0
   14.9200    1.5680   -0.2160 C   0  0  1  0  0  0
   15.8770    0.6680   -1.0080 C   0  0  0  0  0  0
   14.9740    3.0530   -0.7090 C   0  0  2  0  0  0
   14.4560    3.8110    0.4050 O   0  0  0  0  0  0
   14.8130    5.1960    0.4430 C   0  0  2  0  0  0
   15.4330    5.4640    1.8170 C   0  0  0  0  0  0
   15.7290    6.9500    2.0020 C   0  0  2  0  0  0
   14.4760    7.7810    1.6820 C   0  0  2  0  0  0
   13.8860    7.3770    0.3230 C   0  0  2  0  0  0
   12.5660    8.0920    0.0510 C   0  0  0  0  0  0
   14.8210    9.1650    1.6900 O   0  0  0  0  0  0
   16.7610    7.3800    1.0960 O   0  0  0  0  0  0
   18.0750    7.1640    1.6010 C   0  0  0  0  0  0
   13.6280    5.9700    0.2980 O   0  0  0  0  0  0
   15.4140    1.6130    1.2370 N   0  3  0  0  0  0
   15.2390    0.4280    2.1140 C   0  0  0  0  0  0
   14.1770    3.1880   -2.0310 C   0  0  2  0  0  0
   14.0570    4.5990   -2.5860 C   0  0  0  0  0  0
   13.3480    0.7580   -2.3910 H   0  0  0  0  0  0
   10.4390    2.7150   -1.4350 H   0  0  0  0  0  0
    8.1390    1.8440   -1.4470 H   0  0  0  0  0  0
    5.0400   -1.9250   -1.4340 H   0  0  0  0  0  0
    7.5430   -8.2810   -1.0340 H   0  0  0  0  0  0
   10.8410   -7.5590   -3.0390 H   0  0  0  0  0  0
    9.9610   -8.9850   -2.4480 H   0  0  0  0  0  0
   11.6220   -8.6850   -1.9200 H   0  0  0  0  0  0
   10.9060   -8.8280    0.5480 H   0  0  0  0  0  0
    9.3680   -6.3590    1.5310 H   0  0  0  0  0  0
   10.3340   -7.4810    2.4980 H   0  0  0  0  0  0
    8.8150   -8.0280    1.7700 H   0  0  0  0  0  0
    1.3970   -2.5300   -3.7740 H   0  0  0  0  0  0
    2.7320   -2.0340   -4.8340 H   0  0  0  0  0  0
    2.5080   -1.1990   -3.2840 H   0  0  0  0  0  0
    2.5940   -4.9680    0.2290 H   0  0  0  0  0  0
    3.4890   -2.6380    0.8430 H   0  0  0  0  0  0
    5.0520   -3.3770    1.1930 H   0  0  0  0  0  0
    3.8300   -3.1530    3.2990 H   0  0  0  0  0  0
    5.2620   -5.1020    3.1330 H   0  0  0  0  0  0
    2.8890   -6.6100    1.8740 H   0  0  0  0  0  0
    5.8120   -7.4110    2.2660 H   0  0  0  0  0  0
    4.5760   -8.3560    1.4510 H   0  0  0  0  0  0
    4.4330   -8.0480    3.1950 H   0  0  0  0  0  0
    2.6800   -5.4550    4.1920 H   0  0  0  0  0  0
    1.4110   -2.4750    1.6330 H   0  0  0  0  0  0
    1.7160   -2.2070    3.3820 H   0  0  0  0  0  0
    0.3190   -3.1610    2.8440 H   0  0  0  0  0  0
    4.1970   -6.3240   -1.8210 H   0  0  0  0  0  0
   11.8410   -2.3760   -1.8570 H   0  0  0  0  0  0
   13.4500   -0.0180    0.0330 H   0  0  0  0  0  0
   12.8900    1.5720    0.5420 H   0  0  0  0  0  0
   16.9140    1.0060   -0.9050 H   0  0  0  0  0  0
   15.8310   -0.3700   -0.6620 H   0  0  0  0  0  0
   15.6450    0.6590   -2.0770 H   0  0  0  0  0  0
   16.0210    3.3430   -0.8690 H   0  0  0  0  0  0
   15.5250    5.4450   -0.3520 H   0  0  0  0  0  0
   16.3370    4.8550    1.9290 H   0  0  0  0  0  0
   14.7350    5.1380    2.5990 H   0  0  0  0  0  0
   16.0450    7.1640    3.0310 H   0  0  0  0  0  0
   13.7320    7.6100    2.4700 H   0  0  0  0  0  0
   14.5740    7.6340   -0.4930 H   0  0  0  0  0  0
   11.8220    7.8460    0.8170 H   0  0  0  0  0  0
   12.1480    7.7640   -0.9070 H   0  0  0  0  0  0
   12.6940    9.1780    0.0200 H   0  0  0  0  0  0
   15.6920    9.2300    1.2490 H   0  0  0  0  0  0
   18.7900    7.5170    0.8530 H   0  0  0  0  0  0
   18.2570    6.1020    1.7810 H   0  0  0  0  0  0
   18.2280    7.7350    2.5220 H   0  0  0  0  0  0
   14.9110    2.4290    1.6390 H   0  0  0  0  0  0
   16.4040    1.8920    1.2490 H   0  0  0  0  0  0
   14.1730    0.2470    2.2610 H   0  0  0  0  0  0
   15.7090    0.6650    3.0720 H   0  0  0  0  0  0
   15.7360   -0.4280    1.6550 H   0  0  0  0  0  0
   14.6840    2.5970   -2.8050 H   0  0  0  0  0  0
   13.3450    5.2020   -2.0180 H   0  0  0  0  0  0
   13.6530    4.5590   -3.6050 H   0  0  0  0  0  0
   15.0260    5.1030   -2.6300 H   0  0  0  0  0  0
  1  2  1  0  0  0
  1 63  1  0  0  0
  2  3  1  0  0  0
  2 46  1  0  0  0
  2 65  1  0  0  0
  3  4  2  0  0  0
  3 44  1  0  0  0
  4  5  1  0  0  0
  4 66  1  0  0  0
  5  6  2  0  0  0
  5 67  1  0  0  0
  6  7  1  0  0  0
  6 43  1  0  0  0
  7  8  1  0  0  0
  7 42  2  0  0  0
  8  9  2  0  0  0
  8 39  1  0  0  0
  9 10  1  0  0  0
  9 68  1  0  0  0
 10 11  2  0  0  0
 10 23  1  0  0  0
 11 12  1  0  0  0
 11 22  1  0  0  0
 12 13  1  0  0  0
 12 21  2  0  0  0
 13 14  2  0  0  0
 13 69  1  0  0  0
 14 15  1  0  0  0
 14 20  1  0  0  0
 15 16  1  0  0  0
 15 17  1  0  0  0
 15 19  1  0  0  0
 16 70  1  0  0  0
 16 71  1  0  0  0
 16 72  1  0  0  0
 17 18  1  0  0  0
 17 19  1  0  0  0
 17 73  1  0  0  0
 18 74  1  0  0  0
 18 75  1  0  0  0
 18 76  1  0  0  0
 20 22  1  0  0  0
 22 39  2  0  0  0
 23 24  1  0  0  0
 23 28  1  0  0  0
 23 38  1  0  0  0
 24 25  2  0  0  0
 24 26  1  0  0  0
 26 27  1  0  0  0
 27 77  1  0  0  0
 27 78  1  0  0  0
 27 79  1  0  0  0
 28 29  1  0  0  0
 28 37  1  0  0  0
 28 80  1  0  0  0
 29 30  1  0  0  0
 29 81  1  0  0  0
 29 82  1  0  0  0
 30 31  1  0  0  0
 30 35  1  0  0  0
 30 83  1  0  0  0
 31 32  1  0  0  0
 31 34  1  0  0  0
 31 84  1  0  0  0
 32 33  1  0  0  0
 32 37  1  0  0  0
 32 85  1  0  0  0
 33 86  1  0  0  0
 33 87  1  0  0  0
 33 88  1  0  0  0
 34 89  1  0  0  0
 35 36  1  0  0  0
 36 90  1  0  0  0
 36 91  1  0  0  0
 36 92  1  0  0  0
 38 93  1  0  0  0
 39 40  1  0  0  0
 40 41  2  0  0  0
 40 43  1  0  0  0
 43 44  2  0  0  0
 44 45  1  0  0  0
 45 94  1  0  0  0
 46 47  1  0  0  0
 46 95  1  0  0  0
 46 96  1  0  0  0
 47 48  1  0  0  0
 47 49  1  0  0  0
 47 61  1  0  0  0
 48 97  1  0  0  0
 48 98  1  0  0  0
 48 99  1  0  0  0
 49 50  1  0  0  0
 49 63  1  0  0  0
 49100  1  0  0  0
 50 51  1  0  0  0
 51 52  1  0  0  0
 51 60  1  0  0  0
 51101  1  0  0  0
 52 53  1  0  0  0
 52102  1  0  0  0
 52103  1  0  0  0
 53 54  1  0  0  0
 53 58  1  0  0  0
 53104  1  0  0  0
 54 55  1  0  0  0
 54 57  1  0  0  0
 54105  1  0  0  0
 55 56  1  0  0  0
 55 60  1  0  0  0
 55106  1  0  0  0
 56107  1  0  0  0
 56108  1  0  0  0
 56109  1  0  0  0
 57110  1  0  0  0
 58 59  1  0  0  0
 59111  1  0  0  0
 59112  1  0  0  0
 59113  1  0  0  0
 61 62  1  0  0  0
 61114  1  0  0  0
 61115  1  0  0  0
 62116  1  0  0  0
 62117  1  0  0  0
 62118  1  0  0  0
 63 64  1  0  0  0
 63119  1  0  0  0
 64120  1  0  0  0
 64121  1  0  0  0
 64122  1  0  0  0
M  CHG  1  61   1
M  END
> <s_m_entry_id>
43

> <s_m_entry_name>
streptomedb.56

> <i_qp_#stars>
11

> <i_qp_#amine>
1

> <i_qp_#amidine>
0

> <i_qp_#acid>
0

> <i_qp_#amide>
0

> <i_qp_#rotor>
12

> <i_qp_#rtvFG>
3

> <i_qp_CNS>
-2

> <r_qp_mol_MW>
   895.953

> <r_qp_dipole>
     8.431

> <r_qp_SASA>
  1233.201

> <r_qp_FOSA>
   894.081

> <r_qp_FISA>
   231.654

> <r_qp_PISA>
   107.466

> <r_qp_WPSA>
     0.000

> <r_qp_volume>
  2483.701

> <r_qp_donorHB>
     4.000

> <r_qp_accptHB>
    25.600

> <r_qp_dip^2/V>
   0.0286180

> <r_qp_ACxDN^.5/SA>
   0.0415180

> <r_qp_glob>
   0.7192240

> <r_qp_QPpolrz>
    86.565

> <r_qp_QPlogPC16>
    25.053

> <r_qp_QPlogPoct>
    49.483

> <r_qp_QPlogPw>
    33.421

> <r_qp_QPlogPo/w>
     1.669

> <r_qp_QPlogS>
    -5.553

> <r_qp_CIQPlogS>
    -6.812

> <r_qp_QPlogHERG>
    -7.314

> <r_qp_QPPCaco>
    15.705

> <r_qp_QPlogBB>
    -2.747

> <r_qp_QPPMDCK>
     6.143

> <r_qp_QPlogKp>
    -6.321

> <r_qp_IP(eV)>
     9.036

> <r_qp_EA(eV)>
     2.044

> <i_qp_#metab>
8

> <r_qp_QPlogKhsa>
    -0.467

> <i_qp_HumanOralAbsorption>
2

> <r_qp_PercentHumanOralAbsorption>
    32.209

> <r_qp_SAfluorine>
     0.000

> <r_qp_SAamideO>
     0.000

> <r_qp_PSA>
   241.062

> <i_qp_#NandO>
18

> <i_qp_RuleOfFive>
2

> <i_qp_RuleOfThree>
2

> <i_qp_#ringatoms>
39

> <i_qp_#in34>
3

> <i_qp_#in56>
36

> <i_qp_#noncon>
17

> <i_qp_#nonHatm>
64

> <r_qp_Jm>
1e-06

$$$$
Altromycin D
                    3D
 Structure written by MMmdl.
125132  0  0  1  0            999 V2000
   13.3300    2.4870   -2.2400 O   0  0  0  0  0  0
   13.2740    1.2130   -1.5940 C   0  0  2  0  0  0
   11.8330    0.8100   -1.3370 C   0  0  0  0  0  0
   10.7810    1.7370   -1.4040 C   0  0  0  0  0  0
    9.4620    1.3410   -1.1650 C   0  0  0  0  0  0
    9.1750    0.0120   -0.8430 C   0  0  0  0  0  0
    7.7880   -0.3980   -0.5990 C   0  0  0  0  0  0
    7.5000   -1.7890   -0.2000 C   0  0  0  0  0  0
    6.1710   -2.1540    0.0490 C   0  0  0  0  0  0
    5.8120   -3.4610    0.4460 C   0  0  0  0  0  0
    6.8650   -4.3970    0.6160 C   0  0  0  0  0  0
    6.6430   -5.7870    1.0620 C   0  0  0  0  0  0
    7.7930   -6.6890    1.0950 C   0  0  0  0  0  0
    9.0150   -6.2400    0.7940 C   0  0  0  0  0  0
   10.2110   -7.1220    0.7940 C   0  0  2  0  0  0
   10.3510   -8.0390   -0.3910 C   0  0  0  0  0  0
   10.8030   -7.5630    2.1290 C   0  0  2  0  0  0
   10.4240   -6.9670    3.4400 C   0  0  0  0  0  0
   11.4970   -6.6610    1.2650 O   0  0  0  0  0  0
    9.2440   -4.9200    0.4490 O   0  0  0  0  0  0
    5.5530   -6.2240    1.4030 O   0  0  0  0  0  0
    8.2000   -4.0320    0.3370 C   0  0  0  0  0  0
    4.3110   -3.7990    0.6240 C   0  0  2  0  0  0
    3.9490   -4.0520    2.1120 C   0  0  0  0  0  0
    4.7340   -4.1050    3.0510 O   0  0  0  0  0  0
    2.5800   -4.0840    2.2520 O   0  0  0  0  0  0
    2.1290   -4.2720    3.5960 C   0  0  0  0  0  0
    3.7650   -4.8030   -0.4680 C   0  0  2  0  0  0
    2.8600   -5.9450    0.0380 C   0  0  0  0  0  0
    2.9290   -7.1710   -0.8840 C   0  0  2  0  0  0
    3.0920   -6.7510   -2.3530 C   0  0  2  0  0  0
    4.4040   -5.9550   -2.5010 C   0  0  2  0  0  0
    5.5520   -6.8480   -2.9600 C   0  0  0  0  0  0
    2.0040   -5.8910   -2.7330 O   0  0  0  0  0  0
    1.8810   -8.1080   -0.6160 O   0  0  0  0  0  0
    0.5890   -7.7820   -1.1010 C   0  0  0  0  0  0
    4.8280   -5.3670   -1.2600 O   0  0  0  0  0  0
    3.5380   -2.5670    0.3990 O   0  0  0  0  0  0
    8.5190   -2.7260   -0.0780 C   0  0  0  0  0  0
    9.9030   -2.3170   -0.3970 C   0  0  0  0  0  0
   10.8600   -3.0860   -0.3830 O   0  0  0  0  0  0
    6.8780    0.4130   -0.7230 O   0  0  0  0  0  0
   10.1990   -0.9180   -0.7580 C   0  0  0  0  0  0
   11.5220   -0.5200   -1.0130 C   0  0  0  0  0  0
   12.5610   -1.4210   -0.9500 O   0  0  0  0  0  0
   14.0630    1.2800   -0.2790 C   0  0  0  0  0  0
   15.5200    1.7330   -0.5140 C   0  0  1  0  0  0
   16.2840    0.6300   -1.2990 C   0  0  0  0  0  0
   15.5320    3.0870   -1.3040 C   0  0  2  0  0  0
   14.9590    4.1340   -0.5050 O   0  0  0  0  0  0
   15.7640    5.3140   -0.3890 C   0  0  2  0  0  0
   14.9080    6.3670    0.3140 C   0  0  0  0  0  0
   15.6730    7.6770    0.4650 C   0  0  2  0  0  0
   16.2520    8.1100   -0.8900 C   0  0  2  0  0  0
   17.0210    6.9570   -1.5530 C   0  0  2  0  0  0
   17.4720    7.3260   -2.9620 C   0  0  0  0  0  0
   17.1150    9.2280   -0.6870 O   0  0  0  0  0  0
   16.7880    7.5170    1.3640 O   0  0  0  0  0  0
   16.4260    7.6760    2.7320 C   0  0  0  0  0  0
   16.1890    5.7990   -1.6560 O   0  0  0  0  0  0
   16.2510    1.8140    0.8870 N   0  3  0  0  0  0
   15.5570    2.5670    1.9990 C   0  0  0  0  0  0
   17.7120    2.2040    0.8290 C   0  0  0  0  0  0
   14.6570    2.9100   -2.5830 C   0  0  2  0  0  0
   14.4950    4.1730   -3.4200 C   0  0  0  0  0  0
   13.6890    0.4770   -2.2900 H   0  0  0  0  0  0
   10.9800    2.7790   -1.6510 H   0  0  0  0  0  0
    8.6630    2.0780   -1.2330 H   0  0  0  0  0  0
    5.3990   -1.3960   -0.0830 H   0  0  0  0  0  0
    7.6030   -7.7180    1.3720 H   0  0  0  0  0  0
   10.3610   -7.4630   -1.3230 H   0  0  0  0  0  0
    9.5180   -8.7490   -0.4320 H   0  0  0  0  0  0
   11.2800   -8.6190   -0.3490 H   0  0  0  0  0  0
   11.1850   -8.5720    2.2260 H   0  0  0  0  0  0
   10.2050   -5.8970    3.3680 H   0  0  0  0  0  0
   11.2420   -7.0920    4.1570 H   0  0  0  0  0  0
    9.5420   -7.4730    3.8430 H   0  0  0  0  0  0
    2.5200   -5.2090    4.0050 H   0  0  0  0  0  0
    1.0370   -4.3300    3.5810 H   0  0  0  0  0  0
    2.4240   -3.4220    4.2180 H   0  0  0  0  0  0
    3.1670   -4.2020   -1.1690 H   0  0  0  0  0  0
    1.8370   -5.5710    0.1480 H   0  0  0  0  0  0
    3.1410   -6.2900    1.0380 H   0  0  0  0  0  0
    3.8380   -7.7240   -0.6100 H   0  0  0  0  0  0
    3.0500   -7.6180   -3.0210 H   0  0  0  0  0  0
    4.2820   -5.1400   -3.2260 H   0  0  0  0  0  0
    5.7450   -7.6470   -2.2360 H   0  0  0  0  0  0
    6.4770   -6.2660   -3.0400 H   0  0  0  0  0  0
    5.3400   -7.2990   -3.9340 H   0  0  0  0  0  0
    2.0420   -5.7740   -3.6990 H   0  0  0  0  0  0
    0.2800   -6.7760   -0.8070 H   0  0  0  0  0  0
   -0.1210   -8.4930   -0.6670 H   0  0  0  0  0  0
    0.5460   -7.8990   -2.1870 H   0  0  0  0  0  0
    2.6140   -2.7650    0.6490 H   0  0  0  0  0  0
   12.1610   -2.3020   -0.7230 H   0  0  0  0  0  0
   14.0470    0.3190    0.2490 H   0  0  0  0  0  0
   13.5470    2.0050    0.3620 H   0  0  0  0  0  0
   17.2800    0.9680   -1.6020 H   0  0  0  0  0  0
   16.4010   -0.2780   -0.6950 H   0  0  0  0  0  0
   15.7830    0.3260   -2.2210 H   0  0  0  0  0  0
   16.5590    3.3350   -1.5980 H   0  0  0  0  0  0
   16.6430    5.0710    0.2180 H   0  0  0  0  0  0
   14.5750    5.9810    1.2830 H   0  0  0  0  0  0
   14.0020    6.5480   -0.2790 H   0  0  0  0  0  0
   15.0210    8.4740    0.8450 H   0  0  0  0  0  0
   15.4270    8.4250   -1.5410 H   0  0  0  0  0  0
   17.9190    6.7060   -0.9740 H   0  0  0  0  0  0
   16.6130    7.5580   -3.6000 H   0  0  0  0  0  0
   17.9880    6.4790   -3.4290 H   0  0  0  0  0  0
   18.1500    8.1840   -2.9580 H   0  0  0  0  0  0
   17.6010    9.0440    0.1420 H   0  0  0  0  0  0
   17.3260    7.5430    3.3390 H   0  0  0  0  0  0
   15.6910    6.9260    3.0350 H   0  0  0  0  0  0
   16.0360    8.6830    2.9090 H   0  0  0  0  0  0
   16.2560    0.8420    1.2270 H   0  0  0  0  0  0
   15.5330    3.6300    1.7720 H   0  0  0  0  0  0
   16.1300    2.4030    2.9170 H   0  0  0  0  0  0
   14.5600    2.1540    2.1520 H   0  0  0  0  0  0
   17.8030    3.1940    0.3840 H   0  0  0  0  0  0
   18.2570    1.4570    0.2510 H   0  0  0  0  0  0
   18.1070    2.2070    1.8490 H   0  0  0  0  0  0
   15.1000    2.1530   -3.2400 H   0  0  0  0  0  0
   13.9710    4.9600   -2.8680 H   0  0  0  0  0  0
   13.8780    3.9620   -4.3010 H   0  0  0  0  0  0
   15.4610    4.5480   -3.7690 H   0  0  0  0  0  0
  1  2  1  0  0  0
  1 64  1  0  0  0
  2  3  1  0  0  0
  2 46  1  0  0  0
  2 66  1  0  0  0
  3  4  2  0  0  0
  3 44  1  0  0  0
  4  5  1  0  0  0
  4 67  1  0  0  0
  5  6  2  0  0  0
  5 68  1  0  0  0
  6  7  1  0  0  0
  6 43  1  0  0  0
  7  8  1  0  0  0
  7 42  2  0  0  0
  8  9  2  0  0  0
  8 39  1  0  0  0
  9 10  1  0  0  0
  9 69  1  0  0  0
 10 11  2  0  0  0
 10 23  1  0  0  0
 11 12  1  0  0  0
 11 22  1  0  0  0
 12 13  1  0  0  0
 12 21  2  0  0  0
 13 14  2  0  0  0
 13 70  1  0  0  0
 14 15  1  0  0  0
 14 20  1  0  0  0
 15 16  1  0  0  0
 15 17  1  0  0  0
 15 19  1  0  0  0
 16 71  1  0  0  0
 16 72  1  0  0  0
 16 73  1  0  0  0
 17 18  1  0  0  0
 17 19  1  0  0  0
 17 74  1  0  0  0
 18 75  1  0  0  0
 18 76  1  0  0  0
 18 77  1  0  0  0
 20 22  1  0  0  0
 22 39  2  0  0  0
 23 24  1  0  0  0
 23 28  1  0  0  0
 23 38  1  0  0  0
 24 25  2  0  0  0
 24 26  1  0  0  0
 26 27  1  0  0  0
 27 78  1  0  0  0
 27 79  1  0  0  0
 27 80  1  0  0  0
 28 29  1  0  0  0
 28 37  1  0  0  0
 28 81  1  0  0  0
 29 30  1  0  0  0
 29 82  1  0  0  0
 29 83  1  0  0  0
 30 31  1  0  0  0
 30 35  1  0  0  0
 30 84  1  0  0  0
 31 32  1  0  0  0
 31 34  1  0  0  0
 31 85  1  0  0  0
 32 33  1  0  0  0
 32 37  1  0  0  0
 32 86  1  0  0  0
 33 87  1  0  0  0
 33 88  1  0  0  0
 33 89  1  0  0  0
 34 90  1  0  0  0
 35 36  1  0  0  0
 36 91  1  0  0  0
 36 92  1  0  0  0
 36 93  1  0  0  0
 38 94  1  0  0  0
 39 40  1  0  0  0
 40 41  2  0  0  0
 40 43  1  0  0  0
 43 44  2  0  0  0
 44 45  1  0  0  0
 45 95  1  0  0  0
 46 47  1  0  0  0
 46 96  1  0  0  0
 46 97  1  0  0  0
 47 48  1  0  0  0
 47 49  1  0  0  0
 47 61  1  0  0  0
 48 98  1  0  0  0
 48 99  1  0  0  0
 48100  1  0  0  0
 49 50  1  0  0  0
 49 64  1  0  0  0
 49101  1  0  0  0
 50 51  1  0  0  0
 51 52  1  0  0  0
 51 60  1  0  0  0
 51102  1  0  0  0
 52 53  1  0  0  0
 52103  1  0  0  0
 52104  1  0  0  0
 53 54  1  0  0  0
 53 58  1  0  0  0
 53105  1  0  0  0
 54 55  1  0  0  0
 54 57  1  0  0  0
 54106  1  0  0  0
 55 56  1  0  0  0
 55 60  1  0  0  0
 55107  1  0  0  0
 56108  1  0  0  0
 56109  1  0  0  0
 56110  1  0  0  0
 57111  1  0  0  0
 58 59  1  0  0  0
 59112  1  0  0  0
 59113  1  0  0  0
 59114  1  0  0  0
 61 62  1  0  0  0
 61 63  1  0  0  0
 61115  1  0  0  0
 62116  1  0  0  0
 62117  1  0  0  0
 62118  1  0  0  0
 63119  1  0  0  0
 63120  1  0  0  0
 63121  1  0  0  0
 64 65  1  0  0  0
 64122  1  0  0  0
 65123  1  0  0  0
 65124  1  0  0  0
 65125  1  0  0  0
M  CHG  1  61   1
M  END
> <s_m_entry_id>
44

> <s_m_entry_name>
streptomedb.57

> <i_qp_#stars>
11

> <i_qp_#amine>
1

> <i_qp_#amidine>
0

> <i_qp_#acid>
0

> <i_qp_#amide>
0

> <i_qp_#rotor>
12

> <i_qp_#rtvFG>
3

> <i_qp_CNS>
-2

> <r_qp_mol_MW>
   909.980

> <r_qp_dipole>
     3.895

> <r_qp_SASA>
  1226.028

> <r_qp_FOSA>
   901.292

> <r_qp_FISA>
   216.544

> <r_qp_PISA>
   108.192

> <r_qp_WPSA>
     0.000

> <r_qp_volume>
  2498.112

> <r_qp_donorHB>
     3.000

> <r_qp_accptHB>
    25.600

> <r_qp_dip^2/V>
   0.0060730

> <r_qp_ACxDN^.5/SA>
   0.0361660

> <r_qp_glob>
   0.7262270

> <r_qp_QPpolrz>
    87.148

> <r_qp_QPlogPC16>
    24.682

> <r_qp_QPlogPoct>
    47.917

> <r_qp_QPlogPw>
    31.841

> <r_qp_QPlogPo/w>
     1.931

> <r_qp_QPlogS>
    -5.284

> <r_qp_CIQPlogS>
    -7.110

> <r_qp_QPlogHERG>
    -7.204

> <r_qp_QPPCaco>
    21.843

> <r_qp_QPlogBB>
    -2.499

> <r_qp_QPPMDCK>
     8.774

> <r_qp_QPlogKp>
    -6.040

> <r_qp_IP(eV)>
     8.820

> <r_qp_EA(eV)>
     1.702

> <i_qp_#metab>
8

> <r_qp_QPlogKhsa>
    -0.473

> <i_qp_HumanOralAbsorption>
2

> <r_qp_PercentHumanOralAbsorption>
    36.307

> <r_qp_SAfluorine>
     0.000

> <r_qp_SAamideO>
     0.000

> <r_qp_PSA>
   226.094

> <i_qp_#NandO>
18

> <i_qp_RuleOfFive>
2

> <i_qp_RuleOfThree>
2

> <i_qp_#ringatoms>
39

> <i_qp_#in34>
3

> <i_qp_#in56>
36

> <i_qp_#noncon>
17

> <i_qp_#nonHatm>
65

> <r_qp_Jm>
4e-06

$$$$
Griseolic acid C
                    3D
 Structure written by MMmdl.
 39 42  0  0  1  0            999 V2000
    4.8260    3.1040   -0.1420 O   0  0  0  0  0  0
    5.3070   -0.0250    1.4280 O   0  0  0  0  0  0
    4.7200    0.5530   -1.4430 O   0  0  0  0  0  0
    8.0300    3.4430   -1.7270 O   0  0  0  0  0  0
    6.0900    2.3640   -2.3230 O   0  5  0  0  0  0
    6.0050    5.9450   -0.8670 O   0  0  0  0  0  0
    5.7610    6.4060    1.3500 O   0  5  0  0  0  0
    4.0670   -1.6830    0.2910 N   0  0  0  0  0  0
    4.7880   -3.5700   -0.6550 N   0  0  0  0  0  0
    1.9720   -2.4840    1.2600 N   0  0  0  0  0  0
    1.6510   -4.8650    0.8530 N   0  0  0  0  0  0
    3.1750   -6.1910   -0.3610 N   0  0  0  0  0  0
    4.3530    1.9740    0.5600 C   0  0  2  0  0  0
    5.4920    1.3970    1.3670 C   0  0  2  0  0  0
    6.7190    1.8200    0.5910 C   0  0  0  0  0  0
    6.2850    3.1420   -0.0870 C   0  0  2  0  0  0
    3.8950    0.8030   -0.3050 C   0  0  2  0  0  0
    4.0570   -0.3120    0.7430 C   0  0  2  0  0  0
    6.7030    4.3390    0.7580 C   0  0  0  0  0  0
    6.8530    3.0230   -1.5350 C   0  0  0  0  0  0
    3.1120   -2.6300    0.5630 C   0  0  0  0  0  0
    6.0890    5.6800    0.3610 C   0  0  0  0  0  0
    5.0400   -2.2910   -0.4580 C   0  0  0  0  0  0
    3.5880   -3.7990   -0.0140 C   0  0  0  0  0  0
    2.8090   -4.9620    0.1510 C   0  0  0  0  0  0
    1.3070   -3.6550    1.3500 C   0  0  0  0  0  0
    5.1310    1.4060   -1.8020 H   0  0  0  0  0  0
    4.0340   -6.2590   -0.8890 H   0  0  0  0  0  0
    2.5760   -6.9850   -0.1950 H   0  0  0  0  0  0
    3.5340    2.2830    1.2210 H   0  0  0  0  0  0
    5.5150    1.8030    2.3840 H   0  0  0  0  0  0
    7.0070    1.0380   -0.1240 H   0  0  0  0  0  0
    7.5870    1.9490    1.2470 H   0  0  0  0  0  0
    2.8660    0.9110   -0.6570 H   0  0  0  0  0  0
    3.2700   -0.2180    1.5030 H   0  0  0  0  0  0
    7.7930    4.4620    0.7400 H   0  0  0  0  0  0
    6.4240    4.1570    1.8050 H   0  0  0  0  0  0
    5.9070   -1.7520   -0.8220 H   0  0  0  0  0  0
    0.3710   -3.6220    1.8980 H   0  0  0  0  0  0
  1 13  1  0  0  0
  1 16  1  0  0  0
  2 14  1  0  0  0
  2 18  1  0  0  0
  3 17  1  0  0  0
  3 27  1  0  0  0
  4 20  2  0  0  0
  5 20  1  0  0  0
  6 22  2  0  0  0
  7 22  1  0  0  0
  8 18  1  0  0  0
  8 21  1  0  0  0
  8 23  1  0  0  0
  9 23  2  0  0  0
  9 24  1  0  0  0
 10 21  2  0  0  0
 10 26  1  0  0  0
 11 25  1  0  0  0
 11 26  2  0  0  0
 12 25  1  0  0  0
 12 28  1  0  0  0
 12 29  1  0  0  0
 13 14  1  0  0  0
 13 17  1  0  0  0
 13 30  1  0  0  0
 14 15  1  0  0  0
 14 31  1  0  0  0
 15 16  1  0  0  0
 15 32  1  0  0  0
 15 33  1  0  0  0
 16 19  1  0  0  0
 16 20  1  0  0  0
 17 18  1  0  0  0
 17 34  1  0  0  0
 18 35  1  0  0  0
 19 22  1  0  0  0
 19 36  1  0  0  0
 19 37  1  0  0  0
 21 24  1  0  0  0
 23 38  1  0  0  0
 24 25  2  0  0  0
 26 39  1  0  0  0
M  CHG  2   5  -1   7  -1
M  END
> <s_m_entry_id>
45

> <s_m_entry_name>
streptomedb.58

> <i_qp_#stars>
0

> <i_qp_#amine>
0

> <i_qp_#amidine>
0

> <i_qp_#acid>
2

> <i_qp_#amide>
0

> <i_qp_#rotor>
5

> <i_qp_#rtvFG>
0

> <i_qp_CNS>
-2

> <r_qp_mol_MW>
   365.302

> <r_qp_dipole>
     7.069

> <r_qp_SASA>
   540.534

> <r_qp_FOSA>
   129.761

> <r_qp_FISA>
   310.328

> <r_qp_PISA>
   100.445

> <r_qp_WPSA>
     0.000

> <r_qp_volume>
   959.207

> <r_qp_donorHB>
     5.000

> <r_qp_accptHB>
    12.150

> <r_qp_dip^2/V>
   0.0520990

> <r_qp_ACxDN^.5/SA>
   0.0502620

> <r_qp_glob>
   0.8701960

> <r_qp_QPpolrz>
    29.982

> <r_qp_QPlogPC16>
    11.219

> <r_qp_QPlogPoct>
    24.950

> <r_qp_QPlogPw>
    22.002

> <r_qp_QPlogPo/w>
    -0.633

> <r_qp_QPlogS>
    -2.301

> <r_qp_CIQPlogS>
    -2.620

> <r_qp_QPlogHERG>
    -0.496

> <r_qp_QPPCaco>
     0.725

> <r_qp_QPlogBB>
    -2.470

> <r_qp_QPPMDCK>
     0.323

> <r_qp_QPlogKp>
    -6.405

> <r_qp_IP(eV)>
     8.634

> <r_qp_EA(eV)>
     0.334

> <i_qp_#metab>
5

> <r_qp_QPlogKhsa>
    -1.126

> <i_qp_HumanOralAbsorption>
1

> <r_qp_PercentHumanOralAbsorption>
     7.780

> <r_qp_SAfluorine>
     0.000

> <r_qp_SAamideO>
     0.000

> <r_qp_PSA>
   185.997

> <i_qp_#NandO>
12

> <i_qp_RuleOfFive>
1

> <i_qp_RuleOfThree>
1

> <i_qp_#ringatoms>
17

> <i_qp_#in34>
0

> <i_qp_#in56>
17

> <i_qp_#noncon>
6

> <i_qp_#nonHatm>
26

> <r_qp_Jm>
0.000719

$$$$
Avermectin H2B1b
                    3D
 Structure written by MMmdl.
133139  0  0  1  0            999 V2000
    7.0440   -2.9350   -0.5200 O   0  0  0  0  0  0
    7.6600   -1.9980    1.5810 O   0  0  0  0  0  0
    4.8600    0.6860   -0.0990 O   0  0  0  0  0  0
    3.2340    5.2840    0.1520 O   0  0  0  0  0  0
    3.7600    2.3960   -1.9080 O   0  0  0  0  0  0
    0.5920    5.2390   -0.7960 O   0  0  0  0  0  0
    3.8550    0.5100    1.9460 O   0  0  0  0  0  0
   12.0340    2.9130   -0.8680 O   0  0  0  0  0  0
   14.1190    3.5980   -1.6340 O   0  0  0  0  0  0
   17.5060    3.6650   -0.1850 O   0  0  0  0  0  0
   16.1150    1.6020    1.3780 O   0  0  0  0  0  0
   18.6200    1.5890   -0.4850 O   0  0  0  0  0  0
   20.1230    4.6860    0.4130 O   0  0  0  0  0  0
   21.8640    2.5660    1.0080 O   0  0  0  0  0  0
    6.6130   -2.6180    0.8110 C   0  0  2  0  0  0
    6.1810   -3.8880    1.5710 C   0  0  0  0  0  0
    5.4150   -1.6560    0.6690 C   0  0  0  0  0  0
    7.8880   -4.0930   -0.6200 C   0  0  1  0  0  0
    7.0720   -5.3620   -0.2550 C   0  0  2  0  0  0
    5.8440   -5.0130    0.6040 C   0  0  0  0  0  0
    5.8840   -0.3080    0.1220 C   0  0  2  0  0  0
    8.1450   -0.7620    1.0300 C   0  0  1  0  0  0
    7.0070    0.2520    0.9880 C   0  0  0  0  0  0
    3.7420    3.1740   -0.7210 C   0  0  2  0  0  0
    8.4350   -4.1080   -2.0750 C   0  0  0  0  0  0
    3.2640    2.3780    0.5310 C   0  0  2  0  0  0
    2.8620    4.4050   -0.9310 C   0  0  1  0  0  0
    7.9430   -6.3930    0.4780 C   0  0  0  0  0  0
    9.3440   -0.2830    1.8720 C   0  0  0  0  0  0
    1.3600    4.0570   -1.0130 C   0  0  1  0  0  0
    5.0420    3.8820   -0.4220 C   0  0  0  0  0  0
    4.0080    1.0820    0.8700 C   0  0  0  0  0  0
    1.7700    2.1620    0.5670 C   0  0  0  0  0  0
    0.8980    2.9300   -0.1130 C   0  0  0  0  0  0
    9.3300   -5.3060   -2.3890 C   0  0  0  0  0  0
    9.2070   -2.8160   -2.3810 C   0  0  0  0  0  0
    4.6710    5.1600    0.2830 C   0  0  0  0  0  0
    9.9430    1.0640    1.5240 C   0  0  0  0  0  0
    6.2710    3.4630   -0.7680 C   0  0  0  0  0  0
   10.5320    1.4480    0.3680 C   0  0  0  0  0  0
   11.0800    2.8780    0.2070 C   0  0  2  0  0  0
   -0.5790    2.6530   -0.0530 C   0  0  0  0  0  0
   10.0020    4.0100    0.0200 C   0  0  2  0  0  0
   16.0830    3.5130   -0.1110 C   0  0  2  0  0  0
   13.3730    3.2370   -0.4750 C   0  0  2  0  0  0
    7.5090    4.0360   -0.2920 C   0  0  0  0  0  0
   15.5760    2.0800    0.1350 C   0  0  2  0  0  0
   14.0430    2.0400    0.1960 C   0  0  0  0  0  0
   15.4050    4.1490   -1.3470 C   0  0  2  0  0  0
    8.7190    3.5920   -0.6760 C   0  0  0  0  0  0
   10.7020    0.5170   -0.8070 C   0  0  0  0  0  0
   10.5720    5.2590   -0.6610 C   0  0  0  0  0  0
   18.2100    2.8170   -1.0870 C   0  0  2  0  0  0
   19.4160    3.5690   -1.6620 C   0  0  0  0  0  0
   20.5200    3.7730   -0.6200 C   0  0  2  0  0  0
   20.8530    2.4090    0.0150 C   0  0  2  0  0  0
   19.5730    1.7650    0.5730 C   0  0  2  0  0  0
   15.3020    5.6690   -1.2140 C   0  0  0  0  0  0
   19.8490    0.3840    1.1610 C   0  0  0  0  0  0
   15.9820    0.1950    1.5410 C   0  0  0  0  0  0
   20.1310    6.0480    0.0150 C   0  0  0  0  0  0
    4.2620    2.8820   -2.5840 H   0  0  0  0  0  0
   -0.3260    5.0470   -1.0430 H   0  0  0  0  0  0
   22.1900    1.6830    1.2490 H   0  0  0  0  0  0
    6.9850   -4.2150    2.2430 H   0  0  0  0  0  0
    5.3290   -3.6850    2.2300 H   0  0  0  0  0  0
    4.6450   -2.0700    0.0070 H   0  0  0  0  0  0
    4.9530   -1.5180    1.6510 H   0  0  0  0  0  0
    8.7320   -3.9630    0.0710 H   0  0  0  0  0  0
    6.6960   -5.8390   -1.1680 H   0  0  0  0  0  0
    5.0230   -4.6930   -0.0490 H   0  0  0  0  0  0
    5.4820   -5.8900    1.1520 H   0  0  0  0  0  0
    6.2900   -0.4800   -0.8840 H   0  0  0  0  0  0
    8.4920   -0.9600    0.0130 H   0  0  0  0  0  0
    7.3450    1.2070    0.5840 H   0  0  0  0  0  0
    6.6320    0.4520    1.9990 H   0  0  0  0  0  0
    7.5790   -4.1310   -2.7640 H   0  0  0  0  0  0
    3.4710    2.9970    1.4200 H   0  0  0  0  0  0
    3.1170    4.9340   -1.8630 H   0  0  0  0  0  0
    8.3290   -5.9950    1.4220 H   0  0  0  0  0  0
    8.8020   -6.7050   -0.1210 H   0  0  0  0  0  0
    7.3640   -7.2940    0.7070 H   0  0  0  0  0  0
    9.0350   -0.2500    2.9260 H   0  0  0  0  0  0
   10.1340   -1.0460    1.8480 H   0  0  0  0  0  0
    1.1600    3.7320   -2.0440 H   0  0  0  0  0  0
    1.3990    1.3670    1.2110 H   0  0  0  0  0  0
   10.1630   -5.3750   -1.6810 H   0  0  0  0  0  0
    9.7530   -5.2240   -3.3960 H   0  0  0  0  0  0
    8.7670   -6.2430   -2.3600 H   0  0  0  0  0  0
   10.0620   -2.7010   -1.7060 H   0  0  0  0  0  0
    8.5690   -1.9330   -2.2810 H   0  0  0  0  0  0
    9.5880   -2.8230   -3.4080 H   0  0  0  0  0  0
    5.1320    6.0360   -0.1840 H   0  0  0  0  0  0
    4.9100    5.1300    1.3500 H   0  0  0  0  0  0
    9.8710    1.7960    2.3280 H   0  0  0  0  0  0
    6.3660    2.5460   -1.3470 H   0  0  0  0  0  0
   11.6050    3.1210    1.1430 H   0  0  0  0  0  0
   -1.1060    3.4790    0.4350 H   0  0  0  0  0  0
   -0.8050    1.7400    0.5080 H   0  0  0  0  0  0
   -0.9820    2.5260   -1.0630 H   0  0  0  0  0  0
    9.7170    4.3060    1.0410 H   0  0  0  0  0  0
   15.8030    4.0970    0.7760 H   0  0  0  0  0  0
   13.3430    4.1010    0.2000 H   0  0  0  0  0  0
    7.4430    4.7840    0.4950 H   0  0  0  0  0  0
   15.9260    1.4280   -0.6750 H   0  0  0  0  0  0
   13.6850    1.9600    1.2300 H   0  0  0  0  0  0
   13.7170    1.1110   -0.2870 H   0  0  0  0  0  0
   16.0050    3.9670   -2.2440 H   0  0  0  0  0  0
    8.8050    2.8550   -1.4700 H   0  0  0  0  0  0
   11.7210    0.5420   -1.2010 H   0  0  0  0  0  0
   10.0150    0.7880   -1.6140 H   0  0  0  0  0  0
   10.5270   -0.5280   -0.5430 H   0  0  0  0  0  0
   10.8520    5.0630   -1.7020 H   0  0  0  0  0  0
   11.4570    5.6230   -0.1280 H   0  0  0  0  0  0
    9.8390    6.0740   -0.6650 H   0  0  0  0  0  0
   17.5680    2.5470   -1.9320 H   0  0  0  0  0  0
   19.8350    2.9770   -2.4860 H   0  0  0  0  0  0
   19.0850    4.5280   -2.0730 H   0  0  0  0  0  0
   21.4280    4.1670   -1.0930 H   0  0  0  0  0  0
   21.2660    1.7680   -0.7750 H   0  0  0  0  0  0
   19.1360    2.3800    1.3690 H   0  0  0  0  0  0
   14.6790    5.9540   -0.3600 H   0  0  0  0  0  0
   14.8280    6.0970   -2.1040 H   0  0  0  0  0  0
   16.2900    6.1240   -1.0910 H   0  0  0  0  0  0
   20.2960   -0.2790    0.4120 H   0  0  0  0  0  0
   18.9160   -0.0910    1.4800 H   0  0  0  0  0  0
   20.5160    0.4370    2.0270 H   0  0  0  0  0  0
   14.9300   -0.0940    1.6140 H   0  0  0  0  0  0
   16.4790   -0.0880    2.4730 H   0  0  0  0  0  0
   16.4620   -0.3380    0.7150 H   0  0  0  0  0  0
   19.9260    6.6610    0.8970 H   0  0  0  0  0  0
   19.3510    6.2470   -0.7240 H   0  0  0  0  0  0
   21.1110    6.3310   -0.3820 H   0  0  0  0  0  0
  1 15  1  0  0  0
  1 18  1  0  0  0
  2 15  1  0  0  0
  2 22  1  0  0  0
  3 21  1  0  0  0
  3 32  1  0  0  0
  4 27  1  0  0  0
  4 37  1  0  0  0
  5 24  1  0  0  0
  5 62  1  0  0  0
  6 30  1  0  0  0
  6 63  1  0  0  0
  7 32  2  0  0  0
  8 41  1  0  0  0
  8 45  1  0  0  0
  9 45  1  0  0  0
  9 49  1  0  0  0
 10 44  1  0  0  0
 10 53  1  0  0  0
 11 47  1  0  0  0
 11 60  1  0  0  0
 12 53  1  0  0  0
 12 57  1  0  0  0
 13 55  1  0  0  0
 13 61  1  0  0  0
 14 56  1  0  0  0
 14 64  1  0  0  0
 15 16  1  0  0  0
 15 17  1  0  0  0
 16 20  1  0  0  0
 16 65  1  0  0  0
 16 66  1  0  0  0
 17 21  1  0  0  0
 17 67  1  0  0  0
 17 68  1  0  0  0
 18 19  1  0  0  0
 18 25  1  0  0  0
 18 69  1  0  0  0
 19 20  1  0  0  0
 19 28  1  0  0  0
 19 70  1  0  0  0
 20 71  1  0  0  0
 20 72  1  0  0  0
 21 23  1  0  0  0
 21 73  1  0  0  0
 22 23  1  0  0  0
 22 29  1  0  0  0
 22 74  1  0  0  0
 23 75  1  0  0  0
 23 76  1  0  0  0
 24 26  1  0  0  0
 24 27  1  0  0  0
 24 31  1  0  0  0
 25 35  1  0  0  0
 25 36  1  0  0  0
 25 77  1  0  0  0
 26 32  1  0  0  0
 26 33  1  0  0  0
 26 78  1  0  0  0
 27 30  1  0  0  0
 27 79  1  0  0  0
 28 80  1  0  0  0
 28 81  1  0  0  0
 28 82  1  0  0  0
 29 38  1  0  0  0
 29 83  1  0  0  0
 29 84  1  0  0  0
 30 34  1  0  0  0
 30 85  1  0  0  0
 31 37  1  0  0  0
 31 39  2  0  0  0
 33 34  2  0  0  0
 33 86  1  0  0  0
 34 42  1  0  0  0
 35 87  1  0  0  0
 35 88  1  0  0  0
 35 89  1  0  0  0
 36 90  1  0  0  0
 36 91  1  0  0  0
 36 92  1  0  0  0
 37 93  1  0  0  0
 37 94  1  0  0  0
 38 40  2  0  0  0
 38 95  1  0  0  0
 39 46  1  0  0  0
 39 96  1  0  0  0
 40 41  1  0  0  0
 40 51  1  0  0  0
 41 43  1  0  0  0
 41 97  1  0  0  0
 42 98  1  0  0  0
 42 99  1  0  0  0
 42100  1  0  0  0
 43 50  1  0  0  0
 43 52  1  0  0  0
 43101  1  0  0  0
 44 47  1  0  0  0
 44 49  1  0  0  0
 44102  1  0  0  0
 45 48  1  0  0  0
 45103  1  0  0  0
 46 50  2  0  0  0
 46104  1  0  0  0
 47 48  1  0  0  0
 47105  1  0  0  0
 48106  1  0  0  0
 48107  1  0  0  0
 49 58  1  0  0  0
 49108  1  0  0  0
 50109  1  0  0  0
 51110  1  0  0  0
 51111  1  0  0  0
 51112  1  0  0  0
 52113  1  0  0  0
 52114  1  0  0  0
 52115  1  0  0  0
 53 54  1  0  0  0
 53116  1  0  0  0
 54 55  1  0  0  0
 54117  1  0  0  0
 54118  1  0  0  0
 55 56  1  0  0  0
 55119  1  0  0  0
 56 57  1  0  0  0
 56120  1  0  0  0
 57 59  1  0  0  0
 57121  1  0  0  0
 58122  1  0  0  0
 58123  1  0  0  0
 58124  1  0  0  0
 59125  1  0  0  0
 59126  1  0  0  0
 59127  1  0  0  0
 60128  1  0  0  0
 60129  1  0  0  0
 60130  1  0  0  0
 61131  1  0  0  0
 61132  1  0  0  0
 61133  1  0  0  0
M  END
> <s_m_entry_id>
46

> <s_m_entry_name>
streptomedb.59

> <i_qp_#stars>
10

> <i_qp_#amine>
0

> <i_qp_#amidine>
0

> <i_qp_#acid>
0

> <i_qp_#amide>
0

> <i_qp_#rotor>
18

> <i_qp_#rtvFG>
4

> <i_qp_CNS>
-2

> <r_qp_mol_MW>
   861.077

> <r_qp_dipole>
     5.993

> <r_qp_SASA>
  1165.669

> <r_qp_FOSA>
   992.024

> <r_qp_FISA>
   133.970

> <r_qp_PISA>
    39.676

> <r_qp_WPSA>
     0.000

> <r_qp_volume>
  2489.557

> <r_qp_donorHB>
     2.000

> <r_qp_accptHB>
    18.550

> <r_qp_dip^2/V>
   0.0144270

> <r_qp_ACxDN^.5/SA>
   0.0225050

> <r_qp_glob>
   0.7620870

> <r_qp_QPpolrz>
    82.299

> <r_qp_QPlogPC16>
    22.577

> <r_qp_QPlogPoct>
    40.633

> <r_qp_QPlogPw>
    20.936

> <r_qp_QPlogPo/w>
     6.021

> <r_qp_QPlogS>
    -7.110

> <r_qp_CIQPlogS>
    -9.454

> <r_qp_QPlogHERG>
    -5.571

> <r_qp_QPPCaco>
   531.453

> <r_qp_QPlogBB>
    -2.059

> <r_qp_QPPMDCK>
   249.810

> <r_qp_QPlogKp>
    -2.121

> <r_qp_IP(eV)>
     9.367

> <r_qp_EA(eV)>
     0.390

> <i_qp_#metab>
11

> <r_qp_QPlogKhsa>
     0.725

> <i_qp_HumanOralAbsorption>
1

> <r_qp_PercentHumanOralAbsorption>
    72.105

> <r_qp_SAfluorine>
     0.000

> <r_qp_SAamideO>
     0.000

> <r_qp_PSA>
   153.027

> <i_qp_#NandO>
14

> <i_qp_RuleOfFive>
3

> <i_qp_RuleOfThree>
2

> <i_qp_#ringatoms>
32

> <i_qp_#in34>
0

> <i_qp_#in56>
32

> <i_qp_#noncon>
24

> <i_qp_#nonHatm>
61

> <r_qp_Jm>
0.000506

$$$$
Dihydroavermectin B1a
                    3D
 Structure written by MMmdl.
136142  0  0  1  0            999 V2000
    7.7370   -2.7340    0.7680 O   0  0  0  0  0  0
    8.4000   -1.6260    2.7570 O   0  0  0  0  0  0
    5.3900    0.8160    1.2740 O   0  0  0  0  0  0
    3.1740    4.8890    0.7010 O   0  0  0  0  0  0
    4.2860    2.5770   -1.8220 O   0  0  0  0  0  0
    0.7120    4.7910   -0.2650 O   0  0  0  0  0  0
    4.2540   -0.2430   -0.4220 O   0  0  0  0  0  0
   12.0990    3.8700    1.9890 O   0  0  0  0  0  0
   14.0510    4.6610    0.8260 O   0  0  0  0  0  0
   16.4690    3.1140    0.3900 O   0  0  0  0  0  0
   14.9390    0.4880    0.4980 O   0  0  0  0  0  0
   17.8870    1.6720   -0.8100 O   0  0  0  0  0  0
   21.1850    4.0360   -0.0590 O   0  0  0  0  0  0
   21.2950    2.1430   -2.0760 O   0  0  0  0  0  0
    7.3450   -2.3420    2.0920 C   0  0  2  0  0  0
    8.5160   -3.9330    0.7270 C   0  0  1  0  0  0
    7.6200   -5.1410    1.1000 C   0  0  2  0  0  0
    7.0140   -3.5660    2.9710 C   0  0  0  0  0  0
    6.1070   -1.4350    1.9520 C   0  0  0  0  0  0
    6.5450   -4.7420    2.1280 C   0  0  0  0  0  0
    6.4700   -0.1360    1.2370 C   0  0  2  0  0  0
    8.8170   -0.4370    2.0660 C   0  0  1  0  0  0
    7.6390    0.5240    1.9620 C   0  0  0  0  0  0
    9.1860   -4.0480   -0.6720 C   0  0  2  0  0  0
    4.0140    3.0570   -0.5130 C   0  0  2  0  0  0
    3.5010    1.9360    0.4300 C   0  0  2  0  0  0
    3.0290    4.2200   -0.5750 C   0  0  1  0  0  0
    8.4680   -6.3070    1.6170 C   0  0  0  0  0  0
   10.0070    0.1700    2.8350 C   0  0  0  0  0  0
   10.2440   -2.9290   -0.8300 C   0  0  0  0  0  0
    1.5720    3.8070   -0.8410 C   0  0  1  0  0  0
    5.1800    3.7920    0.1010 C   0  0  0  0  0  0
    8.1700   -3.9790   -1.8210 C   0  0  0  0  0  0
    4.3950    0.6990    0.3450 C   0  0  0  0  0  0
    2.0510    1.5870    0.2080 C   0  0  0  0  0  0
    1.1700    2.4390   -0.3470 C   0  0  0  0  0  0
    4.5940    4.8490    1.0000 C   0  0  0  0  0  0
   10.5010    1.5360    2.4180 C   0  0  0  0  0  0
   11.1470   -3.1020   -2.0450 C   0  0  0  0  0  0
    6.4750    3.5740   -0.1840 C   0  0  0  0  0  0
   10.7800    1.9970    1.1800 C   0  0  0  0  0  0
   11.2410    3.4360    0.9280 C   0  0  1  0  0  0
   -0.2700    2.0530   -0.5520 C   0  0  0  0  0  0
   10.0700    4.4750    0.8610 C   0  0  2  0  0  0
    7.5990    4.1910    0.4790 C   0  0  0  0  0  0
   13.5160    3.7930    1.8240 C   0  0  2  0  0  0
   15.2510    2.8160   -0.3070 C   0  0  1  0  0  0
   14.4080    1.8180    0.5050 C   0  0  2  0  0  0
   14.0890    2.3750    1.8860 C   0  0  0  0  0  0
    8.8660    4.0150    0.0660 C   0  0  0  0  0  0
   14.4130    4.1030   -0.4400 C   0  0  2  0  0  0
   10.6990    1.1270   -0.0500 C   0  0  0  0  0  0
   10.5830    5.8040    0.2870 C   0  0  0  0  0  0
   17.6330    3.0200   -0.4310 C   0  0  2  0  0  0
   18.8140    3.5530    0.3830 C   0  0  0  0  0  0
   20.1580    3.0340   -0.1330 C   0  0  1  0  0  0
   20.0360    2.6170   -1.6010 C   0  0  2  0  0  0
   15.1410    5.2060   -1.2050 C   0  0  0  0  0  0
   18.9650    1.5240   -1.7430 C   0  0  2  0  0  0
   18.4020    1.4600   -3.1590 C   0  0  0  0  0  0
   15.9400    0.1830    1.4540 C   0  0  0  0  0  0
   21.6090    4.3010    1.2730 C   0  0  0  0  0  0
    4.7600    3.2700   -2.3130 H   0  0  0  0  0  0
    1.2030    5.1340    0.5100 H   0  0  0  0  0  0
   21.9510    2.7930   -1.7520 H   0  0  0  0  0  0
    9.3210   -3.8410    1.4700 H   0  0  0  0  0  0
    7.0810   -5.5070    0.2200 H   0  0  0  0  0  0
    7.9050   -3.8710    3.5390 H   0  0  0  0  0  0
    6.2660   -3.3130    3.7320 H   0  0  0  0  0  0
    5.3100   -1.9470    1.4000 H   0  0  0  0  0  0
    5.6970   -1.1860    2.9400 H   0  0  0  0  0  0
    5.6300   -4.4540    1.5950 H   0  0  0  0  0  0
    6.2750   -5.5880    2.7700 H   0  0  0  0  0  0
    6.7510   -0.3250    0.1930 H   0  0  0  0  0  0
    9.1520   -0.7280    1.0680 H   0  0  0  0  0  0
    7.9130    1.4400    1.4360 H   0  0  0  0  0  0
    7.3120    0.8340    2.9650 H   0  0  0  0  0  0
    9.7050   -5.0130   -0.7290 H   0  0  0  0  0  0
    3.5370    2.2670    1.4800 H   0  0  0  0  0  0
    3.3090    4.9530   -1.3470 H   0  0  0  0  0  0
    9.0060   -6.0330    2.5300 H   0  0  0  0  0  0
    9.2040   -6.6250    0.8720 H   0  0  0  0  0  0
    7.8370   -7.1720    1.8460 H   0  0  0  0  0  0
    9.7220    0.2340    3.8940 H   0  0  0  0  0  0
   10.8490   -0.5340    2.8220 H   0  0  0  0  0  0
    9.7530   -1.9510   -0.8940 H   0  0  0  0  0  0
   10.8840   -2.9060    0.0610 H   0  0  0  0  0  0
    1.4060    3.8170   -1.9260 H   0  0  0  0  0  0
    7.6700   -3.0050   -1.8580 H   0  0  0  0  0  0
    7.4000   -4.7500   -1.7330 H   0  0  0  0  0  0
    8.6580   -4.1410   -2.7880 H   0  0  0  0  0  0
    1.7160    0.6100    0.5520 H   0  0  0  0  0  0
    5.0110    5.8400    0.7970 H   0  0  0  0  0  0
    4.7070    4.5980    2.0580 H   0  0  0  0  0  0
   10.6240    2.2290    3.2520 H   0  0  0  0  0  0
   10.5930   -2.9880   -2.9810 H   0  0  0  0  0  0
   11.6260   -4.0860   -2.0410 H   0  0  0  0  0  0
   11.9350   -2.3420   -2.0350 H   0  0  0  0  0  0
    6.7250    2.8010   -0.9110 H   0  0  0  0  0  0
   11.7780    3.4770   -0.0190 H   0  0  0  0  0  0
   -0.5400    2.1410   -1.6090 H   0  0  0  0  0  0
   -0.9290    2.7030    0.0320 H   0  0  0  0  0  0
   -0.4670    1.0210   -0.2450 H   0  0  0  0  0  0
    9.7530    4.6830    1.8930 H   0  0  0  0  0  0
    7.4080    4.7450    1.3940 H   0  0  0  0  0  0
   13.8600    4.2590    2.7550 H   0  0  0  0  0  0
   15.4620    2.3920   -1.2970 H   0  0  0  0  0  0
   13.4660    1.7050   -0.0360 H   0  0  0  0  0  0
   15.0210    2.4230    2.4640 H   0  0  0  0  0  0
   13.4370    1.6940    2.4410 H   0  0  0  0  0  0
    9.0650    3.4790   -0.8600 H   0  0  0  0  0  0
   13.5020    3.8800   -1.0020 H   0  0  0  0  0  0
   11.3450    1.4960   -0.8520 H   0  0  0  0  0  0
    9.6780    1.1000   -0.4410 H   0  0  0  0  0  0
   11.0330    0.1060    0.1620 H   0  0  0  0  0  0
   10.9410    5.6830   -0.7410 H   0  0  0  0  0  0
   11.4090    6.2000    0.8870 H   0  0  0  0  0  0
    9.7900    6.5610    0.2800 H   0  0  0  0  0  0
   17.4890    3.6370   -1.3260 H   0  0  0  0  0  0
   18.7770    4.6490    0.3960 H   0  0  0  0  0  0
   18.7100    3.2540    1.4350 H   0  0  0  0  0  0
   20.4850    2.1640    0.4510 H   0  0  0  0  0  0
   19.7860    3.4960   -2.2100 H   0  0  0  0  0  0
   16.0120    5.5700   -0.6510 H   0  0  0  0  0  0
   14.4800    6.0700   -1.3390 H   0  0  0  0  0  0
   15.4610    4.8610   -2.1930 H   0  0  0  0  0  0
   19.4170    0.5470   -1.5320 H   0  0  0  0  0  0
   17.8900    2.3910   -3.4240 H   0  0  0  0  0  0
   17.6580    0.6600   -3.2370 H   0  0  0  0  0  0
   19.1920    1.2750   -3.8930 H   0  0  0  0  0  0
   16.3740   -0.7860    1.1910 H   0  0  0  0  0  0
   15.4950    0.0880    2.4490 H   0  0  0  0  0  0
   16.7420    0.9210    1.4740 H   0  0  0  0  0  0
   22.4130    5.0420    1.2340 H   0  0  0  0  0  0
   21.9980    3.3920    1.7400 H   0  0  0  0  0  0
   20.7910    4.7130    1.8710 H   0  0  0  0  0  0
  1 15  1  0  0  0
  1 16  1  0  0  0
  2 15  1  0  0  0
  2 22  1  0  0  0
  3 21  1  0  0  0
  3 34  1  0  0  0
  4 27  1  0  0  0
  4 37  1  0  0  0
  5 25  1  0  0  0
  5 63  1  0  0  0
  6 31  1  0  0  0
  6 64  1  0  0  0
  7 34  2  0  0  0
  8 42  1  0  0  0
  8 46  1  0  0  0
  9 46  1  0  0  0
  9 51  1  0  0  0
 10 47  1  0  0  0
 10 54  1  0  0  0
 11 48  1  0  0  0
 11 61  1  0  0  0
 12 54  1  0  0  0
 12 59  1  0  0  0
 13 56  1  0  0  0
 13 62  1  0  0  0
 14 57  1  0  0  0
 14 65  1  0  0  0
 15 18  1  0  0  0
 15 19  1  0  0  0
 16 17  1  0  0  0
 16 24  1  0  0  0
 16 66  1  0  0  0
 17 20  1  0  0  0
 17 28  1  0  0  0
 17 67  1  0  0  0
 18 20  1  0  0  0
 18 68  1  0  0  0
 18 69  1  0  0  0
 19 21  1  0  0  0
 19 70  1  0  0  0
 19 71  1  0  0  0
 20 72  1  0  0  0
 20 73  1  0  0  0
 21 23  1  0  0  0
 21 74  1  0  0  0
 22 23  1  0  0  0
 22 29  1  0  0  0
 22 75  1  0  0  0
 23 76  1  0  0  0
 23 77  1  0  0  0
 24 30  1  0  0  0
 24 33  1  0  0  0
 24 78  1  0  0  0
 25 26  1  0  0  0
 25 27  1  0  0  0
 25 32  1  0  0  0
 26 34  1  0  0  0
 26 35  1  0  0  0
 26 79  1  0  0  0
 27 31  1  0  0  0
 27 80  1  0  0  0
 28 81  1  0  0  0
 28 82  1  0  0  0
 28 83  1  0  0  0
 29 38  1  0  0  0
 29 84  1  0  0  0
 29 85  1  0  0  0
 30 39  1  0  0  0
 30 86  1  0  0  0
 30 87  1  0  0  0
 31 36  1  0  0  0
 31 88  1  0  0  0
 32 37  1  0  0  0
 32 40  2  0  0  0
 33 89  1  0  0  0
 33 90  1  0  0  0
 33 91  1  0  0  0
 35 36  2  0  0  0
 35 92  1  0  0  0
 36 43  1  0  0  0
 37 93  1  0  0  0
 37 94  1  0  0  0
 38 41  2  0  0  0
 38 95  1  0  0  0
 39 96  1  0  0  0
 39 97  1  0  0  0
 39 98  1  0  0  0
 40 45  1  0  0  0
 40 99  1  0  0  0
 41 42  1  0  0  0
 41 52  1  0  0  0
 42 44  1  0  0  0
 42100  1  0  0  0
 43101  1  0  0  0
 43102  1  0  0  0
 43103  1  0  0  0
 44 50  1  0  0  0
 44 53  1  0  0  0
 44104  1  0  0  0
 45 50  2  0  0  0
 45105  1  0  0  0
 46 49  1  0  0  0
 46106  1  0  0  0
 47 48  1  0  0  0
 47 51  1  0  0  0
 47107  1  0  0  0
 48 49  1  0  0  0
 48108  1  0  0  0
 49109  1  0  0  0
 49110  1  0  0  0
 50111  1  0  0  0
 51 58  1  0  0  0
 51112  1  0  0  0
 52113  1  0  0  0
 52114  1  0  0  0
 52115  1  0  0  0
 53116  1  0  0  0
 53117  1  0  0  0
 53118  1  0  0  0
 54 55  1  0  0  0
 54119  1  0  0  0
 55 56  1  0  0  0
 55120  1  0  0  0
 55121  1  0  0  0
 56 57  1  0  0  0
 56122  1  0  0  0
 57 59  1  0  0  0
 57123  1  0  0  0
 58124  1  0  0  0
 58125  1  0  0  0
 58126  1  0  0  0
 59 60  1  0  0  0
 59127  1  0  0  0
 60128  1  0  0  0
 60129  1  0  0  0
 60130  1  0  0  0
 61131  1  0  0  0
 61132  1  0  0  0
 61133  1  0  0  0
 62134  1  0  0  0
 62135  1  0  0  0
 62136  1  0  0  0
M  END
> <s_m_entry_id>
47

> <s_m_entry_name>
streptomedb.60

> <i_qp_#stars>
10

> <i_qp_#amine>
0

> <i_qp_#amidine>
0

> <i_qp_#acid>
0

> <i_qp_#amide>
0

> <i_qp_#rotor>
19

> <i_qp_#rtvFG>
4

> <i_qp_CNS>
-2

> <r_qp_mol_MW>
   875.104

> <r_qp_dipole>
     7.676

> <r_qp_SASA>
  1206.068

> <r_qp_FOSA>
  1039.804

> <r_qp_FISA>
   131.284

> <r_qp_PISA>
    34.979

> <r_qp_WPSA>
     0.000

> <r_qp_volume>
  2560.062

> <r_qp_donorHB>
     2.000

> <r_qp_accptHB>
    18.550

> <r_qp_dip^2/V>
   0.0230140

> <r_qp_ACxDN^.5/SA>
   0.0217510

> <r_qp_glob>
   0.7504020

> <r_qp_QPpolrz>
    84.434

> <r_qp_QPlogPC16>
    23.316

> <r_qp_QPlogPoct>
    41.396

> <r_qp_QPlogPw>
    20.762

> <r_qp_QPlogPo/w>
     6.461

> <r_qp_QPlogS>
    -7.637

> <r_qp_CIQPlogS>
    -9.740

> <r_qp_QPlogHERG>
    -5.738

> <r_qp_QPPCaco>
   563.555

> <r_qp_QPlogBB>
    -2.136

> <r_qp_QPPMDCK>
   266.159

> <r_qp_QPlogKp>
    -1.992

> <r_qp_IP(eV)>
     9.471

> <r_qp_EA(eV)>
     0.477

> <i_qp_#metab>
11

> <r_qp_QPlogKhsa>
     0.855

> <i_qp_HumanOralAbsorption>
1

> <r_qp_PercentHumanOralAbsorption>
    75.135

> <r_qp_SAfluorine>
     0.000

> <r_qp_SAamideO>
     0.000

> <r_qp_PSA>
   153.079

> <i_qp_#NandO>
14

> <i_qp_RuleOfFive>
3

> <i_qp_RuleOfThree>
2

> <i_qp_#ringatoms>
32

> <i_qp_#in34>
0

> <i_qp_#in56>
32

> <i_qp_#noncon>
24

> <i_qp_#nonHatm>
62

> <r_qp_Jm>
0.000206

$$$$
Milbemycin beta1
                    3D
 Structure written by MMmdl.
 87 90  0  0  1  0            999 V2000
   10.1030   -2.7840    0.2130 O   0  0  0  0  0  0
    9.4400   -3.9020   -1.7710 O   0  0  0  0  0  0
    6.6470   -1.0330   -0.2780 O   0  0  0  0  0  0
    3.2180    0.8540   -1.8130 O   0  0  0  0  0  0
    1.7020    2.1800    1.9260 O   0  0  0  0  0  0
    5.2770   -0.7430   -2.1150 O   0  0  0  0  0  0
    4.9280    3.9510   -3.7760 O   0  0  0  0  0  0
    9.1700   -3.7000   -0.3790 C   0  0  2  0  0  0
    7.7370   -3.1680   -0.2750 C   0  0  0  0  0  0
    9.2870   -5.0410    0.3580 C   0  0  0  0  0  0
    7.6020   -1.8290   -1.0100 C   0  0  2  0  0  0
   10.9460   -5.7840   -1.3830 C   0  0  1  0  0  0
   10.6490   -5.6880    0.1190 C   0  0  0  0  0  0
   10.7530   -4.4060   -2.0440 C   0  0  1  0  0  0
    9.7200   -1.4020    0.2300 C   0  0  2  0  0  0
    8.9110   -1.0370   -1.0150 C   0  0  0  0  0  0
   10.9990   -0.5620    0.3680 C   0  0  0  0  0  0
   12.3460   -6.3570   -1.6030 C   0  0  0  0  0  0
    4.1100    1.5510   -0.9060 C   0  0  2  0  0  0
    4.8560    0.4750   -0.0580 C   0  0  2  0  0  0
   10.8840   -4.4570   -3.5630 C   0  0  0  0  0  0
    3.2040    2.3600    0.0390 C   0  0  0  0  0  0
    5.6010   -0.4950   -0.9590 C   0  0  0  0  0  0
    2.1740    1.4760    0.7680 C   0  0  1  0  0  0
    3.9390   -0.3030    0.8570 C   0  0  0  0  0  0
    2.7260    0.1420    1.2320 C   0  0  0  0  0  0
   10.7210    0.8520    0.8050 C   0  0  0  0  0  0
    4.9560    2.5220   -1.7640 C   0  0  0  0  0  0
   10.7750    1.9780    0.0680 C   0  0  0  0  0  0
    4.2990    2.8620   -3.1060 C   0  0  0  0  0  0
    1.8310   -0.6860    2.1130 C   0  0  0  0  0  0
    6.1390    3.1020   -1.4650 C   0  0  0  0  0  0
   10.5070    3.3270    0.7170 C   0  0  0  0  0  0
    9.0230    3.6270    1.0380 C   0  0  2  0  0  0
   11.1200    2.0280   -1.3950 C   0  0  0  0  0  0
    6.9320    3.0790   -0.2590 C   0  0  0  0  0  0
    8.1550    3.6340   -0.2000 C   0  0  0  0  0  0
    0.6400    3.0800    1.6390 C   0  0  0  0  0  0
    8.9120    4.9830    1.7420 C   0  0  0  0  0  0
    3.7550    0.1750   -2.2810 H   0  0  0  0  0  0
    4.4310    4.0970   -4.5990 H   0  0  0  0  0  0
    7.0210   -3.8750   -0.7130 H   0  0  0  0  0  0
    7.4540   -3.0490    0.7800 H   0  0  0  0  0  0
    9.1420   -4.9020    1.4360 H   0  0  0  0  0  0
    8.5120   -5.7310    0.0010 H   0  0  0  0  0  0
    7.2770   -1.9950   -2.0430 H   0  0  0  0  0  0
   10.2160   -6.4830   -1.8140 H   0  0  0  0  0  0
   10.6630   -6.6860    0.5740 H   0  0  0  0  0  0
   11.4280   -5.1000    0.6210 H   0  0  0  0  0  0
   11.4940   -3.6900   -1.6650 H   0  0  0  0  0  0
    9.1100   -1.2520    1.1310 H   0  0  0  0  0  0
    9.4880   -1.2950   -1.9110 H   0  0  0  0  0  0
    8.7020    0.0380   -1.0530 H   0  0  0  0  0  0
   11.6500   -1.0210    1.1240 H   0  0  0  0  0  0
   11.5830   -0.6110   -0.5570 H   0  0  0  0  0  0
   13.1180   -5.6620   -1.2550 H   0  0  0  0  0  0
   12.5290   -6.5680   -2.6610 H   0  0  0  0  0  0
   12.4700   -7.2990   -1.0590 H   0  0  0  0  0  0
    5.5940    0.9390    0.5960 H   0  0  0  0  0  0
   10.1780   -5.1750   -3.9940 H   0  0  0  0  0  0
   11.8960   -4.7250   -3.8780 H   0  0  0  0  0  0
   10.6420   -3.4800   -3.9980 H   0  0  0  0  0  0
    3.8100    2.9100    0.7720 H   0  0  0  0  0  0
    2.6510    3.1260   -0.5220 H   0  0  0  0  0  0
    1.3310    1.2610    0.0980 H   0  0  0  0  0  0
    4.3020   -1.2570    1.2360 H   0  0  0  0  0  0
   10.4590    0.9440    1.8600 H   0  0  0  0  0  0
    3.2540    3.1500   -2.9510 H   0  0  0  0  0  0
    4.3420    1.9950   -3.7730 H   0  0  0  0  0  0
    0.8630   -0.8430    1.6270 H   0  0  0  0  0  0
    1.6650   -0.1880    3.0730 H   0  0  0  0  0  0
    2.2580   -1.6730    2.3230 H   0  0  0  0  0  0
    6.5820    3.7360   -2.2350 H   0  0  0  0  0  0
   11.0880    3.3800    1.6500 H   0  0  0  0  0  0
   10.9200    4.1240    0.0820 H   0  0  0  0  0  0
    8.6570    2.8600    1.7330 H   0  0  0  0  0  0
   12.0630    2.5660   -1.5410 H   0  0  0  0  0  0
   10.3370    2.5510   -1.9550 H   0  0  0  0  0  0
   11.2270    1.0420   -1.8510 H   0  0  0  0  0  0
    6.5180    2.6590    0.6470 H   0  0  0  0  0  0
    8.5730    4.1220   -1.0790 H   0  0  0  0  0  0
    0.9570    3.8480    0.9280 H   0  0  0  0  0  0
    0.3490    3.5730    2.5710 H   0  0  0  0  0  0
   -0.2270    2.5380    1.2490 H   0  0  0  0  0  0
    9.2810    5.7970    1.1080 H   0  0  0  0  0  0
    9.4960    4.9860    2.6690 H   0  0  0  0  0  0
    7.8720    5.2060    2.0060 H   0  0  0  0  0  0
  1  8  1  0  0  0
  1 15  1  0  0  0
  2  8  1  0  0  0
  2 14  1  0  0  0
  3 11  1  0  0  0
  3 23  1  0  0  0
  4 19  1  0  0  0
  4 40  1  0  0  0
  5 24  1  0  0  0
  5 38  1  0  0  0
  6 23  2  0  0  0
  7 30  1  0  0  0
  7 41  1  0  0  0
  8  9  1  0  0  0
  8 10  1  0  0  0
  9 11  1  0  0  0
  9 42  1  0  0  0
  9 43  1  0  0  0
 10 13  1  0  0  0
 10 44  1  0  0  0
 10 45  1  0  0  0
 11 16  1  0  0  0
 11 46  1  0  0  0
 12 13  1  0  0  0
 12 14  1  0  0  0
 12 18  1  0  0  0
 12 47  1  0  0  0
 13 48  1  0  0  0
 13 49  1  0  0  0
 14 21  1  0  0  0
 14 50  1  0  0  0
 15 16  1  0  0  0
 15 17  1  0  0  0
 15 51  1  0  0  0
 16 52  1  0  0  0
 16 53  1  0  0  0
 17 27  1  0  0  0
 17 54  1  0  0  0
 17 55  1  0  0  0
 18 56  1  0  0  0
 18 57  1  0  0  0
 18 58  1  0  0  0
 19 20  1  0  0  0
 19 22  1  0  0  0
 19 28  1  0  0  0
 20 23  1  0  0  0
 20 25  1  0  0  0
 20 59  1  0  0  0
 21 60  1  0  0  0
 21 61  1  0  0  0
 21 62  1  0  0  0
 22 24  1  0  0  0
 22 63  1  0  0  0
 22 64  1  0  0  0
 24 26  1  0  0  0
 24 65  1  0  0  0
 25 26  2  0  0  0
 25 66  1  0  0  0
 26 31  1  0  0  0
 27 29  2  0  0  0
 27 67  1  0  0  0
 28 30  1  0  0  0
 28 32  2  0  0  0
 29 33  1  0  0  0
 29 35  1  0  0  0
 30 68  1  0  0  0
 30 69  1  0  0  0
 31 70  1  0  0  0
 31 71  1  0  0  0
 31 72  1  0  0  0
 32 36  1  0  0  0
 32 73  1  0  0  0
 33 34  1  0  0  0
 33 74  1  0  0  0
 33 75  1  0  0  0
 34 37  1  0  0  0
 34 39  1  0  0  0
 34 76  1  0  0  0
 35 77  1  0  0  0
 35 78  1  0  0  0
 35 79  1  0  0  0
 36 37  2  0  0  0
 36 80  1  0  0  0
 37 81  1  0  0  0
 38 82  1  0  0  0
 38 83  1  0  0  0
 38 84  1  0  0  0
 39 85  1  0  0  0
 39 86  1  0  0  0
 39 87  1  0  0  0
M  END
> <s_m_entry_id>
48

> <s_m_entry_name>
streptomedb.61

> <i_qp_#stars>
3

> <i_qp_#amine>
0

> <i_qp_#amidine>
0

> <i_qp_#acid>
0

> <i_qp_#amide>
0

> <i_qp_#rotor>
13

> <i_qp_#rtvFG>
2

> <i_qp_CNS>
-2

> <r_qp_mol_MW>
   544.727

> <r_qp_dipole>
     1.129

> <r_qp_SASA>
   859.880

> <r_qp_FOSA>
   742.026

> <r_qp_FISA>
    82.544

> <r_qp_PISA>
    35.309

> <r_qp_WPSA>
     0.000

> <r_qp_volume>
  1709.219

> <r_qp_donorHB>
     1.000

> <r_qp_accptHB>
     6.650

> <r_qp_dip^2/V>
   0.0007460

> <r_qp_ACxDN^.5/SA>
   0.0077340

> <r_qp_glob>
   0.8040060

> <r_qp_QPpolrz>
    54.239

> <r_qp_QPlogPC16>
    15.030

> <r_qp_QPlogPoct>
    22.483

> <r_qp_QPlogPw>
     7.737

> <r_qp_QPlogPo/w>
     6.721

> <r_qp_QPlogS>
    -7.285

> <r_qp_CIQPlogS>
    -7.827

> <r_qp_QPlogHERG>
    -4.872

> <r_qp_QPPCaco>
  1633.555

> <r_qp_QPlogBB>
    -1.071

> <r_qp_QPPMDCK>
   840.858

> <r_qp_QPlogKp>
    -1.668

> <r_qp_IP(eV)>
     8.975

> <r_qp_EA(eV)>
     0.011

> <i_qp_#metab>
9

> <r_qp_QPlogKhsa>
     1.400

> <i_qp_HumanOralAbsorption>
1

> <r_qp_PercentHumanOralAbsorption>
   100.000

> <r_qp_SAfluorine>
     0.000

> <r_qp_SAamideO>
     0.000

> <r_qp_PSA>
    83.722

> <i_qp_#NandO>
7

> <i_qp_RuleOfFive>
2

> <i_qp_RuleOfThree>
2

> <i_qp_#ringatoms>
17

> <i_qp_#in34>
0

> <i_qp_#in56>
17

> <i_qp_#noncon>
13

> <i_qp_#nonHatm>
39

> <r_qp_Jm>
0.000607

$$$$
L 694746
                    3D
 Structure written by MMmdl.
 86 89  0  0  1  0            999 V2000
    6.0360   -4.2780    1.7680 O   0  0  0  0  0  0
    7.8070   -2.4760    1.8360 O   0  0  0  0  0  0
    6.4590   -3.5500   -2.0810 O   0  0  0  0  0  0
   10.3860   -4.8320   -0.4000 O   0  0  0  0  0  0
   11.3020   -3.9730   -2.3260 O   0  0  0  0  0  0
    4.6610    4.4710    0.8920 O   0  0  0  0  0  0
    6.3550    6.9430    1.0790 O   0  0  0  0  0  0
    6.6640    6.1790   -1.0540 O   0  5  0  0  0  0
    4.7990   -3.9280   -0.6230 N   0  0  0  0  0  0
   10.5000   -2.5920   -0.7220 N   0  0  0  0  0  0
    3.9590   -3.6770    0.5410 C   0  0  2  0  0  0
    4.6120   -4.1670    1.8710 C   0  0  1  0  0  0
    6.0770   -1.7890   -0.4640 C   0  0  2  0  0  0
    3.9950   -5.5380    2.2150 C   0  0  0  0  0  0
    2.7060   -4.4960    0.4910 C   0  0  0  0  0  0
    7.5940   -1.5120   -0.3810 C   0  0  0  0  0  0
    2.7270   -5.5320    1.4280 C   0  0  0  0  0  0
    8.3370   -2.5300    0.5070 C   0  0  1  0  0  0
    9.8710   -2.3110    0.5740 C   0  0  2  0  0  0
    5.8120   -3.1480   -1.1140 C   0  0  0  0  0  0
    5.3370   -0.7400   -1.3210 C   0  0  0  0  0  0
    1.6230   -4.3270   -0.3610 C   0  0  0  0  0  0
   10.2590   -0.9080    1.0920 C   0  0  0  0  0  0
    1.6710   -6.4240    1.5290 C   0  0  0  0  0  0
    5.2250    0.6440   -0.7240 C   0  0  0  0  0  0
    0.5520   -5.2160   -0.2600 C   0  0  0  0  0  0
    0.5760   -6.2590    0.6780 C   0  0  0  0  0  0
   11.7200   -0.8110    1.4750 C   0  0  0  0  0  0
    4.6350    0.8540    0.5270 C   0  0  0  0  0  0
    5.6520    1.7630   -1.4540 C   0  0  0  0  0  0
   10.7730   -3.8330   -1.2310 C   0  0  0  0  0  0
   12.1750   -1.3690    2.6780 C   0  0  0  0  0  0
   12.6410   -0.1710    0.6340 C   0  0  0  0  0  0
    4.4790    2.1500    1.0320 C   0  0  0  0  0  0
    5.4870    3.0600   -0.9490 C   0  0  0  0  0  0
   10.5440   -6.2260   -0.7660 C   0  0  0  0  0  0
    4.8860    3.2620    0.2920 C   0  0  0  0  0  0
   13.5240   -1.2910    3.0310 C   0  0  0  0  0  0
   13.9900   -0.0940    0.9880 C   0  0  0  0  0  0
   14.4310   -0.6540    2.1850 C   0  0  0  0  0  0
    9.9780   -7.0070    0.4300 C   0  0  0  0  0  0
   12.0220   -6.5910   -0.9390 C   0  0  0  0  0  0
    9.7180   -6.5670   -2.0110 C   0  0  0  0  0  0
    4.6470    5.6430    0.0600 C   0  0  0  0  0  0
    6.0290    6.3100    0.0340 C   0  0  0  0  0  0
    6.1980   -4.9060    1.0330 H   0  0  0  0  0  0
    7.1030   -3.1710    1.9050 H   0  0  0  0  0  0
    4.6410   -4.7810   -1.1490 H   0  0  0  0  0  0
   10.7590   -1.8210   -1.3240 H   0  0  0  0  0  0
    3.7110   -2.6130    0.6060 H   0  0  0  0  0  0
    4.3850   -3.4540    2.6730 H   0  0  0  0  0  0
    5.6830   -1.7750    0.5540 H   0  0  0  0  0  0
    4.6390   -6.3690    1.9050 H   0  0  0  0  0  0
    3.8040   -5.6160    3.2890 H   0  0  0  0  0  0
    7.7280   -0.5080    0.0370 H   0  0  0  0  0  0
    8.0310   -1.5090   -1.3870 H   0  0  0  0  0  0
    8.1580   -3.5420    0.1290 H   0  0  0  0  0  0
   10.2620   -3.0490    1.2880 H   0  0  0  0  0  0
    4.3120   -1.0810   -1.5240 H   0  0  0  0  0  0
    5.8200   -0.6810   -2.3070 H   0  0  0  0  0  0
    1.6040   -3.5240   -1.0910 H   0  0  0  0  0  0
   10.0340   -0.1460    0.3360 H   0  0  0  0  0  0
    9.6630   -0.6460    1.9750 H   0  0  0  0  0  0
    1.6900   -7.2350    2.2500 H   0  0  0  0  0  0
   -0.3080   -5.1030   -0.9160 H   0  0  0  0  0  0
   -0.2650   -6.9450    0.7420 H   0  0  0  0  0  0
    4.2780    0.0170    1.1210 H   0  0  0  0  0  0
    6.1130    1.6410   -2.4320 H   0  0  0  0  0  0
   11.4800   -1.8690    3.3500 H   0  0  0  0  0  0
   12.3150    0.2770   -0.3020 H   0  0  0  0  0  0
    4.0200    2.2940    2.0070 H   0  0  0  0  0  0
    5.8470    3.8920   -1.5470 H   0  0  0  0  0  0
   13.8660   -1.7280    3.9650 H   0  0  0  0  0  0
   14.6960    0.4040    0.3290 H   0  0  0  0  0  0
   15.4810   -0.5940    2.4600 H   0  0  0  0  0  0
   10.5210   -6.7590    1.3490 H   0  0  0  0  0  0
   10.0370   -8.0890    0.2740 H   0  0  0  0  0  0
    8.9300   -6.7390    0.6090 H   0  0  0  0  0  0
   12.1550   -7.6720   -1.0540 H   0  0  0  0  0  0
   12.6080   -6.2580   -0.0760 H   0  0  0  0  0  0
   12.4600   -6.1120   -1.8200 H   0  0  0  0  0  0
    9.7030   -7.6460   -2.1970 H   0  0  0  0  0  0
   10.1150   -6.0850   -2.9090 H   0  0  0  0  0  0
    8.6850   -6.2180   -1.8990 H   0  0  0  0  0  0
    4.2560    5.4380   -0.9440 H   0  0  0  0  0  0
    3.9430    6.3460    0.5200 H   0  0  0  0  0  0
  1 12  1  0  0  0
  1 46  1  0  0  0
  2 18  1  0  0  0
  2 47  1  0  0  0
  3 20  2  0  0  0
  4 31  1  0  0  0
  4 36  1  0  0  0
  5 31  2  0  0  0
  6 37  1  0  0  0
  6 44  1  0  0  0
  7 45  2  0  0  0
  8 45  1  0  0  0
  9 11  1  0  0  0
  9 20  1  0  0  0
  9 48  1  0  0  0
 10 19  1  0  0  0
 10 31  1  0  0  0
 10 49  1  0  0  0
 11 12  1  0  0  0
 11 15  1  0  0  0
 11 50  1  0  0  0
 12 14  1  0  0  0
 12 51  1  0  0  0
 13 16  1  0  0  0
 13 20  1  0  0  0
 13 21  1  0  0  0
 13 52  1  0  0  0
 14 17  1  0  0  0
 14 53  1  0  0  0
 14 54  1  0  0  0
 15 17  2  0  0  0
 15 22  1  0  0  0
 16 18  1  0  0  0
 16 55  1  0  0  0
 16 56  1  0  0  0
 17 24  1  0  0  0
 18 19  1  0  0  0
 18 57  1  0  0  0
 19 23  1  0  0  0
 19 58  1  0  0  0
 21 25  1  0  0  0
 21 59  1  0  0  0
 21 60  1  0  0  0
 22 26  2  0  0  0
 22 61  1  0  0  0
 23 28  1  0  0  0
 23 62  1  0  0  0
 23 63  1  0  0  0
 24 27  2  0  0  0
 24 64  1  0  0  0
 25 29  2  0  0  0
 25 30  1  0  0  0
 26 27  1  0  0  0
 26 65  1  0  0  0
 27 66  1  0  0  0
 28 32  2  0  0  0
 28 33  1  0  0  0
 29 34  1  0  0  0
 29 67  1  0  0  0
 30 35  2  0  0  0
 30 68  1  0  0  0
 32 38  1  0  0  0
 32 69  1  0  0  0
 33 39  2  0  0  0
 33 70  1  0  0  0
 34 37  2  0  0  0
 34 71  1  0  0  0
 35 37  1  0  0  0
 35 72  1  0  0  0
 36 41  1  0  0  0
 36 42  1  0  0  0
 36 43  1  0  0  0
 38 40  2  0  0  0
 38 73  1  0  0  0
 39 40  1  0  0  0
 39 74  1  0  0  0
 40 75  1  0  0  0
 41 76  1  0  0  0
 41 77  1  0  0  0
 41 78  1  0  0  0
 42 79  1  0  0  0
 42 80  1  0  0  0
 42 81  1  0  0  0
 43 82  1  0  0  0
 43 83  1  0  0  0
 43 84  1  0  0  0
 44 45  1  0  0  0
 44 85  1  0  0  0
 44 86  1  0  0  0
M  CHG  1   8  -1
M  END
> <s_m_entry_id>
49

> <s_m_entry_name>
streptomedb.62

> <i_qp_#stars>
5

> <i_qp_#amine>
0

> <i_qp_#amidine>
0

> <i_qp_#acid>
1

> <i_qp_#amide>
1

> <i_qp_#rotor>
16

> <i_qp_#rtvFG>
0

> <i_qp_CNS>
-2

> <r_qp_mol_MW>
   618.725

> <r_qp_dipole>
    12.195

> <r_qp_SASA>
   982.832

> <r_qp_FOSA>
   338.650

> <r_qp_FISA>
   185.854

> <r_qp_PISA>
   458.329

> <r_qp_WPSA>
     0.000

> <r_qp_volume>
  1895.558

> <r_qp_donorHB>
     5.000

> <r_qp_accptHB>
    11.150

> <r_qp_dip^2/V>
   0.0784510

> <r_qp_ACxDN^.5/SA>
   0.0253680

> <r_qp_glob>
   0.7536630

> <r_qp_QPpolrz>
    63.810

> <r_qp_QPlogPC16>
    21.762

> <r_qp_QPlogPoct>
    36.034

> <r_qp_QPlogPw>
    22.741

> <r_qp_QPlogPo/w>
     4.998

> <r_qp_QPlogS>
    -6.256

> <r_qp_CIQPlogS>
    -7.423

> <r_qp_QPlogHERG>
    -4.522

> <r_qp_QPPCaco>
    29.913

> <r_qp_QPlogBB>
    -2.582

> <r_qp_QPPMDCK>
    21.164

> <r_qp_QPlogKp>
    -1.794

> <r_qp_IP(eV)>
     9.268

> <r_qp_EA(eV)>
     0.501

> <i_qp_#metab>
9

> <r_qp_QPlogKhsa>
     0.152

> <i_qp_HumanOralAbsorption>
1

> <r_qp_PercentHumanOralAbsorption>
    69.666

> <r_qp_SAfluorine>
     0.000

> <r_qp_SAamideO>
    20.250

> <r_qp_PSA>
   159.028

> <i_qp_#NandO>
10

> <i_qp_RuleOfFive>
1

> <i_qp_RuleOfThree>
2

> <i_qp_#ringatoms>
21

> <i_qp_#in34>
0

> <i_qp_#in56>
21

> <i_qp_#noncon>
3

> <i_qp_#nonHatm>
45

> <r_qp_Jm>
0.005508

$$$$
Chloropeptin I
                    3D
 Structure written by MMmdl.
133142  0  0  1  0            999 V2000
    2.7190  -17.9680   -4.7740 Cl  0  0  0  0  0  0
    2.7630  -17.3430   -3.1660 C   0  0  0  0  0  0
    1.9260  -16.2980   -2.7700 C   0  0  0  0  0  0
    1.9930  -15.8280   -1.4590 C   0  0  0  0  0  0
    2.8890  -16.3940   -0.5480 C   0  0  0  0  0  0
    3.7410  -17.4470   -0.9320 C   0  0  0  0  0  0
    4.7210  -18.0610    0.0650 C   0  0  1  0  0  0
    5.6840  -16.9690    0.6640 C   0  0  0  0  0  0
    6.8660  -16.6860   -0.0270 N   0  0  0  0  0  0
    6.9300  -16.9120   -1.4790 C   0  0  0  0  0  0
    8.0840  -16.0370    0.5840 C   0  0  2  0  0  0
    9.3810  -16.7090    0.0390 C   0  0  0  0  0  0
    9.2470  -18.0800   -0.0970 N   0  0  0  0  0  0
   10.1250  -19.0390   -0.7890 C   0  0  1  0  0  0
    9.9880  -19.0380   -2.3370 C   0  0  0  0  0  0
   10.0540  -17.9120   -2.9100 O   0  0  0  0  0  0
    9.7680  -20.1760   -2.8530 O   0  5  0  0  0  0
   11.5650  -19.0670   -0.3240 C   0  0  0  0  0  0
   12.5100  -18.1350   -0.7810 C   0  0  0  0  0  0
   13.8440  -18.1980   -0.3670 C   0  0  0  0  0  0
   14.2430  -19.2020    0.5090 C   0  0  0  0  0  0
   13.3270  -20.1340    0.9820 C   0  0  0  0  0  0
   15.5400  -19.3090    0.9250 O   0  0  0  0  0  0
   11.9940  -20.0660    0.5680 C   0  0  0  0  0  0
   10.4130  -16.0640   -0.1190 O   0  0  0  0  0  0
    8.2030  -15.8740    2.1340 C   0  0  0  0  0  0
    8.2730  -17.1460    2.9530 C   0  0  0  0  0  0
    7.1710  -17.5620    3.7100 C   0  0  0  0  0  0
    7.1020  -18.8640    4.1930 C   0  0  0  0  0  0
    8.1300  -19.7530    3.8830 C   0  0  0  0  0  0
    9.3290  -19.2890    3.3520 C   0  0  0  0  0  0
    7.8930  -21.1160    3.9270 O   0  0  0  0  0  0
    7.3510  -21.5520    2.7230 C   0  0  0  0  0  0
    6.0210  -21.2310    2.3980 C   0  0  0  0  0  0
    5.5110  -21.4550    1.1120 C   0  0  0  0  0  0
    6.3700  -22.0650    0.2020 C   0  0  0  0  0  0
    7.6410  -22.5760    0.5690 C   0  0  0  0  0  0
    8.1730  -23.5770   -0.3570 C   0  0  0  0  0  0
    8.9410  -23.2710   -1.4860 C   0  0  0  0  0  0
    8.9540  -24.1270   -2.5890 C   0  0  0  0  0  0
    8.1390  -25.2690   -2.6250 C   0  0  0  0  0  0
    7.3750  -25.6090   -1.4890 C   0  0  0  0  0  0
    6.3340  -26.5520   -1.2020 C   0  0  0  0  0  0
    6.0790  -26.4780    0.1540 C   0  0  0  0  0  0
    6.7590  -25.4070    0.6460 N   0  0  0  0  0  0
    5.5770  -27.4000   -2.1740 C   0  0  0  0  0  0
    4.1250  -26.8930   -2.3940 C   0  0  2  0  0  0
    4.1200  -25.5300   -3.1180 C   0  0  0  0  0  0
    3.8280  -24.3170   -2.5850 N   0  0  0  0  0  0
    3.4820  -23.6810   -1.2770 C   0  0  2  0  0  0
    2.1200  -24.1190   -0.7730 C   0  0  0  0  0  0
    1.0340  -24.3030   -1.6470 C   0  0  0  0  0  0
   -0.2050  -24.7420   -1.1690 C   0  0  0  0  0  0
   -0.3840  -24.9780    0.1940 C   0  0  0  0  0  0
    0.6830  -24.7790    1.0730 C   0  0  0  0  0  0
    0.4840  -25.0580    2.7650 Cl  0  0  0  0  0  0
   -1.6020  -25.4000    0.6610 O   0  0  0  0  0  0
   -1.4850  -24.9920   -2.3000 Cl  0  0  0  0  0  0
    1.9250  -24.3530    0.5980 C   0  0  0  0  0  0
    3.4810  -22.1400   -1.5730 C   0  0  0  0  0  0
    3.7100  -21.1620   -0.6450 N   0  0  0  0  0  0
    3.2510  -21.7500   -2.7280 O   0  0  0  0  0  0
    4.5060  -25.5010   -4.2990 O   0  0  0  0  0  0
    3.3050  -27.0180   -1.1920 N   0  0  0  0  0  0
    2.4840  -28.0560   -0.8170 C   0  0  0  0  0  0
    2.4040  -29.2860   -1.6940 C   0  0  0  0  0  0
    1.1020  -29.8100   -2.1620 C   0  0  0  0  0  0
   -0.1020  -29.1350   -1.9430 C   0  0  0  0  0  0
   -1.3060  -29.6900   -2.3970 C   0  0  0  0  0  0
   -1.3160  -30.9150   -3.0690 C   0  0  0  0  0  0
   -0.1110  -31.5840   -3.2920 C   0  0  0  0  0  0
   -0.0910  -33.0980   -4.1190 Cl  0  0  0  0  0  0
   -2.5030  -31.4490   -3.5010 O   0  0  0  0  0  0
   -2.7700  -28.8220   -2.0980 Cl  0  0  0  0  0  0
    1.0940  -31.0370   -2.8440 C   0  0  0  0  0  0
    3.4500  -29.8580   -1.9850 O   0  0  0  0  0  0
    1.8230  -28.0320    0.2160 O   0  0  0  0  0  0
    7.5100  -24.8220   -0.3500 C   0  0  0  0  0  0
    4.0470  -21.1780    0.7830 C   0  0  2  0  0  0
    3.5370  -19.8990    1.5120 C   0  0  0  0  0  0
    2.8200  -20.0220    2.5160 O   0  0  0  0  0  0
    8.1410  -22.2850    1.8350 C   0  0  0  0  0  0
    9.3720  -22.7390    2.2150 O   0  0  0  0  0  0
    9.4060  -17.9710    2.9110 C   0  0  0  0  0  0
    5.3550  -16.3710    1.6940 O   0  0  0  0  0  0
    3.9400  -18.6350    1.1810 N   0  0  0  0  0  0
    0.9690  -14.5400   -0.9400 Cl  0  0  0  0  0  0
    1.0500  -15.7430   -3.6680 O   0  0  0  0  0  0
    3.6640  -17.9130   -2.2560 C   0  0  0  0  0  0
    2.9260  -16.0070    0.4690 H   0  0  0  0  0  0
    5.3130  -18.8610   -0.3860 H   0  0  0  0  0  0
    7.7820  -16.3930   -1.9250 H   0  0  0  0  0  0
    6.0350  -16.4970   -1.9450 H   0  0  0  0  0  0
    6.9880  -17.9830   -1.6870 H   0  0  0  0  0  0
    8.0770  -15.0220    0.1610 H   0  0  0  0  0  0
    8.3990  -18.4760    0.2920 H   0  0  0  0  0  0
    9.6870  -20.0030   -0.4890 H   0  0  0  0  0  0
   12.2060  -17.3490   -1.4730 H   0  0  0  0  0  0
   14.5460  -17.4610   -0.7440 H   0  0  0  0  0  0
   13.6510  -20.9180    1.6600 H   0  0  0  0  0  0
   16.0510  -18.5950    0.5090 H   0  0  0  0  0  0
   11.2920  -20.8130    0.9320 H   0  0  0  0  0  0
    7.3850  -15.2410    2.4980 H   0  0  0  0  0  0
    9.1170  -15.3030    2.3530 H   0  0  0  0  0  0
    6.3140  -16.9050    3.8450 H   0  0  0  0  0  0
    6.1950  -19.2080    4.6790 H   0  0  0  0  0  0
   10.1610  -19.9630    3.1750 H   0  0  0  0  0  0
    5.3900  -20.7830    3.1620 H   0  0  0  0  0  0
    6.0300  -22.2710   -0.8120 H   0  0  0  0  0  0
    9.4560  -22.3150   -1.5570 H   0  0  0  0  0  0
    9.5300  -23.8470   -3.4690 H   0  0  0  0  0  0
    8.0790  -25.8610   -3.5350 H   0  0  0  0  0  0
    5.4080  -27.0450    0.7860 H   0  0  0  0  0  0
    6.7200  -25.0690    1.5980 H   0  0  0  0  0  0
    5.5670  -28.4300   -1.8010 H   0  0  0  0  0  0
    6.1060  -27.4210   -3.1350 H   0  0  0  0  0  0
    3.6720  -27.5670   -3.1320 H   0  0  0  0  0  0
    3.8850  -23.6140   -3.3250 H   0  0  0  0  0  0
    4.2730  -23.9440   -0.5720 H   0  0  0  0  0  0
    1.1570  -24.1200   -2.7140 H   0  0  0  0  0  0
   -1.5290  -25.4790    1.6300 H   0  0  0  0  0  0
    2.7460  -24.2200    1.3010 H   0  0  0  0  0  0
    3.6060  -20.2470   -1.0590 H   0  0  0  0  0  0
    3.3520  -26.2690   -0.5200 H   0  0  0  0  0  0
   -0.1310  -28.1840   -1.4170 H   0  0  0  0  0  0
   -2.3220  -32.3050   -3.9330 H   0  0  0  0  0  0
    2.0250  -31.5730   -3.0220 H   0  0  0  0  0  0
    3.4820  -22.0150    1.2050 H   0  0  0  0  0  0
    9.4890  -22.4880    3.1480 H   0  0  0  0  0  0
   10.3240  -17.6350    2.4300 H   0  0  0  0  0  0
    3.6230  -17.9430    1.8560 H   0  0  0  0  0  0
    0.5430  -15.0410   -3.2180 H   0  0  0  0  0  0
    4.3170  -18.7160   -2.5970 H   0  0  0  0  0  0
  1  2  1  0  0  0
  2  3  2  0  0  0
  2 89  1  0  0  0
  3  4  1  0  0  0
  3 88  1  0  0  0
  4  5  2  0  0  0
  4 87  1  0  0  0
  5  6  1  0  0  0
  5 90  1  0  0  0
  6  7  1  0  0  0
  6 89  2  0  0  0
  7  8  1  0  0  0
  7 86  1  0  0  0
  7 91  1  0  0  0
  8  9  1  0  0  0
  8 85  2  0  0  0
  9 10  1  0  0  0
  9 11  1  0  0  0
 10 92  1  0  0  0
 10 93  1  0  0  0
 10 94  1  0  0  0
 11 12  1  0  0  0
 11 26  1  0  0  0
 11 95  1  0  0  0
 12 13  1  0  0  0
 12 25  2  0  0  0
 13 14  1  0  0  0
 13 96  1  0  0  0
 14 15  1  0  0  0
 14 18  1  0  0  0
 14 97  1  0  0  0
 15 16  2  0  0  0
 15 17  1  0  0  0
 18 19  2  0  0  0
 18 24  1  0  0  0
 19 20  1  0  0  0
 19 98  1  0  0  0
 20 21  2  0  0  0
 20 99  1  0  0  0
 21 22  1  0  0  0
 21 23  1  0  0  0
 22 24  2  0  0  0
 22100  1  0  0  0
 23101  1  0  0  0
 24102  1  0  0  0
 26 27  1  0  0  0
 26103  1  0  0  0
 26104  1  0  0  0
 27 28  2  0  0  0
 27 84  1  0  0  0
 28 29  1  0  0  0
 28105  1  0  0  0
 29 30  2  0  0  0
 29106  1  0  0  0
 30 31  1  0  0  0
 30 32  1  0  0  0
 31 84  2  0  0  0
 31107  1  0  0  0
 32 33  1  0  0  0
 33 34  2  0  0  0
 33 82  1  0  0  0
 34 35  1  0  0  0
 34108  1  0  0  0
 35 36  2  0  0  0
 35 79  1  0  0  0
 36 37  1  0  0  0
 36109  1  0  0  0
 37 38  1  0  0  0
 37 82  2  0  0  0
 38 39  2  0  0  0
 38 78  1  0  0  0
 39 40  1  0  0  0
 39110  1  0  0  0
 40 41  2  0  0  0
 40111  1  0  0  0
 41 42  1  0  0  0
 41112  1  0  0  0
 42 43  1  0  0  0
 42 78  2  0  0  0
 43 44  2  0  0  0
 43 46  1  0  0  0
 44 45  1  0  0  0
 44113  1  0  0  0
 45 78  1  0  0  0
 45114  1  0  0  0
 46 47  1  0  0  0
 46115  1  0  0  0
 46116  1  0  0  0
 47 48  1  0  0  0
 47 64  1  0  0  0
 47117  1  0  0  0
 48 49  1  0  0  0
 48 63  2  0  0  0
 49 50  1  0  0  0
 49118  1  0  0  0
 50 51  1  0  0  0
 50 60  1  0  0  0
 50119  1  0  0  0
 51 52  2  0  0  0
 51 59  1  0  0  0
 52 53  1  0  0  0
 52120  1  0  0  0
 53 54  2  0  0  0
 53 58  1  0  0  0
 54 55  1  0  0  0
 54 57  1  0  0  0
 55 56  1  0  0  0
 55 59  2  0  0  0
 57121  1  0  0  0
 59122  1  0  0  0
 60 61  1  0  0  0
 60 62  2  0  0  0
 61 79  1  0  0  0
 61123  1  0  0  0
 64 65  1  0  0  0
 64124  1  0  0  0
 65 66  1  0  0  0
 65 77  2  0  0  0
 66 67  1  0  0  0
 66 76  2  0  0  0
 67 68  2  0  0  0
 67 75  1  0  0  0
 68 69  1  0  0  0
 68125  1  0  0  0
 69 70  2  0  0  0
 69 74  1  0  0  0
 70 71  1  0  0  0
 70 73  1  0  0  0
 71 72  1  0  0  0
 71 75  2  0  0  0
 73126  1  0  0  0
 75127  1  0  0  0
 79 80  1  0  0  0
 79128  1  0  0  0
 80 81  2  0  0  0
 80 86  1  0  0  0
 82 83  1  0  0  0
 83129  1  0  0  0
 84130  1  0  0  0
 86131  1  0  0  0
 88132  1  0  0  0
 89133  1  0  0  0
M  CHG  1  17  -1
M  END
> <s_m_entry_id>
50

> <s_m_entry_name>
streptomedb.63

> <i_qp_#stars>
13

> <i_qp_#amine>
0

> <i_qp_#amidine>
0

> <i_qp_#acid>
1

> <i_qp_#amide>
5

> <i_qp_#rotor>
21

> <i_qp_#rtvFG>
2

> <i_qp_CNS>
-2

> <r_qp_mol_MW>
  1328.782

> <r_qp_dipole>
     5.791

> <r_qp_SASA>
  1291.718

> <r_qp_FOSA>
    99.615

> <r_qp_FISA>
   438.964

> <r_qp_PISA>
   409.737

> <r_qp_WPSA>
   343.402

> <r_qp_volume>
  2952.060

> <r_qp_donorHB>
     8.250

> <r_qp_accptHB>
    20.000

> <r_qp_dip^2/V>
   0.0113580

> <r_qp_ACxDN^.5/SA>
   0.0444720

> <r_qp_glob>
   0.7704560

> <r_qp_QPpolrz>
   102.416

> <r_qp_QPlogPC16>
    34.546

> <r_qp_QPlogPoct>
    61.596

> <r_qp_QPlogPw>
    44.253

> <r_qp_QPlogPo/w>
     4.452

> <r_qp_QPlogS>
    -5.685

> <r_qp_CIQPlogS>
   -16.610

> <r_qp_QPlogHERG>
     1.479

> <r_qp_QPPCaco>
     0.022

> <r_qp_QPlogBB>
    -4.790

> <r_qp_QPPMDCK>
     4.096

> <r_qp_QPlogKp>
    -6.150

> <r_qp_IP(eV)>
     8.588

> <r_qp_EA(eV)>
     1.090

> <i_qp_#metab>
13

> <r_qp_QPlogKhsa>
    -0.419

> <i_qp_HumanOralAbsorption>
1

> <r_qp_PercentHumanOralAbsorption>
     0.000

> <r_qp_SAfluorine>
     0.000

> <r_qp_SAamideO>
   113.256

> <r_qp_PSA>
   363.827

> <i_qp_#NandO>
22

> <i_qp_RuleOfFive>
3

> <i_qp_RuleOfThree>
2

> <i_qp_#ringatoms>
53

> <i_qp_#in34>
0

> <i_qp_#in56>
45

> <i_qp_#noncon>
4

> <i_qp_#nonHatm>
89

> <r_qp_Jm>
2e-06

$$$$
Zizaane
                    3D
 Structure written by MMmdl.
 39 41  0  0  1  0            999 V2000
    4.1550   -0.9390   -0.1730 C   0  0  1  0  0  0
    2.9770   -0.5200   -1.0870 C   0  0  1  0  0  0
    4.4600    1.2380    0.6540 C   0  0  2  0  0  0
    4.1230   -0.1700    1.1500 C   0  0  0  0  0  0
    3.9370   -2.4540   -0.0720 C   0  0  2  0  0  0
    5.4970   -0.4890   -0.7620 C   0  0  0  0  0  0
    3.2380    1.8910   -0.0840 C   0  0  0  0  0  0
    5.6700    0.9550   -0.2670 C   0  0  0  0  0  0
    1.7950   -1.3450   -0.5570 C   0  0  0  0  0  0
    2.7150    0.9740   -1.2040 C   0  0  0  0  0  0
    2.4140   -2.5930    0.0870 C   0  0  0  0  0  0
    4.7000   -3.1770    1.0290 C   0  0  0  0  0  0
    2.0900    2.1420    0.9240 C   0  0  0  0  0  0
    3.6680    3.2880   -0.6050 C   0  0  0  0  0  0
    2.0730    1.4310   -2.2960 C   0  0  0  0  0  0
    3.1990   -0.8970   -2.0990 H   0  0  0  0  0  0
    4.7670    1.8780    1.4910 H   0  0  0  0  0  0
    3.1750   -0.2420    1.6860 H   0  0  0  0  0  0
    4.9070   -0.5180    1.8350 H   0  0  0  0  0  0
    4.2220   -2.9120   -1.0300 H   0  0  0  0  0  0
    6.3240   -1.1030   -0.3880 H   0  0  0  0  0  0
    5.5210   -0.5440   -1.8550 H   0  0  0  0  0  0
    5.7700    1.6520   -1.1020 H   0  0  0  0  0  0
    6.5990    1.0230    0.3130 H   0  0  0  0  0  0
    1.2040   -0.7970    0.1840 H   0  0  0  0  0  0
    1.1130   -1.6200   -1.3700 H   0  0  0  0  0  0
    2.0520   -3.5090   -0.3910 H   0  0  0  0  0  0
    2.1220   -2.6410    1.1430 H   0  0  0  0  0  0
    4.4080   -2.8310    2.0260 H   0  0  0  0  0  0
    5.7790   -3.0360    0.9200 H   0  0  0  0  0  0
    4.4980   -4.2530    0.9860 H   0  0  0  0  0  0
    2.4420    2.7280    1.7810 H   0  0  0  0  0  0
    1.6530    1.2180    1.3130 H   0  0  0  0  0  0
    1.2690    2.7020    0.4590 H   0  0  0  0  0  0
    4.3330    3.2210   -1.4730 H   0  0  0  0  0  0
    4.1920    3.8520    0.1750 H   0  0  0  0  0  0
    2.8060    3.8940   -0.9070 H   0  0  0  0  0  0
    1.8550    2.4830   -2.4470 H   0  0  0  0  0  0
    1.7300    0.7540   -3.0730 H   0  0  0  0  0  0
  1  2  1  0  0  0
  1  4  1  0  0  0
  1  5  1  0  0  0
  1  6  1  0  0  0
  2  9  1  0  0  0
  2 10  1  0  0  0
  2 16  1  0  0  0
  3  4  1  0  0  0
  3  7  1  0  0  0
  3  8  1  0  0  0
  3 17  1  0  0  0
  4 18  1  0  0  0
  4 19  1  0  0  0
  5 11  1  0  0  0
  5 12  1  0  0  0
  5 20  1  0  0  0
  6  8  1  0  0  0
  6 21  1  0  0  0
  6 22  1  0  0  0
  7 10  1  0  0  0
  7 13  1  0  0  0
  7 14  1  0  0  0
  8 23  1  0  0  0
  8 24  1  0  0  0
  9 11  1  0  0  0
  9 25  1  0  0  0
  9 26  1  0  0  0
 10 15  2  0  0  0
 11 27  1  0  0  0
 11 28  1  0  0  0
 12 29  1  0  0  0
 12 30  1  0  0  0
 12 31  1  0  0  0
 13 32  1  0  0  0
 13 33  1  0  0  0
 13 34  1  0  0  0
 14 35  1  0  0  0
 14 36  1  0  0  0
 14 37  1  0  0  0
 15 38  1  0  0  0
 15 39  1  0  0  0
M  END
> <s_m_entry_id>
51

> <s_m_entry_name>
streptomedb.65

> <i_qp_#stars>
7

> <i_qp_#amine>
0

> <i_qp_#amidine>
0

> <i_qp_#acid>
0

> <i_qp_#amide>
0

> <i_qp_#rotor>
0

> <i_qp_#rtvFG>
0

> <i_qp_CNS>
2

> <r_qp_mol_MW>
   204.355

> <r_qp_dipole>
     0.464

> <r_qp_SASA>
   436.712

> <r_qp_FOSA>
   413.899

> <r_qp_FISA>
     0.000

> <r_qp_PISA>
    22.813

> <r_qp_WPSA>
     0.000

> <r_qp_volume>
   776.420

> <r_qp_donorHB>
     0.000

> <r_qp_accptHB>
     0.000

> <r_qp_dip^2/V>
   0.0002770

> <r_qp_ACxDN^.5/SA>
   0.0000000

> <r_qp_glob>
   0.9354810

> <r_qp_QPpolrz>
    25.136

> <r_qp_QPlogPC16>
     6.022

> <r_qp_QPlogPoct>
     7.337

> <r_qp_QPlogPw>
    -0.614

> <r_qp_QPlogPo/w>
     4.808

> <r_qp_QPlogS>
    -5.898

> <r_qp_CIQPlogS>
    -5.898

> <r_qp_QPlogHERG>
    -2.685

> <r_qp_QPPCaco>
  9906.038

> <r_qp_QPlogBB>
     1.021

> <r_qp_QPPMDCK>
  5899.293

> <r_qp_QPlogKp>
    -1.439

> <r_qp_IP(eV)>
     9.778

> <r_qp_EA(eV)>
    -1.117

> <i_qp_#metab>
1

> <r_qp_QPlogKhsa>
     0.872

> <i_qp_HumanOralAbsorption>
3

> <r_qp_PercentHumanOralAbsorption>
   100.000

> <r_qp_SAfluorine>
     0.000

> <r_qp_SAamideO>
     0.000

> <r_qp_PSA>
     0.000

> <i_qp_#NandO>
0

> <i_qp_RuleOfFive>
0

> <i_qp_RuleOfThree>
1

> <i_qp_#ringatoms>
11

> <i_qp_#in34>
0

> <i_qp_#in56>
11

> <i_qp_#noncon>
10

> <i_qp_#nonHatm>
15

> <r_qp_Jm>
0.009408

$$$$
BRN 2435036
                    3D
 Structure written by MMmdl.
 23 23  0  0  1  0            999 V2000
    3.9660    3.1910   -1.1260 O   0  0  0  0  0  0
    5.8030    3.3550    0.2000 N   0  0  0  0  0  0
    2.6270   -1.6450    0.0690 C   0  0  0  0  0  0
    3.8240   -1.0290   -0.3530 C   0  0  0  0  0  0
    2.6100   -3.0340    0.2820 C   0  0  0  0  0  0
    4.9680   -1.8190   -0.5600 C   0  0  0  0  0  0
    1.3620   -0.8590    0.2900 C   0  0  0  0  0  0
    3.8820    0.4140   -0.6230 C   0  0  0  0  0  0
    3.7570   -3.8030    0.0850 C   0  0  0  0  0  0
    4.9360   -3.1960   -0.3370 C   0  0  0  0  0  0
    4.8170    1.2130   -0.0970 C   0  0  0  0  0  0
    4.7970    2.6550   -0.4030 C   0  0  0  0  0  0
    5.8520    4.3520    0.0350 H   0  0  0  0  0  0
[truncated: 13,095,368 more chars]
